# Supplementary material for: Crystal structures of five (2-chloro­quinolin-3-yl)methyl ethers: supra­molecular assembly in one and two dimensions mediated by hydrogen bonding and π–π stacking
Source: Acta Crystallogr E Crystallogr Commun. 2015 May 13;71(Pt 6):609–17. doi: 10.1107/S2056989015008233 (PMC4459322; doi:10.1107/S2056989015008233)
Supplement: Supplementary file 1 [file e-71-00609-sup1.cif]

##############################################################################
#                                                                            #
# This CIF contains the data in a paper accepted for publication in          #
# Acta Crystallographica Section E. It conforms to the requirements of       #
# Notes for Authors for Acta Crystallographica Section E, and has been       #
# peer reviewed under the auspices of the IUCr Commission on Journals.       #
#                                                                            #
# Full details of the Crystallographic Information File format               #
# are given in the paper "The Crystallographic Information File (CIF):       #
# a New Standard Archive File for Crystallography" by S. R. Hall, F. H.      #
# Allen and I. D. Brown [Acta Cryst. (1991), A47, 655-685].                  #
#                                                                            #
# The current version of the core CIF dictionary is obtainable from          #
# ftp://ftp.iucr.org/pub/cif_core.dic.                                       #
#                                                                            #
# Software is freely available for graphical display of the structure(s)     #
# in this CIF. For information consult the CIF software page                 #
# http://www.iucr.org/resources/cif/software.                                #
#                                                                            #
# This file may be used for bona fide research purposes within the           #
# scientific community so long as proper attribution is given to the journal # 
# article from which it was obtained.                                        #
#                                                                            #
##############################################################################
data_global
_audit_creation_method     'from SHELXL-2014'
_journal_date_recd_electronic     2015-04-18
_journal_date_accepted     2015-04-26
_journal_name_full     'Acta Crystallographica, Section E'
_journal_year     2015
_journal_volume     71
_journal_issue      6
_journal_page_first     609
_journal_page_last     617
_journal_paper_category     GO
_journal_paper_doi     10.1107/S2056989015008233
_journal_coeditor_code     SU5121
_publ_contact_author_name
;
Professor Jerry P. Jasinski
;
_publ_contact_author_address
;
Department of Chemistry,
Keene State College,
229 Main Street, Keene,
NH 03435-2001, USA
;
_publ_contact_author_email     'jpjasinski@hotmail.com'
_publ_contact_author_fax     ?
_publ_contact_author_phone     ?
_publ_section_title
;
The crystal structures of five (2-chloroquinolin-3-yl)methyl ethers:
supramolecular assembly in one and two dimensions mediated by hydrogen bonding
and \p--\p stacking
;
loop_
    _publ_author_name
    _publ_author_footnote
    _publ_author_address
    'Sowmya, Haliwana B. V.' .
;
PG Department of Chemistry,
Jain University,
52 Bellary Road,
Hebbal,
Bangalore 560 024,
India
;
    'Suresha Kumara, Tholappanavara H.' .
;
PG Department of Chemistry,
Jain University,
52 Bellary Road,
Hebbal,
Bangalore 560 024
India
Department of Chemistry,
UBDT College of Engineering (a Constituent College of VTU, Belagavi)
Davanagere 577 004,
India
;
    'Negendrappa Gopalpur' .
;
PG Department of Chemistry,
Jain University,
52 Bellary Road,
Hebbal,
Bangalore 560 024,
India
;
    'Jasinski, Jerry P.' .
;
Department of Chemistry,
Keene State College,
229 Main Street, Keene,
NH 03435-2001, USA
;
    'Millikan, Sean P.' .
;
Department of Chemistry,
Keene State College,
229 Main Street, Keene,
NH 03435-2001, USA
;
    'Yathirajan, Hemmige S.' .
;
Department of Studies in Chemistry,
University of Mysore,
Manasagangotri, Mysore 570 006,
India
;
    'Glidewell, Christopher' .
;
School of Chemistry, University of St Andrews,
 St Andrews, Fife KY16 9ST, Scotland
;
_publ_section_synopsis
;
Five closely related (2-chloroquinlin-3-yl)methyl ethers all exhibit different
patterns of direction-specific intermolecular interactions, leading to the
formation of different types of chain in four of them and sheets in the fifth.
;
data_I
_audit_creation_method     SHELXL-2014
_database_code_depnum_ccdc_archive     'CCDC 1061944'
_chemical_name_systematic
;
Methyl 5-bromo-2-[(2-chloroquinolin-3-yl)methoxy]benzoate
;
_chemical_name_common     ?
_chemical_formula_moiety     'C18 H13 Br Cl N O3'
_chemical_formula_sum     'C18 H13 Br Cl N O3'
_chemical_formula_iupac     'C18 H13 Br Cl N O3'
_chemical_formula_weight     406.64
_chemical_melting_point     ?
_shelx_space_group_comment
;
The symmetry employed for this shelxl refinement is uniquely defined
by the following loop, which should always be used as a source of
symmetry information in preference to the above space-group names.
They are only intended as comments.
;
_space_group_crystal_system     monoclinic
_space_group_name_H-M_alt     'P 21/n'
_space_group_name_Hall     '-P 2yn'
loop_
    _space_group_symop_operation_xyz
    'x, y, z'
    '-x+1/2, y+1/2, -z+1/2'
    '-x, -y, -z'
    'x-1/2, -y-1/2, z-1/2'
_cell_length_a     7.3185(4)
_cell_length_b     18.4177(7)
_cell_length_c     11.7870(5)
_cell_angle_alpha     90
_cell_angle_beta     93.609(4)
_cell_angle_gamma     90
_cell_volume     1585.62(13)
_cell_formula_units_Z     4
_cell_measurement_reflns_used     5443
_cell_measurement_theta_min     3.000
_cell_measurement_theta_max     32.992
_cell_measurement_temperature     173(2)
_exptl_crystal_description     plate
_exptl_crystal_colour     colourles
_exptl_crystal_size_max     0.440
_exptl_crystal_size_mid     0.230
_exptl_crystal_size_min     0.120
_exptl_crystal_density_diffrn     1.703
_exptl_crystal_density_meas     ?
_exptl_crystal_density_method     ?
_exptl_crystal_F_000     816
_exptl_absorpt_coefficient_mu     2.778
_exptl_absorpt_correction_type     multi-scan
_exptl_absorpt_process_details
;
(SADABS; Sheldrick, 2003)
;
_shelx_estimated_absorpt_T_min     0.375
_shelx_estimated_absorpt_T_max     0.732
_exptl_absorpt_correction_T_min     0.335
_exptl_absorpt_correction_T_max     0.717
_exptl_special_details     ?
_diffrn_ambient_temperature     173(2)
_diffrn_radiation_type     Mo-K\a
_diffrn_radiation_wavelength     0.71073
_diffrn_measurement_device_type     'Agilent Eos Gemini'
_diffrn_measurement_method     '\w scans'
_diffrn_detector_area_resol_mean     ?
_diffrn_reflns_number     17735
_diffrn_reflns_av_R_equivalents     0.0355
_diffrn_reflns_theta_min     3.000
_diffrn_reflns_theta_max     30.000
_diffrn_reflns_theta_full     25.242
_diffrn_measured_fraction_theta_max     0.999
_diffrn_measured_fraction_theta_full     0.999
_diffrn_reflns_limit_h_min     -10
_diffrn_reflns_limit_h_max     8
_diffrn_reflns_limit_k_min     -24
_diffrn_reflns_limit_k_max     25
_diffrn_reflns_limit_l_min     -16
_diffrn_reflns_limit_l_max     16
_diffrn_standards_number     0
_diffrn_standards_interval_count     0
_diffrn_standards_interval_time     0
_diffrn_standards_decay_%     0
_refine_special_details     ?
_reflns_number_total     4612
_reflns_number_gt     3682
_reflns_threshold_expression     I>2\s(I)
_refine_ls_structure_factor_coef     Fsqd
_refine_ls_matrix_type     full
_refine_ls_R_factor_all     0.0495
_refine_ls_R_factor_gt     0.0325
_refine_ls_wR_factor_gt     0.0660
_refine_ls_wR_factor_ref     0.0714
_refine_ls_goodness_of_fit_ref     1.057
_refine_ls_restrained_S_all     1.057
_refine_ls_number_reflns     4612
_refine_ls_number_parameters     218
_refine_ls_number_restraints     0
_refine_ls_hydrogen_treatment     constr
_refine_ls_weighting_scheme     calc
_refine_ls_weighting_details
              'w=1/[\s^2^(Fo^2^)+(0.0288P)^2^+0.6015P] where P=(Fo^2^+2Fc^2^)/3'
_atom_sites_solution_hydrogens     geom
_atom_sites_solution_primary     ?
_atom_sites_solution_secondary     ?
_refine_ls_shift/su_max     0.001
_refine_ls_shift/su_mean     0.000
_refine_diff_density_max     0.415
_refine_diff_density_min     -0.413
_refine_ls_extinction_method     none
_refine_ls_extinction_coef     .
loop_
    _atom_type_symbol
    _atom_type_description
    _atom_type_scat_dispersion_real
    _atom_type_scat_dispersion_imag
    _atom_type_scat_source
    'C' 'C' 0.0033 0.0016
                         'International Tables Vol C Tables 4.2.6.8 and 6.1.1.4'
    'H' 'H' 0.0000 0.0000
                         'International Tables Vol C Tables 4.2.6.8 and 6.1.1.4'
    'N' 'N' 0.0061 0.0033
                         'International Tables Vol C Tables 4.2.6.8 and 6.1.1.4'
    'O' 'O' 0.0106 0.0060
                         'International Tables Vol C Tables 4.2.6.8 and 6.1.1.4'
    'Cl' 'Cl' 0.1484 0.1585
                         'International Tables Vol C Tables 4.2.6.8 and 6.1.1.4'
    'Br' 'Br' -0.2901 2.4595
                         'International Tables Vol C Tables 4.2.6.8 and 6.1.1.4'
_computing_data_collection
;
CrysAlisPro (Agilent, 2012)
;
_computing_cell_refinement
;
CrysAlisPro (Agilent, 2012)
;
_computing_data_reduction
;
CrysAlisRed (Agilent, 2012)
;
_computing_structure_solution
;
SHELXS97 (Sheldrick, 2008)
;
_computing_structure_refinement
;
SHELXL2014 (Sheldrick, 2015)
;
_computing_molecular_graphics
;
PLATON (Spek, 2009)
;
_computing_publication_material
;
SHELXL2014 (Sheldrick, 2015) and PLATON (Spek, 2009)
;
loop_
    _atom_site_type_symbol
    _atom_site_label
    _atom_site_fract_x
    _atom_site_fract_y
    _atom_site_fract_z
    _atom_site_U_iso_or_equiv
    _atom_site_adp_type
    _atom_site_calc_flag
    _atom_site_occupancy
    _atom_site_disorder_assembly
    _atom_site_disorder_group
    N N1 0.3544(2) 0.64638(8) 0.75859(12) 0.0228(3) Uani d 1 . .
    C C2 0.3622(2) 0.57729(10) 0.74061(14) 0.0218(4) Uani d 1 . .
    Cl Cl2 0.44084(7) 0.52448(3) 0.85755(4) 0.03157(12) Uani d 1 . .
    C C3 0.3125(2) 0.54040(10) 0.63773(15) 0.0209(4) Uani d 1 . .
    C C4 0.2421(2) 0.58250(10) 0.55035(15) 0.0219(4) Uani d 1 . .
    H H4 0.2034 0.5606 0.4799 0.026 Uiso calc 1 . .
    C C4A 0.2265(2) 0.65814(10) 0.56389(15) 0.0209(4) Uani d 1 . .
    C C5 0.1545(3) 0.70490(11) 0.47672(16) 0.0257(4) Uani d 1 . .
    H H5 0.1115 0.6851 0.4055 0.031 Uiso calc 1 . .
    C C6 0.1462(3) 0.77791(11) 0.49390(17) 0.0303(4) Uani d 1 . .
    H H6 0.0952 0.8087 0.4354 0.036 Uiso calc 1 . .
    C C7 0.2134(3) 0.80793(11) 0.59853(18) 0.0315(4) Uani d 1 . .
    H H7 0.2101 0.8590 0.6093 0.038 Uiso calc 1 . .
    C C8 0.2826(3) 0.76456(11) 0.68391(17) 0.0276(4) Uani d 1 . .
    H H8 0.3271 0.7855 0.7539 0.033 Uiso calc 1 . .
    C C8A 0.2888(2) 0.68865(10) 0.66944(14) 0.0212(4) Uani d 1 . .
    C C37 0.3404(3) 0.46017(10) 0.62654(15) 0.0246(4) Uani d 1 . .
    H H37A 0.4696 0.4471 0.6467 0.030 Uiso calc 1 . .
    H H37B 0.2612 0.4333 0.6772 0.030 Uiso calc 1 . .
    O O31 0.2926(2) 0.44326(7) 0.51108(10) 0.0275(3) Uani d 1 . .
    C C31 0.2926(2) 0.37331(9) 0.47662(14) 0.0203(3) Uani d 1 . .
    C C32 0.2264(2) 0.35949(9) 0.36438(14) 0.0191(3) Uani d 1 . .
    C C33 0.2199(2) 0.28798(9) 0.32599(14) 0.0203(3) Uani d 1 . .
    H H33 0.1751 0.2779 0.2502 0.024 Uiso calc 1 . .
    C C34 0.2772(3) 0.23189(9) 0.39624(15) 0.0212(4) Uani d 1 . .
    Br Br34 0.26437(3) 0.13590(2) 0.33927(2) 0.03066(7) Uani d 1 . .
    C C35 0.3456(3) 0.24530(10) 0.50667(15) 0.0235(4) Uani d 1 . .
    H H35 0.3860 0.2064 0.5548 0.028 Uiso calc 1 . .
    C C36 0.3543(3) 0.31595(10) 0.54578(15) 0.0224(4) Uani d 1 . .
    H H36 0.4030 0.3255 0.6209 0.027 Uiso calc 1 . .
    C C38 0.1676(2) 0.41935(10) 0.28586(14) 0.0217(4) Uani d 1 . .
    O O38 0.1774(2) 0.48297(8) 0.30438(12) 0.0415(4) Uani d 1 . .
    O O39 0.1018(2) 0.39288(7) 0.18579(11) 0.0361(4) Uani d 1 . .
    C C39 0.0528(3) 0.44627(11) 0.10042(18) 0.0380(5) Uani d 1 . .
    H H39A -0.0067 0.4223 0.0336 0.057 Uiso calc 1 . .
    H H39B 0.1633 0.4714 0.0786 0.057 Uiso calc 1 . .
    H H39C -0.0317 0.4815 0.1308 0.057 Uiso calc 1 . .
loop_
    _atom_site_aniso_label
    _atom_site_aniso_U_11
    _atom_site_aniso_U_22
    _atom_site_aniso_U_33
    _atom_site_aniso_U_12
    _atom_site_aniso_U_13
    _atom_site_aniso_U_23
    N1 0.0241(8) 0.0260(8) 0.0181(7) -0.0004(6) 0.0007(6) -0.0038(6)
    C2 0.0222(9) 0.0266(9) 0.0164(8) 0.0002(7) -0.0006(7) 0.0005(7)
    Cl2 0.0414(3) 0.0328(3) 0.0196(2) 0.0036(2) -0.00517(19) 0.00316(18)
    C3 0.0220(9) 0.0205(9) 0.0202(8) -0.0018(7) 0.0021(7) -0.0023(7)
    C4 0.0240(9) 0.0237(9) 0.0178(8) -0.0012(7) 0.0002(7) -0.0028(7)
    C4A 0.0207(9) 0.0222(9) 0.0201(8) 0.0005(7) 0.0031(7) -0.0006(7)
    C5 0.0272(10) 0.0282(10) 0.0215(8) 0.0036(8) 0.0006(7) 0.0006(7)
    C6 0.0314(11) 0.0278(10) 0.0320(10) 0.0073(8) 0.0048(8) 0.0068(8)
    C7 0.0334(11) 0.0228(10) 0.0390(11) 0.0045(8) 0.0077(9) -0.0024(8)
    C8 0.0304(11) 0.0242(10) 0.0282(9) 0.0009(8) 0.0034(8) -0.0079(8)
    C8A 0.0199(9) 0.0227(9) 0.0213(8) 0.0014(7) 0.0036(7) -0.0029(7)
    C37 0.0354(11) 0.0211(9) 0.0170(8) 0.0003(7) -0.0022(7) -0.0010(7)
    O31 0.0467(9) 0.0168(6) 0.0181(6) 0.0019(6) -0.0048(6) -0.0020(5)
    C31 0.0231(9) 0.0188(9) 0.0191(8) -0.0002(7) 0.0020(7) 0.0000(6)
    C32 0.0215(9) 0.0172(8) 0.0186(8) 0.0003(6) 0.0009(6) 0.0019(6)
    C33 0.0228(9) 0.0187(8) 0.0193(8) -0.0016(7) 0.0003(7) 0.0000(6)
    C34 0.0250(9) 0.0158(8) 0.0227(8) -0.0012(6) 0.0008(7) 0.0006(7)
    Br34 0.04557(13) 0.01513(9) 0.03011(11) -0.00002(8) -0.00682(8) -0.00001(7)
    C35 0.0284(10) 0.0198(9) 0.0224(9) 0.0007(7) 0.0010(7) 0.0058(7)
    C36 0.0280(10) 0.0209(9) 0.0178(8) -0.0014(7) -0.0013(7) 0.0026(7)
    C38 0.0247(9) 0.0207(9) 0.0197(8) 0.0003(7) 0.0011(7) 0.0010(7)
    O38 0.0816(12) 0.0175(7) 0.0240(7) 0.0027(7) -0.0074(7) 0.0014(6)
    O39 0.0601(10) 0.0178(7) 0.0272(7) -0.0043(6) -0.0220(7) 0.0050(6)
    C39 0.0540(14) 0.0263(11) 0.0307(10) -0.0027(9) -0.0207(10) 0.0108(8)
_geom_special_details
;
All e.s.d.'s (except the e.s.d. in the dihedral angle between two l.s. planes)
are estimated using the full covariance matrix. The cell e.s.d.'s are taken
into account individually in the estimation of e.s.d.'s in distances, angles
and torsion angles; correlations between e.s.d.'s in cell parameters are only
used when they are defined by crystal symmetry. An approximate (isotropic)
treatment of cell e.s.d.'s is used for estimating e.s.d.'s involving l.s.
planes.
;
loop_
    _geom_bond_atom_site_label_1
    _geom_bond_atom_site_label_2
    _geom_bond_site_symmetry_2
    _geom_bond_distance
    _geom_bond_publ_flag
    N1 C2 . 1.292(2) ?
    N1 C8A . 1.370(2) ?
    C2 C3 . 1.417(2) ?
    C2 Cl2 . 1.7542(18) ?
    C3 C4 . 1.364(2) ?
    C3 C37 . 1.499(2) ?
    C4 C4A . 1.408(3) ?
    C4 H4 . 0.9500 ?
    C4A C8A . 1.414(2) ?
    C4A C5 . 1.417(3) ?
    C5 C6 . 1.362(3) ?
    C5 H5 . 0.9500 ?
    C6 C7 . 1.411(3) ?
    C6 H6 . 0.9500 ?
    C7 C8 . 1.358(3) ?
    C7 H7 . 0.9500 ?
    C8 C8A . 1.410(3) ?
    C8 H8 . 0.9500 ?
    C37 O31 . 1.418(2) ?
    C37 H37A . 0.9900 ?
    C37 H37B . 0.9900 ?
    O31 C31 . 1.351(2) ?
    C31 C36 . 1.392(2) ?
    C31 C32 . 1.403(2) ?
    C32 C33 . 1.393(2) ?
    C32 C38 . 1.486(2) ?
    C33 C34 . 1.373(2) ?
    C33 H33 . 0.9500 ?
    C34 C35 . 1.387(2) ?
    C34 Br34 . 1.8913(18) ?
    C35 C36 . 1.380(3) ?
    C35 H35 . 0.9500 ?
    C36 H36 . 0.9500 ?
    C38 O38 . 1.193(2) ?
    C38 O39 . 1.338(2) ?
    O39 C39 . 1.436(2) ?
    C39 H39A . 0.9800 ?
    C39 H39B . 0.9800 ?
    C39 H39C . 0.9800 ?
loop_
    _geom_angle_atom_site_label_1
    _geom_angle_atom_site_label_2
    _geom_angle_atom_site_label_3
    _geom_angle_site_symmetry_1
    _geom_angle_site_symmetry_3
    _geom_angle
    _geom_angle_publ_flag
    C2 N1 C8A . . 116.80(15) ?
    N1 C2 C3 . . 126.94(16) ?
    N1 C2 Cl2 . . 115.65(13) ?
    C3 C2 Cl2 . . 117.41(14) ?
    C4 C3 C2 . . 115.97(16) ?
    C4 C3 C37 . . 122.75(16) ?
    C2 C3 C37 . . 121.27(16) ?
    C3 C4 C4A . . 120.43(16) ?
    C3 C4 H4 . . 119.8 ?
    C4A C4 H4 . . 119.8 ?
    C4 C4A C8A . . 117.96(16) ?
    C4 C4A C5 . . 123.28(16) ?
    C8A C4A C5 . . 118.75(17) ?
    C6 C5 C4A . . 120.70(18) ?
    C6 C5 H5 . . 119.7 ?
    C4A C5 H5 . . 119.7 ?
    C5 C6 C7 . . 120.03(18) ?
    C5 C6 H6 . . 120.0 ?
    C7 C6 H6 . . 120.0 ?
    C8 C7 C6 . . 120.69(19) ?
    C8 C7 H7 . . 119.7 ?
    C6 C7 H7 . . 119.7 ?
    C7 C8 C8A . . 120.48(18) ?
    C7 C8 H8 . . 119.8 ?
    C8A C8 H8 . . 119.8 ?
    N1 C8A C8 . . 118.90(16) ?
    N1 C8A C4A . . 121.80(16) ?
    C8 C8A C4A . . 119.31(17) ?
    O31 C37 C3 . . 105.92(14) ?
    O31 C37 H37A . . 110.6 ?
    C3 C37 H37A . . 110.6 ?
    O31 C37 H37B . . 110.6 ?
    C3 C37 H37B . . 110.6 ?
    H37A C37 H37B . . 108.7 ?
    C31 O31 C37 . . 119.56(14) ?
    O31 C31 C36 . . 123.63(15) ?
    O31 C31 C32 . . 116.73(15) ?
    C36 C31 C32 . . 119.63(16) ?
    C33 C32 C31 . . 118.73(15) ?
    C33 C32 C38 . . 119.78(15) ?
    C31 C32 C38 . . 121.48(15) ?
    C34 C33 C32 . . 120.84(16) ?
    C34 C33 H33 . . 119.6 ?
    C32 C33 H33 . . 119.6 ?
    C33 C34 C35 . . 120.69(16) ?
    C33 C34 Br34 . . 118.86(13) ?
    C35 C34 Br34 . . 120.44(13) ?
    C36 C35 C34 . . 119.18(16) ?
    C36 C35 H35 . . 120.4 ?
    C34 C35 H35 . . 120.4 ?
    C35 C36 C31 . . 120.88(16) ?
    C35 C36 H36 . . 119.6 ?
    C31 C36 H36 . . 119.6 ?
    O38 C38 O39 . . 122.23(16) ?
    O38 C38 C32 . . 127.08(16) ?
    O39 C38 C32 . . 110.68(15) ?
    C38 O39 C39 . . 115.37(15) ?
    O39 C39 H39A . . 109.5 ?
    O39 C39 H39B . . 109.5 ?
    H39A C39 H39B . . 109.5 ?
    O39 C39 H39C . . 109.5 ?
    H39A C39 H39C . . 109.5 ?
    H39B C39 H39C . . 109.5 ?
loop_
    _geom_torsion_atom_site_label_1
    _geom_torsion_atom_site_label_2
    _geom_torsion_atom_site_label_3
    _geom_torsion_atom_site_label_4
    _geom_torsion_site_symmetry_1
    _geom_torsion_site_symmetry_2
    _geom_torsion_site_symmetry_3
    _geom_torsion_site_symmetry_4
    _geom_torsion
    _geom_torsion_publ_flag
    C8A N1 C2 C3 . . . . 1.0(3) ?
    C8A N1 C2 Cl2 . . . . -178.33(13) ?
    N1 C2 C3 C4 . . . . -2.9(3) ?
    Cl2 C2 C3 C4 . . . . 176.39(14) ?
    N1 C2 C3 C37 . . . . 175.89(19) ?
    Cl2 C2 C3 C37 . . . . -4.8(2) ?
    C2 C3 C4 C4A . . . . 1.6(3) ?
    C37 C3 C4 C4A . . . . -177.14(17) ?
    C3 C4 C4A C8A . . . . 1.1(3) ?
    C3 C4 C4A C5 . . . . -179.93(18) ?
    C4 C4A C5 C6 . . . . -178.59(19) ?
    C8A C4A C5 C6 . . . . 0.3(3) ?
    C4A C5 C6 C7 . . . . 1.4(3) ?
    C5 C6 C7 C8 . . . . -1.6(3) ?
    C6 C7 C8 C8A . . . . 0.1(3) ?
    C2 N1 C8A C8 . . . . -178.21(17) ?
    C2 N1 C8A C4A . . . . 2.2(3) ?
    C7 C8 C8A N1 . . . . -178.03(18) ?
    C7 C8 C8A C4A . . . . 1.6(3) ?
    C4 C4A C8A N1 . . . . -3.2(3) ?
    C5 C4A C8A N1 . . . . 177.82(17) ?
    C4 C4A C8A C8 . . . . 177.18(17) ?
    C5 C4A C8A C8 . . . . -1.8(3) ?
    C4 C3 C37 O31 . . . . 4.1(3) ?
    C2 C3 C37 O31 . . . . -174.63(17) ?
    C3 C37 O31 C31 . . . . -175.71(16) ?
    C37 O31 C31 C36 . . . . -6.4(3) ?
    C37 O31 C31 C32 . . . . 173.73(17) ?
    O31 C31 C32 C33 . . . . -178.50(16) ?
    C36 C31 C32 C33 . . . . 1.6(3) ?
    O31 C31 C32 C38 . . . . 2.8(3) ?
    C36 C31 C32 C38 . . . . -177.03(17) ?
    C31 C32 C33 C34 . . . . -0.1(3) ?
    C38 C32 C33 C34 . . . . 178.58(17) ?
    C32 C33 C34 C35 . . . . -1.0(3) ?
    C32 C33 C34 Br34 . . . . 179.85(14) ?
    C33 C34 C35 C36 . . . . 0.5(3) ?
    Br34 C34 C35 C36 . . . . 179.65(14) ?
    C34 C35 C36 C31 . . . . 1.1(3) ?
    O31 C31 C36 C35 . . . . 178.00(17) ?
    C32 C31 C36 C35 . . . . -2.2(3) ?
    C33 C32 C38 O38 . . . . -174.5(2) ?
    C31 C32 C38 O38 . . . . 4.1(3) ?
    C33 C32 C38 O39 . . . . 4.3(2) ?
    C31 C32 C38 O39 . . . . -177.01(17) ?
    O38 C38 O39 C39 . . . . 3.1(3) ?
    C32 C38 O39 C39 . . . . -175.77(17) ?
_shelx_hkl_file
;
   0   0  -2 15553.7 391.387   2
   0   0   3 110.862 47.3627   3
   0   0  -3 224.901 53.4200   3
   0   0   3 237.333 60.1804   7
   0   0  -4 65445.6 1016.60   7
   0   0   4 60723.5 992.305   3
   0   0  -4 65112.9 997.307   3
   0   0   4 61811.3 1030.17   7
   0   0   5 55.1527 74.0282   3
   0   0   5 158.377 110.550   2
   0   0   5 13.1174 85.2362   7
   0   0   6 245124. 3539.29   2
   0   0  -6 254523. 3350.29   4
   0   0   6 246826. 3342.90   7
   0   0   6 247885. 3274.62   3
   0   0   7-78.6203 108.733   3
   0   0   7 52.5379 118.546   7
   0   0   7 303.135 172.069   2
   0   0  -7 159.561 152.712   4
   0   0  -8 3933.81 308.171   4
   0   0   8 3823.13 309.093   7
   0   0   8 4422.11 363.955   2
   0   0   8 3897.68 298.477   3
   0   0   9-131.776 155.092   3
   0   0   9-68.9153 174.084   7
   0   0   9 231.387 205.144   2
   0   0  -9 33.8246 165.586   4
   0   0  10 26104.6 841.629   3
   0   0  10 27234.3 902.576   7
   0   0 -10 25392.6 876.443   4
   0   0  11-440.252 279.003   7
   0   0  11-70.4466 183.566   3
   0   0 -11-69.0285 209.624   4
   0   0 -12 11967.6 680.503   4
   0   0  12 13286.0 705.323   7
   0   0  13 22.2371 251.416   7
   0   0 -13 162.236 255.621   4
   0   0  14 466.437 277.447   7
   0   0 -14 266.592 269.470   4
   0   0  15-6.57333 326.387   7
   0   0 -15-112.439 321.006   4
   0   0 -16-464.064 367.308   4
   0   0  16 518.026 352.818   7
   0   0 -17-622.459 413.709   4
   0   1  -2 248354. 3169.58   2
   0   1   2 246054. 2969.31   3
   0   1  -3 173958. 2124.53   3
   0  -1   3 169160. 2194.96   7
   0   1   3 167701. 2038.49   8
   0  -1   3 166698. 2126.30   3
   0  -1  -3 173746. 2122.02   7
   0   1   3 167557. 2130.16   7
   0   1   3 168287. 2159.60   3
   0  -1  -3 172043. 2207.18   4
   0   1   4 87234.3 1455.96   2
   0   1   4 89794.6 1182.68   8
   0  -1  -4 92697.3 1311.71   7
   0  -1   4 90159.8 1385.72   7
   0  -1  -4 93380.0 1402.43   4
   0  -1  -4 93934.9 1336.00   3
   0   1  -4 93110.2 1304.47   3
   0   1   4 87875.4 1320.83   7
   0  -1   4 91616.7 1315.59   3
   0   1   4 89210.6 1340.27   3
   0  -1   5 15601.5 431.521   3
   0  -1   5 15593.3 477.688   7
   0   1   5 14148.3 303.526   8
   0   1   5 15652.0 528.558   2
   0   1   5 15389.0 443.306   3
   0  -1  -5 15116.8 478.635   4
   0   1  -5 16032.0 430.280   3
   0   1   5 15434.0 444.648   7
   0  -1  -6 10617.2 430.987   4
   0   1   6 10168.2 396.128   7
   0   1   6 10200.2 386.726   3
   0  -1   6 10093.9 376.375   3
   0  -1   6 10178.8 415.065   7
   0   1   6 10522.6 465.488   2
   0  -1   6 10754.3 510.334   2
   0   1   7 28218.5 750.832   7
   0  -1   7 27754.8 769.888   7
   0  -1  -7 27947.0 789.624   4
   0   1   7 27885.8 733.303   3
   0  -1   7 27635.2 881.009   2
   0  -1   7 27766.6 707.937   3
   0   1   7 27242.1 816.140   2
   0  -1  -8 13831.9 580.361   4
   0   1   8 14496.1 560.461   7
   0   1  -8 13382.8 549.762   4
   0  -1   8 14784.4 540.917   3
   0  -1   8 14053.6 653.078   2
   0   1   8 14747.8 610.988   2
   0   1   8 13612.2 535.301   3
   0  -1   8 13847.2 579.308   7
   0   1   9 22023.5 723.204   3
   0   1  -9 19950.4 726.147   4
   0  -1   9 22085.5 786.173   7
   0   1   9 22697.8 804.573   2
   0   1   9 22074.1 748.867   7
   0  -1   9 21417.7 706.128   3
   0  -1  -9 20770.1 764.511   4
   0  -1   9 21791.6 850.710   2
   0   1 -10 21273.7 790.858   4
   0  -1  10 22316.1 886.452   2
   0   1  10 22554.6 775.917   3
   0  -1 -10 21026.8 810.230   4
   0  -1  10 21620.3 816.056   7
   0   1  10 21813.2 794.576   7
   0  -1  11 360.811 255.259   7
   0  -1 -11 332.543 231.787   4
   0   1  11 347.747 214.118   7
   0   1  11 324.174 193.769   3
   0   1 -11 321.725 217.017   4
   0  -1  12 2179.02 370.295   7
   0  -1 -12 1681.17 335.521   4
   0   1  12 1509.57 318.428   7
   0   1  12 2016.20 314.660   3
   0   1 -12 1790.11 313.501   4
   0  -1  13 9347.25 647.503   7
   0  -1 -13 7076.57 577.254   4
   0   1  13 9653.27 644.486   7
   0   1 -13 7185.45 556.872   4
   0  -1  14 3159.58 472.492   7
   0   1 -14 2744.34 420.444   4
   0   1  14 3373.32 451.524   7
   0  -1 -14 3016.91 445.679   4
   0   1 -15 2693.55 439.833   4
   0   1  15 2863.72 448.044   7
   0  -1  15 3121.08 479.600   7
   0  -1 -15 2435.77 425.699   4
   0   1  16 2519.18 440.564   7
   0  -1 -16 1635.73 416.359   4
   0   1 -16 2259.89 453.015   4
   0  -1  16 1569.34 393.047   7
   0  -1 -17 806.060 356.839   4
   0   1 -17 572.608 361.400   4
   0   2   2 39809.8 589.138   7
   0  -2   2 39890.6 612.854   8
   0  -2  -2 40541.1 585.002   7
   0   2  -2 41746.6 812.427   2
   0   2  -2 40495.6 590.992   1
   0  -2   2 39216.8 668.996   7
   0   2   2 39672.9 649.820   3
   0  -2  -2 41321.8 683.435   4
   0   2  -2 40562.9 580.614   8
   0   2   3 21249.3 461.722   2
   0  -2  -3 21542.2 411.294   7
   0   2  -3 20397.4 333.972   8
   0  -2   3 21407.3 380.921   8
   0  -2  -3 22156.6 500.388   4
   0   2   3 20548.2 455.044   3
   0  -2   3 20397.2 480.540   7
   0   2  -3 22115.8 424.818   3
   0   2   3 19875.4 407.444   7
   0   2   3 21585.1 445.381   8
   0   2  -4 27423.7 536.626   3
   0  -2  -4 27085.8 630.314   4
   0  -2  -4 27333.2 579.495   3
   0   2  -4 25604.4 393.840   8
   0   2   4 26626.4 581.252   3
   0   2   4 26608.4 608.607   2
   0  -2  -4 26389.5 527.642   7
   0  -2   4 26298.5 616.137   7
   0   2   4 27282.2 531.957   8
   0   2   4 25705.4 541.500   7
   0  -2   4 26266.4 444.050   8
   0  -2  -5 94703.4 1510.77   4
   0   2   5 92582.9 1387.87   7
   0   2   5 90718.9 1495.33   2
   0   2   5 91982.9 1451.86   3
   0   2   5 92522.1 1293.76   8
   0   2  -5 91671.8 1361.54   3
   0  -2   5 91530.6 1498.85   7
   0  -2  -6 194.148 144.522   4
   0   2   6-16.8560 44.5529   8
   0   2   6-5.83569 99.9746   3
   0   2   6 55.4653 98.4836   7
   0   2   6 95.2144 117.761   2
   0  -2   6-63.8761 151.138   7
   0  -2  -7 18249.5 639.389   4
   0   2   7 18456.9 630.163   2
   0   2   7 17738.8 586.083   3
   0  -2   7 19999.5 653.100   7
   0  -2   7 19205.7 741.647   2
   0   2   7 19182.5 590.928   7
   0   2   7 17647.4 358.624   8
   0  -2   8 7449.01 428.424   7
   0  -2   8 7226.52 487.053   2
   0  -2  -8 7115.90 426.362   4
   0   2   8 7923.69 406.583   7
   0   2   8 7303.19 427.814   2
   0   2   8 7261.24 394.100   3
   0   2   8 6085.29 154.075   8
   0   2   9 1371.62 236.702   7
   0  -2  -9 1065.42 223.755   4
   0  -2   9 1662.67 308.037   2
   0  -2   9 1202.25 233.134   7
   0   2   9 1152.27 223.361   3
   0   2  10 2498.75 300.297   3
   0   2 -10 2465.20 304.708   4
   0   2  10 2701.66 318.333   7
   0  -2  10 3238.14 394.632   2
   0  -2 -10 2365.79 320.095   4
   0  -2  10 2492.94 328.597   7
   0   2  11 8034.76 511.538   7
   0  -2  11 8614.29 563.787   7
   0   2  11 8308.05 521.394   3
   0  -2 -11 6622.77 512.711   4
   0   2 -11 7455.14 508.095   4
   0   2 -12 7763.87 547.736   4
   0   2  12 8869.61 567.000   7
   0   2  12 8762.01 560.176   3
   0  -2 -12 7886.70 579.495   4
   0  -2  12 8797.65 600.715   7
   0   2  13 5373.50 470.871   3
   0   2 -13 5504.72 511.299   4
   0   2  13 5493.45 497.495   7
   0  -2  13 5308.95 526.872   7
   0  -2 -13 4833.12 489.896   4
   0   2  14 7735.44 601.729   7
   0  -2 -14 6380.78 578.919   4
   0   2 -14 7568.46 621.662   4
   0  -2  14 7708.66 643.169   7
   0   2  14 7228.29 569.662   3
   0   2 -15 2088.63 413.194   4
   0   2  15 2182.13 402.854   7
   0  -2  15 2430.38 448.886   7
   0  -2 -15 1935.82 433.521   4
   0   2  16 231.656 321.562   7
   0   2 -16 329.303 350.805   4
   0  -2 -16 86.9765 332.382   4
   0  -2 -17 5193.89 635.971   4
   0   2 -17 4400.64 591.721   4
   0  -3   1 386.435 65.8848   8
   0  -3  -1 666.884 86.2055   8
   0   3  -1 497.881 74.6198   2
   0   3  -1 560.990 64.7444   5
   0   3   1 570.798 60.4742   5
   0  -3  -2 1867.79 132.184   4
   0   3   2 1960.29 96.0336   7
   0   3  -2 1856.92 113.118   8
   0  -3   2 1661.66 88.4327   1
   0   3   2 1683.03 118.623   3
   0   3  -2 1650.86 113.256   5
   0   3  -2 1712.99 89.3084   1
   0  -3   2 1590.58 119.541   7
   0  -3   2 1774.64 120.188   8
   0   3  -2 1612.12 151.149   2
   0   3   3 85770.2 1311.35   8
   0  -3   3 82676.2 1216.74   8
   0  -3   3 83250.9 1295.15   7
   0   3   3 85022.9 1168.77   7
   0   3   3 83462.3 1269.61   3
   0  -3  -3 85566.2 1164.73   7
   0   3   3 85485.3 1156.28   2
   0   3  -3 85565.1 1170.81   1
   0   3  -3 86530.8 1145.27   8
   0  -3  -3 86707.3 1325.17   4
   0   3   4 307.199 72.3967   7
   0  -3   4 393.912 93.5557   7
   0  -3  -4 314.148 65.7675   7
   0   3  -4 451.055 55.5732   8
   0  -3  -4 415.496 106.727   4
   0   3  -4 359.512 66.9898   3
   0  -3   4 290.316 59.4011   8
   0   3   4 359.766 79.4107   8
   0   3   4 288.967 90.2979   3
   0   3   4 479.414 84.9321   2
   0   3  -5 27839.3 457.786   8
   0  -3   5 29569.5 536.710   8
   0   3   5 28502.3 616.863   7
   0   3   5 28946.4 655.162   2
   0   3   5 29535.5 629.896   8
   0   3  -5 28162.1 609.402   3
   0   3   5 27926.3 673.845   3
   0  -3  -5 28992.9 733.088   4
   0  -3   5 28795.4 724.626   7
   0   3   6 12570.5 446.431   2
   0   3   6 12262.8 462.046   3
   0   3   6 11493.0 403.652   7
   0  -3   6 11806.3 476.525   7
   0  -3  -6 11604.0 484.552   4
   0   3   6 11736.1 360.590   8
   0   3   7 1860.52 200.039   7
   0   3   7 1816.53 216.509   3
   0  -3   7 1740.40 239.527   7
   0   3   7 1952.13 134.479   8
   0  -3  -7 1662.88 219.763   4
   0   3   7 2044.06 233.165   2
   0   3   8 13708.9 549.815   3
   0   3   8 14627.1 540.469   7
   0  -3  -8 13726.4 596.202   4
   0   3   8 13430.8 330.935   8
   0  -3   8 13610.5 674.497   2
   0  -3   8 14769.8 614.750   7
   0   3   9 1623.73 234.039   3
   0   3   9 1368.00 88.3085   8
   0  -3   9 2196.18 345.236   2
   0   3   9 1390.20 213.012   7
   0  -3   9 1842.99 290.289   7
   0  -3  -9 1416.96 257.669   4
   0  -3 -10 34.3027 227.227   4
   0   3  10 354.574 197.038   7
   0   3  10 108.567 168.107   3
   0  -3  10 254.713 238.620   7
   0  -3  10 434.338 273.591   2
   0   3 -11 9436.66 568.878   4
   0  -3 -11 9285.09 595.585   4
   0  -3  11 10240.1 617.364   7
   0   3  11 9776.12 550.987   7
   0   3  11 9978.79 574.679   3
   0  -3  12 5925.46 526.764   7
   0   3  12 5809.41 477.811   3
   0   3 -12 5450.02 471.848   4
   0   3  12 5268.56 456.889   7
   0  -3 -12 4930.98 471.114   4
   0  -3 -13 1676.87 333.901   4
   0   3  13 2180.42 357.931   7
   0  -3  13 2430.49 409.139   7
   0   3 -13 2350.33 385.551   4
   0   3  13 1890.19 329.261   3
   0   3  14 2338.24 376.973   3
   0   3  14 2057.63 380.875   7
   0  -3  14 1710.34 395.779   7
   0  -3 -14 1717.89 364.782   4
   0   3 -14 1991.31 368.601   4
   0  -3  15 2829.94 472.735   7
   0   3 -15 2406.98 415.863   4
   0  -3 -15 2794.17 467.949   4
   0   3  15 2908.79 427.409   3
   0   3  15 3106.76 436.456   7
   0   3 -16-173.899 335.493   4
   0  -3 -16 66.8520 361.806   4
   0   3 -17 442.013 340.736   4
   0  -3 -17 157.055 365.542   4
   0  -4   0 21102.7 508.217   8
   0  -4   0 19570.8 401.444   2
   0   4   0 20406.3 421.403   5
   0  -4  -1 110705. 1590.47   8
   0   4  -1 111079. 1499.80   5
   0   4   1 111171. 1473.19   5
   0   4   2 43315.5 765.396   3
   0  -4   2 41442.9 800.265   8
   0  -4   2 42252.0 653.188   1
   0  -4  -2 43555.8 780.032   8
   0   4  -2 43665.7 761.929   8
   0  -4  -2 44105.9 726.332   5
   0   4  -2 43235.2 747.553   5
   0  -4  -3 16019.5 394.019   5
   0   4   3 15774.1 434.575   3
   0   4   3 16829.4 488.245   8
   0  -4   3 15637.6 428.894   8
   0   4  -3 15822.7 352.681   1
   0   4  -3 16983.2 431.590   5
   0  -4   3 15576.6 447.651   7
   0   4   3 15154.7 353.483   7
   0   4  -3 16357.0 383.495   8
   0  -4  -3 15392.7 461.094   4
   0  -4   4 1441.71 165.141   7
   0   4   4 1284.62 111.684   7
   0   4  -4 1222.37 97.6727   8
   0   4  -4 1080.23 100.885   1
   0   4   4 1219.90 142.071   3
   0   4   4 1478.00 109.333   2
   0  -4   4 1314.75 119.135   8
   0  -4  -4 1154.45 104.195   7
   0  -4  -4 1248.67 160.489   4
   0   4   4 1223.68 140.141   8
   0  -4  -5 1931.44 139.834   7
   0   4  -5 1929.22 153.734   3
   0   4   5 2175.67 162.343   2
   0   4  -5 1984.33 112.565   8
   0   4   5 1901.80 156.756   7
   0   4   5 2103.69 181.000   8
   0  -4   5 2179.11 148.643   8
   0  -4  -5 1787.10 193.049   4
   0  -4   5 1813.75 195.252   7
   0   4  -5 2063.67 158.388   1
   0   4   5 2090.63 195.102   3
   0   4   6 7105.83 315.386   8
   0   4  -6 6967.47 207.851   8
   0  -4   6 7821.20 400.777   7
   0   4   6 7088.90 357.055   3
   0   4   6 7030.62 309.004   7
   0  -4  -6 7382.58 391.142   4
   0  -4   6 7431.51 253.358   8
   0   4   6 7357.51 321.403   2
   0  -4  -7-19.6844 146.277   4
   0  -4   7 204.773 177.269   7
   0   4   7 59.7687 132.998   3
   0   4   7 206.527 134.600   7
   0   4   7 219.912 94.1692   8
   0   4   8 14158.9 525.587   7
   0  -4  -8 13431.1 609.025   4
   0   4   8 13867.6 397.347   8
   0  -4   8 14820.7 719.906   2
   0   4   8 14732.0 586.998   3
   0  -4   8 14564.3 621.515   7
   0   4   9 670.243 187.196   3
   0  -4   9 800.540 225.816   7
   0  -4  -9 733.171 232.673   4
   0  -4   9 1081.50 283.522   2
   0   4   9 786.251 190.650   7
   0   4   9 825.872 99.3059   8
   0  -4  10 28979.8 999.015   7
   0   4  10 27773.9 916.402   3
   0  -4  10 27006.1 1049.99   2
   0   4  10 27141.4 866.192   7
   0  -4 -11-124.460 246.883   4
   0   4  11 75.0246 200.121   3
   0   4 -11 488.765 228.172   4
   0   4  11 26.7513 202.503   7
   0  -4  11 120.967 227.807   7
   0  -4  12 11641.2 712.952   7
   0  -4 -12 10977.0 688.666   4
   0   4 -12 10630.3 626.051   4
   0   4  12 11152.3 645.111   3
   0   4  12 11941.7 630.148   7
   0  -4 -13 124.675 299.369   4
   0   4 -13 706.712 289.121   4
   0   4  13 653.936 265.805   7
   0   4  13 885.889 304.343   3
   0   4 -13 921.534 276.958   1
   0  -4  13 688.854 310.530   7
   0   4 -14 2186.34 391.340   4
   0  -4 -14 1871.96 379.057   4
   0   4  14 1856.88 372.743   3
   0  -4  14 2297.24 434.875   7
   0   4  14 2187.72 365.371   7
   0   4 -14 2031.44 366.587   1
   0   4  15 491.607 309.776   7
   0   4  15-199.663 301.803   3
   0  -4 -15 20.9711 327.686   4
   0   4 -15 227.838 301.357   4
   0  -4 -16 3057.29 508.421   4
   0   4 -16 2723.67 455.082   4
   0  -4 -17 401.414 361.892   4
   0   4 -17 899.053 365.007   4
   0  -5   0 158.493 53.7583   2
   0   5   0 42.4786 61.9658   5
   0  -5   0 193.537 75.1479   8
   0   5  -1 47.5822 59.9074   5
   0  -5   1-49.4604 92.9696   8
   0   5   1 51.8315 55.0625   5
   0  -5   1 32.1278 73.8195   2
   0   5  -2 205964. 2635.98   5
   0   5   2 196871. 2646.08   3
   0   5   2 202907. 2599.93   5
   0  -5  -2 208636. 2593.02   5
   0  -5  -2 203596. 2695.99   8
   0  -5   2 200250. 2488.99   1
   0  -5   2 195010. 2736.87   8
   0   5  -2 208508. 2686.00   8
   0   5   3 55434.9 1017.59   3
   0  -5   3 55457.0 1047.16   8
   0  -5  -3 59056.6 964.899   5
   0   5   3 56571.0 1132.28   8
   0   5   3 55559.0 877.653   7
   0   5  -3 59047.2 975.217   8
   0   5  -3 58072.3 878.899   1
   0  -5   3 57297.8 872.772   1
   0  -5   3 58668.2 1028.21   7
   0   5  -3 57874.1 1002.37   5
   0  -5  -4 6312.74 326.728   4
   0  -5   4 6197.97 316.589   7
   0   5  -4 7023.40 309.989   5
   0   5  -4 6505.80 239.564   1
   0   5   4 6045.28 237.030   7
   0  -5   4 6457.10 288.992   8
   0   5  -4 6584.18 246.347   8
   0   5   4 6602.48 342.612   8
   0   5   4 6564.23 310.582   3
   0   5   4 5902.88 142.619   6
   0  -5   5 27145.9 625.720   8
   0   5   5 28474.2 735.574   8
   0  -5  -5 27221.4 751.945   4
   0   5   5 25667.6 687.627   3
   0   5   5 26210.0 583.755   7
   0   5  -5 25617.9 523.469   8
   0  -5   5 26819.2 737.174   7
   0   5  -5 26877.5 586.416   1
   0  -5   6 34331.3 704.108   8
   0   5  -6 34336.0 616.952   8
   0   5   6 33866.9 864.848   3
   0   5   6 35898.3 833.083   8
   0  -5  -6 35191.0 930.509   4
   0  -5   6 35779.6 913.222   7
   0   5  -6 34419.0 745.646   1
   0   5   6 34590.4 756.321   7
   0   5   7-41.4387 140.383   3
   0  -5  -7-113.579 187.381   4
   0   5   7 106.011 98.9885   8
   0   5   7 166.897 114.187   7
   0   5  -7 5.91142 116.645   1
   0  -5   7 71.2575 179.385   7
   0   5  -7 17.9622 46.2044   8
   0   5   8 87415.6 1727.88   3
   0   5  -8 90131.0 1575.54   1
   0   5   8 89463.5 1443.15   8
   0  -5  -8 85669.2 1776.29   4
   0   5   8 89791.0 1567.01   7
   0  -5   8 91449.4 1971.13   2
   0  -5   8 91532.1 1803.75   7
   0   5   9 24334.3 753.872   7
   0  -5  -9 24264.0 891.560   4
   0   5  -9 24920.2 753.727   1
   0  -5   9 24480.7 881.269   7
   0  -5   9 24115.2 970.604   2
   0   5   9 23045.7 816.333   3
   0   5 -10 881.358 205.843   1
   0  -5 -10 705.550 232.790   4
   0  -5  10 442.561 251.052   7
   0   5  10 804.152 224.810   7
   0  -5  10 1234.69 339.551   2
   0   5  10 448.744 218.149   3
   0   5 -11 5703.89 423.843   1
   0  -5  11 5516.58 493.948   7
   0  -5 -11 5146.72 474.772   4
   0   5  11 5486.96 450.154   3
   0   5  11 5683.66 432.622   7
   0  -5 -12 2899.09 422.175   4
   0  -5  12 3606.90 455.843   7
   0   5 -12 3872.99 384.772   1
   0   5  12 3415.31 413.075   3
   0   5  12 3499.25 372.848   7
   0   5 -12 4072.36 417.799   4
   0   5  13 252.434 247.694   3
   0   5 -13 922.552 297.855   4
   0   5  13 114.502 225.339   7
   0  -5  13 900.173 379.096   7
   0   5 -13 179.865 219.173   1
   0  -5 -13 429.778 311.761   4
   0  -5 -14 9197.70 707.415   4
   0   5 -14 9589.82 664.356   4
   0   5  14 9665.77 693.826   3
   0   5  14 10064.3 649.362   7
   0   5 -15 2221.56 418.627   4
   0  -5 -15 1467.09 382.355   4
   0   5 -15 2559.39 442.365   5
   0   5  15 2103.63 419.534   3
   0  -5 -16 2286.96 457.149   4
   0   5 -16 2470.48 434.789   4
   0   5  16 2044.15 420.118   3
   0   5 -17 459.504 324.088   4
   0  -6   0 16295.5 517.473   8
   0   6   0 16772.5 446.356   5
   0  -6   0 16197.7 398.427   2
   0  -6  -1 105164. 1654.62   8
   0  -6   1 103753. 1676.32   8
   0  -6   1 98125.0 1563.94   2
   0   6  -1 99803.1 1513.81   5
   0   6   1 103336. 1500.63   5
   0  -6   2 15004.4 358.307   1
   0  -6   2 15747.0 526.071   2
   0   6  -2 15281.3 476.162   8
   0   6   2 14726.7 423.515   5
   0  -6   2 14965.4 500.917   8
   0  -6  -2 15810.9 488.949   8
   0   6  -2 15591.7 450.708   5
   0   6  -3 192.385 84.4550   8
   0   6  -3 157.540 93.8714   5
   0   6   3 47.0532 86.9201   3
   0  -6   3 177.276 58.1110   1
   0  -6   3 143.358 108.984   8
   0   6   4 80569.2 1208.86   7
   0   6  -4 80538.1 1205.28   1
   0  -6   4 80391.2 1404.65   7
   0   6  -4 81264.8 1370.76   5
   0  -6   4 79582.6 1389.26   8
   0   6   4 77288.0 1388.15   3
   0   6  -4 82949.4 1288.98   8
   0   6  -5 192647. 2503.36   8
   0   6  -5 199597. 2731.78   5
   0  -6   5 189837. 2656.92   8
   0   6  -5 192556. 2517.85   1
   0  -6  -5 187529. 2836.24   4
   0   6   5 186503. 2515.05   7
   0   6   5 188842. 2754.69   3
   0  -6   5 191957. 2793.56   7
   0  -6   6 6262.47 382.828   7
   0  -6   6 6244.78 294.310   8
   0   6  -6 6242.61 290.843   1
   0   6   6 6150.46 367.250   3
   0  -6  -6 6082.02 390.887   4
   0   6  -6 7141.38 379.833   5
   0   6  -6 6351.56 252.516   8
   0   6   6 6339.57 288.761   7
   0   6   7 18705.3 557.716   7
   0  -6   7 18291.0 692.831   7
   0  -6  -7 18860.9 715.181   4
   0   6  -7 18587.3 555.344   1
   0   6   7 19142.9 671.213   3
   0   6  -7 19074.7 446.627   8
   0  -6   8 811.152 286.288   2
   0   6  -8 550.921 137.003   1
   0   6   8 343.314 177.378   3
   0   6  -8 483.428 79.5959   8
   0  -6   8 584.113 195.753   7
   0   6   8 603.398 154.378   7
   0  -6  -8 455.715 220.517   4
   0  -6  -9 2191.01 335.374   4
   0  -6   9 1959.46 317.285   7
   0  -6   9 2545.39 410.541   2
   0   6   9 2521.77 261.487   7
   0   6   9 1995.83 296.982   3
   0   6  -9 2058.29 237.979   1
   0   6  10 22812.6 876.507   3
   0  -6  10 23792.1 1015.74   2
   0   6  10 23723.8 783.138   7
   0  -6 -10 24327.5 950.037   4
   0   6 -10 24531.9 780.468   1
   0  -6  10 23724.2 932.722   7
   0   6  11 38381.5 1092.52   7
   0  -6  11 41478.5 1309.22   7
   0   6  11 39433.5 1211.86   3
   0   6 -11 42154.2 1106.23   1
   0   6  12 158.004 199.649   7
   0   6  12 25.5607 233.806   3
   0  -6  12 179.177 258.122   7
   0   6 -12 305.580 193.418   1
   0  -6 -12-184.653 265.156   4
   0  -6 -13-24.2869 274.408   4
   0   6 -13 327.992 281.793   4
   0   6  13-391.111 267.842   7
   0   6  13 411.685 290.633   3
   0   6 -13 142.215 216.747   1
   0   6 -13 634.467 296.399   5
   0   6 -14 973.539 362.120   4
   0   6 -14 762.794 304.952   5
   0  -6 -14 514.578 298.367   4
   0   6  14 731.568 320.741   3
   0   6 -15 3568.97 490.157   4
   0   6  15 3251.80 486.295   3
   0  -6 -15 2523.20 473.658   4
   0   6 -15 3415.76 466.099   5
   0  -6 -16 223.775 371.523   4
   0   6 -16 1031.24 376.876   5
   0   6 -16 662.273 335.071   4
   0   6  16 543.178 334.571   3
   0   6 -17 2988.31 496.469   4
   0   7   0 36.2761 74.8844   5
   0  -7   0 163.382 106.380   8
   0  -7   0 82.8224 62.9061   2
   0   7  -1 30835.1 698.539   5
   0  -7   1 32135.7 805.915   8
   0  -7   1 30468.4 714.334   2
   0   7   1 30237.8 678.244   5
   0   7  -2 50046.7 971.010   5
   0  -7  -2 49378.7 1032.20   8
   0   7   2 51138.1 945.724   5
   0  -7   2 49567.8 1067.24   2
   0  -7   2 51362.4 1092.96   8
   0  -7   3 117667. 1917.12   8
   0  -7   3 116770. 1612.78   1
   0   7   3 114195. 1820.22   3
   0   7  -3 119754. 1819.53   5
   0  -7   3 115740. 2008.80   2
   0   7   4 2427.73 160.540   7
   0  -7   4 2235.69 150.135   1
   0  -7   4 2650.93 228.823   8
   0   7   4 2656.17 230.135   3
   0   7  -4 2564.45 230.191   5
   0   7   5 34694.8 884.851   3
   0   7  -5 37279.8 882.706   5
   0   7  -5 36979.8 729.029   1
   0   7   5 35806.2 719.895   7
   0   7   5 34753.9 537.234   6
   0  -7   5 36800.2 862.575   8
   0  -7   6 9513.96 398.332   8
   0   7  -6 9253.90 355.654   1
   0   7  -6 9291.24 444.643   5
   0  -7  -6 9356.58 485.632   4
   0  -7   6 9081.35 479.702   7
   0   7   6 8847.90 452.590   3
   0   7   6 9260.62 352.838   7
   0   7  -7 38193.8 840.822   1
   0   7  -7 37859.7 984.421   5
   0  -7  -7 38569.0 1081.39   4
   0   7   7 39278.3 1034.39   3
   0   7   7 39343.5 856.931   7
   0  -7   7 39589.5 1060.65   7
   0  -7   7 37723.7 1192.51   2
   0   7   8 14663.0 638.875   3
   0   7  -8 13900.5 396.654   8
   0  -7   8 13708.0 726.833   2
   0   7  -8 13385.3 499.351   1
   0   7  -8 13864.2 606.889   5
   0  -7  -8 12507.8 634.235   4
   0   7   8 13469.3 500.341   7
   0  -7   8 14110.4 664.298   7
   0  -7  -9 33526.0 1099.81   4
   0   7   9 34865.3 892.064   7
   0   7  -9 34161.8 1031.66   5
   0  -7   9 35470.2 1224.49   2
   0  -7   9 36917.2 1120.06   7
   0   7   9 35786.0 1080.82   3
   0   7  -9 34625.1 888.237   1
   0  -7  10 6185.20 569.894   2
   0   7  10 5497.37 453.754   3
   0   7  10 5536.68 378.345   7
   0  -7 -10 5269.34 474.650   4
   0  -7  10 5711.68 471.792   7
   0   7 -10 5969.10 473.182   5
   0   7 -10 5652.66 369.375   1
   0   7  11 3392.36 333.982   7
   0  -7 -11 2420.68 393.830   4
   0   7 -11 3200.82 320.111   1
   0   7 -11 4054.71 428.130   5
   0   7  11 2826.59 372.719   3
   0  -7  11 3444.38 432.276   7
   0  -7 -12 2946.80 419.338   4
   0   7 -12 3600.93 353.055   1
   0   7 -12 3371.78 422.085   5
   0   7  12 2884.26 406.166   3
   0   7  12 3621.17 358.878   7
   0   7  13 14224.3 814.281   3
   0   7 -13 14638.9 784.696   4
   0   7  13 13425.7 685.091   7
   0   7 -13 14126.6 804.720   5
   0  -7 -13 13100.3 818.850   4
   0   7 -14 854.240 331.724   5
   0   7  14 131.807 290.594   3
   0  -7 -14 624.790 339.618   4
   0   7 -14 670.834 313.461   4
   0   7 -15 7178.94 616.058   4
   0   7 -15 6944.70 632.517   5
   0   7  15 6865.93 644.170   3
   0   7 -16 409.096 349.586   4
   0   7 -16 484.186 318.836   5
   0   7  16-63.9448 339.494   3
   0  -8   0 37114.1 724.760   2
   0  -8   0 38636.1 947.685   8
   0   8   0 39399.0 837.352   5
   0  -8  -1 332.279 132.003   8
   0  -8   1 257.413 105.405   2
   0   8  -1 400.626 135.834   5
   0  -8   1 314.361 122.639   8
   0   8   1 346.126 110.110   5
   0   8   2 55701.8 1056.32   5
   0  -8  -2 58495.7 1178.98   8
   0  -8   2 56313.1 1210.58   8
   0  -8   2 53664.3 1148.48   2
   0   8  -2 56131.8 1088.12   5
   0  -8   3 9237.08 429.311   8
   0  -8   3 9248.96 458.294   2
   0  -8   3 9128.02 305.332   1
   0   8  -3 9335.65 400.716   5
   0   8   3 8934.40 406.041   3
   0   8   3 8698.66 370.262   5
   0  -8   4 26255.0 868.870   2
   0   8  -4 28526.1 761.191   5
   0   8   4 27506.4 774.526   3
   0  -8   4 27597.8 590.556   1
   0  -8   4 29768.1 802.432   8
   0   8   4 27503.9 604.181   7
   0   8   5 1019.79 200.408   3
   0   8  -5 997.463 183.503   5
   0  -8   5 1337.35 262.206   2
   0  -8   5 1021.82 169.820   8
   0   8   5 1012.14 134.191   7
   0   8  -6 73711.2 1203.41   1
   0   8  -6 71736.2 1412.68   5
   0  -8   6 75188.7 1341.93   8
   0   8   6 72710.9 1462.78   3
   0  -8   6 73966.9 1669.91   2
   0   8   6 72974.0 1195.79   7
   0   8   7 18310.4 551.153   7
   0   8   7 18374.2 711.269   3
   0   8  -7 18572.7 555.364   1
   0  -8   7 20461.5 863.437   2
   0   8  -7 18470.8 686.187   5
   0   8  -8 1185.46 243.061   5
   0   8  -8 1151.11 174.032   1
   0  -8  -8 860.454 224.095   4
   0   8   8 1262.28 192.262   7
   0   8   8 1216.32 265.604   3
   0  -8   8 1494.41 341.105   2
   0  -8  -9 1525.93 295.959   4
   0   8   9 2186.64 247.735   7
   0  -8   9 1719.52 359.702   2
   0   8  -9 1613.23 204.168   1
   0   8  -9 2235.31 313.043   5
   0   8   9 1833.06 307.544   3
   0  -8 -10 6617.65 523.814   4
   0   8  10 7579.24 423.665   7
   0   8 -10 8344.51 537.795   5
   0   8  10 7793.38 552.938   3
   0   8 -10 6782.68 400.696   1
   0  -8  10 7731.89 617.073   2
   0   8 -11 2397.17 368.361   5
   0   8  11 2437.35 311.093   7
   0   8 -11 2328.88 277.502   1
   0   8  11 2321.71 375.596   3
   0  -8 -11 2440.66 400.085   4
   0  -8 -12 6607.31 589.061   4
   0   8  12 7287.67 585.143   3
   0   8  12 7673.33 497.433   7
   0   8 -12 8107.25 603.500   5
   0   8  13 4459.84 506.721   3
   0   8 -13 4454.16 492.281   5
   0   8 -14 669.483 320.790   4
   0   8 -14 692.742 323.817   5
   0   8  14 528.762 345.774   3
   0   8 -15 454.807 293.888   5
   0   8 -15 611.046 331.949   4
   0   8  16 988.701 416.260   3
   0   8 -16 948.042 358.905   5
   0  -9   0 30.9992 151.311   8
   0  -9   0 197.173 96.8105   2
   0   9   0 83.0585 121.976   5
   0   9  -1 48314.1 1003.42   5
   0   9   1 46012.9 973.108   5
   0  -9   1 45411.2 952.249   2
   0  -9  -1 48203.8 1109.81   8
   0  -9   1 46679.6 1111.42   8
   0  -9   2 39997.4 1013.83   8
   0   9  -2 38883.4 906.503   5
   0  -9   2 38917.8 941.897   2
   0   9   2 39586.3 885.092   5
   0   9   3 3660.37 264.073   5
   0   9   3 4157.00 303.042   3
   0  -9   3 3861.22 313.283   2
   0   9  -3 4063.58 286.660   5
   0  -9   3 4055.15 313.443   8
   0  -9   3 3755.49 207.313   1
   0   9   4 19825.8 669.515   3
   0   9  -4 19502.8 648.727   5
   0  -9   4 20157.2 506.759   1
   0  -9   4 20603.0 685.393   8
   0  -9   4 20644.1 755.780   2
   0  -9   5 3600.66 286.302   8
   0   9  -5 3248.88 286.374   5
   0   9   5 3746.97 224.718   7
   0   9   5 3253.05 297.344   3
   0  -9   5 3776.75 365.666   2
   0   9  -6 1858.29 257.018   5
   0  -9   6 2154.81 327.461   2
   0   9   6 1539.03 94.3617   6
   0   9   6 1707.38 176.063   7
   0  -9   6 2071.88 225.964   8
   0   9   6 1952.98 255.277   3
   0   9  -7 7967.61 474.643   5
   0   9   7 7479.50 468.833   3
   0  -9   7 7548.46 545.618   2
   0   9   7 7688.82 351.044   7
   0   9   8 31426.9 1009.55   3
   0   9   8 31897.9 808.525   7
   0   9  -8 31823.0 795.606   1
   0   9  -8 30870.1 975.495   5
   0  -9   8 33628.0 1166.12   2
   0   9   9 429.190 156.892   7
   0   9  -9 501.283 144.162   1
   0   9   9 491.346 247.008   3
   0   9  -9 927.160 266.330   5
   0  -9   9 673.281 307.619   2
   0   9  10 13644.1 565.330   7
   0   9 -10 13475.0 556.394   1
   0  -9  10 15247.2 845.070   2
   0   9 -10 13033.8 693.209   5
   0   9  10 14922.8 758.231   3
   0   9  11 92.9985 161.104   7
   0   9 -11 160.990 154.678   1
   0   9 -11 420.437 256.901   5
   0   9  11-21.3977 259.417   3
   0   9 -12 1400.60 351.267   5
   0   9  12 746.375 269.027   3
   0   9 -13 1396.68 351.609   5
   0   9  13 592.081 305.584   3
   0   9 -14 2595.54 457.221   5
   0   9 -14 2876.92 433.269   4
   0   9  14 2100.66 422.621   3
   0   9 -15 1011.40 355.041   5
   0   9 -15 1636.85 395.828   4
   0   9  15 1070.33 398.663   3
   0   9  16-180.797 372.963   3
   0   9 -16 405.767 341.874   5
   0   9  17 391.360 378.411   3
   0 -10   0 64544.6 1396.20   8
   0  10   0 63119.6 1246.01   5
   0 -10   1 10273.2 411.348   2
   0  10   1 10435.2 446.165   5
   0 -10   1 11518.9 534.756   8
   0 -10  -1 10892.2 514.914   8
   0  10  -1 10904.6 453.480   5
   0 -10   2 286.943 136.944   2
   0  10  -2 120.754 132.255   5
   0 -10   2 77.1470 155.050   8
   0  10   2 36.3577 116.262   5
   0 -10   3 1042.44 206.540   2
   0  10   3 1188.78 187.441   5
   0  10  -3 986.885 180.582   5
   0 -10   3 1087.50 210.898   8
   0  10   3 1573.86 239.284   3
   0  10   4 13159.0 563.450   3
   0  10  -4 13257.4 558.500   5
   0 -10   4 14528.2 605.456   8
   0 -10   4 13459.3 615.282   2
   0  10   5 2703.27 282.520   3
   0 -10   5 3272.06 296.583   8
   0 -10   5 3355.19 362.744   2
   0  10   5 2968.37 212.935   7
   0  10  -5 2809.51 277.796   5
   0 -10   6 10436.6 608.898   2
   0  10   6 10642.8 550.655   3
   0  10  -6 10217.4 525.956   5
   0  10   6 10627.8 289.230   6
   0  10   6 10616.9 397.705   7
   0  10   7 1927.97 280.742   3
   0  10   7 2065.30 208.760   7
   0 -10   7 1834.32 321.762   2
   0  10  -7 1897.95 297.333   5
   0  10   8 11810.4 467.709   7
   0 -10   8 12152.1 717.121   2
   0  10  -8 11636.0 610.067   5
   0  10   8 12654.7 652.802   3
   0  10   9 1826.92 318.219   3
   0 -10   9 2322.68 408.083   2
   0  10   9 2016.10 237.114   7
   0  10  -9 2013.92 333.131   5
   0  10  10 4384.53 349.376   7
   0  10 -10 4411.87 323.058   1
   0  10  10 4334.68 461.146   3
   0  10 -10 4400.54 444.016   5
   0  10  11 10372.7 515.464   7
   0  10 -11 10442.7 669.529   5
   0  10  11 10718.3 700.085   3
   0  10 -12 4541.36 501.141   5
   0  10  12 4649.09 524.532   3
   0  10 -13 4392.51 513.137   5
   0  10  13 3889.26 518.454   3
   0  10  14 981.229 355.640   3
   0  10 -14 1467.80 379.084   5
   0  10  15 155.855 337.102   3
   0  10 -15 693.846 356.017   5
   0  10 -16 378.198 364.690   5
   0  10  16 199.354 362.800   3
   0 -11   0 54.7389 188.371   8
   0  11   0 171.362 138.071   5
   0  11   1 28960.5 801.503   5
   0 -11   1 29708.1 916.554   8
   0 -11  -1 29223.5 899.768   8
   0 -11   1 29301.9 743.930   2
   0  11  -1 29135.3 817.651   5
   0 -11   2 9470.79 517.482   8
   0  11  -2 8883.46 446.988   5
   0  11   2 8583.85 427.450   5
   0 -11   2 8622.98 425.890   2
   0  11   3 66559.6 1354.24   5
   0  11  -3 64818.9 1384.13   5
   0 -11   3 66900.9 1432.40   2
   0  11   3 68527.8 1420.95   3
   0 -11   3 69903.6 1500.01   8
   0 -11   4 42.0248 157.436   2
   0  11   4 27.5786 165.114   3
   0  11  -4-144.227 187.432   5
   0 -11   4-24.0608 168.793   8
   0 -11   5 11628.0 617.629   2
   0  11  -5 10173.8 525.773   5
   0 -11   5 11794.3 549.855   8
   0  11   5 10752.4 405.451   7
   0  11   5 10326.5 539.697   3
   0  11   6 1539.10 273.717   3
   0  11   6 1684.22 137.282   6
   0  11   6 1462.79 172.348   7
   0 -11   6 1409.90 288.942   2
   0  11  -6 1126.07 220.975   5
   0  11   7 2997.68 238.074   7
   0  11   7 2361.78 115.359   6
   0 -11   7 3271.43 417.693   2
   0  11  -7 2370.32 322.857   5
   0  11   7 2363.22 314.942   3
   0  11  -8 864.240 236.125   5
   0 -11   8 1236.68 321.391   2
   0  11   8 912.007 162.469   7
   0  11   8 948.583 263.112   3
   0  11  -9 23460.7 937.601   5
   0  11   9 23443.7 708.542   7
   0 -11   9 25155.4 1069.48   2
   0  11   9 22726.8 948.587   3
   0  11  10 989.544 197.078   7
   0  11 -10 785.484 283.121   5
   0  11  10 856.373 288.265   3
   0  11  11 596.968 334.101   3
   0  11 -11 688.859 294.636   5
   0  11 -12 7061.16 599.445   5
   0  11  12 6913.25 630.158   3
   0  11 -13 4764.34 532.439   5
   0  11  13 5192.93 578.225   3
   0  11 -14 2027.03 441.649   5
   0  11  14 1255.75 398.045   3
   0  11  15 8859.43 784.557   3
   0  11 -15 8755.22 742.168   5
   0  11  16 182.208 387.613   3
   0  11 -16-11.9454 339.278   5
   0 -12   0 69086.5 1520.94   8
   0  12   0 64086.7 1358.76   5
   0  12  -1 68339.8 1422.10   5
   0 -12   1 66670.1 1518.58   8
   0  12   1 65822.1 1372.29   5
   0 -12   2 1097.50 200.144   2
   0 -12   2 1189.12 248.173   8
   0  12  -2 956.410 204.852   5
   0  12   2 1233.22 212.555   5
   0  12  -3 51.7718 175.177   5
   0  12   3 42.5210 141.858   5
   0 -12   3 178.527 167.344   2
   0 -12   3-4.75053 174.874   8
   0  12   3 352.966 210.125   3
   0 -12   4 38968.9 1111.84   2
   0  12  -4 39301.6 1063.40   5
   0  12   4 36781.1 1059.11   3
   0 -12   4 40206.3 1104.60   8
   0  12   5 97553.6 1954.82   3
   0  12   5 98862.1 1609.51   7
   0 -12   5 102116. 2047.64   2
   0  12  -5 96693.7 1918.13   5
   0  12  -6 48682.3 1303.48   5
   0 -12   6 52725.4 1430.84   2
   0  12   6 49678.3 1325.69   3
   0  12   6 50775.1 1025.16   7
   0  12   7 34455.5 624.824   6
   0 -12   7 34961.6 1198.31   2
   0  12   7 36827.3 841.080   7
   0  12  -7 34629.1 1097.10   5
   0  12   7 34322.7 1124.96   3
   0  12   8 2735.54 241.893   7
   0  12   8 2514.99 343.705   3
   0 -12   8 3050.63 433.405   2
   0  12  -8 2952.70 374.754   5
   0  12  -9 653.657 294.811   5
   0  12   9 558.929 288.383   3
   0  12   9 560.425 161.297   7
   0  12  10 5426.03 546.343   3
   0  12 -10 4317.76 452.260   5
   0  12 -11 5145.44 517.749   5
   0  12  11 5424.79 553.469   3
   0  12  12 3286.88 489.521   3
   0  12 -12 3164.52 453.538   5
   0  12 -13 593.193 323.375   5
   0  12  13 353.551 346.919   3
   0  12  14-42.8871 364.642   3
   0  12 -14-265.614 317.800   5
   0  12  15 2275.22 508.070   3
   0  12 -15 1826.72 458.006   5
   0  12 -16 1458.43 411.973   5
   0  13   0 40.2985 155.396   5
   0  13   1 1821.36 245.642   5
   0  13  -1 1471.52 246.048   5
   0 -13   2 81025.3 1751.22   8
   0  13  -2 77712.6 1617.78   5
   0  13   2 80070.4 1604.73   5
   0 -13   3 857.055 219.401   2
   0  13   3 1100.94 261.934   3
   0  13   3 482.665 176.992   5
   0  13  -3 807.017 221.700   5
   0  13  -4 45233.6 1210.85   5
   0  13   4 45592.7 1152.48   5
   0 -13   4 46810.2 1239.71   2
   0  13   4 45476.0 1221.49   3
   0 -13   5 1238.02 273.832   2
   0  13   5 1130.22 256.797   3
   0  13   5 729.740 140.560   7
   0  13  -5 929.918 243.343   5
   0 -13   6 18455.9 821.916   2
   0  13   6 17242.2 776.754   3
   0  13   6 18236.4 571.407   7
   0  13  -6 17195.3 755.931   5
   0  13   7 6489.30 518.074   3
   0  13  -7 6534.21 491.698   5
   0 -13   7 7147.68 562.735   2
   0  13   7 6541.80 345.785   7
   0  13  -8 54058.4 1498.27   5
   0  13   8 54803.0 1126.06   7
   0  13   8 53009.6 1504.69   3
   0  13   9 203.191 278.711   3
   0  13  -9-136.402 279.785   5
   0  13  10 5054.94 526.686   3
   0  13 -10 5483.18 536.020   5
   0  13  11 626.297 321.634   3
   0  13 -11 933.879 332.000   5
   0  13 -12 7954.03 676.540   5
   0  13  12 8986.82 735.271   3
   0  13  13-117.234 348.258   3
   0  13 -13 222.214 325.752   5
   0  13  14 3186.35 519.941   3
   0  13 -14 3275.35 530.132   5
   0  13  15 100.167 374.422   3
   0  13 -15-412.083 395.113   5
   0  14   0 29726.9 921.312   5
   0  14   1 37658.4 1046.97   5
   0  14  -1 37609.2 1065.21   5
   0  14  -2 8757.21 509.822   5
   0  14   2 8246.33 489.893   5
   0  14   3 963.782 273.232   3
   0  14  -3 609.540 235.664   5
   0  14   3 426.914 191.160   5
   0  14   4 511.598 218.812   3
   0  14   4 181.580 178.083   5
   0 -14   4 453.101 230.540   2
   0  14  -4 245.453 218.595   5
   0  14   5 5301.73 316.287   7
   0 -14   5 6127.03 487.330   2
   0  14   5 5370.19 459.286   3
   0  14  -5 5776.92 471.715   5
   0  14   6 8163.78 563.113   3
   0  14  -6 8244.65 565.126   5
   0 -14   6 8915.94 594.521   2
   0  14   6 8151.81 388.899   7
   0  14   7 8916.99 596.788   3
   0  14   7 8145.79 396.488   7
   0  14  -7 8434.77 570.602   5
   0  14  -8 112.495 281.782   5
   0  14   8 648.436 292.618   3
   0  14  -9 6710.00 577.862   5
   0  14   9 7242.57 613.739   3
   0  14 -10 5988.39 566.716   5
   0  14  10 6194.33 584.641   3
   0  14 -11 5874.27 591.241   5
   0  14  11 5843.07 607.578   3
   0  14  12 9866.45 787.380   3
   0  14 -12 10303.6 766.375   5
   0  14 -13 682.006 382.174   5
   0  14  13 182.789 358.938   3
   0  14 -14-480.044 432.508   5
   0  14  14-255.479 412.682   3
   0  14 -15 1664.35 455.050   5
   0  14  15 1080.85 451.031   3
   0  15   0-63.8815 220.632   5
   0  15  -1 412.757 225.470   5
   0  15   1 431.852 216.612   5
   0  15  -2 6540.80 472.292   5
   0  15   2 6725.39 462.542   5
   0  15   3 28237.6 982.555   3
   0  15   3 28579.6 958.803   5
   0  15  -3 30101.4 996.647   5
   0  15   4 572.411 245.201   3
   0  15   4 380.531 198.039   5
   0  15  -4 750.926 262.670   5
   0  15   5 1076.29 256.315   3
   0  15  -5 1287.58 311.654   5
   0  15   6 6397.53 514.971   3
   0  15  -6 7022.26 543.160   5
   0  15   6 6911.73 370.523   7
   0  15   7 1162.79 323.301   3
   0  15  -7 1431.41 328.404   5
   0  15   7 1611.59 208.254   7
   0  15  -8 26.6464 246.468   5
   0  15   8-210.790 298.010   3
   0  15  -9 15333.7 846.693   5
   0  15   9 14817.9 850.088   3
   0  15 -10 653.140 293.049   5
   0  15  10 1142.17 374.581   3
   0  15 -11-654.544 367.120   5
   0  15  11 283.532 335.815   3
   0  15  12 306.429 352.276   3
   0  15 -12 174.906 338.600   5
   0  15  13 4122.71 605.642   3
   0  15 -13 3475.33 527.217   5
   0  15  14 611.518 410.004   3
   0  15 -14-93.8460 395.903   5
   0  16   0 3520.73 375.860   5
   0  16   1 1517.85 287.392   5
   0  16  -1 1138.49 253.314   5
   0  16  -2 1402.25 279.467   5
   0  16   2 1268.08 284.008   5
   0  16  -3 694.673 270.693   5
   0  16   3 903.766 268.612   3
   0  16   3 1103.32 255.987   5
   0  16   4 126.693 197.147   5
   0  16   4 54.4672 229.646   3
   0  16  -4 122.605 249.078   5
   0  16   5 17400.5 836.638   3
   0  16  -5 18292.3 833.616   5
   0  16   6 4818.42 484.783   3
   0  16   6 4846.90 325.159   7
   0  16  -6 5641.98 527.224   5
   0  16   7 9275.92 650.227   3
   0  16  -7 10381.1 678.801   5
   0  16  -8 652.696 279.768   5
   0  16   8 550.954 285.821   3
   0  16   9 413.748 344.757   3
   0  16  -9 288.487 288.104   5
   0  16 -10-88.9754 309.891   5
   0  16  10 307.977 338.498   3
   0  16 -11 4024.83 526.569   5
   0  16  11 4482.37 576.122   3
   0  16  12 4436.44 617.932   3
   0  16 -12 3366.12 526.711   5
   0  16 -13 3987.66 558.418   5
   0  16  13 4069.93 631.089   3
   0  16 -14 813.968 441.428   5
   0  17   0 104.451 218.313   5
   0  17  -1 583.728 261.131   5
   0  17   1 645.971 270.044   5
   0  17   2 35645.8 1137.47   5
   0  17  -2 35477.7 1148.29   5
   0  17   2 35195.4 1150.25   3
   0  17   3 1545.13 301.495   5
   0  17  -3 1333.38 309.488   5
   0  17   3 1572.97 318.027   3
   0  17   4 26052.3 979.053   5
   0  17   4 26903.3 1036.17   3
   0  17  -4 27056.7 1032.92   5
   0  17  -5 361.217 284.812   5
   0  17   5 121.150 253.686   3
   0  17   6 112.827 259.507   3
   0  17  -6 185.820 292.395   5
   0  17  -7 7733.52 623.505   5
   0  17   7 7670.24 621.639   3
   0  17  -8 6209.83 601.730   5
   0  17   8 5493.08 561.019   3
   0  17   9 2079.81 445.658   3
   0  17  -9 2402.94 452.055   5
   0  17 -10 2946.87 515.143   5
   0  17  10 2454.27 488.667   3
   0  17 -11 1534.01 442.775   5
   0  17  11 1786.46 454.488   3
   0  17  12 127.854 353.478   3
   0  17 -12 564.330 383.905   5
   0  17 -13 2828.43 540.361   5
   0  17  13 2428.28 547.382   3
   0  18   0 62228.2 1615.98   5
   0  18   1 3799.89 425.113   5
   0  18  -1 3230.36 386.930   5
   0  18   2 12815.6 711.312   5
   0  18  -2 12789.0 703.247   5
   0  18   2 14399.4 752.839   3
   0  18  -3 770.388 265.123   5
   0  18   3 845.811 310.441   3
   0  18   3 410.225 249.938   5
   0  18   4 16684.0 844.012   3
   0  18   4 16668.8 810.880   5
   0  18  -4 15838.4 820.358   5
   0  18   5 1634.62 356.338   3
   0  18  -5 1819.44 370.822   5
   0  18  -6 17427.0 891.095   5
   0  18   6 15288.7 858.698   3
   0  18   7 206.651 298.845   3
   0  18  -7 790.104 332.396   5
   0  18  -8 379.995 328.858   5
   0  18   8 499.433 353.456   3
   0  18  -9 357.355 351.120   5
   0  18   9 969.011 360.869   3
   0  18 -10 20105.4 1090.62   5
   0  18  10 20457.9 1114.25   3
   0  18  11 3090.88 554.177   3
   0  18 -11 2789.80 524.072   5
   0  18 -12 1099.34 433.839   5
   0  18  12 780.289 444.173   3
   0  19   0 672.774 299.685   5
   0  19  -1 13092.3 736.723   5
   0  19   1 12778.9 729.773   5
   0  19   2 8727.22 625.651   3
   0  19  -2 8085.89 606.365   5
   0  19   2 8312.07 596.960   5
   0  19   3 23523.4 983.145   5
   0  19   3 22597.8 982.695   3
   0  19  -3 21681.5 971.475   5
   0  19   4 2894.60 388.078   5
   0  19  -4 3435.20 437.364   5
   0  19   4 3235.56 441.434   3
   0  19   5 263.765 269.307   3
   0  19  -5 275.673 301.584   5
   0  19  -6 1928.59 416.531   5
   0  19   6 1825.78 404.569   3
   0  19  -7 21254.0 1042.08   5
   0  19   7 20422.2 1035.22   3
   0  19  -8 5975.25 625.340   5
   0  19   8 6058.45 621.238   3
   0  19   9 6331.87 667.812   3
   0  19  -9 7186.39 693.543   5
   0  19 -10 1443.77 466.445   5
   0  19  10 1812.13 484.532   3
   0  19  11 1369.64 488.650   3
   0  19 -11 658.860 384.352   5
   0  19 -12 2927.93 560.586   5
   0  20   0 4025.19 480.215   5
   0  20   1 27606.0 1091.38   3
   0  20  -1 27602.9 1105.59   5
   0  20   1 26498.0 1083.20   5
   0  20  -2 1189.39 363.935   5
   0  20   2 1380.52 361.319   5
   0  20   2 1828.01 389.780   3
   0  20   3 1670.96 387.642   3
   0  20  -3 1203.27 352.745   5
   0  20   3 1671.31 346.513   5
   0  20   4 1111.66 363.114   3
   0  20   4 612.925 265.814   5
   0  20  -4 846.066 314.261   5
   0  20   5 19688.5 994.891   3
   0  20  -5 20072.9 1001.33   5
   0  20   6 1365.19 376.242   3
   0  20  -6 1051.30 377.796   5
   0  20  -7 9063.96 731.316   5
   0  20   7 8194.61 697.911   3
   0  20  -8 328.965 376.999   5
   0  20   8-420.540 363.409   3
   0  20  -9 1820.11 455.687   5
   0  20   9 1418.24 442.519   3
   0  20 -10 2571.05 530.712   5
   0  20  10 2335.68 526.981   3
   0  20  11 5162.96 686.497   3
   0  20 -11 5293.58 650.337   5
   0  21   0-118.181 287.197   5
   0  21   1 2704.11 442.799   3
   0  21  -1 1866.18 378.294   5
   0  21   1 1816.98 394.893   5
   0  21   2 18004.4 922.665   5
   0  21   2 18897.5 943.768   3
   0  21  -3 3780.47 487.393   5
   0  21   3 3352.67 455.389   5
   0  21   3 4140.22 509.311   3
   0  21  -4 6930.95 620.470   5
   0  21   4 7703.19 663.094   3
   0  21   5 2957.82 463.085   3
   0  21  -5 2056.03 423.632   5
   0  21  -6-22.7884 344.171   5
   0  21   6 215.615 304.217   3
   0  21   7 1224.51 379.228   3
   0  21  -7 1114.80 400.542   5
   0  21   8 6584.23 667.250   3
   0  21  -8 9119.47 770.709   5
   0  21  -9 1125.47 440.920   5
   0  21   9 1439.86 494.151   3
   0  21  10 957.256 451.697   3
   0  21 -10 181.760 414.027   5
   0  22   0 17478.9 913.688   3
   0  22   0 16571.7 925.218   5
   0  22   1 495.759 357.750   3
   0  22  -1 83.7433 307.520   5
   0  22   1 63.7678 308.806   5
   0  22   2 2342.96 443.605   3
   0  22   2 1758.01 415.260   5
   0  22  -2 1957.79 434.958   5
   0  22  -3 197.294 309.209   5
   0  22   3 243.387 308.333   5
   0  22   3 731.346 354.174   3
   0  22   4 8660.10 705.864   3
   0  22  -4 8430.60 688.958   5
   0  22  -5 1097.62 370.204   5
   0  22   5 822.125 355.570   3
   0  22  -6 5413.47 603.783   5
   0  22   6 7122.05 676.901   3
   0  22  -7 110.125 360.257   5
   0  22   7-638.931 424.951   3
   0  22  -8-398.669 436.996   5
   0  22   8-928.536 476.861   3
   0  22  -9 466.739 413.402   5
   0  22   9 698.439 449.605   3
   0  23   0 521.596 348.256   5
   0  23   0 717.841 367.353   3
   0  23  -1-84.9026 294.784   5
   0  23   1-217.713 343.116   5
   0  23   1 110.035 309.347   3
   0  23   2 9044.52 721.536   5
   0  23  -2 9034.07 736.244   5
   0  23   2 9753.49 750.121   3
   0  23   3 592.987 340.227   5
   0  23  -3 672.391 358.794   5
   0  23   3 622.438 343.645   3
   0  23   4 7559.87 678.207   3
   0  23  -4 6915.44 663.389   5
   0  23   5 1074.22 400.327   3
   0  23  -5 598.052 329.033   5
   0  23  -6 4512.33 568.808   5
   0  23   6 4753.87 603.482   3
   0  23   7-32.1587 381.828   3
   0  23  -7 552.586 412.242   5
   0  23  -8 4412.39 614.779   5
   0  23   8 3861.08 588.493   3
   0  24   0 1694.29 446.735   5
   0  24   0 3042.92 502.013   3
   0  24  -1 10026.8 750.834   3
   0  24  -1 9328.77 769.717   5
   0  24   1 9298.14 752.742   5
   0  24   1 8903.50 724.878   3
   0  24   2 1574.68 445.934   3
   0  24   2 1477.15 422.388   5
   0  24  -2 1535.54 432.635   5
   0  24   3-115.473 335.172   3
   0  24   3-171.639 333.107   5
   0  24  -3 87.8033 330.718   5
   0  24   4 1552.56 432.068   3
   0  24  -4 1732.90 453.038   5
   0  24   5 5749.99 634.662   3
   0  24  -5 5309.73 625.873   5
   0  24   6 138.662 353.495   3
   0  24  -6-76.8602 369.714   5
   0  24  -7 4463.02 611.928   5
   0  24   7 4394.93 620.928   3
   0  25   0 973.547 393.216   3
   0  25   0 86.1312 364.005   5
   0  25   1 4485.46 598.685   5
   0  25  -1 5647.56 610.264   3
   0  25   1 4381.33 560.632   3
   0  25  -1 4209.11 590.788   5
   0  25  -2 4035.66 562.614   5
   0  25  -2 5020.63 581.844   3
   0  25   2 3609.30 542.081   3
   0  25   2 3920.29 571.686   5
   0  25   3 9014.90 787.231   3
   0  25  -3 9461.53 807.532   5
   0  25   3 8538.31 734.511   5
   0  25   4 4608.39 587.383   3
   0  25  -4 4729.03 622.132   5
   0  25   5-205.580 377.522   3
   0  25  -5-437.390 427.362   5
   0  26   0 8339.00 758.985   5
   0  26   0 7720.51 711.969   3
   0  26  -1 433.145 394.035   3
   0  26   1 194.610 379.511   5
   0  26   1 239.226 375.351   3
   0  26  -1-17.4084 368.192   5
   0  26  -2 758.902 420.202   5
   0  26  -2 1579.86 445.020   3
   0  26   2 939.748 413.116   3
   0  26   2 430.584 396.221   5
   0  26   3 433.804 381.525   3
   0  26  -3 861.111 383.829   3
   0  26  -3 417.912 371.031   5
   0  26   4 1320.47 436.860   3
   0  27   0 48.5115 340.466   3
   0  27  -1 1266.37 439.181   3
   0  27   1 592.581 378.748   3
   0  27   2 110.375 363.921   5
   0  27  -2 1397.43 449.716   3
   0  27  -3 7339.06 700.818   3
  -1   0  18-45.7377 379.330   7
  -1   0  17 588.375 384.441   7
   1   0 -17-11.1251 357.050   4
  -1   0  16-219.744 347.970   7
   1   0 -16-495.879 344.425   4
  -1   0  15 553.146 318.817   7
   1   0 -15 147.077 283.294   4
  -1   0  14-122.625 311.785   7
   1   0 -14-384.205 321.158   4
   1   0 -13 1913.66 342.207   4
  -1   0  13 2381.69 406.943   7
   1   0 -12-212.750 233.848   4
  -1   0  12-30.9697 227.239   7
  -1   0  11 1204.25 285.655   7
   1   0 -11 659.602 222.920   4
  -1   0  10 86.9956 179.773   3
   1   0 -10-223.107 204.204   4
  -1   0  10 67.4718 217.014   7
  -1   0   9 2265.45 278.924   3
  -1   0   9 2174.16 112.863   8
   1   0  -9 2455.01 283.652   4
  -1   0   9 2557.32 310.788   7
  -1   0   8 158.929 146.879   3
  -1   0   8 16.6225 168.093   7
  -1   0   8 81.5858 51.7216   8
   1   0  -8-34.6517 138.669   4
   1   0  -7 30149.4 786.752   4
  -1   0   7 30168.0 802.601   7
  -1   0   7 30193.8 814.150   3
  -1   0   7 28730.2 526.253   8
  -1   0   6-106.490 111.233   3
  -1   0   6 167.521 133.942   7
   1   0  -6 94.7300 110.951   4
  -1   0   5 119226. 1793.37   7
   1   0  -5 122370. 1777.20   4
   1   0  -4 9.64439 67.0716   4
   1   0  -4 218.905 89.9948   2
  -1   0   4 110.596 75.8182   3
  -1   0   4 76.0093 90.4728   7
  -1   0   3 1486.28 129.154   3
  -1   0   3 1366.76 122.759   7
   1   0  -3 1569.18 109.093   4
  -1   0   2 15.8908 49.7111   3
  -1   0   2 18.2546 48.9650   7
  -1   0  -1 28488.5 459.628   6
   1   0   2 25.4735 25.0478   3
  -1   0  -2 69.3065 35.3913   6
  -1   0  -3 17824.3 380.947   7
   1   0   3 17033.5 330.107   3
  -1   0  -3 17663.5 296.007   8
   1   0   4 92.3233 49.9721   3
  -1   0  -4 54.9856 21.7058   8
   1   0   4-18.1333 67.8472   7
  -1   0  -4 38.0278 47.7842   3
  -1   0  -4 132.629 66.7124   7
   1   0   5 126500. 1864.17   7
   1   0   5 122209. 1715.70   3
  -1   0  -5 128265. 1732.86   3
   1   0   6 122.629 79.6171   3
   1   0   6 189.861 160.467   2
   1   0   6-24.8613 114.976   7
   1   0   7 70552.1 1219.87   3
   1   0   7 71921.9 1371.89   7
   1   0   8-9.38461 168.739   7
   1   0   8-34.6914 116.964   3
   1   0   8-33.4344 175.244   2
   1   0   9 1988.13 261.318   7
   1   0   9 1916.64 298.222   2
   1   0   9 1833.94 212.047   3
  -1   0 -10-95.4970 200.105   4
   1   0  10-118.113 197.412   7
   1   0  10-62.7659 141.311   3
   1   0  10 467.052 256.006   2
   1   0  11 16326.3 775.518   2
   1   0  11 15888.9 645.507   3
   1   0  11 17470.3 766.770   7
  -1   0 -12-1.95049 248.323   4
   1   0  12 107.718 245.401   2
   1   0  12-291.533 203.552   3
   1   0  12-344.300 285.493   7
   1   0  13 19718.5 899.483   7
   1   0  13 18272.5 877.807   2
  -1   0 -13 16903.1 866.658   4
  -1   0 -14 43.9414 277.712   4
  -1   0 -15 9928.64 755.268   4
  -1   0 -16-42.5447 337.773   4
  -1   0 -17 12143.3 910.864   4
  -1   0 -17 12290.9 929.788   1
  -1  -1  17-98.2586 373.990   7
  -1   1  17 379.023 386.106   7
   1  -1 -17 183.524 362.011   4
   1   1 -17-79.9986 338.806   4
  -1  -1  16 3701.44 536.816   7
   1   1 -16 3137.96 476.732   4
   1  -1 -16 2601.86 452.185   4
  -1   1  16 3248.09 501.355   7
  -1   1  15 2948.15 472.184   7
   1  -1 -15 3051.78 462.594   4
   1   1 -15 2682.67 409.235   4
  -1  -1  15 3317.76 493.793   7
  -1  -1  14 63.7358 301.621   7
   1  -1 -14-289.755 311.061   4
  -1   1  14 81.7440 288.666   7
   1   1 -14-171.213 281.551   4
   1   1 -13 1889.58 332.630   4
  -1   1  13 2001.85 362.550   7
   1  -1 -13 1661.65 322.826   4
  -1  -1  13 1957.09 367.043   7
  -1  -1  12 409.410 267.533   7
  -1   1  12 744.374 277.942   7
   1  -1 -12 441.013 229.056   4
  -1   1  12 773.082 261.451   3
   1   1 -12 607.370 234.753   4
   1   1 -11 193.067 201.804   4
  -1   1  11 79.4816 217.050   7
   1  -1 -11 7.24561 220.319   4
  -1   1  11 79.0684 204.928   3
  -1  -1  11-127.316 234.645   7
  -1   1  10 680.298 61.6120   8
   1   1 -10 960.580 218.427   4
  -1   1  10 843.856 228.805   3
   1  -1 -10 739.578 216.255   4
  -1  -1  10 1157.44 258.670   7
  -1   1  10 908.339 243.176   7
  -1   1   9 16168.4 648.405   7
   1   1  -9 14966.3 616.122   4
  -1  -1   9 15980.7 659.737   7
   1  -1  -9 15878.4 648.052   4
  -1   1   9 16649.0 658.622   3
  -1  -1   9 14261.6 307.226   8
  -1   1   9 14395.5 330.800   8
  -1  -1   8 647.202 75.4478   8
   1   1  -8 901.647 187.114   4
  -1   1   8 745.779 194.083   7
  -1  -1   8 667.518 196.149   7
   1  -1  -8 700.655 181.220   4
  -1   1   8 733.896 176.000   3
  -1   1   7 41781.3 961.070   7
  -1  -1   7 40953.6 674.003   8
  -1   1   7 43643.1 1007.50   3
  -1  -1   7 42120.5 997.285   7
   1   1  -7 42731.5 954.538   4
   1  -1  -7 44137.3 1004.54   4
   1   1  -6 6830.09 324.990   4
   1  -1  -6 6921.35 342.746   4
  -1   1   6 6484.13 342.239   3
  -1  -1   6 6635.53 343.765   7
  -1  -1   6 6196.42 210.488   8
  -1   1   6 6799.64 341.941   7
  -1  -1   5 6724.28 316.533   7
   1  -1  -5 6624.91 304.975   4
  -1  -1   5 6496.10 210.582   8
  -1   1   5 6678.48 313.383   7
   1   1  -5 6739.10 286.066   4
  -1   1   5 6418.56 313.268   3
  -1  -1   4 1999.37 112.816   8
  -1  -1   4 2193.61 167.771   7
  -1   1   4 1982.61 161.930   7
   1   1  -4 2316.24 148.286   4
  -1   1   4 1904.95 161.806   3
   1  -1  -4 2037.05 159.592   4
   1  -1  -4 2052.83 160.584   2
   1  -1  -3 41640.5 645.283   6
  -1   1   3 39351.7 749.122   3
  -1  -1   3 41275.3 743.708   7
   1   1  -3 42055.5 666.058   4
  -1   1   3 40679.0 735.852   7
   1  -1  -3 41146.5 733.529   4
  -1   1   2 74184.5 1083.42   3
  -1  -1   2 76049.5 1066.82   7
   1   1  -2 73384.9 958.360   4
  -1   1   2 74305.4 1069.08   7
  -1   1   1 19173.8 368.418   3
  -1  -1   1 18864.9 352.560   7
   1   1  -1 18844.3 299.435   1
  -1   1   0 17285.4 292.934   3
  -1  -1  -1 33429.9 509.215   6
  -1   1  -1 33479.7 538.498   6
  -1   1  -1 33248.3 480.650   5
  -1  -1  -1 34410.9 525.199   8
  -1  -1  -2 79027.7 1028.56   7
  -1  -1  -2 81429.2 1039.74   6
  -1  -1  -2 79908.7 1041.01   8
  -1   1  -2 80815.4 1030.27   5
   1  -1   3 100212. 1242.64   3
  -1  -1  -3 102179. 1260.98   6
   1   1   3 96532.9 1326.27   3
  -1  -1  -3 99073.1 1244.71   8
  -1  -1  -3 98626.4 1307.61   7
  -1   1  -3 98961.5 1247.01   3
   1   1   3 98016.5 1335.23   7
  -1   1  -3 103714. 1409.25   7
   1  -1   4 11282.2 279.406   3
  -1   1  -4 11768.3 352.833   7
  -1  -1  -4 11833.9 310.211   7
   1   1   4 11520.1 317.324   3
   1   1   4 11535.3 340.060   7
  -1   1  -4 12260.9 285.499   3
  -1  -1  -4 11861.1 256.067   6
  -1  -1  -4 11601.1 237.097   8
  -1   1  -5 6040.03 223.749   3
   1  -1   5 5690.26 290.132   7
  -1  -1  -5 5526.05 152.449   8
  -1  -1  -5 5657.25 230.495   7
  -1  -1  -5 5837.33 249.086   3
  -1  -1  -5 6045.46 179.185   6
   1   1   5 5598.11 240.854   3
   1   1   5 6167.72 270.345   7
   1  -1   5 5896.32 224.845   3
   1  -1   6 79.8898 70.4930   3
   1   1   6-8.16553 104.383   7
  -1   1  -6 169.489 71.3500   3
   1  -1   6 222.711 153.324   2
   1  -1   6 20.8219 126.801   7
   1   1   6 23.5867 82.4864   3
   1   1   6 219.675 133.931   2
   1   1   7 27860.0 684.489   3
   1   1   7 25713.7 856.219   2
   1  -1   7 25827.0 899.480   2
   1   1   7 27734.6 753.793   7
   1  -1   7 28981.7 809.283   7
   1  -1   7 27922.7 655.796   3
   1   1   8 99989.9 1770.72   7
   1  -1   8 95591.3 1987.56   2
   1   1   8 96899.1 1640.75   3
   1  -1   8 98444.7 1604.65   3
   1  -1   8 100935. 1838.64   7
   1   1   8 96083.0 1935.36   2
  -1  -1  -8 93106.0 1792.83   4
   1  -1   9 1056.81 238.045   7
   1   1   9 784.742 209.623   7
   1   1   9 1247.10 268.448   2
  -1  -1  -9 1114.89 103.621   6
   1  -1   9 1032.10 216.791   2
  -1  -1  -9 1601.16 282.482   4
   1   1   9 1014.79 187.299   3
   1  -1   9 860.182 164.545   3
   1   1  10 42963.2 1147.79   7
   1  -1  10 42136.9 1187.06   7
  -1  -1 -10 36882.4 1122.23   4
   1   1  10 40928.4 1024.87   3
   1   1  10 40619.6 1197.38   2
   1  -1  10 40533.3 1247.49   2
  -1  -1 -10 37513.4 671.343   6
   1  -1  10 40901.3 985.392   3
   1   1  11 2210.70 284.290   3
   1  -1  11 2005.80 312.504   7
  -1   1 -11 2286.85 348.395   4
   1   1  11 1875.74 292.056   7
  -1  -1 -11 2447.24 358.696   4
   1  -1  11 2533.27 392.435   2
   1   1  11 2388.03 356.561   2
   1  -1  12 2682.80 393.522   2
   1   1  12 3371.25 410.842   2
   1   1  12 2336.69 293.370   3
  -1   1 -12 2186.69 358.412   4
   1  -1  12 2452.67 351.111   7
  -1  -1 -12 2030.97 351.406   4
   1   1  12 2825.16 378.365   7
  -1  -1 -13 7779.12 616.607   4
   1  -1  13 8738.90 651.923   2
   1   1  13 8144.87 529.189   3
   1   1  13 9607.50 634.758   2
   1   1  13 8852.36 616.756   7
  -1   1 -13 7420.13 603.348   4
  -1  -1 -14 9154.59 692.411   4
  -1   1 -14 9388.33 696.073   4
  -1   1 -15 1543.33 410.540   4
  -1  -1 -15 1091.60 391.054   4
  -1   1 -16 1836.57 470.826   1
  -1  -1 -16 1770.18 420.405   4
  -1   1 -16 1581.38 422.736   4
  -1  -1 -17 137.073 353.136   4
  -1   1 -17-527.246 414.948   4
   1   2 -17-295.932 359.570   4
   1  -2 -17-281.929 382.891   4
  -1   2  17 306.257 368.898   7
  -1  -2  17 210.215 384.936   7
   1   2 -16 1453.57 372.474   4
  -1  -2  16 1726.51 435.997   7
  -1   2  16 2473.03 446.840   7
   1  -2 -16 1512.46 373.784   4
   1   2 -15 2580.76 409.023   4
   1  -2 -15 2515.09 427.743   4
  -1   2  15 3015.72 473.268   7
  -1  -2  15 3436.17 507.680   7
   1  -2 -14-451.384 333.713   4
  -1   2  14-95.1733 300.357   7
   1   2 -14-130.921 298.418   4
  -1  -2  14 136.018 327.265   7
  -1  -2  13 44.3391 264.830   7
   1  -2 -13 351.947 246.517   4
  -1   2  13 819.492 295.391   3
  -1   2  13 314.157 275.919   7
   1   2 -13 406.813 237.438   4
  -1   2  12 34296.9 1123.94   7
   1  -2 -12 29115.7 1093.55   4
  -1   2  12 34615.1 1146.34   3
  -1  -2  12 33483.7 1159.36   7
   1   2 -12 29996.3 1047.39   4
   1  -2 -11 4249.65 414.955   4
   1   2 -11 4580.50 399.074   4
  -1   2  11 5295.23 442.296   7
  -1   2  11 4793.69 431.472   3
  -1  -2  11 4735.39 447.987   7
   1  -2 -10 51715.3 1368.86   4
  -1   2  10 57069.6 1394.30   3
  -1  -2  10 57215.4 1403.44   7
  -1   2  10 57623.1 1359.63   7
  -1   2  10 52282.4 808.966   8
   1   2 -10 53357.7 1289.97   4
   1  -2  -9 8718.10 498.110   4
  -1  -2   9 8614.19 239.217   8
   1   2  -9 9252.87 469.213   4
   1  -2  -9 8777.24 287.342   6
  -1   2   9 9894.44 526.656   3
  -1  -2   9 9311.98 517.997   7
  -1   2   9 9337.28 495.889   7
  -1   2   9 9590.53 321.015   8
   1  -2  -8 8674.72 278.646   6
  -1   2   8 9360.20 476.715   3
   1  -2  -8 8246.45 455.404   4
  -1  -2   8 8534.81 250.292   8
   1   2  -8 8985.40 436.274   4
  -1   2   8 9162.71 453.276   7
  -1  -2   8 9353.51 484.909   7
  -1   2   7 360.171 148.955   3
  -1   2   7 241.868 139.743   7
  -1  -2   7 469.297 171.925   7
  -1  -2   7 395.229 75.3326   8
   1  -2  -7 324.339 65.3464   6
   1  -2  -7 194.550 140.772   4
  -1  -2   6 23272.1 675.946   7
   1  -2  -6 24674.8 477.367   6
   1   2  -6 24180.4 615.017   4
   1  -2  -6 25733.7 709.582   4
  -1  -2   6 23727.0 470.226   8
  -1   2   6 25108.8 676.600   7
  -1   2   6 23337.3 677.820   3
  -1  -2   5 7020.39 229.082   8
   1  -2  -5 7658.71 227.832   6
   1   2  -5 7548.68 290.629   4
   1  -2  -5 7832.08 352.682   4
  -1  -2   5 7994.08 349.639   7
  -1   2   5 7256.71 317.228   7
  -1   2   5 6951.39 331.143   3
   1  -2  -4 24647.9 453.199   6
  -1  -2   4 23837.2 585.138   7
  -1   2   4 23503.4 588.674   3
  -1  -2   4 23718.3 461.802   8
   1  -2  -4 24931.9 533.097   2
   1  -2  -4 24941.4 601.585   4
  -1   2   4 24010.5 564.751   7
  -1  -2   3 197.214 80.2025   7
  -1   2   3 221.360 73.4934   3
   1   2  -3 267.769 83.0577   2
  -1  -2   3 117.201 54.3504   8
  -1   2   3 69.9796 61.6228   7
  -1  -2   2 68005.6 1013.93   7
   1  -2  -2 69678.7 948.075   6
  -1  -2   2 66841.7 972.996   8
  -1   2   2 68683.1 1022.70   7
  -1   2   2 67274.8 954.010   6
  -1  -2   1 1932.38 101.885   7
  -1   2   1 2010.88 108.669   3
  -1   2   1 1910.19 102.377   6
  -1  -2   1 1972.40 109.096   8
  -1   2   0 70837.5 935.318   3
  -1  -2   0 72883.8 999.739   8
  -1  -2   0 72825.2 903.669   7
  -1   2   0 72826.7 994.057   5
  -1   2  -1 1461.96 87.1312   5
  -1  -2  -1 1392.10 91.3771   8
   1  -2   1 1394.02 101.194   1
   1  -2   2 34996.0 643.921   1
  -1   2  -2 35208.0 570.368   5
  -1  -2  -2 34001.1 554.975   8
   1   2   2 35381.9 522.140   6
   1   2   3 81557.4 1020.77   6
  -1  -2  -3 81461.5 1089.82   8
  -1  -2  -3 80737.6 1047.80   7
  -1   2  -3 81958.1 1131.05   5
   1   2   3 79144.0 1080.45   7
  -1  -2  -3 80782.2 1018.17   6
  -1   2  -3 80536.4 1006.68   3
   1   2   3 79135.0 1155.66   3
   1   2   3 77936.4 1088.30   8
  -1   2  -4 39809.4 613.250   3
  -1  -2  -4 39939.6 560.916   6
   1   2   4 38871.5 615.673   8
  -1  -2  -4 39818.1 629.083   8
   1   2   4 39187.9 722.825   3
   1   2   4 37985.3 690.804   7
  -1  -2  -4 39039.1 650.060   7
   1   2   5 21804.7 519.755   7
  -1   2  -5 19259.8 329.861   8
  -1   2  -5 21852.2 444.007   3
  -1  -2  -5 21448.7 409.389   8
   1  -2   5 20908.8 448.202   3
  -1  -2  -5 22458.8 483.289   7
   1   2   5 20914.8 516.329   3
  -1  -2  -5 20548.0 346.040   6
   1   2   5 20306.3 383.294   8
  -1  -2  -6 9914.10 453.646   4
  -1   2  -6 10486.8 327.647   3
   1  -2   6 10289.9 331.458   3
   1  -2   6 11185.0 453.269   7
   1   2   6 10222.9 390.187   7
   1   2   6 10569.4 386.370   3
   1   2   6 9502.62 225.762   8
  -1  -2  -6 9858.75 219.151   6
   1   2   6 11431.8 486.189   2
  -1  -2  -7 7041.10 186.946   6
   1   2   7 7960.59 370.189   7
   1   2   7 7798.85 358.317   3
   1  -2   7 7868.65 415.870   7
  -1  -2  -7 7373.30 410.277   4
   1   2   7 7075.97 407.797   2
   1  -2   7 7454.53 306.475   3
   1  -2   7 7115.21 473.400   2
   1   2   8 33.7474 140.616   7
  -1  -2  -8 349.031 198.142   4
   1  -2   8 219.130 195.577   2
   1  -2   8-32.4354 172.573   7
  -1  -2  -8 268.000 45.3769   6
   1   2   8-66.3329 163.318   2
   1   2   8 194.723 123.317   3
   1   2   9 38982.9 1012.83   7
   1  -2   9 36071.8 1173.48   2
   1  -2   9 40424.3 1103.45   7
   1   2   9 39270.9 1100.26   2
  -1  -2  -9 38082.6 1069.34   4
   1   2   9 37838.7 940.654   3
  -1  -2 -10 39151.7 1174.46   4
   1   2  10 40631.4 1054.71   3
   1   2  10 43396.3 1150.31   7
   1  -2  10 40259.8 1284.57   2
   1   2  10 41097.4 1192.21   2
   1  -2  10 43400.7 1216.36   7
   1   2  11 1649.71 310.279   2
   1  -2  11 1188.46 267.441   7
   1  -2  11 1431.04 342.570   2
  -1  -2 -11 1032.79 290.326   4
   1   2  11 999.951 222.394   3
   1   2  11 1574.01 286.388   7
   1   2  12 8226.29 554.867   2
  -1   2 -12 6872.61 554.364   4
   1   2  12 8007.52 532.482   7
   1  -2  12 6798.81 577.691   2
   1   2  12 7013.52 472.745   3
  -1  -2 -12 6468.10 555.200   4
  -1  -2 -13 357.194 266.445   4
   1   2  13 580.799 242.193   3
  -1   2 -13 712.042 316.585   4
   1   2  13 204.976 255.877   7
   1   2  14 156.293 207.594   3
   1   2  14-437.565 309.610   7
  -1  -2 -14 605.133 338.076   4
  -1   2 -14 504.401 301.514   4
  -1   2 -15-165.071 333.597   4
  -1  -2 -15-510.278 371.351   4
  -1   2 -15-10.8458 298.751   1
  -1   2 -16 1368.13 411.940   1
  -1  -2 -16 888.605 396.642   4
  -1   2 -16 1239.43 389.228   4
  -1   2 -17 814.562 401.228   4
  -1  -2 -17 1274.28 465.588   4
   1   3 -17 314.873 311.303   4
  -1  -3  17 1267.62 490.755   7
  -1   3  16 1344.22 405.266   7
   1  -3 -16 512.641 323.505   4
   1   3 -16 1228.50 355.372   4
  -1  -3  16 1286.91 448.846   7
   1  -3 -15 161.362 321.168   4
   1   3 -15 113.697 265.143   4
  -1  -3  15 451.832 325.413   7
  -1   3  15 388.744 302.335   7
   1  -3 -14 6780.21 608.871   4
   1   3 -14 7880.69 590.431   4
  -1  -3  14 8200.21 661.811   7
  -1   3  14 7560.76 627.000   3
  -1   3  14 7732.21 608.791   7
  -1  -3  13 5649.10 552.564   7
   1  -3 -13 4966.12 505.320   4
   1   3 -13 4898.96 468.994   4
  -1   3  13 5538.35 521.193   3
  -1   3  13 5446.43 493.074   7
   1   3 -12 6037.03 474.486   4
  -1   3  12 6003.75 516.996   3
  -1  -3  12 5240.07 489.988   7
  -1   3  12 6197.03 505.632   7
   1  -3 -12 5532.18 496.113   4
   1  -3 -11 5022.10 451.353   4
  -1  -3  11 5122.23 473.019   7
  -1   3  11 5141.49 450.971   3
  -1   3  11 5119.76 435.577   7
   1   3 -11 4860.96 402.412   4
  -1   3  10 48044.4 1299.16   3
  -1  -3  10 51604.6 1345.04   7
   1  -3 -10 48835.5 1321.18   4
  -1   3  10 49155.0 1240.01   7
  -1  -3   9 14178.8 349.642   8
  -1   3   9 15654.4 630.010   7
   1   3  -9 13484.1 560.220   4
  -1  -3   9 15153.2 666.509   7
  -1   3   9 15613.3 461.833   8
   1  -3  -9 14148.8 343.610   6
   1  -3  -9 14066.6 645.308   4
  -1   3   9 15027.2 642.747   3
  -1  -3   8 47485.8 789.380   8
   1  -3  -8 47507.1 761.161   6
  -1  -3   8 49103.2 1179.74   7
   1   3  -8 48240.4 1060.72   4
  -1   3   8 48084.5 1159.08   3
   1  -3  -8 45888.0 1172.93   4
  -1   3   8 48089.2 1099.57   7
  -1  -3   7 37817.7 974.050   7
  -1  -3   7 37614.5 676.477   8
   1  -3  -7 38006.8 984.547   4
   1  -3  -7 38225.0 640.393   6
  -1   3   7 38581.2 920.363   7
  -1   3   7 37305.4 958.432   3
   1   3  -7 38207.0 853.733   4
   1  -3  -6 27334.8 489.265   6
  -1  -3   6 25685.6 524.185   8
  -1   3   6 26344.2 728.798   3
  -1  -3   6 26335.9 738.097   7
   1  -3  -6 27190.8 760.847   4
  -1   3   6 26177.8 681.655   7
  -1   3   5 37759.1 805.493   7
  -1   3   5 38016.1 848.657   3
  -1  -3   5 36748.8 657.418   8
   1  -3  -5 38336.1 614.492   6
   1  -3  -5 38339.5 787.715   2
  -1  -3   5 38258.8 855.585   7
   1  -3  -5 38816.5 876.879   4
   1  -3  -4 190111. 2277.39   6
  -1   3   4 186739. 2557.00   3
  -1   3   4 189085. 2486.04   7
   1   3  -4 186762. 2357.84   8
  -1  -3   4 185516. 2540.87   7
  -1   3   3 25531.3 554.577   7
  -1  -3   3 27909.8 589.112   7
  -1  -3   3 25958.8 509.937   8
  -1   3   3 25522.9 591.640   3
   1  -3  -3 26938.6 469.074   6
  -1   3   3 25918.6 470.754   6
   1   3  -3 26883.2 518.121   8
  -1  -3   2 52316.9 825.242   8
   1  -3  -2 54503.8 786.746   6
  -1  -3   2 54493.8 859.493   7
  -1   3   2 52463.9 792.892   6
  -1   3   2 52344.7 878.380   3
  -1  -3   1 43454.3 664.605   7
  -1   3   1 42992.4 697.624   3
  -1  -3   1 42205.3 696.309   8
  -1   3   1 41559.2 672.345   6
  -1  -3   0 15554.2 289.487   4
  -1  -3   0 15173.7 353.333   8
  -1   3   0 16071.5 359.160   5
   1   3   0 16304.3 291.973   4
  -1  -3   0 15155.6 272.816   7
   1   3   0 14655.7 305.592   5
  -1   3   0 15088.6 304.698   3
  -1  -3  -1 22783.9 378.470   5
   1  -3   1 21562.6 471.839   1
  -1  -3  -1 22539.4 449.926   8
  -1   3  -1 22062.7 345.356   3
  -1   3  -1 22971.6 449.399   5
  -1  -3  -1 22389.3 429.833   4
   1   3   1 21941.8 372.594   5
  -1   3  -2 94233.8 1300.24   5
   1   3   2 93741.1 1179.38   5
  -1  -3  -2 90999.1 1282.87   8
   1  -3   2 95431.8 1346.68   1
  -1  -3  -2 91687.8 1334.73   4
  -1  -3  -2 92792.8 1181.40   5
   1   3   3 46670.6 644.989   6
  -1   3  -3 46906.3 640.564   3
  -1  -3  -3 47157.5 648.660   7
  -1   3  -3 47564.3 856.711   1
  -1  -3  -3 47938.2 768.929   8
  -1  -3  -3 48619.8 693.826   5
   1   3   3 47354.8 770.920   8
  -1  -3  -3 46307.5 861.316   4
  -1   3  -3 48629.2 797.005   5
   1   3   3 46315.0 671.041   7
  -1  -3  -4 9781.11 377.526   4
  -1   3  -4 10006.3 367.430   1
  -1  -3  -4 9765.85 256.360   7
   1   3   4 9983.12 282.003   8
   1   3   4 9704.61 277.584   7
  -1   3  -4 10495.5 326.383   5
  -1   3  -4 10536.5 267.137   8
   1   3   4 10409.0 341.990   3
  -1  -3  -4 9949.85 293.451   8
  -1   3  -4 10347.8 242.518   3
  -1  -3  -5 25744.8 519.178   8
  -1   3  -5 24918.4 447.469   8
   1   3   5 25345.3 493.105   8
   1   3   5 25454.4 556.964   7
  -1   3  -5 24939.6 491.060   3
  -1  -3  -5 23213.3 672.102   4
   1   3   5 24317.8 598.661   3
  -1  -3  -5 25710.2 514.305   7
  -1   3  -5 25820.6 594.482   5
  -1   3  -5 25512.6 658.069   1
   1   3   6 9261.84 425.029   2
   1   3   6 8930.09 348.225   7
  -1   3  -6 8044.79 177.508   8
  -1   3  -6 9162.84 295.254   3
   1   3   6 8875.34 254.616   8
   1   3   6 9236.06 374.434   3
  -1  -3  -6 9310.57 433.323   4
   1  -3   7 18535.7 649.883   7
   1   3   7 16981.5 357.459   8
   1   3   7 17550.5 640.212   2
  -1  -3  -7 17204.3 640.058   4
   1  -3   7 17201.9 745.100   2
   1   3   7 17591.0 567.516   3
   1   3   7 17755.3 553.481   7
   1  -3   8 14246.4 712.995   2
   1   3   8 16115.2 567.819   7
   1   3   8 15664.7 571.642   3
   1  -3   8 17182.9 668.759   7
   1   3   8 15384.1 631.614   2
  -1  -3  -8 15069.1 645.993   4
   1   3   9 2207.47 262.845   7
   1   3   9 2116.76 274.132   2
  -1  -3  -9 1607.30 277.197   4
   1   3   9 1763.49 220.749   3
   1  -3   9 1906.66 315.662   2
   1  -3   9 1753.16 288.254   7
   1   3  10 7423.99 447.979   3
   1  -3  10 7942.79 590.219   2
  -1  -3 -10 7729.05 522.125   4
   1   3  10 7365.27 485.565   2
   1   3  10 7835.22 472.488   7
   1  -3  11 2742.02 418.553   2
   1   3  11 2510.99 318.307   3
  -1  -3 -11 2017.93 342.746   4
   1   3  11 2739.17 341.584   2
   1   3  11 2271.80 304.903   7
   1   3  12 3513.44 373.621   3
  -1  -3 -12 3755.50 437.922   4
   1  -3  12 4314.50 504.729   2
  -1   3 -12 4078.24 451.370   4
   1   3  12 4582.27 422.740   2
   1   3  12 4136.13 405.217   7
   1  -3  13 2674.84 445.160   2
   1   3  13 2042.29 320.389   3
  -1   3 -13 2140.53 374.940   1
  -1  -3 -13 1946.79 389.887   4
  -1   3 -13 2105.46 386.947   4
   1   3  13 2107.45 351.297   7
  -1   3 -14 306.428 287.658   1
  -1   3 -14 758.145 360.243   4
  -1  -3 -14 252.770 306.439   4
   1   3  14 376.359 239.864   3
   1   3  14 42.6181 270.364   7
  -1   3 -14 836.143 296.446   5
  -1   3 -15 319.922 311.948   1
  -1   3 -15 538.966 321.070   4
  -1  -3 -16 589.551 400.377   4
  -1   3 -16 575.230 378.257   4
  -1   3 -17 359.255 360.470   4
  -1  -4  17 2121.99 478.163   7
   1   4 -16 409.111 279.205   4
  -1  -4  16 316.997 393.313   7
  -1   4  16 744.137 354.926   7
  -1  -4  15 6859.82 671.347   7
  -1   4  15 7039.31 615.501   7
   1  -4 -15 6259.05 628.793   4
  -1   4  15 6846.42 629.468   3
   1   4 -15 6116.92 559.363   4
  -1   4  14 10.1959 268.294   7
   1  -4 -14-451.311 378.172   4
  -1  -4  14-25.7170 328.889   7
   1   4 -14 245.225 259.204   4
  -1   4  14-170.252 328.681   3
  -1  -4  13 1942.23 416.126   7
  -1   4  13 1466.82 323.002   3
  -1   4  13 1838.52 350.898   7
   1   4 -13 1490.31 315.863   4
   1  -4 -13 1020.33 318.512   4
   1   4 -12 484.659 220.834   4
   1  -4 -12 563.628 262.725   4
  -1   4  12 552.326 258.980   7
  -1   4  12 620.173 265.783   3
  -1  -4  12 439.249 305.482   7
  -1   4  11 15688.6 762.996   3
   1  -4 -11 15565.5 769.386   4
  -1   4  11 15331.5 692.914   7
  -1  -4  11 14608.1 754.895   7
   1   4 -11 14601.1 664.141   4
  -1   4  10 6498.22 444.179   7
   1   4 -10 5776.01 409.335   4
  -1   4  10 5831.84 452.804   3
   1  -4 -10 5366.19 448.591   4
  -1  -4  10 6451.68 474.676   7
   1  -4  -9 3864.53 143.829   6
   1   4  -9 4719.53 339.637   4
  -1  -4   9 4035.53 384.800   7
  -1   4   9 4505.25 380.469   3
  -1   4   9 4081.90 345.416   7
   1  -4  -9 3891.36 369.298   4
  -1  -4   9 4490.05 207.857   8
  -1  -4   8 859.622 119.353   8
  -1   4   8 550.507 177.898   3
  -1   4   8 544.159 171.974   7
   1  -4  -8 656.277 68.1904   6
  -1  -4   8 381.679 193.654   7
   1  -4  -8 430.574 175.870   4
  -1  -4   7 73765.6 1137.75   8
   1  -4  -7 70907.1 997.910   6
  -1   4   7 72227.1 1368.11   7
  -1  -4   7 73153.7 1470.10   7
  -1   4   7 70760.8 1445.83   3
   1  -4  -7 72517.4 1485.81   4
  -1   4   6 3903.93 262.983   7
  -1  -4   6 3684.46 281.458   7
   1  -4  -6 3635.63 297.911   4
   1  -4  -6 3862.38 149.597   6
  -1  -4   6 3482.23 191.191   8
  -1   4   6 3541.53 276.523   3
  -1  -4   5 122642. 1945.15   7
   1   4  -5 123850. 1709.55   8
  -1   4   5 125338. 1863.51   7
   1  -4  -5 126306. 1594.85   6
  -1  -4   5 123137. 1722.56   8
  -1   4   5 122762. 1962.83   3
   1  -4  -5 126679. 1791.01   2
  -1  -4   4 269.014 78.2289   8
  -1   4   4 159.406 91.0660   3
  -1  -4   4 72.3531 98.0476   7
  -1   4   4 184.455 88.1823   7
   1   4  -4 190.307 66.8683   8
  -1   4   4 104.805 49.0526   6
  -1   4   3 4733.73 244.322   3
   1   4  -3 4731.24 207.035   8
  -1   4   3 4956.31 234.860   7
  -1   4   3 4797.05 179.028   6
  -1  -4   3 5158.09 216.231   8
  -1  -4   3 5054.22 248.339   7
  -1  -4   2 238.883 68.5944   7
  -1   4   2 202.087 52.9758   6
  -1  -4   2 335.905 74.9818   8
  -1   4   2 234.750 67.8570   3
  -1  -4   1 178765. 2358.43   8
   1   4  -1 181661. 2325.28   5
  -1   4   1 184744. 2384.74   5
  -1   4   1 187734. 2345.59   3
  -1  -4   1 185435. 2291.56   7
  -1  -4   0 19497.1 447.195   8
   1   4   0 18955.7 395.499   5
  -1  -4   0 20343.5 409.276   5
  -1   4   0 21216.1 461.575   5
  -1   4   0 19966.2 401.304   3
  -1  -4   0 19247.7 349.755   7
   1   4   0 20444.8 386.814   4
   1   4   0 19048.4 357.447   7
   1   4   1 58328.7 888.888   4
  -1  -4  -1 56469.4 879.604   4
   1  -4   1 56172.4 913.449   1
  -1  -4  -1 56023.4 825.523   5
   1   4   1 54620.0 817.642   5
  -1   4  -1 56933.1 909.454   5
  -1  -4  -1 56432.2 918.157   8
  -1  -4  -2 4812.19 211.967   8
  -1   4  -2 4638.97 216.686   1
  -1  -4  -2 4889.44 166.886   5
  -1   4  -2 4887.07 210.764   5
   1   4   2 4619.15 162.965   5
   1  -4   2 4837.21 216.672   1
  -1  -4  -2 4777.95 217.314   4
  -1  -4  -3 50171.9 861.149   8
  -1  -4  -3 47191.1 654.494   7
  -1   4  -3 52869.5 881.858   5
   1   4   3 48119.5 665.923   7
  -1  -4  -3 50010.0 926.758   4
  -1   4  -3 49894.5 898.928   1
   1   4   3 52207.3 873.525   8
   1  -4   3 51067.3 888.915   1
  -1  -4  -3 50254.8 754.881   5
  -1  -4  -4 8930.57 260.202   5
   1   4   4 8796.92 242.705   7
  -1   4  -4 8523.24 338.501   1
   1   4   4 8557.63 332.112   3
   1   4   4 7628.34 167.205   6
  -1  -4  -4 8702.73 224.273   7
  -1  -4  -4 9062.20 311.368   8
  -1  -4  -4 9040.77 374.084   4
  -1   4  -4 8869.34 322.009   5
  -1   4  -4 8723.75 229.427   3
   1   4   4 9049.76 305.685   8
  -1   4  -4 9066.13 284.412   8
  -1  -4  -5 248064. 3066.61   7
  -1   4  -5 249302. 3062.30   3
   1   4   5 247942. 3305.33   3
  -1   4  -5 248079. 3334.07   1
   1   4   5 250215. 3135.23   7
  -1  -4  -5 253181. 3429.93   4
   1   4   5 253285. 3151.37   8
  -1   4  -5 251888. 3083.28   8
  -1  -4  -5 256041. 3185.41   8
  -1   4  -5 253921. 3272.77   5
  -1   4  -6 24395.7 528.953   3
  -1   4  -6 23981.2 443.854   8
  -1  -4  -6 24262.6 735.633   4
   1   4   6 24835.8 527.620   8
   1   4   6 23534.5 654.253   3
  -1  -4  -6 24242.0 536.286   7
  -1   4  -6 24921.7 683.238   1
   1   4   6 25526.4 701.398   2
   1   4   6 24844.3 586.601   7
  -1   4  -6 25026.4 651.975   5
  -1   4  -7 18418.0 574.501   5
  -1  -4  -7 16552.6 638.171   4
   1   4   7 17231.0 603.260   2
   1   4   7 16836.1 396.387   8
   1   4   7 16553.2 516.323   7
   1   4   7 17186.1 573.540   3
  -1   4  -7 17230.0 596.972   1
   1   4   8 3761.15 278.580   7
  -1   4  -8 3943.07 329.658   1
  -1  -4  -8 3848.56 346.330   4
   1   4   8 3884.47 178.359   8
   1   4   8 4402.69 328.975   2
   1   4   8 4254.71 314.904   3
   1  -4   8 3303.43 393.046   2
  -1   4  -9 35045.7 987.750   1
   1   4   9 32732.0 889.366   7
   1   4   9 32376.0 937.350   2
   1   4   9 31966.2 921.052   3
  -1  -4  -9 29626.3 989.724   4
   1  -4   9 30780.0 1119.92   2
  -1   4 -10 174.170 191.178   1
   1   4  10 154.270 163.669   7
   1  -4  10 6.53440 239.146   2
   1   4  10 426.820 192.957   2
  -1  -4 -10 201.424 228.942   4
   1   4  10 353.216 181.690   3
  -1   4 -11 9146.01 586.726   1
   1  -4  11 9081.13 654.332   2
  -1  -4 -11 8846.17 600.591   4
   1   4  11 9510.25 540.827   2
   1   4  11 9540.50 538.291   3
   1   4  11 8854.68 523.786   7
   1  -4  12 5307.10 532.428   2
  -1   4 -12 4962.27 467.143   1
  -1  -4 -12 4399.16 464.917   4
  -1   4 -12 5044.57 438.879   5
   1   4  12 5336.22 444.040   7
   1   4  12 5226.06 438.891   3
  -1   4 -13 389.308 247.917   5
   1   4  13 158.023 238.286   3
   1   4  13 81.8572 226.134   7
  -1   4 -13-8.03666 250.298   1
  -1  -4 -13-36.4898 309.903   4
  -1   4 -13 761.824 328.620   4
  -1  -4 -14 248.241 313.960   4
   1   4  14-39.3685 260.229   3
  -1   4 -14 242.491 258.857   1
  -1   4 -14 651.371 337.120   4
  -1   4 -14 349.175 266.104   5
  -1  -4 -15 3269.57 490.397   4
  -1   4 -15 4502.61 561.006   4
  -1   4 -15 4311.98 524.939   1
  -1   4 -16 3063.67 512.050   4
  -1  -4 -16 2589.89 493.786   4
  -1   4 -17 502.657 392.782   4
  -1  -5  16-134.666 362.752   7
   1   5 -16-87.4152 290.803   4
  -1   5  16-297.619 358.837   3
  -1  -5  15 4423.56 559.522   7
  -1   5  15 4074.66 529.375   3
   1   5 -15 3666.87 459.079   4
  -1   5  15 3901.62 492.599   7
  -1   5  14 4584.36 488.663   7
   1   5 -14 3829.65 433.989   4
  -1  -5  14 4924.89 558.847   7
  -1   5  14 5152.26 549.368   3
  -1   5  13 259.211 266.674   3
  -1   5  13 334.693 256.894   7
   1  -5 -13-261.305 341.483   4
   1   5 -13 380.722 248.789   4
  -1  -5  13 79.9842 318.738   7
  -1   5  12 491.312 261.145   7
  -1   5  12-27.5081 251.265   3
   1  -5 -12-302.209 296.385   4
   1   5 -12 121.953 212.072   4
  -1  -5  12-143.217 312.307   7
   1   5 -11 3538.22 348.938   4
   1  -5 -11 3410.80 401.493   4
  -1   5  11 3927.96 419.485   3
  -1  -5  11 3900.10 439.113   7
  -1   5  11 4026.03 380.607   7
  -1  -5  10 13223.8 682.692   7
  -1   5  10 12726.4 604.081   7
   1  -5 -10 11654.2 658.699   4
   1   5 -10 13058.4 571.814   4
  -1   5  10 13124.3 666.551   3
  -1   5   9 17840.9 668.211   7
  -1  -5   9 18568.3 488.214   8
  -1   5   9 17260.6 724.629   3
   1  -5  -9 16321.8 739.325   4
  -1  -5   9 18107.3 759.881   7
  -1   5   8 10146.0 480.316   7
  -1  -5   8 9747.16 354.267   8
   1  -5  -8 9302.19 516.263   4
  -1  -5   8 9958.20 531.796   7
  -1   5   8 9999.27 520.180   3
  -1   5   7 22545.5 751.636   3
  -1   5   7 22830.6 667.607   7
  -1  -5   7 22321.5 755.669   7
  -1  -5   7 21922.1 554.543   8
  -1  -5   6 10606.9 476.536   7
   1   5  -6 10285.9 338.908   8
   1  -5  -6 10903.9 405.496   2
   1   5  -6 10842.1 319.086   1
  -1   5   6 10214.1 474.191   3
  -1   5   6 10674.3 417.966   7
  -1  -5   6 9862.78 351.470   8
  -1  -5   5 23.9975 85.4539   8
  -1   5   5 292.579 62.0283   6
   1  -5  -5 156.994 85.9377   2
  -1   5   5 210.557 108.452   7
  -1  -5   5 147.951 134.144   7
   1   5  -5 177.563 56.4481   1
   1   5  -5 153.821 67.6903   8
  -1   5   5 281.030 138.510   3
  -1  -5   4 97283.9 1446.18   8
   1   5  -4 95899.0 1417.07   8
  -1   5   4 95922.3 1305.70   6
   1   5  -4 93104.6 1199.74   1
  -1   5   4 96876.0 1477.23   7
  -1   5   4 92624.0 1563.49   3
  -1  -5   4 98707.1 1566.53   7
  -1   5   3 64494.8 966.482   6
   1   5  -3 64829.7 1052.20   8
  -1  -5   3 64701.0 1114.18   7
  -1  -5   3 63251.9 1062.83   8
  -1   5   3 61347.7 1121.33   3
   1   5  -2 42927.6 800.945   8
  -1   5   2 42568.1 817.040   3
  -1  -5   2 44015.6 784.356   7
  -1  -5   2 42045.1 802.719   8
   1   5  -2 42804.4 826.803   2
   1   5  -1 6768.15 243.073   7
  -1   5   1 6705.60 274.700   5
  -1  -5   1 6649.10 271.438   8
  -1   5   1 7114.81 264.567   3
  -1  -5   1 6707.39 232.673   7
   1   5  -1 6779.15 249.965   5
  -1  -5   0 30958.8 650.477   8
   1   5   0 30112.8 530.688   7
  -1  -5   0 30279.0 585.192   5
   1   5   0 30431.4 584.330   5
  -1   5   0 31826.9 585.705   3
  -1   5   0 31422.1 637.462   5
   1   5   0 32124.9 573.091   4
   1   5   1 9162.15 296.072   4
   1   5   1 8042.01 192.017   7
  -1  -5  -1 9183.74 270.063   5
   1   5   1 8556.45 260.561   5
  -1   5  -1 8763.45 307.576   5
  -1  -5  -1 9664.33 336.495   8
  -1   5  -2 64182.1 1059.33   5
  -1  -5  -2 60379.4 1057.87   8
   1   5   2 64590.3 1082.62   4
  -1  -5  -2 63804.7 1064.25   4
   1   5   2 61837.6 946.578   5
  -1  -5  -2 62646.3 952.908   5
   1  -5   2 65349.0 1049.24   1
  -1   5  -3 106652. 1584.74   5
  -1   5  -3 107462. 1553.20   8
   1  -5   3 109195. 1566.28   1
  -1  -5  -3 107813. 1627.91   4
  -1  -5  -3 106722. 1436.39   5
  -1   5  -3 107025. 1569.74   1
   1   5   3 107807. 1614.80   8
  -1  -5  -3 104458. 1575.92   8
  -1  -5  -4 3335.12 208.344   8
   1   5   4 3546.96 142.194   7
   1   5   4 3541.62 215.092   8
  -1   5  -4 3475.52 199.301   8
   1   5   4 3625.15 237.014   3
  -1   5  -4 3594.63 226.298   1
  -1  -5  -4 3379.03 240.190   4
   1   5   4 3047.82 110.865   6
  -1  -5  -4 3548.49 171.690   5
  -1   5  -4 3712.18 225.366   5
   1   5   5 20170.1 526.933   8
  -1   5  -5 19787.6 478.084   8
  -1   5  -5 20294.7 437.431   3
  -1  -5  -5 19020.4 468.335   5
  -1  -5  -5 20146.9 525.834   8
   1   5   5 19186.4 574.572   3
  -1   5  -5 20066.4 565.979   5
   1   5   5 19609.3 438.540   7
  -1  -5  -5 19136.4 409.350   7
  -1  -5  -5 19737.4 625.204   4
  -1   5  -5 19323.0 569.095   1
  -1  -5  -6 3266.02 283.997   4
   1   5   6 3825.03 247.598   2
  -1   5  -6 3696.66 259.560   5
   1   5   6 3304.77 257.154   3
   1   5   6 3726.71 207.094   7
  -1   5  -6 3711.80 187.204   3
  -1   5  -6 3765.66 177.895   8
  -1  -5  -6 3471.74 178.764   7
   1   5   6 3647.99 212.931   8
  -1   5  -6 3535.83 258.990   1
  -1  -5  -7 16042.6 639.284   4
  -1   5  -7 15601.9 576.318   1
  -1   5  -7 15494.7 341.953   8
   1   5   7 15931.6 494.937   7
   1   5   7 15898.6 582.263   3
  -1   5  -7 16688.1 573.794   5
   1   5   7 16372.4 564.251   2
   1   5   7 16118.4 443.234   8
  -1   5  -8 7613.52 190.161   8
  -1  -5  -8 8445.97 503.594   4
  -1   5  -8 9611.91 466.172   1
   1   5   8 8550.55 301.362   8
   1   5   8 9425.53 465.148   3
   1   5   8 9071.79 438.351   2
   1  -5   8 8374.75 571.157   2
   1   5   8 9629.81 406.466   7
  -1   5  -8 9172.92 446.923   5
  -1  -5  -9 52878.4 1383.12   4
   1  -5   9 54515.5 1547.66   2
   1   5   9 53883.2 1211.97   2
  -1   5  -9 53939.3 1244.92   5
   1   5   9 55115.5 1194.82   7
   1   5   9 55074.7 1289.21   3
   1   5  10 1506.00 239.609   2
  -1  -5 -10 915.211 254.135   4
   1  -5  10 859.477 296.402   2
   1   5  10 1075.35 232.679   3
  -1   5 -10 1472.26 250.708   5
  -1   5 -10 1125.48 241.055   1
   1   5  10 1151.53 219.379   7
   1   5  11 442.576 212.270   2
  -1   5 -11 124.442 206.612   5
   1  -5  11 408.190 314.910   2
   1   5  11-154.277 221.331   3
  -1  -5 -11-201.783 281.683   4
   1   5  11-60.7953 193.311   7
  -1   5 -11 246.972 216.000   1
   1   5  12 243.298 216.539   7
  -1   5 -12 328.417 247.755   1
  -1   5 -12-19.6674 196.439   5
  -1  -5 -12 81.6576 280.621   4
   1  -5  12 589.870 305.042   2
   1   5  12 48.3708 219.438   3
  -1   5 -13 13200.2 707.847   5
  -1  -5 -13 11338.0 769.581   4
   1  -5  13 14626.9 872.971   2
   1   5  13 14131.6 751.002   3
   1   5  13 14468.7 737.713   7
  -1   5 -13 14280.3 772.350   1
   1   5  14 152.722 256.807   3
  -1   5 -14 308.644 254.765   5
  -1   5 -14 436.619 291.873   1
  -1   5 -14 667.959 346.974   4
   1   5  15 7989.64 642.730   3
  -1   5 -15 8571.10 737.428   4
  -1  -5 -15 7591.12 688.292   4
  -1   5 -16-213.694 349.410   4
  -1  -5 -16-1225.28 444.191   4
  -1   5 -17 821.621 407.730   4
   1   6 -17 735.734 424.755   5
  -1  -6  16 385.229 420.238   7
  -1   6  16-41.6456 324.625   3
  -1   6  15 362.511 301.099   7
   1   6 -15-155.829 279.619   4
  -1   6  15 24.9819 319.309   3
  -1  -6  15 149.749 391.202   7
  -1  -6  14 2102.24 442.556   7
  -1   6  14 2201.44 370.098   7
  -1   6  14 2310.16 434.861   3
   1   6 -14 2442.40 377.822   4
  -1  -6  13-52.0912 269.411   7
  -1   6  13 543.586 264.391   7
   1   6 -13 239.341 230.883   4
  -1   6  13-327.791 315.556   3
  -1   6  12 9795.79 595.672   7
  -1  -6  12 10480.8 708.616   7
   1   6 -12 9742.74 578.389   4
   1   6 -12 10715.5 530.163   1
  -1   6  12 9993.12 664.730   3
  -1   6  11 524.832 258.985   3
   1   6 -11 788.620 196.380   1
   1   6 -11 976.580 252.557   4
  -1   6  11 1160.20 271.471   7
  -1  -6  11 904.871 278.190   7
  -1  -6  10 1426.04 336.987   7
  -1   6  10 1338.44 279.498   3
   1   6 -10 1406.19 194.333   1
  -1   6  10 1472.83 249.326   7
  -1   6   9 397.059 197.046   3
  -1  -6   9 154.751 104.866   8
   1   6  -9 462.645 140.736   1
  -1  -6   9 247.405 229.492   7
  -1   6   9 367.439 173.941   7
  -1   6   8 453.723 175.945   7
   1   6  -8 489.528 113.520   1
  -1  -6   8 358.680 118.013   8
  -1   6   8 345.421 202.724   3
  -1  -6   8 424.646 224.942   7
  -1  -6   7 6604.78 317.199   8
  -1   6   7 6598.09 423.257   3
   1   6  -7 6531.52 268.110   1
  -1   6   7 6402.25 358.872   7
  -1  -6   7 6231.30 405.075   7
   1  -6  -6 25385.2 630.262   2
  -1   6   6 25030.7 685.973   7
   1   6  -6 26313.0 521.024   1
  -1   6   6 24820.7 774.607   3
  -1  -6   6 25025.5 774.385   7
  -1  -6   6 25242.4 642.413   8
   1   6  -5 11914.3 284.088   1
  -1   6   5 11496.7 428.239   7
   1  -6  -5 12322.3 353.428   2
  -1   6   5 11914.1 309.788   6
  -1  -6   5 11817.9 422.084   8
  -1   6   5 11455.4 484.417   3
  -1  -6   5 12145.5 493.286   7
  -1   6   4 20103.6 548.081   7
  -1   6   4 19970.4 438.516   6
  -1  -6   4 20356.7 547.379   8
  -1   6   4 20114.6 610.568   3
  -1  -6   4 20062.4 593.309   7
  -1   6   3 1648.56 124.587   6
  -1  -6   3 1563.93 164.800   8
  -1   6   3 1408.80 161.376   3
  -1  -6   3 1648.85 163.433   7
  -1  -6   2 3797.83 209.230   7
  -1   6   2 3964.46 230.958   3
   1   6  -2 3650.31 218.789   5
  -1  -6   2 3370.01 225.645   8
  -1   6   1 3346.03 198.092   3
   1   6  -1 3247.13 192.443   5
   1   6  -1 3422.36 195.955   2
  -1  -6   1 3173.79 168.030   7
  -1   6   1 3355.41 211.109   5
  -1  -6   1 3594.56 233.568   8
   1   6  -1 3078.79 178.866   7
   1   6   0 134676. 1818.46   7
  -1  -6   0 141091. 1897.39   5
  -1   6   0 139573. 1972.70   5
  -1  -6   0 137324. 2006.80   8
  -1   6   0 142375. 1907.22   3
   1   6   0 139095. 1902.72   5
   1   6   1 24801.0 540.918   5
   1   6   1 25999.5 585.411   4
   1   6   1 25152.1 446.757   7
  -1   6  -1 26416.1 609.788   5
  -1  -6  -1 25862.9 547.966   5
  -1  -6  -1 25757.9 637.226   8
  -1  -6  -2 61378.5 1126.64   8
  -1  -6  -2 61654.4 1085.72   4
   1  -6   2 61714.2 1060.46   1
  -1  -6  -2 63292.9 1000.91   5
  -1   6  -2 63678.7 1096.99   5
   1   6   2 60770.0 982.546   5
  -1   6  -3 23190.3 598.312   5
  -1  -6  -3 22966.3 504.588   5
   1   6   3 22317.2 501.285   5
   1   6   3 20743.9 352.999   7
  -1  -6  -3 23012.8 605.467   8
  -1  -6  -3 22341.2 610.864   4
  -1  -6  -4 742.632 97.6742   5
  -1   6  -4 609.321 125.181   1
  -1   6  -4 675.686 128.749   5
  -1  -6  -4 715.004 125.415   8
   1   6   4 677.761 143.516   3
  -1   6  -4 764.454 114.471   8
  -1  -6  -4 523.326 137.660   4
   1   6   4 687.089 67.3261   7
  -1   6  -5 6162.24 311.421   1
  -1   6  -5 5725.29 267.370   8
  -1   6  -5 6290.94 327.279   5
  -1  -6  -5 6333.00 300.362   8
   1   6   5 5627.27 210.098   7
   1   6   5 6070.07 334.748   3
  -1  -6  -5 5269.37 340.713   4
  -1   6  -6 36715.9 704.255   3
  -1  -6  -6 35819.4 764.350   8
  -1   6  -6 35155.7 848.193   1
   1   6   6 35147.7 700.475   7
   1   6   6 36849.6 901.317   3
   1   6   6 36261.4 797.369   2
  -1  -6  -6 34652.7 950.592   4
  -1   6  -6 35193.2 700.740   8
  -1   6  -6 36389.9 881.835   5
  -1  -6  -7 22138.5 783.463   4
   1   6   7 22589.9 583.372   7
  -1   6  -7 22967.9 700.172   1
   1   6   7 22888.1 726.340   3
  -1   6  -7 22808.7 699.070   5
  -1   6  -7 22097.0 486.453   8
   1   6   7 22836.4 640.209   2
   1  -6   8 16256.8 795.563   2
  -1   6  -8 15851.8 362.692   8
   1   6   8 18245.8 583.484   2
  -1   6  -8 15400.6 614.209   1
  -1  -6  -8 15957.3 688.009   4
   1   6   8 16446.5 537.841   7
   1   6   8 16788.9 647.620   3
  -1   6  -8 16195.3 621.697   5
  -1   6  -9 2545.55 295.762   5
   1   6   9 2205.14 224.653   7
   1   6   9 2050.52 281.431   3
  -1   6  -9 2300.59 270.820   1
   1  -6   9 2206.56 373.018   2
   1   6   9 2767.10 271.304   2
  -1  -6  -9 2180.89 316.398   4
  -1  -6 -10 6454.52 508.335   4
   1   6  10 8294.82 435.735   2
   1  -6  10 8432.03 627.768   2
   1   6  10 7854.09 502.399   3
  -1   6 -10 8098.25 498.786   1
  -1   6 -10 7278.03 469.591   5
   1   6  10 8002.24 435.994   7
   1   6  11 1193.48 278.750   3
   1  -6  11 1793.46 392.319   2
   1   6  11 1821.40 266.590   7
  -1   6 -11 1657.57 299.379   1
  -1   6 -11 1570.55 290.134   5
  -1  -6 -11 973.129 277.344   4
  -1   6 -12 20963.3 856.106   5
   1   6  12 21681.5 901.056   3
   1   6  12 23346.3 852.671   7
  -1   6 -12 23096.5 919.528   1
  -1  -6 -12 20303.0 962.154   4
   1  -6  12 21689.1 1039.89   2
   1   6  13 3048.84 401.547   3
  -1   6 -13 2829.33 368.838   5
  -1   6 -13 3242.25 407.874   1
   1  -6  13 3639.97 522.266   2
  -1  -6 -13 2147.21 381.652   4
  -1   6 -14-80.5607 226.855   5
   1   6  14 328.165 286.649   3
  -1   6 -14 370.266 329.971   4
  -1   6 -14 201.561 255.617   1
  -1  -6 -14-450.071 397.196   4
  -1  -6 -15 342.265 329.286   4
  -1   6 -15 884.107 397.590   4
   1   6  15 331.896 276.388   3
  -1  -6 -16 2042.91 488.100   4
  -1   6 -16 2827.04 499.433   4
  -1   6 -17-184.820 365.197   4
   1   7 -17 46.6050 347.037   5
  -1   7  17-47.5822 387.735   3
   1   7 -16 623.194 388.881   5
  -1   7  16 121.392 361.067   3
   1   7 -15 504.857 365.950   5
  -1   7  15 294.012 341.829   3
  -1  -7  15 221.124 336.173   7
  -1   7  14 3693.89 439.893   7
   1   7 -14 3798.15 426.835   4
  -1   7  14 3572.87 517.373   3
  -1  -7  14 4323.69 566.725   7
  -1  -7  13 107.049 300.430   7
  -1   7  13 526.304 303.901   3
  -1   7  13 410.470 264.663   7
   1   7 -13 786.812 262.981   4
  -1   7  12 207.232 223.440   7
  -1   7  12 361.927 291.434   3
  -1  -7  12 640.141 340.745   7
   1   7 -12 646.016 275.318   4
   1   7 -11 210.069 195.598   4
  -1   7  11 196.415 221.356   7
  -1   7  11 136.842 252.475   3
   1   7 -11 160.213 139.954   1
  -1  -7  11-247.281 275.279   7
  -1   7  10 20026.0 851.895   3
  -1   7  10 19979.3 752.356   7
  -1  -7  10 20323.8 861.417   7
   1   7 -10 19713.8 616.862   1
  -1   7   9 1304.04 275.571   3
  -1  -7   9 1468.00 280.054   7
   1   7  -9 1417.20 168.589   1
  -1   7   9 1097.98 228.325   7
  -1  -7   9 1151.57 157.422   8
  -1   7   8 15528.7 685.535   3
   1   7  -8 14705.4 442.489   1
  -1   7   8 13828.7 559.269   7
  -1  -7   8 14643.4 674.764   7
  -1  -7   8 15474.5 521.757   8
  -1   7   7 5201.09 326.454   7
  -1  -7   7 5124.31 302.893   8
  -1  -7   7 5120.72 388.259   7
   1   7  -7 5183.42 230.299   1
  -1   7   7 5374.99 397.400   3
  -1   7   6 256.959 128.682   7
   1  -7  -6 25.7166 73.6480   2
  -1   7   6-21.8629 133.441   3
  -1   7   6 30.2503 51.3827   6
  -1  -7   6 241.977 126.734   8
  -1  -7   6-18.4195 167.752   7
   1   7  -6 22.7124 54.7251   1
   1  -7  -5 31020.8 584.163   2
  -1  -7   5 29644.9 746.276   8
  -1   7   5 29102.0 571.985   6
  -1   7   5 28882.2 826.118   3
  -1  -7   5 29912.4 817.190   7
  -1   7   5 30088.7 727.905   7
  -1  -7   4 41337.4 918.319   8
  -1   7   4 43543.8 984.995   3
   1   7  -4 43125.8 949.368   5
  -1   7   4 42126.1 879.307   7
  -1  -7   4 42185.9 942.366   7
  -1   7   4 42734.6 759.650   6
  -1  -7   3 2607.18 106.263   1
   1   7  -3 2744.16 213.201   5
  -1  -7   3 3228.15 244.107   8
  -1   7   3 2930.44 233.791   3
  -1  -7   3 3193.86 232.201   7
  -1  -7   2 36131.0 818.106   8
  -1   7   2 35940.2 800.798   3
  -1  -7   2 33872.7 743.798   7
  -1   7   2 35506.0 801.904   5
   1   7  -2 36311.7 776.376   5
  -1   7   1 23130.5 581.487   3
   1   7  -1 23947.7 569.604   2
   1   7  -1 23143.3 551.311   7
  -1   7   1 23416.5 609.697   5
  -1  -7   1 23071.5 637.481   8
   1   7  -1 22830.9 572.973   5
  -1  -7   0 3459.39 252.249   8
   1   7   0 3334.34 180.211   7
   1   7   0 3436.22 207.578   5
  -1   7   0 3336.13 229.441   5
  -1   7  -1 193.620 118.617   5
   1   7   1 107.205 79.6285   5
  -1  -7  -1 285.799 137.311   8
   1   7   1 189.974 63.7615   7
  -1   7  -2 29261.5 703.825   5
   1   7   2 28265.6 616.247   5
  -1  -7  -2 30442.0 752.766   8
   1   7   3 102.298 39.1764   7
  -1  -7  -3 63.2260 129.120   8
   1   7   3 98.4017 75.3470   5
  -1   7  -3 129.670 113.332   5
  -1  -7  -3-18.4065 126.366   4
  -1   7  -4 63462.5 1201.79   5
   1   7   4 61722.0 1196.84   3
  -1  -7  -4 61813.7 1235.32   4
   1   7   4 59608.4 857.034   7
  -1  -7  -4 62491.4 1197.70   8
  -1  -7  -5 1334.48 167.945   8
   1   7   5 1072.38 96.6766   7
  -1   7  -5 1190.94 176.878   5
  -1  -7  -5 780.769 159.061   4
   1   7   5 1358.21 192.797   3
  -1   7  -5 1283.87 165.252   1
   1   7   6 3178.48 185.852   7
  -1   7  -6 3291.43 276.289   5
   1   7   6 3608.32 292.421   3
   1   7   6 3491.48 202.435   2
  -1  -7  -6 3721.43 250.707   8
  -1   7  -6 3298.16 199.541   3
  -1   7  -6 3273.74 261.667   1
  -1  -7  -6 2804.01 287.696   4
   1   7   7 283.453 98.4800   7
   1   7   7 218.231 158.494   3
   1   7   7 338.097 111.373   2
  -1  -7  -7-62.4534 217.661   4
   1  -7   7 39.7342 191.222   2
  -1   7  -7 325.620 141.736   1
  -1   7  -7 166.552 143.473   5
   1   7   8 32299.3 763.826   2
  -1   7  -8 31698.0 913.859   5
   1   7   8 33198.4 781.402   7
   1   7   8 32981.3 953.414   3
  -1   7  -8 31192.3 882.584   1
  -1   7  -8 31277.0 621.036   8
  -1  -7  -8 30353.4 998.219   4
   1  -7   8 32676.4 1152.03   2
   1   7   9 4682.73 304.365   2
  -1  -7  -9 3674.96 395.282   4
  -1   7  -9 4202.82 355.739   1
   1   7   9 4132.06 366.505   3
   1  -7   9 4367.73 475.081   2
  -1   7  -9 4002.69 348.556   5
   1   7   9 4245.76 287.904   7
   1   7  10 31665.6 1026.67   3
  -1   7 -10 29059.5 954.102   5
  -1   7 -10 31537.4 975.518   1
   1  -7  10 29500.8 1174.88   2
   1   7  10 29269.3 858.007   7
  -1  -7 -10 27064.2 1046.27   4
   1   7  11 3674.14 323.651   7
  -1  -7 -11 2754.63 401.597   4
  -1   7 -11 3372.49 359.738   5
   1  -7  11 3849.16 493.316   2
   1   7  11 2963.67 380.695   3
  -1   7 -11 3338.18 344.265   1
   1   7  12 2851.96 379.178   3
  -1  -7 -12 2340.74 419.842   4
   1  -7  12 3868.31 523.288   2
  -1   7 -12 3305.45 371.322   1
  -1   7 -12 2757.82 375.101   5
   1   7  13 6595.80 558.962   3
  -1  -7 -13 7068.83 642.435   4
  -1   7 -13 7706.12 570.846   5
  -1   7 -13 7318.85 558.635   1
   1  -7  13 7765.34 678.752   2
   1   7  14 7701.27 630.991   3
  -1   7 -14 6804.48 568.112   5
  -1  -7 -14 6772.00 657.653   4
  -1  -7 -15 5425.33 608.331   4
   1   7  15 5665.55 582.593   3
  -1   7 -15 5938.16 628.078   4
  -1  -7 -16 2658.02 535.190   4
  -1   7 -16 2668.88 504.651   4
  -1   7 -17 1062.22 415.014   4
   1   8 -17 1033.11 419.586   5
  -1   8  17 511.800 408.742   3
  -1   8  16 1849.37 454.811   3
   1   8 -16 1566.56 431.123   5
   1   8 -15 11.6399 318.738   5
  -1   8  15-18.6847 337.947   3
  -1   8  14 650.633 352.749   3
   1   8 -14 1027.00 306.138   4
  -1  -8  14 734.690 362.521   7
   1   8 -14 1429.65 407.955   5
  -1   8  13 2559.90 375.271   7
  -1   8  13 2159.90 420.797   3
   1   8 -13 2425.42 355.621   4
  -1  -8  13 2696.65 465.866   7
   1   8 -13 2644.36 441.409   5
   1   8 -12 16166.1 731.253   4
  -1  -8  12 17012.7 908.946   7
  -1   8  12 16166.9 749.763   7
  -1   8  12 16062.1 878.231   3
  -1  -8  11 2672.92 415.928   7
  -1   8  11 2364.38 311.489   7
  -1   8  11 2517.18 378.314   3
  -1  -8  10 13363.1 726.660   7
   1   8 -10 12572.7 463.274   1
  -1   8  10 12549.8 592.374   7
  -1   8  10 12430.7 686.046   3
   1   8  -9 4307.42 257.791   1
  -1  -8   9 4195.93 424.496   7
  -1   8   9 4712.02 364.896   7
  -1  -8   9 5084.89 308.656   8
  -1   8   9 4597.10 431.340   3
  -1  -8   8 13139.3 513.710   8
  -1   8   8 13460.6 665.840   3
   1   8  -8 13155.4 409.127   1
  -1   8   8 12886.2 535.522   7
  -1  -8   8 13133.1 639.225   7
  -1  -8   7 21718.1 676.144   8
  -1   8   7 21527.7 796.147   3
  -1  -8   7 21906.8 788.889   7
  -1   8   7 21699.4 671.912   7
   1   8  -7 22178.6 502.696   1
  -1  -8   6 31423.2 912.152   7
  -1   8   6 33227.9 951.698   3
  -1   8   6 33646.6 831.261   7
  -1   8   6 33947.3 622.841   6
  -1  -8   6 33102.2 859.085   8
   1   8  -6 33219.0 923.955   5
  -1  -8   5 20494.8 678.630   7
   1   8  -5 20773.3 677.547   5
  -1   8   5 21065.3 609.271   7
   1  -8  -5 20855.2 425.441   2
  -1  -8   5 20893.2 656.809   8
  -1   8   5 20848.2 477.294   6
  -1   8   5 20817.0 703.688   3
   1   8  -4 224.592 147.446   5
  -1   8   4-118.009 160.525   3
  -1  -8   4 243.455 141.991   8
   1  -8  -4 235.302 43.7557   2
  -1   8   4 143.022 75.1373   6
  -1  -8   4 25.6607 136.918   7
   1   8  -3 28441.9 733.239   5
  -1   8   3 29380.6 774.829   3
  -1  -8   3 28178.6 710.720   7
  -1  -8   3 28023.0 487.933   1
  -1  -8   3 29302.3 781.460   8
  -1   8   2 118720. 1852.88   3
  -1  -8   2 116362. 1899.08   8
  -1   8   2 113686. 1843.62   5
   1   8  -2 115354. 1804.83   5
  -1  -8   1 102772. 1757.80   8
  -1   8   1 104367. 1692.96   5
  -1   8   1 105983. 1673.29   3
   1   8  -1 106115. 1655.08   5
  -1  -8   0 51285.8 1101.36   8
  -1   8   0 50744.5 1032.35   5
   1   8   0 49484.1 911.847   7
   1   8   0 51918.7 982.283   5
  -1   8  -1 149925. 2247.72   5
  -1  -8  -1 159422. 2359.21   8
   1   8   1 156465. 1979.08   2
   1   8   1 147654. 1995.37   7
   1   8   1 151059. 2154.77   5
   1   8   2 1405.69 149.900   5
  -1  -8  -2 1218.86 180.698   8
  -1   8  -2 1259.23 173.907   5
   1  -8   3 12922.0 562.206   2
   1   8   3 12808.5 417.671   5
  -1   8  -3 13261.3 485.176   5
  -1  -8  -3 12633.8 507.018   8
  -1  -8  -4 31234.6 821.883   8
  -1   8  -4 32139.8 815.976   5
   1  -8   4 29788.8 938.122   2
   1   8   4 30015.4 522.051   7
   1   8   4 31083.4 819.941   3
   1   8   5 61645.6 1281.72   3
  -1   8  -5 63016.2 1281.32   5
   1   8   5 60893.6 923.845   7
  -1  -8  -5 61035.1 1323.71   4
   1   8   5 61346.6 925.838   2
  -1  -8  -5 60517.3 1215.83   8
   1  -8   5 61886.6 1500.29   2
  -1  -8  -6 16215.9 653.217   4
   1   8   6 16627.1 408.489   2
   1  -8   6 16560.4 751.027   2
   1   8   6 15303.6 399.182   7
   1   8   6 15638.3 609.509   3
  -1   8  -6 15904.7 560.909   1
  -1   8  -6 15135.3 585.899   5
   1  -8   7 30326.8 1094.06   2
  -1   8  -7 30410.1 826.197   1
   1   8   7 31249.9 642.798   2
   1   8   7 29670.6 658.964   7
  -1   8  -7 28218.8 868.038   5
  -1  -8  -7 28763.9 941.971   4
   1   8   7 30773.1 909.376   3
   1   8   8 521.260 126.303   7
  -1   8  -8 560.271 204.130   5
   1   8   8 164.809 198.375   3
  -1  -8  -8 323.925 223.389   4
  -1   8  -8 337.576 154.029   1
   1   8   8 949.889 146.098   2
   1  -8   8 414.447 264.854   2
   1  -8   9 7075.26 570.733   2
   1   8   9 6996.48 475.751   3
   1   8   9 6845.97 367.545   7
  -1  -8  -9 6332.93 509.190   4
  -1   8  -9 7604.90 441.775   1
  -1   8  -9 6610.02 458.178   5
   1   8  10 3962.82 398.983   3
   1   8  10 3589.76 304.484   7
  -1   8 -10 3840.01 388.014   5
   1  -8  10 3905.89 486.434   2
  -1   8 -10 3975.85 363.586   1
  -1  -8 -10 3549.05 424.075   4
  -1   8 -11 18128.4 753.615   1
  -1  -8 -11 16624.0 861.569   4
   1  -8  11 17773.5 939.933   2
   1   8  11 18050.3 849.365   3
  -1   8 -11 17118.1 777.676   5
   1  -8  12 1839.37 415.586   2
  -1   8 -12 1610.68 296.632   1
   1   8  12 1550.42 332.512   3
  -1   8 -12 1731.07 318.711   5
  -1  -8 -12 1580.38 363.115   4
  -1   8 -13 4149.28 456.125   5
   1  -8  13 4444.74 578.501   2
  -1  -8 -13 3371.96 499.417   4
   1   8  13 3680.82 449.768   3
  -1   8 -14 479.256 307.303   5
  -1  -8 -14 81.4209 313.352   4
   1   8  14 155.345 294.548   3
  -1   8 -15 1019.21 401.883   4
   1   8  15 571.382 354.489   3
  -1  -8 -15-206.743 387.010   4
  -1   8 -16 157.756 405.248   4
  -1  -8 -16-599.264 444.210   4
  -1   8 -17 1443.22 455.565   4
  -1   9  16-421.812 410.750   3
   1   9 -16 441.190 387.566   5
   1   9 -15 8357.26 741.680   5
  -1   9  15 8518.24 774.812   3
  -1   9  14-607.587 382.089   3
   1   9 -14 194.689 300.956   5
  -1  -9  13 13559.2 860.600   7
   1   9 -13 13718.1 716.636   4
  -1   9  13 14501.3 737.266   7
  -1   9  13 13203.7 843.790   3
   1   9 -13 14310.3 844.722   5
  -1   9  12 55.3390 303.970   3
  -1   9  12 236.775 221.194   7
   1   9 -12 290.943 259.701   5
  -1  -9  12 91.1555 320.430   7
   1   9 -11 1449.44 356.084   5
  -1   9  11 1360.40 270.778   7
  -1  -9  11 1461.18 388.253   7
  -1   9  11 1464.70 340.633   3
  -1  -9  10 246.957 280.181   7
   1   9 -10 774.843 292.902   5
  -1   9  10 580.861 198.444   7
  -1   9  10 599.530 280.608   3
  -1  -9   9 27726.1 1010.53   7
  -1   9   9 29189.6 862.277   7
   1   9  -9 28804.4 672.683   1
  -1   9   9 28012.7 1034.01   3
  -1  -9   9 29902.7 810.822   8
   1   9  -9 28885.3 998.708   5
  -1   9   8 3608.83 311.415   7
   1   9  -8 3825.55 380.940   5
  -1  -9   8 3724.76 373.022   7
  -1   9   8 3177.93 363.567   3
  -1  -9   8 3660.39 291.560   8
   1   9  -7 34878.9 1016.36   5
  -1   9   7 34276.7 609.045   6
  -1   9   7 35614.8 893.827   7
  -1   9   7 33918.4 1047.23   3
  -1  -9   7 36826.1 1051.21   7
  -1  -9   7 36321.4 946.558   8
  -1  -9   6 857.489 208.209   7
   1   9  -6 921.961 214.264   5
  -1   9   6 1012.42 176.168   7
  -1  -9   6 856.299 172.994   8
  -1   9   6 829.940 103.836   6
  -1   9   6 950.562 223.459   3
  -1   9   5 26471.5 586.087   6
  -1   9   5 24866.9 806.943   3
   1   9  -5 26066.4 788.067   5
  -1  -9   5 25574.9 782.476   8
  -1  -9   5 25214.4 787.349   7
  -1   9   5 26161.9 708.518   7
  -1  -9   4-47.7623 130.657   7
  -1  -9   4 85.4121 43.8332   1
  -1   9   4-81.1762 159.646   3
  -1  -9   4 306.966 153.121   8
   1   9  -4 93.5696 141.397   5
  -1  -9   3 113453. 1932.20   8
   1   9  -3 110846. 1852.42   5
  -1  -9   3 110728. 1486.61   1
  -1   9   3 113589. 1906.41   3
  -1  -9   2 19434.6 661.374   8
   1   9  -2 18734.9 593.730   5
  -1   9   2 19770.3 622.007   3
  -1   9   2 19618.9 622.166   5
  -1   9   1 47399.8 997.859   3
   1   9  -1 47237.2 989.334   5
  -1  -9   1 46899.6 1092.73   8
  -1   9   1 46797.2 1023.46   5
  -1  -9   0 9779.33 461.854   8
  -1   9   0 9176.03 412.365   5
   1   9   0 8759.48 374.362   5
   1   9   0 8521.21 341.355   7
  -1   9  -1 200082. 2857.74   5
  -1  -9  -1 197329. 2973.83   8
   1   9   1 195807. 2593.64   7
   1   9   1 193804. 2754.37   5
   1   9   2 216.284 60.1362   2
   1  -9   2 112.435 142.194   2
  -1  -9  -2-224.456 174.687   8
   1   9   2 72.0702 95.2806   5
  -1   9  -2 102.853 127.696   5
  -1   9  -3 71903.5 1330.80   5
  -1  -9  -3 71704.8 1393.06   8
   1   9   3 68898.2 1205.45   5
   1  -9   3 68425.2 1444.29   2
  -1   9  -4 4144.77 305.712   5
   1  -9   4 3860.85 354.913   2
   1   9   4 3980.56 167.481   7
  -1  -9  -4 4053.87 306.335   8
  -1   9  -5-128.171 163.381   5
  -1  -9  -5 119.431 142.252   8
   1   9   5 71.6433 146.653   3
   1   9   5 100.373 61.9532   7
   1  -9   5-18.9109 176.774   2
   1  -9   6 7989.16 546.162   2
   1   9   6 8349.77 279.421   7
   1   9   6 8224.07 468.663   3
   1   9   6 7734.12 221.900   2
  -1  -9  -6 7468.39 463.575   4
  -1   9  -6 7110.73 429.309   5
  -1   9  -7 50981.7 1243.72   5
   1   9   7 51461.9 928.190   7
   1  -9   7 53579.0 1494.10   2
  -1   9  -7 51878.9 1150.10   1
  -1  -9  -7 50953.6 1324.15   4
   1   9   7 51998.8 1269.22   3
   1   9   8 66.8222 195.070   3
  -1   9  -8 457.517 163.119   1
  -1   9  -8 255.065 186.301   5
   1   9   8 270.719 123.779   7
   1  -9   8 276.345 268.154   2
  -1  -9  -8 11.8663 204.551   4
   1   9   9 3344.60 384.090   3
   1   9   9 3466.97 262.024   7
   1  -9   9 3436.20 473.513   2
  -1   9  -9 3517.70 364.762   5
  -1  -9  -9 2593.88 366.961   4
  -1   9  -9 3079.91 300.324   1
  -1   9 -10 290.182 179.011   1
   1   9  10 509.877 248.180   3
   1  -9  10 985.871 334.706   2
  -1   9 -10 826.388 251.002   5
   1   9  10 402.002 140.578   7
  -1  -9 -10 120.789 269.065   4
  -1   9 -11 1431.62 257.961   1
  -1   9 -11 1210.46 283.147   5
   1  -9  11 1883.38 404.147   2
   1   9  11 1718.26 325.949   3
  -1  -9 -11 1236.92 371.134   4
  -1   9 -12-92.3327 210.432   1
   1   9  12-41.9513 256.123   3
   1  -9  12 540.777 381.429   2
  -1   9 -12 165.559 230.085   5
  -1  -9 -12 138.745 311.102   4
   1  -9  13 3226.00 542.326   2
  -1   9 -13 1977.64 357.450   5
  -1  -9 -13 1917.14 418.575   4
   1   9  13 2330.05 411.849   3
  -1  -9 -14 1042.55 394.896   4
   1   9  14 814.275 312.782   3
  -1   9 -14 1358.54 355.688   5
   1   9  15 1027.53 373.035   3
  -1   9 -15 1960.17 483.941   4
  -1   9 -16 1709.18 494.595   4
  -1  10  16 7980.05 813.780   3
   1  10 -16 7734.04 752.506   5
  -1  10  15 752.237 400.593   3
   1  10 -15 1076.02 438.830   5
  -1  10  14 768.352 395.417   3
   1  10 -14 950.702 375.223   5
  -1  10  13 403.375 320.021   3
   1  10 -13 1454.10 395.348   5
   1  10 -13 1427.94 302.190   4
   1  10 -12 9354.82 692.411   5
  -1  10  12 9345.27 700.432   3
  -1  10  12 9532.59 558.877   7
  -1  10  11 5368.48 425.327   7
  -1  10  11 5267.99 522.551   3
   1  10 -11 6173.92 552.779   5
  -1 -10  11 5171.84 533.872   7
   1  10 -10 8669.09 605.100   5
  -1  10  10 8482.90 494.947   7
  -1  10  10 8543.74 620.582   3
  -1 -10  10 8032.45 587.044   7
  -1 -10   9 2426.03 366.896   7
  -1  10   9 3124.86 302.262   7
  -1 -10   9 3226.84 288.725   8
   1  10  -9 2883.65 378.041   5
  -1  10   9 3640.62 420.252   3
  -1 -10   8-153.376 250.965   7
   1  10  -8 125.722 190.816   5
  -1  10   8-1.46190 225.506   3
  -1  10   8 56.8574 163.755   7
  -1 -10   8-66.6695 191.546   8
  -1  10   7 6445.21 380.952   7
  -1 -10   7 7178.18 423.746   8
  -1  10   7 6198.28 467.658   3
  -1 -10   7 7256.17 480.397   7
   1  10  -7 6376.16 454.960   5
  -1  10   7 6483.81 243.058   6
  -1  10   6 36936.7 1087.47   3
  -1  10   6 38935.0 943.187   7
  -1  10   6 38866.1 751.777   6
  -1 -10   6 39620.3 1045.40   8
  -1 -10   6 37937.3 1056.01   7
   1  10  -6 39183.4 1057.18   5
  -1 -10   5 28858.4 869.317   8
  -1  10   5 26907.5 873.937   3
  -1  10   5 28934.1 647.817   6
   1  10  -5 27702.0 851.166   5
  -1  10   5 28469.2 755.186   7
  -1  10   4 10350.0 514.392   3
  -1 -10   4 10841.3 515.717   8
  -1 -10   4 10045.2 280.740   1
   1  10  -4 10696.1 496.743   5
  -1  10   3 9073.23 452.483   3
  -1 -10   3 9321.28 483.098   8
   1 -10  -3 8341.66 215.778   2
   1  10  -3 9372.66 439.212   5
  -1  10   2 27646.0 794.899   5
   1  10  -2 28562.2 781.104   5
  -1  10   2 29248.3 805.692   3
  -1 -10   2 28354.9 859.805   8
  -1  10   1 17865.3 618.670   5
  -1  10   1 19516.2 620.402   3
  -1 -10   1 18650.4 686.694   8
   1  10  -1 19251.2 609.388   5
  -1  10   0 16717.9 592.865   5
  -1 -10   0 15907.9 632.092   8
   1  10   0 16681.0 553.644   5
   1  10   1 849.308 120.959   7
   1 -10   1 878.259 165.652   2
  -1  10  -1 697.513 193.540   5
   1  10   1 944.427 108.445   2
  -1 -10  -1 587.391 181.605   8
   1  10   1 758.799 150.552   5
  -1  10  -2 4728.14 329.539   5
   1  10   2 4926.09 197.048   2
  -1 -10  -2 4929.88 352.358   8
   1 -10   2 4217.47 321.987   2
   1  10   2 4904.67 293.992   5
   1  10   3 4971.67 301.205   5
  -1  10  -3 5184.65 345.629   5
  -1 -10  -3 5340.93 365.455   8
   1 -10   3 4852.55 366.526   2
   1  10   3 3930.25 136.469   2
  -1  10  -4 56873.1 1276.47   5
  -1 -10  -4 59126.4 1293.36   8
   1  10   4 59161.2 1160.41   5
   1 -10   4 57484.3 1413.19   2
   1  10   4 58759.0 906.974   7
  -1  10  -5 19544.4 707.816   5
   1 -10   5 20149.0 824.006   2
   1  10   5 19968.2 436.846   7
   1  10   5 19857.8 711.664   3
  -1 -10  -5 18627.2 663.239   8
  -1  10  -6 1458.70 244.001   5
   1  10   6 1568.25 261.983   3
   1 -10   6 1897.36 326.474   2
   1  10   6 1461.82 126.338   7
   1  10   7 292.698 104.658   7
  -1  10  -7 61.7661 185.065   5
   1  10   7 111.526 190.584   3
   1 -10   7 472.479 263.987   2
   1  10   8 5468.57 443.214   3
  -1  10  -8 5591.42 431.971   5
   1 -10   8 5187.07 515.010   2
   1  10   8 5743.94 287.593   7
  -1  10  -9-80.9790 154.492   1
   1 -10   9 463.252 326.558   2
  -1  10  -9-92.0320 225.770   5
   1  10   9 19.1916 213.774   3
   1  10   9 176.146 131.803   7
   1  10  10 5139.99 479.623   3
  -1  10 -10 4958.99 396.988   1
  -1 -10 -10 4099.97 449.299   4
  -1  10 -10 4196.09 422.945   5
   1 -10  10 5080.52 543.655   2
   1  10  11 12948.5 740.429   3
  -1  10 -11 13020.4 627.371   1
  -1 -10 -11 12227.9 774.323   4
  -1  10 -11 12471.3 705.765   5
   1 -10  11 12548.4 816.249   2
  -1 -10 -12-219.855 355.711   4
   1 -10  12 894.371 369.744   2
  -1  10 -12 130.950 250.034   5
   1  10  12 692.301 331.653   3
   1  10  13 154.939 295.554   3
  -1  10 -13 9.77655 260.203   5
  -1  10 -14 2192.59 415.523   5
   1  10  14 1858.85 404.696   3
   1  10  15 752.754 375.071   3
  -1  10 -15 520.345 319.267   5
   1  10  16 2477.11 508.950   3
  -1  10 -16 3379.57 561.736   4
   1  11 -16 256.722 357.897   5
  -1  11  16 106.458 382.130   3
  -1  11  15 1900.53 494.240   3
   1  11 -15 1808.88 457.362   5
  -1  11  14 3238.03 552.998   3
   1  11 -14 2967.31 507.660   5
   1  11 -13 301.382 290.971   5
  -1  11  13 415.913 362.407   3
   1  11 -12 139.713 314.047   5
  -1  11  12-33.2041 291.789   3
  -1  11  11 792.045 311.362   3
   1  11 -11 927.826 328.623   5
  -1  11  11 777.779 242.701   7
  -1  11  10 4076.76 357.456   7
   1  11 -10 4729.34 473.588   5
  -1  11  10 4868.57 515.389   3
  -1  11   9 21440.2 937.519   3
   1  11  -9 20231.0 871.894   5
  -1 -11   9 22452.1 750.564   8
  -1  11   9 21492.2 745.656   7
  -1 -11   8 4313.90 342.578   8
  -1  11   8 4012.79 422.605   3
   1  11  -8 4042.94 405.695   5
  -1  11   8 4146.24 329.826   7
  -1 -11   7 1945.61 265.211   8
  -1  11   7 1957.40 153.695   6
   1  11  -7 1795.60 297.627   5
  -1  11   7 1779.79 321.725   3
  -1  11   7 1575.62 219.520   7
  -1  11   6 17040.6 605.797   7
  -1 -11   6 17609.0 700.896   8
  -1  11   6 18290.0 493.693   6
   1  11  -6 17628.7 723.597   5
  -1  11   6 16997.2 730.344   3
  -1  11   5 1431.83 242.519   3
   1  11  -5 1379.60 248.235   5
  -1  11   5 1469.55 165.158   6
  -1 -11   5 1388.46 227.041   8
  -1  11   5 1088.41 172.364   7
  -1 -11   4 35851.9 661.175   1
  -1  11   4 36433.8 1024.50   3
  -1 -11   4 37553.5 1056.73   8
   1  11  -4 36400.0 988.445   5
  -1  11   3 29675.3 874.877   3
  -1 -11   3 31889.5 941.957   8
   1  11  -3 31857.7 876.482   5
  -1  11   3 30629.7 867.722   5
   1  11  -2 57490.1 1239.17   5
  -1 -11   2 58328.4 1358.98   8
   1 -11  -2 58788.7 956.034   2
  -1  11   2 57360.0 1270.46   5
  -1  11   2 56676.2 1255.28   3
  -1 -11   1 256.420 184.657   8
   1  11  -1 412.158 151.529   5
  -1  11   1 560.294 172.191   3
  -1  11   1 499.947 182.436   5
   1 -11  -1 242.786 82.3105   2
  -1  11   0 438.261 181.536   5
  -1 -11   0 149.060 191.840   8
   1 -11   0 149.117 106.134   2
   1  11   0 162.950 128.432   5
   1  11   1-147.276 108.070   2
   1 -11   1-176.010 147.058   2
   1  11   1 101.972 122.677   5
  -1 -11  -1-237.088 212.814   8
  -1  11  -1-255.019 177.608   5
   1 -11   2 45745.3 1151.53   2
  -1 -11  -2 47453.3 1195.40   8
  -1  11  -2 47675.0 1142.46   5
   1  11   2 48389.9 1053.58   5
   1 -11   3 53.9212 170.985   2
   1  11   3 269.505 138.450   5
  -1 -11  -3 297.569 149.729   8
  -1  11  -3 342.598 169.238   5
   1 -11   4 17203.6 724.245   2
   1  11   4 16235.0 572.572   5
   1  11   4 17200.8 415.276   7
  -1  11  -4 16395.9 651.598   5
  -1 -11  -4 15558.5 634.576   8
  -1  11  -5 7624.91 462.403   5
   1  11   5 7302.20 456.266   3
   1  11   5 7601.60 263.089   7
  -1 -11  -5 7842.93 446.228   8
   1 -11   5 7342.73 514.476   2
   1 -11   6 9092.31 591.269   2
   1  11   6 8802.94 293.176   7
   1  11   6 9074.28 529.332   3
  -1  11  -6 9003.11 513.826   5
   1  11   7 1587.43 286.127   3
  -1  11  -7 1471.50 252.557   5
   1 -11   7 2175.66 358.049   2
   1  11   7 1520.82 138.024   7
   1 -11   8 17287.5 869.503   2
  -1  11  -8 15794.2 734.666   5
   1  11   8 16095.6 478.314   7
   1  11   8 15204.3 725.787   3
  -1  11  -9 144.527 218.834   5
   1 -11   9 425.141 312.297   2
   1  11   9-6.18564 231.180   3
   1  11  10 2464.11 386.029   3
   1 -11  10 3219.92 476.629   2
  -1  11 -10 2106.89 339.144   5
   1  11  11 1726.95 365.190   3
   1 -11  11 1864.72 438.655   2
  -1  11 -11 1234.35 301.949   5
  -1  11 -12 1543.08 356.411   5
   1 -11  12 2498.20 505.783   2
   1  11  12 2451.03 436.117   3
  -1  11 -13 1880.01 398.485   5
   1  11  13 2589.27 449.696   3
  -1  11 -14 10196.6 741.685   5
   1  11  14 10008.0 765.787   3
  -1  11 -15 3763.68 512.380   5
   1  11  15 4268.23 580.068   3
   1  11  16 170.037 400.333   3
  -1  12  15 818.691 464.633   3
   1  12 -15-69.5463 346.786   5
   1  12 -14 2223.23 492.068   5
  -1  12  14 2792.07 548.230   3
   1  12 -13 4321.29 539.791   5
  -1  12  13 3633.10 545.924   3
   1  12 -12 125.380 280.060   5
  -1  12  12-118.258 338.252   3
  -1  12  11 7657.32 501.134   7
   1  12 -11 7867.34 640.214   5
  -1  12  11 7741.05 643.088   3
   1  12 -10 700.269 304.558   5
  -1  12  10 5.35775 297.123   3
  -1  12  10 293.104 190.457   7
  -1  12   9 1516.34 373.604   3
   1  12  -9 1302.02 311.658   5
  -1 -12   9 2099.82 285.995   8
  -1  12   9 1540.16 254.884   7
  -1  12   8 2187.54 358.193   3
  -1 -12   8 2458.06 298.496   8
  -1  12   8 1905.65 237.149   7
   1  12  -8 2071.20 316.724   5
  -1 -12   7 21706.9 801.041   8
  -1  12   7 21062.5 879.663   3
  -1  12   7 20843.8 525.803   6
   1  12  -7 20775.4 844.678   5
  -1  12   7 20397.6 699.026   7
   1  12  -6 1578.26 270.669   5
  -1 -12   6 1823.40 286.217   8
  -1  12   6 2116.50 190.085   6
  -1  12   6 1716.35 230.800   7
  -1  12   6 1693.48 286.365   3
  -1 -12   5 5385.19 418.219   8
   1  12  -5 5117.39 404.583   5
  -1  12   5 4697.54 396.982   3
  -1  12   4 4140.07 371.942   3
  -1 -12   4 3707.79 192.888   1
  -1 -12   4 3624.52 350.460   8
   1  12  -4 3395.89 322.463   5
   1  12  -3-65.6379 181.524   5
  -1  12   3 178.612 170.517   3
  -1  12   3 340.403 192.684   5
  -1 -12   3-58.5708 198.562   8
   1 -12  -2 4964.34 217.883   2
  -1  12   2 5035.87 369.404   5
   1  12  -2 4728.22 348.599   5
  -1 -12   2 5039.26 391.770   8
  -1  12   2 4528.04 355.800   3
  -1  12   1 22611.0 764.857   5
  -1  12   1 22901.3 740.989   3
   1  12  -1 22799.3 731.785   5
  -1 -12   1 22669.7 831.418   8
   1 -12  -1 22355.8 591.009   2
   1 -12   0 33547.8 837.711   2
   1  12   0 34131.8 908.952   5
  -1  12   0 32923.2 937.569   5
   1  12   1 23747.8 735.598   5
  -1  12  -1 24746.4 797.807   5
  -1 -12  -1 25704.1 869.250   8
   1 -12   1 24558.6 756.057   2
  -1 -12  -2 25478.9 877.112   8
   1 -12   2 26629.1 827.729   2
   1  12   2 26158.2 759.954   5
  -1  12  -2 25073.0 818.923   5
   1  12   3 6751.81 380.515   5
  -1  12  -3 6033.69 413.859   5
   1 -12   3 5476.69 403.981   2
  -1 -12  -3 6056.01 410.150   8
  -1 -12  -4 9158.89 507.946   8
   1  12   4 9448.28 458.627   5
  -1  12  -4 9475.25 517.964   5
   1 -12   4 9953.27 558.852   2
   1  12   5 2450.67 316.168   3
   1 -12   5 1687.62 296.029   2
  -1 -12  -5 2305.12 297.919   8
  -1  12  -5 2044.77 284.608   5
   1  12   5 2257.24 157.456   7
   1 -12   6 6927.82 536.957   2
  -1  12  -6 6536.75 475.030   5
   1  12   6 6199.10 466.348   3
   1  12   6 6081.29 249.951   7
   1  12   7 30850.0 644.413   7
  -1  12  -7 30710.6 1038.92   5
   1 -12   7 30547.9 1135.17   2
   1  12   7 29890.2 1027.27   3
   1 -12   8 10114.4 683.951   2
  -1  12  -8 9109.70 581.152   5
   1  12   8 9993.07 608.917   3
  -1  12  -9 1734.97 308.204   5
   1  12   9 1692.70 317.413   3
   1 -12   9 2656.99 422.453   2
   1 -12  10 8758.20 689.737   2
  -1  12 -10 7176.04 550.456   5
   1  12  10 7304.75 580.612   3
   1 -12  11 12117.3 825.701   2
  -1  12 -11 9943.38 687.867   5
   1  12  11 10025.1 712.681   3
   1  12  12 9256.10 709.703   3
  -1  12 -12 10005.6 710.025   5
   1 -12  12 11508.8 827.407   2
  -1  12 -13 7136.99 636.206   5
   1  12  13 6959.41 648.321   3
  -1  12 -14 220.407 311.838   5
   1  12  14 571.879 356.674   3
  -1  12 -15-355.408 364.286   5
   1  12  15-57.2265 371.019   3
   1  12  16 1914.26 463.791   3
   1  13 -15 1433.23 475.265   5
  -1  13  15 1823.61 508.019   3
   1  13 -14 3376.24 551.301   5
  -1  13  14 2888.22 539.258   3
   1  13 -13 1306.16 409.899   5
  -1  13  13 1129.37 412.027   3
   1  13 -12 1064.98 385.163   5
  -1  13  12 389.884 305.395   3
  -1  13  11-14.9529 312.499   3
   1  13 -11 117.102 281.159   5
   1  13 -10 822.155 346.902   5
  -1  13  10 527.128 330.503   3
  -1  13  10 319.743 206.522   7
  -1 -13   9 14465.0 635.919   8
   1  13  -9 12689.3 744.826   5
  -1  13   9 13085.3 780.014   3
  -1  13   9 13483.7 611.119   7
  -1 -13   8 332.539 206.509   8
  -1  13   8 187.306 163.448   7
  -1  13   8-92.7528 239.734   3
   1  13  -8 121.613 260.529   5
  -1  13   7 5615.74 279.714   6
   1  13  -7 4732.78 432.986   5
  -1  13   7 5393.39 373.416   7
  -1  13   7 5422.02 492.367   3
  -1 -13   7 5542.24 421.465   8
   1  13  -6 474.017 233.493   5
  -1  13   6 641.107 180.408   7
  -1 -13   6 819.689 232.095   8
  -1  13   6 866.274 149.727   6
  -1  13   6 493.017 218.632   3
  -1 -13   5 217.499 213.159   8
  -1  13   5 445.053 249.442   3
   1  13  -5 293.994 203.557   5
  -1 -13   4 1792.03 153.234   1
  -1 -13   4 1800.96 293.869   8
   1  13  -4 1612.47 254.602   5
  -1  13   4 1978.45 297.427   3
  -1  13   3 25347.6 879.546   3
   1  13  -3 27703.6 885.052   5
  -1  13   3 26522.1 876.017   5
  -1 -13   3 27425.9 961.858   8
  -1  13   2 337.292 175.533   3
  -1 -13   2 422.743 203.464   8
   1 -13  -2 486.874 93.7573   2
  -1  13   2 417.033 176.958   5
   1  13  -2 651.001 210.723   5
   1 -13  -1 21205.8 576.669   2
  -1  13   1 21191.8 750.066   3
   1  13  -1 20810.5 727.429   5
  -1  13   1 20839.2 763.618   5
  -1 -13   1 22291.9 856.146   8
  -1 -13   0 1587.55 270.887   8
   1  13   0 2113.60 263.306   5
  -1  13   0 1816.43 278.207   5
   1 -13   0 2076.83 209.052   2
   1 -13   1 18366.9 645.429   2
   1  13   1 17542.3 648.485   5
  -1 -13  -1 18612.4 757.147   8
  -1  13  -1 18909.5 718.211   5
   1 -13   2 808.280 192.617   2
  -1 -13  -2 881.368 245.811   8
   1  13   2 743.024 197.292   5
  -1  13  -2 692.270 205.745   5
   1  13   3 78917.7 1541.70   5
  -1  13  -3 77639.3 1651.12   5
   1 -13   3 78151.6 1670.66   2
   1 -13   4 31727.0 1021.30   2
  -1 -13  -4 28515.9 924.930   8
   1  13   4 29025.4 869.695   5
  -1  13  -4 28549.0 947.978   5
   1  13   5 21212.0 509.029   7
   1 -13   5 21572.2 883.346   2
  -1  13  -5 20242.6 805.280   5
   1  13   5 21563.9 829.741   3
   1  13   6 472.598 95.4740   7
   1 -13   6 472.144 247.840   2
   1  13   6 629.475 243.074   3
  -1  13  -6 551.083 260.162   5
   1  13   7 27774.6 1005.87   3
   1 -13   7 28969.4 1098.57   2
  -1  13  -7 28185.0 1014.75   5
   1  13   8 159.313 230.574   3
  -1  13  -8 757.415 309.520   5
   1 -13   8 328.173 273.712   2
   1  13   9 35344.6 1226.01   3
  -1  13  -9 36991.4 1245.56   5
   1 -13   9 36430.0 1327.11   2
   1 -13  10 691.792 360.926   2
   1  13  10 677.913 307.016   3
  -1  13 -10-265.520 308.572   5
   1  13  11 1946.13 411.372   3
  -1  13 -11 1315.04 311.396   5
   1  13  12 1410.88 397.589   3
  -1  13 -12 1004.73 323.615   5
   1  13  13 8910.76 760.516   3
  -1  13 -13 7936.99 696.740   5
   1  13  14-91.8652 361.260   3
  -1  13 -14-601.999 366.752   5
  -1  13 -15 6873.83 697.759   5
   1  13  15 7355.04 716.730   3
   1  14 -14-242.998 407.241   5
  -1  14  14-564.222 457.583   3
  -1  14  13 777.100 364.728   3
   1  14 -13 1076.82 407.780   5
  -1  14  12 855.217 372.761   3
   1  14 -12 1008.59 360.413   5
   1  14 -11 5198.18 580.101   5
  -1  14  11 5884.50 620.811   3
  -1  14  10 403.442 346.483   3
   1  14 -10-19.7875 263.368   5
   1  14  -9 1855.55 372.268   5
  -1  14   9 2628.80 301.696   7
  -1  14   9 2570.50 427.645   3
   1  14  -8 3724.06 450.220   5
  -1 -14   8 3734.64 381.548   8
  -1  14   8 3268.23 449.714   3
  -1  14   8 3718.21 332.000   7
   1  14  -7 20238.9 880.646   5
  -1  14   7 20079.8 899.429   3
  -1 -14   7 22255.0 855.205   8
  -1  14   7 20243.4 714.365   7
   1  14  -6 13136.6 697.858   5
  -1  14   6 13820.9 730.030   3
  -1  14   6 13065.9 573.462   7
  -1  14   6 14001.7 503.145   6
  -1 -14   6 14683.3 695.866   8
  -1  14   5 69918.7 1699.39   3
  -1 -14   5 74708.7 1724.53   8
   1  14  -5 71809.2 1665.49   5
  -1  14   4 6351.59 476.050   3
   1  14  -4 6003.40 466.123   5
  -1 -14   4 6052.04 478.282   8
  -1 -14   3 3388.53 382.315   8
   1  14  -3 3371.70 355.430   5
  -1  14   3 3372.62 367.288   3
  -1  14   3 3649.90 377.062   5
  -1  14   2 6628.44 464.091   3
   1  14  -2 7345.49 463.702   5
  -1 -14   2 6982.38 501.969   8
  -1  14   2 7345.74 485.997   5
  -1  14   1 33057.2 1001.17   5
   1  14  -1 33577.2 975.039   5
   1 -14  -1 30944.5 723.281   2
  -1 -14   1 32462.6 1074.96   8
  -1  14   1 30794.0 959.180   3
  -1  14   0 1811.47 277.812   5
  -1 -14   0 1785.80 284.362   8
   1 -14   0 1874.89 211.232   2
   1  14   0 1556.87 255.569   5
   1  14   1 53698.5 1255.47   5
  -1 -14  -1 52267.7 1379.86   8
  -1  14  -1 52526.9 1316.29   5
   1 -14   1 53045.3 1189.71   2
   1 -14   2 64528.1 1419.06   2
   1  14   2 64341.8 1399.04   5
  -1  14  -2 61510.3 1464.59   5
   1 -14   3 11912.6 591.796   2
   1  14   3 11029.0 544.175   5
  -1 -14  -3 11098.4 605.841   8
  -1  14  -3 11253.9 602.857   5
  -1  14  -4 1779.37 301.304   5
   1  14   4 1384.45 235.592   5
   1  14   4 1818.53 324.038   3
  -1 -14  -4 1872.64 288.456   8
   1 -14   4 1720.55 290.824   2
   1  14   5 32092.1 680.594   7
   1  14   5 32024.1 1056.89   3
   1 -14   5 32787.0 1100.15   2
  -1  14  -5 32490.8 1068.22   5
  -1  14  -6 30458.3 1056.45   5
   1 -14   6 29104.0 1074.21   2
   1  14   6 27701.3 1018.79   3
   1 -14   7 9807.14 654.445   2
   1  14   7 9428.45 622.747   3
  -1  14  -7 10123.7 640.576   5
   1 -14   8 7502.62 610.420   2
   1  14   8 7542.38 581.480   3
  -1  14  -8 7265.25 572.964   5
  -1  14  -9 7060.88 593.639   5
   1 -14   9 6992.53 621.625   2
   1  14   9 6770.64 575.311   3
  -1  14 -10 2970.15 458.730   5
   1 -14  10 3344.76 507.711   2
  -1  14 -11 1938.08 427.741   5
   1 -14  11 2102.32 492.226   2
   1  14  11 1230.67 376.178   3
  -1  14 -12 2794.48 474.551   5
   1  14  12 2831.18 501.190   3
  -1  14 -13 443.793 347.661   5
   1  14  13 465.287 346.652   3
   1  14  14-198.922 416.121   3
  -1  14 -14 619.651 393.161   5
   1  14  15 1176.01 450.804   3
  -1  14 -15 2351.67 493.102   5
   1  15 -14 8639.29 793.940   5
  -1  15  14 8046.24 786.129   3
  -1  15  13 53.3883 374.624   3
   1  15 -13 67.0026 389.280   5
   1  15 -12 3024.87 527.415   5
  -1  15  12 3208.07 548.146   3
  -1  15  11 876.320 383.117   3
   1  15 -11 1165.39 377.527   5
  -1  15  10 18326.0 996.966   3
   1  15 -10 18524.0 965.116   5
   1  15  -9 9122.24 667.491   5
  -1  15   9 9529.23 711.587   3
   1  15  -8 29761.6 1148.55   5
  -1 -15   8 32120.7 1043.55   8
  -1  15   8 29395.0 1180.17   3
  -1  15   8 30925.7 922.364   7
  -1  15   7 605.335 190.405   7
  -1 -15   7 655.073 268.822   8
   1  15  -7 412.912 276.082   5
  -1  15   7 573.987 282.839   3
   1  15  -6 45.8722 222.323   5
  -1  15   6 56.1691 226.050   3
  -1  15   6 270.137 152.026   6
  -1 -15   6 536.705 265.809   8
  -1  15   6 74.8757 164.312   7
  -1  15   5 711.426 268.652   3
   1  15  -5 245.843 239.281   5
  -1 -15   5 712.763 273.611   8
  -1  15   4 60431.3 1572.07   3
   1  15  -4 61420.4 1538.89   5
   1  15  -3 70936.5 1635.14   5
  -1 -15   3 73071.4 1748.73   8
  -1  15   3 71361.0 1652.95   5
  -1  15   3 70719.6 1663.09   3
  -1  15   2 14253.1 680.555   3
   1  15  -2 15288.5 685.159   5
  -1 -15   2 15118.1 736.674   8
  -1  15   2 14741.4 693.146   5
   1 -15  -1 5130.23 276.991   2
  -1  15   1 5773.92 437.443   3
  -1  15   1 5410.25 436.078   5
   1  15  -1 4769.62 406.584   5
  -1 -15   1 5316.67 460.892   8
   1 -15   0 2101.26 217.876   2
  -1 -15   0 1752.75 303.110   8
  -1  15   0 1727.42 283.816   5
   1  15   0 1438.70 251.138   5
   1  15   1 2058.35 284.664   5
  -1 -15  -1 2829.61 352.524   8
   1 -15   1 2685.22 268.410   2
  -1  15  -1 2663.93 344.281   5
  -1  15  -2 12256.4 633.871   5
  -1 -15  -2 12212.1 658.693   8
   1  15   2 13092.3 619.223   5
   1 -15   2 13382.6 595.470   2
   1  15   3 39178.2 1107.37   5
  -1 -15  -3 38940.6 1177.40   8
   1 -15   3 42287.8 1152.13   2
  -1  15  -3 39715.4 1183.74   5
   1  15   4 13143.2 622.695   5
   1 -15   4 13533.4 679.387   2
  -1  15  -4 13072.3 682.504   5
   1  15   4 13466.3 697.700   3
  -1  15  -5 78.0618 234.176   5
   1 -15   5 365.307 247.768   2
   1  15   5 491.277 243.685   3
   1  15   5 9.15031 96.2380   7
   1  15   6 3764.18 427.146   3
  -1  15  -6 3437.60 416.728   5
   1 -15   6 3461.60 426.831   2
   1 -15   7 606.187 312.574   2
  -1  15  -7 617.452 290.380   5
   1  15   7 120.837 258.432   3
   1  15   8 11612.7 718.995   3
  -1  15  -8 12362.3 738.905   5
   1 -15   8 11530.8 744.113   2
  -1  15  -9 570.331 335.240   5
   1  15   9 234.641 282.090   3
   1 -15   9 640.588 358.214   2
   1  15  10 4133.93 547.362   3
   1 -15  10 4396.51 556.704   2
  -1  15 -10 3903.70 500.463   5
  -1  15 -11 233.045 322.383   5
   1  15  11-174.312 306.481   3
  -1  15 -12 1597.31 444.853   5
   1  15  12 1798.25 439.555   3
   1  15  13 610.350 382.308   3
  -1  15 -13 690.892 402.994   5
   1  15  14 1610.83 445.824   3
  -1  15 -14 1938.45 475.639   5
  -1  15 -15 235.879 398.535   5
   1  16 -13-535.707 423.449   5
  -1  16  13 119.779 387.686   3
   1  16 -12 10745.2 845.325   5
  -1  16  12 8804.38 802.520   3
  -1  16  11 6051.07 669.281   3
   1  16 -11 5177.18 598.110   5
   1  16 -10 9950.13 745.397   5
  -1  16  10 10951.8 822.171   3
   1  16  -9 2449.26 437.613   5
  -1  16   9 1857.92 409.356   3
  -1  16   8 1429.88 364.589   3
   1  16  -8 1248.40 351.967   5
  -1  16   7 3608.85 335.203   7
  -1  16   7 2757.38 402.623   3
   1  16  -7 3156.50 420.819   5
  -1  16   6 26650.3 850.612   7
  -1  16   6 25128.1 1042.14   3
  -1 -16   6 27594.7 1020.90   8
   1  16  -6 26212.0 1041.76   5
  -1  16   6 26017.6 763.220   6
  -1  16   5 1862.83 347.267   3
   1  16  -5 2553.94 373.980   5
  -1 -16   5 2650.00 372.689   8
  -1  16   4 482.130 237.939   3
   1  16  -4 467.015 238.791   5
  -1 -16   4 665.308 269.038   8
  -1  16   3-16.9739 207.428   3
  -1 -16   3 318.830 240.053   8
  -1  16   3 34.7637 221.119   5
   1  16  -3 160.318 241.167   5
  -1 -16   2 16894.2 808.905   8
   1  16  -2 15001.9 716.413   5
  -1  16   2 15725.7 742.646   3
  -1  16   2 16078.0 756.687   5
   1  16  -1 19056.9 790.856   5
  -1  16   1 19314.7 808.600   3
  -1  16   1 20098.7 830.984   5
  -1 -16   1 19048.9 855.162   8
  -1  16   0 37910.1 1169.83   5
   1  16   0 37525.1 1106.63   5
   1 -16   0 37162.2 890.009   2
  -1  16   0 39537.9 1132.66   3
  -1 -16   0 37940.5 1214.28   8
  -1  16  -1 146.280 225.290   5
   1 -16   1 480.344 170.427   2
  -1 -16  -1 54.7266 237.342   8
   1  16   1 288.951 187.135   5
  -1 -16  -2 316.481 206.718   8
   1  16   2 286.509 219.688   5
   1 -16   2 379.352 180.845   2
  -1  16  -2-109.609 237.131   5
   1  16   3 2543.27 328.373   5
  -1 -16  -3 1846.09 319.503   8
  -1  16  -3 2213.59 352.197   5
   1 -16   3 2268.42 319.676   2
   1  16   4 14377.4 675.369   5
   1 -16   4 14295.6 697.340   2
   1  16   4 14585.0 746.655   3
  -1  16  -4 14119.6 735.674   5
   1 -16   5 8394.82 565.796   2
   1  16   5 8318.86 587.788   3
  -1  16  -5 8065.46 590.774   5
   1  16   6 17699.0 856.016   3
   1 -16   6 17374.6 827.838   2
  -1  16  -6 16732.0 837.097   5
  -1  16  -7 1415.67 360.133   5
   1  16   7 978.482 339.107   3
   1 -16   7 1254.96 335.372   2
   1 -16   8 677.128 344.122   2
   1  16   8-317.040 282.905   3
  -1  16  -8 248.361 294.145   5
   1 -16   9 4113.89 539.577   2
   1  16   9 2922.19 447.315   3
  -1  16  -9 3231.61 481.182   5
   1  16  10 16770.5 941.537   3
  -1  16 -10 16491.9 933.001   5
   1 -16  10 16465.9 944.168   2
   1  16  11 2814.02 522.965   3
  -1  16 -11 2094.97 429.090   5
  -1  16 -12 4138.95 585.921   5
   1  16  12 4061.13 578.923   3
   1  16  13 3509.83 595.526   3
  -1  16 -13 2523.84 514.491   5
  -1  16 -14 851.727 409.666   5
   1  17 -13 1791.54 504.102   5
  -1  17  13 1899.17 497.434   3
   1  17 -12 501.302 386.114   5
  -1  17  12 978.909 433.900   3
  -1  17  11 224.115 377.619   3
   1  17 -11 21.2467 353.717   5
   1  17 -10-69.5880 341.621   5
  -1  17  10 681.471 367.040   3
   1  17  -9 12837.7 836.554   5
  -1  17   9 12377.7 842.666   3
  -1  17   8 72.0026 329.249   3
   1  17  -8-237.616 334.570   5
  -1  17   7 9580.47 522.789   7
   1  17  -7 10161.6 712.005   5
  -1  17   7 8588.80 662.426   3
   1  17  -6 449.426 272.192   5
  -1  17   6-119.470 302.448   3
  -1  17   6-138.461 198.428   7
  -1  17   6 114.419 149.153   6
  -1 -17   6 20.7911 234.500   8
  -1 -17   5 20047.8 895.781   8
   1  17  -5 19601.6 907.711   5
  -1  17   5 19482.4 916.970   3
   1  17  -4 678.387 303.285   5
  -1  17   4 454.746 252.242   3
  -1 -17   4 727.673 281.809   8
  -1  17   3 26129.8 1004.07   5
  -1  17   3 25379.8 1014.90   3
  -1 -17   3 28466.4 1060.99   8
   1  17  -3 28094.8 1025.54   5
  -1  17   2 1649.29 337.119   3
  -1  17   2 1598.31 331.293   5
  -1 -17   2 1858.55 375.697   8
   1  17  -2 1138.46 272.882   5
  -1  17   1 6618.48 511.355   5
  -1  17   1 7197.89 522.639   3
  -1 -17   1 7656.78 582.906   8
   1  17  -1 7036.78 504.241   5
  -1  17   0 2221.23 361.757   5
  -1 -17   0 2781.35 412.080   8
  -1  17   0 3193.43 387.365   3
   1  17   0 2365.60 336.247   5
  -1 -17  -1 34596.1 1176.36   8
   1 -17   1 34975.7 930.259   2
   1  17   1 35316.2 1107.78   5
  -1  17  -1 35002.1 1149.22   5
  -1 -17  -2 1320.49 335.120   8
   1 -17   2 811.414 235.559   2
   1  17   2 974.977 263.124   5
  -1  17  -2 581.726 225.703   5
  -1  17  -3 22997.5 933.091   5
   1  17   3 23066.3 898.572   5
   1 -17   3 24671.0 857.049   2
  -1  17  -4 7342.28 563.175   5
   1 -17   4 7863.45 521.288   2
   1  17   4 8127.44 543.112   5
   1  17   4 7103.84 566.492   3
  -1  17  -5 3038.39 409.027   5
   1  17   5 3324.83 421.959   3
   1 -17   5 3874.96 424.039   2
  -1  17  -6-104.935 255.170   5
   1 -17   6 168.339 246.457   2
   1  17   6 178.901 275.982   3
   1 -17   7 11206.2 714.955   2
  -1  17  -7 11115.3 733.164   5
   1  17   7 11183.1 729.604   3
  -1  17  -8 7033.14 630.034   5
   1  17   8 6183.62 582.413   3
   1 -17   8 7538.66 637.202   2
   1 -17   9 6326.04 618.897   2
  -1  17  -9 5751.37 595.440   5
   1  17   9 5013.12 566.299   3
  -1  17 -10 4389.87 557.728   5
   1  17  10 4621.20 585.088   3
  -1  17 -11 831.884 377.799   5
   1  17  11 1421.88 429.476   3
   1  17  12 433.319 393.496   3
  -1  17 -12 599.852 378.599   5
  -1  17 -13 4208.59 615.622   5
   1  17  13 4752.08 641.220   3
  -1  18  12 1599.73 495.923   3
   1  18 -12 1941.68 481.834   5
  -1  18  11 1616.38 501.260   3
   1  18 -11 1013.52 382.318   5
   1  18 -10 518.180 404.240   5
  -1  18  10 628.887 398.720   3
   1  18  -9 535.396 354.494   5
  -1  18   9 364.809 375.840   3
   1  18  -8 449.741 332.875   5
  -1  18   8 436.024 345.096   3
  -1  18   7 6285.19 610.348   3
   1  18  -7 7682.87 652.878   5
  -1  18   6 1288.37 349.745   3
   1  18  -6 1861.84 398.996   5
  -1  18   6 1717.70 262.950   7
  -1 -18   5 12273.6 733.481   8
  -1  18   5 10244.3 700.218   3
   1  18  -5 11361.8 719.515   5
  -1 -18   4 4003.17 452.724   8
  -1  18   4 4111.69 482.006   3
   1  18  -4 3910.83 460.039   5
  -1 -18   3 4158.62 480.981   8
  -1  18   3 3053.85 432.822   3
  -1  18   3 3917.85 451.160   5
   1  18  -3 3205.83 421.093   5
   1  18  -2 6068.88 511.273   5
  -1  18   2 5837.59 506.768   3
  -1 -18   2 6941.00 571.144   8
  -1  18   2 6213.55 521.510   5
  -1  18   1 5222.79 474.558   3
  -1 -18   1 5582.31 526.461   8
   1  18  -1 5232.81 472.444   5
  -1  18   1 5196.95 488.498   5
  -1  18   0 1624.66 327.003   3
  -1 -18   0 1420.59 316.912   8
  -1  18   0 1415.87 341.097   5
   1  18   0 825.998 270.596   5
  -1 -18  -1 16604.8 824.787   8
  -1  18  -1 17777.2 842.262   5
   1  18   1 18266.6 808.192   5
   1  18   2 79.7168 231.183   5
   1 -18   2 287.454 215.764   2
  -1  18  -2-14.9145 258.496   5
  -1  18  -3 2859.55 402.338   5
   1 -18   3 3735.91 388.276   2
   1  18   3 3210.85 380.789   5
   1  18   4 9566.02 662.573   3
   1  18   4 9751.13 600.059   5
   1 -18   4 10156.4 590.754   2
  -1  18  -4 8656.25 630.950   5
   1 -18   5 21447.1 893.363   2
   1  18   5 20230.3 949.108   3
  -1  18  -5 20411.1 956.058   5
   1  18   6 3290.59 455.618   3
   1 -18   6 3457.04 436.461   2
  -1  18  -6 3264.41 467.594   5
   1  18   7 10169.9 721.205   3
   1 -18   7 10708.5 712.890   2
  -1  18  -7 10000.4 718.624   5
   1 -18   8 1736.86 393.337   2
   1  18   8 1377.22 402.621   3
  -1  18  -8 1391.85 397.790   5
   1  18   9 1457.55 383.502   3
  -1  18  -9 1941.57 449.334   5
  -1  18 -10 1065.86 431.311   5
   1  18  10-4.53444 345.438   3
   1  18  11 7302.56 735.424   3
  -1  18 -11 5765.29 667.220   5
  -1  18 -12 2501.33 524.782   5
   1  18  12 3012.96 560.495   3
  -1  18 -13 529.031 411.404   5
  -1  19  11-273.362 401.816   3
   1  19 -11 501.052 399.689   5
  -1  19  10 1618.64 483.808   3
   1  19 -10 2479.07 538.175   5
   1  19  -9 1442.55 456.553   5
  -1  19   9 840.961 413.649   3
  -1  19   8 9580.19 789.537   3
   1  19  -8 8684.54 734.043   5
  -1  19   7 1575.34 400.039   3
   1  19  -7 2582.11 455.272   5
   1  19  -6 1003.21 349.993   5
  -1  19   6 333.174 319.316   3
   1  19  -5 319.834 324.043   5
  -1  19   5-79.9603 323.373   3
  -1  19   4 1817.78 370.750   3
   1  19  -4 2025.32 380.523   5
  -1  19   3 2041.83 376.771   3
  -1  19   3 2051.87 357.631   5
   1  19  -3 2043.94 375.459   5
  -1  19   2 9927.56 670.010   3
   1  19  -2 10426.5 666.767   5
  -1 -19   2 9870.84 677.733   8
  -1  19   2 9337.01 660.607   5
  -1  19   1 170.352 264.485   5
  -1  19   1 466.562 288.612   3
   1  19  -1-88.4505 265.201   5
  -1  19   0 3498.39 454.708   5
  -1  19   0 4185.89 456.671   3
   1  19   0 3078.39 392.575   5
  -1  19  -1 1642.52 349.776   3
   1  19   1 953.240 290.808   5
  -1  19  -1 1373.84 321.546   5
   1  19   2 9782.76 631.642   5
  -1  19  -2 9380.50 656.981   5
   1  19   3 6689.39 531.226   5
  -1  19  -3 6450.37 551.824   5
   1  19   3 7654.97 614.554   3
   1  19   4 13929.0 803.438   3
   1  19   4 13895.6 743.819   5
  -1  19  -4 12398.9 755.692   5
  -1  19  -5 515.256 308.970   5
   1 -19   5 1581.03 334.869   2
   1  19   5 893.323 334.119   3
   1  19   6 700.362 354.720   3
  -1  19  -6 719.960 350.843   5
   1  19   7 3830.56 506.443   3
  -1  19  -7 3877.21 522.668   5
  -1  19  -8 14474.8 894.210   5
   1  19   8 13078.9 862.444   3
  -1  19  -9 1525.06 434.119   5
   1  19   9 1489.26 421.172   3
  -1  19 -10 9690.92 801.652   5
   1  19  10 9328.58 793.359   3
  -1  19 -11 356.547 360.799   5
   1  19  11 351.155 382.264   3
  -1  19 -12 1750.91 509.470   5
   1  20 -11 618.184 426.442   5
  -1  20  11 420.824 380.085   3
  -1  20  10 2484.70 542.816   3
   1  20 -10 2519.88 560.658   5
  -1  20   9 300.888 375.697   3
   1  20  -9 414.812 387.959   5
   1  20  -8 741.227 414.214   5
  -1  20   8 805.289 421.396   3
   1  20  -7 1507.56 422.537   5
  -1  20   7 315.014 338.512   3
  -1  20   6 21629.5 1079.44   3
   1  20  -6 24100.0 1115.33   5
  -1  20   5-262.752 321.068   3
   1  20  -5-68.6988 318.307   5
   1  20  -4 3632.30 459.301   5
  -1  20   4 3187.54 460.370   3
  -1  20   3 2067.97 410.414   3
  -1  20   3 1157.60 335.337   5
   1  20  -3 1690.95 376.519   5
  -1  20   2 10220.8 695.332   3
   1  20  -2 9780.58 675.579   5
  -1  20   2 9956.16 705.236   5
   1  20  -1 34.7164 245.375   5
  -1  20   1 217.982 288.567   3
  -1  20   1-362.891 302.787   5
  -1  20   0 33435.7 1188.28   3
  -1  20   0 31749.2 1214.37   5
   1  20   0 33574.0 1200.46   5
  -1  20  -1 5296.67 514.930   3
   1  20   1 5578.19 517.293   5
  -1  20  -1 4687.02 498.722   5
  -1  20  -2 2847.38 422.796   5
   1  20   2 3301.06 418.897   5
   1  20   3 1819.16 348.668   5
  -1  20  -3 1079.48 325.381   5
   1  20   3 2389.60 428.060   3
  -1  20  -4 3784.22 488.749   5
   1  20   4 5326.69 559.051   3
   1  20   4 4616.82 476.950   5
  -1  20  -5 277.870 278.647   5
   1  20   5 155.296 322.604   3
   1  20   6 24944.9 1154.27   3
  -1  20  -6 26448.3 1184.69   5
   1  20   7 2164.48 440.119   3
  -1  20  -7 2061.34 453.781   5
  -1  20  -8 595.111 350.021   5
   1  20   8 823.582 369.150   3
  -1  20  -9-128.140 334.193   5
   1  20   9-345.157 361.198   3
   1  20  10 2455.10 510.896   3
  -1  20 -10 1665.22 441.683   5
  -1  20 -11 561.773 428.236   5
   1  20  11 1126.10 484.041   3
   1  21 -10 2046.34 512.666   5
  -1  21  10 1832.84 517.479   3
   1  21  -9 2943.90 550.579   5
  -1  21   9 3157.50 590.011   3
  -1  21   8 14195.4 967.400   3
   1  21  -8 12716.2 903.271   5
   1  21  -7 654.038 362.107   5
  -1  21   7 164.929 352.293   3
  -1  21   6-281.066 353.082   3
   1  21  -6-22.5185 335.288   5
  -1  21   5 221.317 328.132   3
   1  21  -5 292.009 347.387   5
   1  21  -4 13190.4 828.297   5
  -1  21   4 12743.5 819.148   3
   1  21  -3 15314.4 857.433   5
  -1  21   3 14329.5 849.272   3
  -1  21   3 13928.9 839.343   5
  -1  21   2 11274.3 763.452   5
   1  21  -2 10606.5 720.153   5
  -1  21   2 12444.4 783.973   3
  -1  21   1 1982.45 408.706   3
  -1  21   1 1590.08 387.105   5
   1  21  -1 1363.21 352.188   5
   1  21   0 1412.08 358.241   5
  -1  21   0 2024.82 418.933   5
  -1  21   0 2107.49 386.618   3
   1  21   1 9664.21 684.597   5
  -1  21  -1 10205.7 682.153   3
  -1  21  -1 8512.77 674.022   5
   1  21   2 12708.4 763.322   5
  -1  21  -2 12304.9 810.809   5
  -1  21  -2 12652.5 753.139   3
  -1  21  -3 12571.8 809.976   5
   1  21   3 12718.2 805.138   3
   1  21   3 13281.7 790.531   5
   1  21   4 2472.63 403.971   5
   1  21   4 2889.23 451.158   3
  -1  21  -4 1737.80 387.027   5
   1  21   5 817.699 380.181   3
  -1  21  -5 698.656 332.022   5
   1  21   6 1505.78 398.466   3
  -1  21  -6 958.298 326.791   5
  -1  21  -7 2011.37 431.241   5
   1  21   7 2373.40 449.815   3
   1  21   8 3457.57 524.493   3
  -1  21  -8 3229.42 512.369   5
  -1  21  -9 5608.46 657.776   5
   1  21   9 4909.33 633.607   3
  -1  21 -10 416.815 369.001   5
   1  21  10-143.123 403.396   3
   1  22  -9 1273.21 478.865   5
  -1  22   9 839.108 456.631   3
  -1  22   8 472.926 440.715   3
   1  22  -8 580.443 420.874   5
   1  22  -7 3007.99 489.309   5
  -1  22   7 2626.19 528.316   3
   1  22  -6 236.177 356.201   5
  -1  22   6 12.5992 392.121   3
   1  22  -5 13943.6 897.730   5
  -1  22   5 13099.0 875.989   3
  -1  22   4-64.6112 345.699   3
   1  22  -4-46.1119 324.399   5
   1  22  -3-132.312 324.677   5
  -1  22   3-20.0289 295.399   3
  -1  22   3-60.2110 322.409   5
  -1  22   2 685.047 345.229   3
  -1  22   2 50.2929 308.544   5
   1  22  -2 330.925 274.404   5
  -1  22   1 18805.2 985.581   3
   1  22  -1 19203.7 973.731   5
  -1  22   1 18686.1 1000.63   5
  -1  22   0 778.422 350.071   3
  -1  22   0 117.330 318.454   5
   1  22   0 982.608 354.703   5
  -1  22  -1 4114.77 532.324   5
   1  22   1 4336.26 510.860   5
  -1  22  -1 4485.35 498.429   3
  -1  22  -2 1029.67 330.755   3
   1  22   2 952.872 393.828   3
  -1  22  -2 652.294 367.755   5
   1  22   2 190.640 287.463   5
  -1  22  -3 6529.38 574.974   3
   1  22   3 5600.76 561.084   5
   1  22   3 5832.09 613.920   3
  -1  22  -3 5985.93 616.118   5
   1  22   4 221.037 276.998   5
   1  22   4 968.730 396.423   3
  -1  22  -4 984.774 392.344   5
  -1  22  -5 7302.63 687.131   5
   1  22   5 8219.02 704.024   3
   1  22   6-142.219 367.655   3
  -1  22  -6-241.038 385.648   5
  -1  22  -7 18.7152 324.779   5
   1  22   7-73.0990 374.515   3
  -1  22  -8 201.894 380.526   5
   1  22   8 450.324 382.975   3
   1  22   9 2843.59 519.353   3
  -1  22  -9 3267.97 570.400   5
  -1  23   8 4789.96 656.397   3
   1  23  -8 5462.73 674.529   5
   1  23  -7 913.878 385.932   5
  -1  23   7 1730.36 483.064   3
   1  23  -6 1645.29 463.804   5
  -1  23   6 610.737 364.848   3
  -1  23   5-344.211 389.916   3
   1  23  -5 405.694 381.632   5
  -1  23   4 8063.28 705.096   3
   1  23  -4 7540.73 691.030   5
   1  23  -3 1977.76 399.590   5
  -1  23   3 1329.35 395.179   3
  -1  23   2 5760.85 609.259   3
  -1  23   2 6005.66 627.407   5
   1  23  -2 4813.74 558.891   5
  -1  23   1 6579.48 638.154   3
   1  23  -1 5583.75 592.415   5
  -1  23   1 5689.05 599.129   5
   1  23   0 69.6226 274.127   5
  -1  23   0-107.841 296.742   3
  -1  23   0-122.728 350.403   5
  -1  23  -1 4912.98 595.944   5
  -1  23  -1 4272.99 528.302   3
   1  23   1 4084.86 521.633   5
  -1  23  -2 12326.8 858.578   5
   1  23   2 13579.9 847.100   5
  -1  23  -2 14253.6 836.309   3
   1  23   2 13300.6 866.955   3
  -1  23  -3 6717.08 598.866   3
  -1  23  -3 5318.85 612.889   5
   1  23   3 6129.93 635.893   3
   1  23   3 5951.94 587.863   5
  -1  23  -4 2328.95 464.722   5
   1  23   4 2111.22 468.804   3
   1  23   4 1462.42 368.976   5
  -1  23  -4 2672.17 419.327   3
  -1  23  -5 479.987 348.680   5
   1  23   5 111.968 344.516   3
   1  23   6 1269.99 385.763   3
  -1  23  -6 1111.63 376.699   5
   1  23   7 1983.19 442.238   3
  -1  23  -7 1780.11 487.785   5
   1  23   8 2193.71 496.890   3
  -1  23  -8 2024.47 503.005   5
   1  24  -7 3017.19 558.791   5
  -1  24   7 3600.18 605.796   3
   1  24  -6 2683.11 527.398   5
  -1  24   6 2566.05 500.731   3
  -1  24   5 201.162 346.948   3
   1  24  -5-163.423 352.675   5
   1  24  -4 4242.56 578.866   5
  -1  24   4 4693.22 574.845   3
  -1  24   3 1369.45 424.549   3
   1  24  -3 1418.71 414.431   5
  -1  24   2 6109.28 652.027   5
   1  24  -2 6085.77 646.697   5
  -1  24   2 5734.54 615.824   3
  -1  24   1 2.62099 338.144   5
  -1  24   1 324.600 346.819   3
   1  24  -1 415.204 381.499   5
  -1  24   0 2514.00 474.765   5
  -1  24   0 3092.14 486.323   3
   1  24   0 3232.16 505.020   5
  -1  24  -1 106.724 314.759   3
   1  24   1 1151.67 408.887   3
  -1  24  -1 423.464 340.121   5
   1  24   1 75.0601 298.107   5
  -1  24  -2 7389.76 720.802   5
   1  24   2 7010.46 677.856   3
  -1  24  -2 7118.70 625.146   3
   1  24   2 7003.85 662.037   5
  -1  24  -3 297.472 364.079   5
   1  24   3 154.258 330.404   3
  -1  24  -3 926.664 371.149   3
   1  24   3-282.178 350.492   5
   1  24   4 8724.07 753.255   3
  -1  24  -4 8551.91 751.394   5
   1  24   5 1042.68 406.868   3
  -1  24  -5 1394.83 458.539   5
  -1  24  -6 8532.77 768.213   5
   1  24   6 9219.39 816.401   3
  -1  25   5 2388.45 485.780   3
   1  25  -5 2054.69 442.114   5
  -1  25   4 3974.97 581.701   3
   1  25  -4 4406.62 591.718   5
   1  25  -3 5559.94 649.931   5
  -1  25   3 5222.83 614.370   3
  -1  25   2 81.5723 377.319   5
   1  25  -2 218.546 357.588   5
  -1  25   2 1083.91 400.371   3
  -1  25   1 4898.43 605.971   5
   1  25  -1 5684.84 642.308   5
  -1  25   1 5737.45 616.551   3
  -1  25   0-222.893 339.677   5
  -1  25   0-65.5475 303.708   3
   1  25   0 506.294 365.195   5
   1  25   1 1687.39 459.671   3
  -1  25  -1 1636.45 443.871   5
   1  25   1 2056.27 470.383   5
  -1  25  -1 1981.20 425.481   3
  -1  25  -2 3516.20 564.721   5
   1  25   2 4309.44 594.272   3
   1  25   2 3765.96 528.772   5
  -1  25  -2 4634.87 568.029   3
   1  25   3 5691.63 650.216   3
  -1  25  -3 5654.81 668.779   5
   1  25   3 5493.79 623.635   5
   1  25   4 2544.49 509.892   3
  -1  25  -4 1827.97 471.027   5
   1  25   5 4676.90 644.324   3
  -1  25  -5 4650.44 625.853   5
  -1  26   4-256.746 416.725   3
  -1  26   3 1531.79 467.447   3
   1  26  -3 2171.52 513.183   5
   1  26  -2 4424.28 607.479   5
  -1  26   2 2848.21 515.270   3
  -1  26   2 3371.97 557.822   5
   1  26  -1 15148.0 978.584   5
  -1  26   1 13637.3 920.507   3
  -1  26   1 13496.9 968.100   5
   1  26   0-3.43666 357.548   5
   1  26   0 627.047 407.186   3
  -1  26   0 654.824 383.530   3
  -1  26   0 323.678 364.175   5
   1  26   1 15882.1 1001.00   5
  -1  26  -1 15786.2 969.511   3
  -1  26  -1 16031.8 1045.30   5
   1  26   1 17200.7 1028.61   3
   1  26   2 1147.34 411.446   5
  -1  26  -2 1473.47 447.108   5
  -1  26  -2 1579.99 417.734   3
   1  26   2 1173.73 461.273   3
   1  26   3 53.0436 342.698   3
   1  26   3 195.227 362.120   5
  -1  27   2-120.754 382.775   3
   1  27  -1 4118.80 590.257   3
  -1  27   1 4297.48 591.780   3
  -1  27   0 649.800 362.451   3
   1  27   0 430.684 385.084   5
   1  27   0 1190.38 435.556   3
   1  27   1 6874.13 710.161   5
  -1  27  -1 7214.35 701.023   3
   1  27   2 7.24515 366.891   5
   1  27   3 4974.14 606.249   5
  -2   0  17-284.281 391.588   7
  -2   0  16-5.63761 356.537   7
   2   0 -15-739.511 356.455   4
  -2   0  15-310.250 363.399   7
  -2   0  14 4074.56 514.190   7
   2   0 -14 3474.00 427.123   4
  -2   0  13-32.3914 291.667   7
   2   0 -13-267.510 264.109   4
   2   0 -12 22268.8 914.280   4
  -2   0  12 25087.3 1004.92   7
   2   0 -11 45.7626 215.812   4
  -2   0  11 154.892 259.290   7
  -2   0  10 205.181 95.1142   8
  -2   0  10 348.949 247.159   7
   2   0 -10 196.298 218.449   4
  -2   0   9 79.7574 162.730   7
   2   0  -9-74.0782 184.340   4
  -2   0   9-6.51883 95.2587   8
   2   0  -8 7327.21 416.061   4
  -2   0   8 7062.68 444.384   7
  -2   0   7 129.178 161.607   7
   2   0  -7-10.1073 119.438   4
   2   0  -6 173975. 2541.49   4
  -2   0   6 181423. 2639.94   7
  -2   0   5 122.388 127.412   7
  -2   0   4 905.415 137.905   7
  -2   0   4 901.068 98.9928   4
  -2   0   3 32.9688 77.1733   7
  -2   0   3 77.4635 54.7066   4
   2   0  -3 84.9280 63.1552   6
  -2   0   2 3113.44 191.680   7
   2   0  -1-18.9906 55.8226   1
  -2   0   1 29.8240 61.3370   7
  -2   0   1 20.1297 71.2189   6
   2   0   0 914459. 10671.6   1
  -2   0   0 945756. 10684.3   6
  -2   0  -1 125.346 62.9975   6
   2   0   1 32.3255 51.0468   1
  -2   0  -2 219.588 65.2415   6
   2   0   2 229.148 29.0258   5
  -2   0  -3 46.0118 63.0095   6
  -2   0  -3 64.5070 23.4442   5
  -2   0  -4 10952.1 296.092   8
  -2   0  -4 11043.9 243.312   5
  -2   0  -4 11193.1 337.226   6
   2   0   4 11420.7 277.194   3
  -2   0  -5 70.9283 52.2536   5
   2   0   5 68.7591 58.7112   3
  -2   0  -5 23.3018 66.0406   6
  -2   0  -5 6.08298 50.7290   8
  -2   0  -6 30148.0 509.138   8
  -2   0  -6 31171.4 641.993   6
   2   0   6 31342.7 624.763   3
  -2   0  -7 110.853 36.2973   8
  -2   0  -7-3.33613 73.6400   6
   2   0   7-41.0168 81.4587   3
   2   0   8 4344.22 254.816   3
  -2   0  -8 4180.79 227.201   6
   2   0   9 59.4410 114.396   3
  -2   0  -9 72.0709 89.0058   6
   2   0   9-248.992 237.738   2
  -2   0 -10 19896.9 521.377   6
   2   0  10 20755.8 647.548   3
   2   0  11-87.5694 247.588   2
   2   0  11-11.8807 138.487   3
  -2   0 -11 106.672 251.323   4
   2   0  12 5987.90 549.704   2
   2   0  12 6120.78 397.131   3
  -2   0 -12 6362.68 582.713   4
  -2   0 -13 3.63842 282.245   4
   2   0  13 996.386 344.599   2
  -2   0 -14 491.554 359.442   4
   2   0  14 578.085 364.796   2
  -2   0 -15-169.911 358.191   1
  -2   0 -15-391.985 347.627   4
  -2   0 -16 865.181 408.844   1
  -2   0 -16 1111.39 439.469   4
  -2   0 -17-133.159 377.801   1
  -2  -1  17 321.233 405.493   7
  -2   1  17 126.258 341.336   7
   2   1 -16 1784.13 383.437   4
  -2   1  16 2372.75 474.949   7
  -2  -1  16 1982.54 465.112   7
   2   1 -15 6518.33 577.596   4
  -2   1  15 7096.32 648.033   7
  -2  -1  15 7736.46 683.634   7
  -2   1  14 4043.60 505.245   7
  -2  -1  14 4186.55 505.695   7
   2  -1 -14 3062.72 426.199   4
   2   1 -14 4038.42 450.780   4
   2   1 -13 2783.68 370.303   4
  -2  -1  13 2826.35 440.460   7
  -2   1  13 3410.13 461.414   7
   2  -1 -13 2518.84 369.640   4
   2  -1 -12 548.687 231.968   4
  -2  -1  12 480.710 309.359   7
  -2   1  12 892.017 298.777   7
   2   1 -12 270.266 208.615   4
   2  -1 -11 6518.03 491.747   4
   2   1 -11 6773.20 468.106   4
  -2  -1  11 6759.25 525.996   7
  -2   1  11 7149.31 526.754   7
   2   1 -10 5949.26 411.585   4
  -2   1  10 5869.91 473.142   3
   2  -1 -10 6149.38 450.619   4
  -2   1  10 6458.21 473.330   7
  -2  -1  10 6885.61 283.326   8
  -2  -1  10 6737.00 489.410   7
  -2   1  10 6620.05 282.940   8
   2   1  -9 28288.2 858.814   4
   2  -1  -9 27256.4 878.954   4
  -2  -1   9 27422.4 630.521   8
  -2   1   9 27749.2 934.750   3
  -2   1   9 29198.3 910.896   7
  -2  -1   9 28314.9 919.534   7
   2  -1  -8 30678.6 888.312   4
  -2   1   8 30827.9 940.378   3
   2   1  -8 31325.2 850.994   4
  -2   1   8 31262.5 906.165   7
  -2  -1   8 30141.8 663.697   8
  -2  -1   8 31427.8 916.873   7
  -2  -1   7 151.376 154.532   7
  -2   1   7 233.597 168.545   7
   2   1  -7-74.3074 139.843   4
  -2  -1   7-56.5972 91.7176   8
   2  -1  -7-13.8911 132.214   4
  -2   1   7 101.028 156.052   3
  -2  -1   6 769.420 122.387   8
  -2   1   6 809.556 183.065   7
   2   1  -6 361.192 120.313   4
  -2   1   6 511.166 170.648   3
  -2  -1   6 785.691 197.646   7
  -2   1   5 10826.9 429.263   7
  -2   1   5 10519.3 448.392   3
  -2  -1   5 10907.0 438.730   7
   2   1  -5 10411.3 360.475   4
  -2   1   4 32730.4 665.086   4
  -2  -1   4 31009.5 566.077   4
  -2   1   4 29525.5 702.051   7
  -2  -1   4 30291.7 701.824   7
  -2   1   4 28127.3 724.093   3
  -2  -1   3 7303.96 208.543   4
   2  -1  -3 7261.98 269.327   6
  -2   1   3 6983.45 295.617   7
  -2   1   3 7001.99 306.324   3
  -2  -1   3 7080.09 292.414   7
  -2   1   2 924472. 10989.5   3
  -2   1   2 999999. 11004.3   7
  -2  -1   2 980315. 10954.2   7
  -2   1   2 908325. 10933.0   6
  -2  -1   1 566224. 6437.69   7
   2   1  -1 556266. 6410.62   1
   2  -1   0 12277.4 300.915   3
  -2   1   0 12598.2 355.078   6
   2   1   0 11943.7 329.889   1
   2  -1   0 11683.3 351.070   1
   2  -1   1 52483.4 934.793   1
  -2  -1  -1 54933.2 880.848   6
   2  -1   1 52959.6 777.778   5
   2  -1   2 28078.6 447.650   5
   2   1   2 27439.0 543.968   6
  -2   1  -2 27218.3 576.495   6
  -2   1  -2 26774.5 449.931   5
  -2  -1  -2 27173.2 553.656   6
  -2  -1  -2 28738.8 558.911   8
  -2   1  -3 8192.44 289.086   6
  -2  -1  -3 8186.44 271.243   6
  -2   1  -3 7755.38 203.041   5
  -2  -1  -3 7881.99 254.303   8
   2  -1   3 7588.52 170.527   3
   2   1   3 8073.72 262.260   6
  -2   1  -4 73111.6 1157.92   6
  -2  -1  -4 76207.4 1109.98   7
   2  -1   4 72881.4 960.238   3
  -2  -1  -4 74308.9 1105.61   6
  -2  -1  -4 75291.3 1067.58   8
  -2   1  -4 72517.2 1026.06   5
   2   1   4 72992.4 1066.82   3
  -2  -1  -5 16437.3 407.022   6
  -2   1  -5 15890.6 440.608   6
  -2  -1  -5 16673.6 367.513   8
   2   1   5 16410.2 413.406   3
  -2   1  -5 16075.6 388.661   5
   2  -1   5 16820.7 355.964   3
  -2   1  -6 16506.2 423.736   5
  -2   1  -6 16354.3 336.550   8
   2   1   6 16420.5 448.081   3
   2  -1   6 16599.9 395.236   3
  -2   1  -6 16466.4 463.015   6
  -2  -1  -6 16738.5 355.088   8
  -2  -1  -6 16525.3 413.199   6
  -2   1  -7 482.439 45.4090   8
  -2   1  -7 703.132 120.821   5
   2   1   7 677.137 121.199   3
   2  -1   7 452.472 98.1474   3
  -2  -1  -7 578.015 65.9430   8
  -2  -1  -7 598.860 93.8424   6
  -2   1  -7 475.191 105.152   6
  -2   1  -8 14149.1 452.325   6
   2   1   8 14654.6 486.551   3
  -2  -1  -8 14857.2 398.531   6
   2  -1   8 14978.7 454.112   3
  -2   1  -8 14825.5 473.408   5
   2  -1   9 642.964 238.896   2
  -2   1  -9 1229.89 181.037   5
  -2   1  -9 1285.47 155.477   6
  -2  -1  -9 1241.57 126.759   6
   2   1   9 996.765 244.066   2
   2   1   9 1024.62 173.023   3
   2  -1   9 1232.32 155.205   3
  -2  -1 -10 16919.1 769.814   4
  -2   1 -10 17281.4 523.872   6
   2   1  10 18005.1 615.483   3
   2  -1  10 17775.3 575.781   3
   2  -1  10 15609.5 804.598   2
   2   1  10 16699.2 789.960   2
  -2  -1 -10 16913.3 430.371   6
  -2   1 -10 18438.1 606.583   5
   2  -1  11 3147.35 414.915   2
  -2   1 -11 3236.37 236.357   6
   2   1  11 2931.39 386.499   2
  -2  -1 -11 3734.58 437.350   4
   2   1  11 3827.74 317.053   3
  -2   1 -11 3421.54 292.229   5
   2   1  12 1120.15 303.758   2
  -2   1 -12 1260.84 232.089   5
   2  -1  12 705.208 278.235   2
   2   1  12 1022.80 211.932   3
  -2   1 -12 1223.25 340.273   4
  -2  -1 -12 1320.40 333.672   4
  -2   1 -13 670.789 331.374   4
   2   1  13 963.197 309.954   2
  -2  -1 -13 1001.77 333.904   4
   2  -1  13 1017.97 357.408   2
   2  -1  14 2437.02 427.630   2
   2   1  14 2402.54 407.884   2
  -2  -1 -14 2054.64 432.358   4
  -2   1 -14 3528.96 526.158   4
  -2   1 -14 2250.64 437.025   1
  -2   1 -15 5114.37 642.378   1
  -2   1 -15 5781.18 630.295   4
  -2  -1 -15 5077.62 607.091   4
   2   1  15 6562.18 619.779   2
   2  -1  15 6465.74 629.971   2
  -2  -1 -16 64.1677 374.365   4
  -2   1 -16 311.117 372.047   1
  -2   1 -16 166.222 349.637   4
  -2  -1 -17 1529.32 482.027   1
  -2   1 -17 1689.21 484.281   1
  -2  -2  17 2756.59 552.589   7
  -2   2  17 2104.49 463.435   7
  -2  -2  16 58.5752 343.708   7
  -2   2  16-223.366 349.688   7
  -2   2  15 844.501 370.553   7
   2   2 -15 1139.72 321.237   4
  -2  -2  15 847.863 365.126   7
  -2  -2  14 72.0129 326.496   7
   2   2 -14 98.5331 243.571   4
  -2   2  14-70.1702 339.751   7
  -2   2  13 10369.2 683.312   7
  -2  -2  13 10559.4 699.723   7
   2   2 -13 9321.10 613.499   4
   2  -2 -12 1733.89 322.788   4
   2   2 -12 1386.64 268.402   4
  -2   2  12 2317.79 387.054   7
  -2  -2  12 1772.87 381.836   7
  -2   2  11 6376.20 509.389   7
   2  -2 -11 6384.79 492.026   4
   2   2 -11 6024.81 443.522   4
  -2   2  11 6297.94 513.662   3
  -2  -2  11 6496.49 523.592   7
  -2   2  10 1742.33 300.464   3
  -2  -2  10 1788.04 322.679   7
   2  -2 -10 1555.76 255.610   4
   2   2 -10 1571.15 242.110   4
  -2   2  10 2207.33 326.388   7
  -2  -2  10 1861.07 163.784   8
  -2   2   9 712.861 242.475   3
  -2  -2   9 631.196 118.238   8
   2   2  -9 687.825 173.576   4
   2  -2  -9 875.052 217.881   4
  -2  -2   9 712.442 253.552   7
  -2   2   9 991.726 253.868   7
   2   2  -8 12134.5 500.298   4
  -2  -2   8 12525.9 581.073   7
  -2   2   8 12724.0 599.792   3
  -2   2   8 13193.6 578.587   7
  -2  -2   8 11559.9 384.550   8
  -2   2   7 10494.6 483.450   7
   2   2  -7 10156.1 415.167   4
  -2  -2   7 9934.99 482.939   7
  -2  -2   7 9840.02 355.625   8
  -2   2   7 10837.6 514.557   3
  -2   2   6 4535.19 307.655   7
  -2  -2   6 4553.86 319.739   7
  -2  -2   6 4503.97 237.153   8
  -2   2   6 4717.67 332.009   3
   2   2  -6 4766.16 255.403   4
   2   2  -5 91713.7 1385.07   4
  -2   2   5 93162.2 1608.44   3
  -2  -2   5 88668.0 1391.25   8
  -2  -2   5 91064.9 1545.15   7
  -2   2   5 93290.3 1550.72   7
   2  -2  -4 24081.1 543.036   6
  -2   2   4 22754.5 610.867   7
  -2   2   4 23341.2 643.121   3
  -2  -2   4 25010.5 633.603   7
  -2  -2   4 22196.6 537.891   8
  -2   2   3 2875.68 178.932   6
  -2  -2   3 3013.74 183.011   8
  -2   2   3 2889.38 207.055   3
   2  -2  -3 3170.17 177.391   6
  -2   2   3 2934.58 204.971   7
  -2  -2   3 3083.80 202.746   7
  -2   2   2-20.8996 87.7742   7
  -2   2   2 158.899 81.0012   6
   2   2  -2 142.698 43.0890   1
  -2  -2   2 77.2761 78.4022   8
  -2  -2   2 158.279 82.4748   7
  -2   2   2 101.089 83.6902   3
  -2  -2   1 13070.3 332.048   7
   2   2  -1 12881.8 306.357   1
  -2   2   1 13926.6 363.248   3
  -2  -2   1 13406.2 313.376   1
  -2  -2   1 13018.8 376.622   8
  -2   2   1 12631.4 368.105   6
  -2  -2   0 113830. 1450.97   7
  -2   2   0 111373. 1588.00   6
   2  -2   0 112886. 1615.37   1
  -2  -2   0 110594. 1575.64   8
   2  -2   0 108122. 1454.15   3
   2  -2   1 109600. 1358.39   3
  -2   2  -1 107799. 1568.99   6
   2  -2   1 108461. 1608.75   1
   2  -2   1 107097. 1441.08   5
  -2  -2  -1 111760. 1547.36   8
   2  -2   2 13915.0 316.686   5
   2   2   2 14188.4 361.908   6
  -2   2  -2 13897.9 396.235   6
  -2  -2  -2 14232.3 376.324   8
  -2   2  -2 14255.4 325.867   5
  -2  -2  -2 13823.1 361.269   6
  -2   2  -3 22694.9 543.507   6
  -2  -2  -3 23326.1 496.116   8
  -2   2  -3 23129.0 459.794   5
   2   2   3 23071.6 480.628   6
  -2  -2  -3 23072.9 481.779   6
   2  -2   3 22593.6 433.817   5
  -2  -2  -3 24563.3 438.304   7
  -2  -2  -4 61634.9 920.495   6
  -2   2  -4 61682.5 923.472   5
  -2  -2  -4 61323.1 889.606   7
  -2  -2  -4 61214.8 919.112   8
  -2  -2  -5 82041.6 1204.27   7
  -2   2  -5 80651.7 1233.79   5
  -2  -2  -5 82559.9 1178.74   8
   2  -2   5 79505.6 1075.60   3
   2   2   5 81669.1 1269.18   3
  -2   2  -5 79170.2 1488.08   1
  -2  -2  -5 84409.3 1189.22   6
   2   2   6 5944.19 277.553   3
  -2   2  -6 6004.78 390.000   1
  -2   2  -6 5791.91 264.291   5
   2  -2   6 6075.34 210.155   3
  -2  -2  -6 6696.70 235.605   6
  -2  -2  -6 6195.47 218.246   8
  -2   2  -7 10504.1 232.492   8
  -2   2  -7 12144.3 568.455   1
  -2  -2  -7 12579.3 328.941   6
   2  -2   7 11910.0 341.889   3
  -2  -2  -7 11489.8 301.669   8
  -2   2  -7 11657.7 402.266   5
  -2   2  -7 10297.9 225.365   8
   2   2   7 12441.6 429.677   3
  -2  -2  -8 7990.06 261.931   6
   2   2   8 8863.69 393.324   3
   2  -2   8 7756.89 313.783   3
  -2   2  -8 8211.62 364.813   5
  -2   2  -9 2838.99 245.368   5
   2  -2   9 2271.62 328.124   2
   2   2   9 2884.58 254.034   3
  -2  -2  -9 2668.95 146.088   6
  -2  -2  -9 3022.35 351.422   4
   2   2   9 2243.35 303.704   2
   2  -2  10 1159.83 286.451   2
   2   2  10 1377.57 211.803   3
  -2   2 -10 2004.10 236.174   5
  -2  -2 -10 1450.93 288.131   4
   2   2  10 1266.92 241.494   2
  -2  -2 -11 12292.3 711.409   4
   2   2  11 12427.3 561.893   3
  -2   2 -11 11988.5 538.892   5
  -2   2 -11 11866.1 468.658   6
   2   2  11 11806.0 667.730   2
   2  -2  11 12690.7 756.984   2
  -2   2 -11 12713.5 737.528   1
   2   2  12 2691.26 306.238   3
   2  -2  12 2700.02 414.025   2
   2   2  12 2932.64 386.553   2
  -2   2 -12 2407.80 424.305   1
  -2  -2 -12 2687.09 424.449   4
  -2   2 -12 2608.06 293.279   5
   2   2  13 2347.68 395.975   2
   2  -2  13 1828.08 400.623   2
  -2   2 -13 1918.52 401.632   4
  -2  -2 -13 1819.33 408.294   4
  -2   2 -13 2244.43 429.582   1
   2  -2  14 1290.55 389.008   2
  -2  -2 -14 622.957 348.233   4
  -2   2 -14 1026.63 389.815   4
  -2   2 -14 675.332 367.254   1
   2   2  14 1740.78 374.466   2
  -2  -2 -15 3321.07 521.392   4
   2  -2  15 4316.94 548.085   2
  -2   2 -15 3951.73 556.023   1
  -2   2 -15 4212.76 595.996   4
  -2   2 -16 1251.28 438.648   4
  -2   2 -16 1187.67 435.655   1
  -2  -2 -16 855.103 375.992   4
  -2  -3  17 143.642 410.419   7
  -2   3  17-288.701 380.212   7
  -2  -3  16 24.9140 358.022   7
  -2   3  16-187.066 343.171   7
  -2  -3  15 86.1677 343.428   7
  -2   3  15-16.4195 307.141   7
   2   3 -15-92.6143 299.103   4
  -2   3  14 189.798 292.384   7
   2   3 -14 99.3559 268.444   4
  -2  -3  14-534.683 382.133   7
   2   3 -13-179.567 283.225   4
  -2   3  13 562.249 321.754   7
  -2  -3  13-59.4009 288.159   7
  -2   3  13 279.629 269.194   3
   2   3 -12 5303.45 434.085   4
  -2  -3  12 6542.73 564.539   7
  -2   3  12 6238.28 552.292   3
  -2   3  12 6344.96 528.269   7
   2   3 -11 619.772 187.458   4
  -2   3  11 1133.92 296.255   3
  -2  -3  11 539.889 273.546   7
  -2   3  11 1232.16 300.257   7
  -2  -3  10 164.840 230.118   7
  -2   3  10 93.7254 208.279   7
  -2   3  10 84.3679 214.179   3
   2   3 -10 240.729 160.795   4
  -2  -3  10 199.303 98.3136   8
  -2  -3   9 1815.12 303.839   7
  -2   3   9 1541.58 264.095   3
  -2   3   9 1465.07 245.199   7
  -2  -3   9 1933.54 173.616   8
   2   3  -9 1809.72 229.921   4
  -2  -3   8 6448.14 289.271   8
   2   3  -8 6408.00 356.460   4
  -2   3   8 5979.19 428.898   3
  -2   3   8 6916.65 431.019   7
  -2  -3   8 6237.95 429.598   7
  -2  -3   7 24285.6 774.200   7
   2   3  -7 24986.4 658.714   4
  -2  -3   7 23868.2 584.414   8
  -2   3   7 23972.4 736.150   7
  -2   3   7 24486.9 795.607   3
  -2   3   6 77.2653 145.887   3
  -2   3   6 17.8270 135.859   7
  -2  -3   6 124.713 160.238   7
   2   3  -6 72.0415 85.1722   4
  -2  -3   6 16.6666 81.5423   8
  -2  -3   5 4243.76 285.477   7
  -2   3   5 3900.98 278.825   7
  -2   3   5 4124.84 287.488   3
   2   3  -5 3873.77 195.837   4
  -2  -3   5 3838.23 223.653   8
  -2  -3   4 26163.4 644.629   7
  -2  -3   4 23747.6 575.468   8
  -2   3   4 24593.2 646.609   7
   2   3  -4 25205.8 468.650   4
  -2   3   4 24132.1 560.255   6
  -2   3   4 25018.8 673.077   3
   2  -3  -4 25055.3 550.544   6
   2   3  -3 94854.6 1210.25   1
   2  -3  -3 96900.5 1403.81   6
  -2  -3   3 96023.5 1448.53   8
  -2   3   3 98971.4 1528.41   3
  -2  -3   3 98521.6 1478.09   7
  -2   3   3 95291.3 1508.07   7
  -2  -3   2 65751.3 1034.26   7
  -2  -3   2 63390.2 1065.21   8
   2  -3  -2 66370.2 1044.28   6
  -2   3   2 63711.8 1077.37   3
   2   3  -2 63608.8 864.628   1
  -2   3   2 61853.5 1046.64   6
  -2   3   1 41444.8 744.348   3
   2   3  -1 42004.3 718.517   7
  -2  -3   1 41986.3 782.411   8
  -2   3   1 40997.6 776.000   6
  -2  -3   1 41853.7 657.134   1
  -2  -3   1 41028.2 694.263   7
   2   3   0 98104.3 1295.46   7
   2  -3   0 95540.8 1464.10   1
  -2   3   0 94717.8 1432.00   6
  -2   3   0 95589.0 1311.51   3
   2  -3   0 95316.5 1293.19   3
  -2  -3   0 99716.5 1431.09   8
  -2  -3   0 95349.5 1263.18   7
  -2  -3  -1 47686.8 836.294   8
  -2  -3  -1 45552.8 651.587   7
  -2   3  -1 48841.7 804.906   5
   2  -3   1 47242.6 779.196   5
  -2   3  -1 46945.9 862.081   6
  -2   3  -1 48023.9 677.934   3
   2  -3   1 46664.5 660.628   3
   2  -3   2 35906.5 637.696   5
   2   3   2 37340.8 707.460   8
   2   3   2 36690.6 662.670   6
  -2   3  -2 36209.3 731.736   6
  -2   3  -2 35440.4 647.120   5
  -2  -3  -2 36228.4 685.657   8
   2   3   2 34630.8 486.535   5
  -2  -3  -3 184495. 2385.49   8
  -2   3  -3 181782. 2369.23   5
   2   3   3 189445. 2423.80   8
   2   3   3 185331. 2331.61   6
  -2  -3  -3 179861. 2183.32   7
   2  -3   3 184217. 2329.76   5
   2   3   4 198.102 70.3368   8
  -2   3  -4 139.846 77.7795   5
  -2  -3  -4 136.083 46.4984   7
   2   3   4 193.233 52.9068   6
  -2   3  -4 75.1147 116.124   1
  -2  -3  -4 176.606 74.8357   8
  -2   3  -5 10759.7 362.744   5
  -2  -3  -5 11148.2 328.285   8
  -2   3  -5 9911.44 447.814   1
  -2  -3  -5 9906.10 233.034   5
  -2  -3  -5 10817.2 287.046   7
   2   3   5 10703.6 371.575   3
  -2  -3  -6 1398.26 122.460   7
  -2   3  -6 1166.28 140.663   5
  -2   3  -6 1430.08 222.170   1
   2   3   6 1418.77 162.909   3
  -2  -3  -6 1558.63 134.262   8
   2   3   7 50450.3 1021.03   3
  -2  -3  -7 49540.9 1182.44   4
  -2   3  -7 48771.8 747.035   8
  -2   3  -7 52236.8 1223.97   1
  -2  -3  -7 50026.2 849.749   8
  -2   3  -7 49850.7 995.192   5
  -2   3  -8 31625.4 782.281   5
  -2  -3  -8 30228.4 944.873   4
  -2   3  -8 32792.3 994.409   1
   2   3   8 32090.1 810.434   3
  -2  -3  -8 30108.2 558.643   8
  -2  -3  -9 8663.64 534.953   4
   2  -3   9 8405.63 583.296   2
  -2   3  -9 9477.70 564.615   1
   2   3   9 9036.43 450.210   3
   2   3   9 8078.64 512.691   2
  -2   3  -9 9137.25 427.939   5
   2  -3  10-45.8046 275.022   2
   2   3  10-91.8716 214.184   2
  -2  -3 -10 344.149 249.689   4
  -2   3 -10 356.697 154.501   5
  -2   3 -10 171.950 216.211   1
   2   3  10 300.152 156.951   3
   2   3  11 1646.97 246.973   3
   2   3  11 1907.75 316.190   2
  -2   3 -11 1483.06 331.311   1
  -2   3 -11 1908.72 258.979   5
   2  -3  11 1486.56 338.465   2
  -2  -3 -11 1683.68 353.191   4
  -2   3 -12 8478.41 637.118   1
  -2  -3 -12 7363.20 594.779   4
   2  -3  12 8443.09 652.806   2
   2   3  12 7679.69 556.936   2
  -2   3 -12 7593.35 452.341   5
   2   3  12 8439.43 511.593   3
   2  -3  13 21451.0 1039.51   2
   2   3  13 23019.4 930.032   2
   2   3  13 22262.7 848.347   3
  -2   3 -13 23090.5 1075.51   1
  -2  -3 -13 21408.0 1033.13   4
   2  -3  14 1668.84 402.615   2
  -2   3 -14 1866.71 410.520   1
  -2   3 -14 2189.32 440.306   4
   2   3  14 3015.84 411.175   2
  -2  -3 -14 1234.37 387.254   4
   2  -3  15 4276.43 565.875   2
  -2  -3 -15 3462.72 512.723   4
  -2   3 -15 4174.96 579.350   4
  -2   3 -15 3666.36 529.664   1
  -2   3 -16 886.907 429.568   4
  -2  -3 -16 271.489 352.920   4
  -2   3 -16 1122.40 424.309   1
  -2  -4  17 1503.43 460.008   7
  -2   4  17 1048.87 377.143   7
  -2  -4  16 2301.33 494.789   7
  -2   4  16 1930.25 430.690   7
  -2  -4  15 59.5159 366.942   7
  -2   4  15 477.982 335.052   7
  -2  -4  14 1034.35 360.049   7
   2   4 -14 264.763 242.915   4
  -2   4  14 887.401 325.984   3
  -2   4  14 233.497 318.134   7
  -2   4  13 532.260 288.177   7
  -2   4  13 110.382 280.214   3
   2   4 -13 66.7610 229.311   4
  -2  -4  13 140.247 297.192   7
  -2  -4  12 140.947 295.918   7
  -2   4  12 297.601 238.406   7
  -2   4  12 69.4614 282.298   3
   2   4 -12-53.7058 195.642   4
  -2  -4  11 1851.58 367.408   7
  -2   4  11 2551.60 365.062   7
  -2   4  11 1763.57 325.390   3
   2   4 -11 1608.19 258.202   4
  -2  -4  10 31566.7 1062.65   7
   2   4 -10 30239.9 907.731   4
  -2   4  10 31687.5 1009.45   7
  -2  -4  10 31346.2 704.163   8
  -2   4  10 31023.6 1082.17   3
  -2  -4   9 725.839 238.058   7
  -2  -4   9 654.842 132.102   8
  -2   4   9 644.603 226.030   7
   2   4  -9 571.882 165.830   4
  -2   4   9 738.224 250.500   3
  -2  -4   8 1103.81 239.225   7
  -2   4   8 1013.37 234.439   7
  -2   4   8 1237.45 262.674   3
   2   4  -8 941.211 160.943   4
  -2  -4   8 960.779 148.289   8
  -2   4   7 14071.8 563.788   7
  -2  -4   7 14108.4 597.047   7
   2   4  -7 14488.4 474.035   4
  -2   4   7 13448.6 596.169   3
  -2  -4   7 13295.8 437.360   8
  -2  -4   6 6471.48 380.552   7
   2   4  -6 5952.32 269.679   4
  -2  -4   6 5750.22 285.616   8
  -2   4   6 6333.72 391.167   3
  -2   4   6 5936.91 353.953   7
  -2  -4   5 370.096 154.523   7
   2   4  -5 333.300 75.5861   4
  -2  -4   5 276.850 107.134   8
  -2   4   5 260.156 120.806   7
  -2   4   5 96.5422 130.217   3
  -2  -4   4 15829.7 464.608   8
  -2  -4   4 16657.7 514.803   7
  -2   4   4 15551.0 506.698   7
   2   4  -4 16345.9 333.422   4
  -2   4   4 16415.1 543.205   3
  -2   4   4 15710.9 439.452   6
  -2   4   3 7043.48 321.234   7
  -2  -4   3 7113.71 299.086   7
  -2   4   3 6656.25 278.720   6
  -2   4   3 7153.36 321.948   3
  -2  -4   3 6664.04 290.617   8
   2   4  -2 27601.8 595.444   7
  -2   4   2 25697.6 590.548   6
  -2  -4   2 25541.9 603.045   8
  -2  -4   2 28301.3 581.114   7
  -2   4   2 26900.2 620.370   3
   2   4  -1 11117.4 314.353   7
  -2  -4   1 11374.6 308.084   7
  -2   4   1 10571.4 356.791   6
  -2  -4   1 10693.7 265.874   1
   2  -4  -1 11140.1 321.175   3
  -2   4   1 10949.5 334.366   3
  -2  -4   1 10257.3 350.318   8
  -2   4   0 126577. 1838.07   6
  -2  -4   0 133594. 1642.00   7
   2   4   0 127266. 1651.81   7
  -2   4   0 130121. 1814.18   5
  -2   4   0 128500. 1701.57   3
   2  -4   0 128970. 1675.50   3
  -2  -4   0 125246. 1619.11   4
  -2  -4   0 128381. 1823.92   8
  -2   4  -1 8259.23 293.314   5
  -2   4  -1 8361.01 217.287   3
   2  -4   1 8268.84 206.403   3
  -2  -4  -1 7967.87 255.413   4
   2   4   1 8265.70 223.855   5
   2  -4   1 8328.18 286.441   5
  -2  -4  -1 8200.47 307.968   8
  -2  -4  -1 8447.26 182.348   7
   2  -4   2 569.141 86.9696   5
   2   4   2 720.508 63.8417   5
   2   4   2 553.888 82.4741   6
  -2  -4  -2 537.335 105.883   4
  -2   4  -2 536.844 93.5190   5
  -2  -4  -2 688.399 108.944   8
  -2  -4  -3 3180.04 190.652   8
  -2  -4  -3 3338.83 215.535   4
  -2  -4  -3 2953.05 109.979   5
  -2   4  -3 3295.02 239.114   1
  -2   4  -3 3645.67 207.053   5
   2   4   3 3282.02 166.526   6
   2  -4   3 3380.78 181.764   5
  -2  -4  -4 94551.5 1199.04   7
  -2  -4  -4 94996.4 1573.72   4
  -2   4  -4 96515.7 1465.32   5
   2   4   4 98208.1 1325.19   6
  -2   4  -4 95255.5 1617.22   1
  -2  -4  -4 91494.1 1208.78   5
  -2  -4  -4 99788.9 1436.27   8
   2   4   5 5637.34 286.960   3
  -2  -4  -5 5073.06 177.410   7
  -2  -4  -5 4969.27 166.635   5
  -2  -4  -5 5427.61 332.514   4
   2   4   5 5540.51 193.265   6
  -2   4  -5 5061.71 339.596   1
  -2  -4  -5 4943.94 234.729   8
  -2   4  -5 5292.37 270.055   5
   2   4   6 103957. 1636.59   3
  -2  -4  -6 97746.6 1377.98   7
  -2  -4  -6 99617.4 1774.87   4
  -2   4  -6 103947. 1619.54   5
  -2   4  -6 99496.8 1800.65   1
  -2  -4  -6 97195.2 1341.29   5
   2   4   6 100176. 1477.05   8
  -2  -4  -6 99837.5 1486.69   8
  -2   4  -6 95877.4 1286.68   3
  -2  -4  -7 9168.36 490.870   4
  -2   4  -7 9554.02 495.364   1
   2   4   7 10063.9 426.550   3
  -2  -4  -7 9137.97 331.039   8
  -2   4  -7 9643.42 281.746   8
  -2   4  -7 9125.65 398.758   5
  -2  -4  -7 8685.94 281.292   5
  -2   4  -7 9234.86 275.872   3
  -2  -4  -8 2725.93 171.881   8
  -2   4  -8 2600.75 239.540   5
  -2   4  -8 3254.07 330.916   1
   2   4   8 2825.36 256.757   3
  -2   4  -8 2095.10 96.0017   8
   2  -4   8 2546.38 364.272   2
  -2   4  -8 2553.29 160.836   3
  -2  -4  -8 2549.65 319.753   4
   2   4   9 583.870 174.154   3
  -2   4  -9 525.620 164.077   5
  -2   4  -9 383.753 202.636   1
  -2  -4  -9 227.919 213.127   4
   2   4   9 525.421 196.324   2
   2  -4   9 94.3593 247.333   2
  -2  -4 -10 61892.9 1574.56   4
   2  -4  10 59531.9 1710.74   2
  -2   4 -10 61194.8 1344.81   5
   2   4  10 61330.3 1502.57   2
  -2   4 -11 3017.76 304.346   5
   2   4  11 2658.79 306.561   3
  -2   4 -11 2958.93 397.111   1
   2  -4  11 3165.25 439.352   2
  -2  -4 -11 3148.75 420.109   4
   2   4  11 2991.65 349.889   2
   2  -4  12 18194.9 953.896   2
  -2   4 -12 17807.7 739.358   5
  -2   4 -12 19355.7 940.736   1
   2   4  12 19522.1 775.131   3
  -2  -4 -12 16916.0 877.502   4
   2   4  12 18861.8 818.838   2
   2   4  13-18.3549 212.654   3
   2   4  13 631.834 296.849   2
  -2  -4 -13 285.724 284.512   4
  -2   4 -13 22.6074 282.564   1
  -2  -4 -14 3233.00 492.204   4
   2  -4  14 4589.91 543.019   2
  -2   4 -14 4360.97 542.374   1
  -2   4 -14 4607.34 575.235   4
  -2  -4 -15 627.931 357.093   4
  -2   4 -15 777.213 381.988   4
   2  -4  15 1199.11 399.950   2
  -2   4 -15 346.844 319.615   1
  -2   4 -16 6401.06 693.496   4
  -2  -4 -16 5568.15 662.710   4
  -2   5  16 985.996 370.778   7
  -2  -5  16 1496.99 464.448   7
  -2   5  15-156.798 289.657   7
  -2   5  15 141.947 328.755   3
  -2  -5  15-300.941 327.674   7
   2   5 -14 7706.69 577.708   4
  -2   5  14 8761.44 651.438   7
  -2   5  14 8868.55 721.098   3
  -2  -5  14 9209.88 731.685   7
  -2  -5  13 1001.96 359.681   7
   2   5 -13 764.453 234.022   4
  -2   5  13 1572.18 363.638   7
  -2   5  13 1209.52 363.239   3
  -2   5  12 2328.94 381.816   7
  -2  -5  12 1595.41 358.611   7
   2   5 -12 1970.43 292.646   4
  -2   5  12 1961.90 370.678   3
  -2   5  11-62.1208 262.203   3
  -2   5  11 97.0387 226.398   7
   2   5 -11 70.8598 169.996   4
  -2  -5  11 6.83229 284.275   7
  -2   5  10 16857.4 800.395   3
   2   5 -10 15928.7 635.886   4
  -2  -5  10 16399.5 504.617   8
  -2  -5  10 16713.0 778.605   7
  -2   5  10 16848.3 741.934   7
  -2  -5   9 5500.06 438.600   7
   2   5  -9 5728.73 359.518   4
  -2   5   9 5139.10 414.140   7
  -2   5   9 5662.60 453.336   3
  -2  -5   9 4982.23 282.695   8
   2   5  -8 13620.9 492.973   4
  -2  -5   8 13268.2 451.956   8
  -2   5   8 13309.3 582.306   7
  -2   5   8 13482.6 634.577   3
  -2  -5   8 13678.9 624.543   7
  -2   5   7 23262.5 803.201   3
  -2   5   7 24733.3 764.174   7
  -2  -5   7 23895.2 789.657   7
   2   5  -7 23616.8 607.394   4
  -2  -5   7 22504.9 603.378   8
  -2  -5   6 381.377 180.779   7
  -2   5   6 107.489 141.698   7
  -2  -5   6 175.197 111.769   8
   2   5  -6 272.268 94.8617   4
  -2   5   6-70.4764 142.129   3
  -2   5   5 442.941 161.863   3
  -2   5   5 167.518 135.573   7
  -2  -5   5 296.260 132.758   7
  -2   5   5 239.827 84.8485   6
   2   5  -5 402.631 84.2537   4
  -2  -5   5 588.781 134.412   8
  -2  -5   4 60531.1 1122.37   7
   2   5  -4 57162.3 808.725   4
  -2   5   4 57152.1 1128.58   7
  -2   5   4 59113.3 1172.67   3
  -2  -5   4 55900.1 1043.62   8
  -2   5   4 58318.7 1021.05   6
  -2   5   3 12614.1 401.432   6
  -2  -5   3 13067.7 431.387   8
  -2  -5   3 13384.4 435.113   7
  -2   5   3 14010.6 472.996   3
  -2  -5   2 1781.29 147.111   7
  -2   5   2 1582.65 149.634   6
  -2   5   2 1671.71 159.854   3
  -2  -5   2 1454.51 71.4760   1
  -2  -5   2 1788.69 168.883   8
   2   5  -1 4226.38 193.637   7
  -2   5   1 3884.54 224.699   6
  -2  -5   1 3642.70 224.897   8
  -2   5   1 3881.52 212.670   3
   2  -5  -1 3809.06 191.586   3
  -2  -5   1 3469.46 180.021   7
  -2   5   0 9400.47 292.428   3
  -2   5   0 9851.92 357.227   5
  -2  -5   0 9596.95 247.357   7
  -2   5   0 8841.88 346.075   6
  -2  -5   0 9627.48 354.480   8
   2  -5   0 9591.35 277.059   3
   2   5   0 8681.41 281.339   5
   2   5   0 9281.61 254.642   7
  -2  -5   0 9098.82 255.046   4
  -2  -5  -1 725.624 56.9966   7
   2   5   1 767.683 59.9038   7
  -2  -5  -1 1054.21 106.033   4
  -2   5  -1 914.557 119.904   5
  -2   5  -1 866.047 83.0185   3
  -2  -5  -1 850.648 137.761   8
   2   5   1 735.372 79.1422   5
  -2   5  -2 71331.3 1187.65   5
  -2  -5  -2 73389.3 1208.08   8
  -2  -5  -2 72650.1 1175.53   4
  -2   5  -2 71875.0 949.201   3
   2   5   2 71080.4 1015.06   5
  -2  -5  -3 170481. 2157.83   5
  -2  -5  -3 175556. 2436.77   4
   2   5   3 182261. 2283.05   6
   2   5   3 174005. 2150.99   5
  -2  -5  -3 174277. 2380.43   8
  -2   5  -3 175835. 2524.35   1
  -2   5  -3 173656. 2402.86   5
  -2  -5  -4 2078.00 209.717   4
   2   5   4 2440.71 143.644   6
  -2   5  -4 2110.99 188.639   5
  -2  -5  -4 1950.88 168.747   8
  -2   5  -4 2301.33 227.293   1
  -2  -5  -4 2031.57 113.507   5
  -2   5  -5 10303.6 457.779   1
  -2  -5  -5 9860.47 449.004   4
   2   5   5 10209.6 273.561   6
  -2   5  -5 10432.8 410.331   5
  -2  -5  -5 9879.73 267.014   5
   2   5   5 10206.6 408.099   3
  -2  -5  -5 10452.7 370.045   8
  -2  -5  -5 9318.86 227.775   7
  -2  -5  -6 227.749 165.489   4
  -2  -5  -6 245.992 109.432   8
  -2  -5  -6 356.312 68.8506   7
  -2   5  -6 45.1679 107.353   5
  -2   5  -6 155.062 38.9267   3
  -2   5  -6 235.239 82.9427   8
  -2   5  -6 140.817 139.274   1
   2   5   6 2.40288 114.492   3
  -2  -5  -6 78.7370 49.7395   5
  -2  -5  -7 11960.6 348.989   7
  -2  -5  -7 12201.9 577.398   4
   2   5   7 13491.5 518.422   3
  -2   5  -7 13129.5 368.560   8
  -2   5  -7 12623.8 499.566   5
  -2   5  -7 11928.1 308.297   3
  -2   5  -7 13139.9 587.428   1
  -2  -5  -7 11863.3 344.030   5
  -2  -5  -7 13184.1 429.027   8
  -2  -5  -8 65721.3 1107.63   8
  -2   5  -8 67914.9 1344.88   5
  -2   5  -8 64126.4 956.391   8
  -2   5  -8 69052.5 1519.76   1
   2  -5   8 64388.6 1675.62   2
   2   5   8 68751.7 1371.30   3
  -2  -5  -8 66972.3 1519.83   4
  -2   5  -8 63020.3 1028.96   3
  -2  -5  -9 32873.3 1071.61   4
   2   5   9 32531.8 977.339   2
   2  -5   9 30706.8 1148.62   2
   2   5   9 33353.8 942.202   3
  -2   5  -9 33575.7 1058.19   1
  -2   5  -9 31538.6 896.795   5
   2  -5  10 208.778 254.403   2
   2   5  10 314.725 181.637   3
  -2   5 -10 441.571 181.042   5
   2   5  10 57.8110 175.671   2
  -2   5 -10 241.986 224.573   1
  -2  -5 -10-194.932 280.221   4
   2  -5  11 1236.54 329.404   2
  -2   5 -11 1290.42 241.140   5
   2   5  11 1154.20 263.547   2
   2   5  11 1108.34 245.453   3
  -2  -5 -11 1434.76 344.499   4
  -2   5 -11 1375.27 292.864   1
   2   5  12 3.23332 209.261   3
  -2   5 -12 126.273 191.410   5
  -2  -5 -12-23.9068 304.431   4
   2   5  12 751.007 253.187   2
   2  -5  12 124.772 341.825   2
  -2   5 -12 118.111 243.901   1
  -2  -5 -13 6767.32 619.634   4
  -2   5 -13 6870.35 610.330   1
   2   5  13 7180.15 522.909   3
   2  -5  13 7153.19 662.194   2
  -2  -5 -14 5339.07 591.218   4
   2  -5  14 6990.06 660.677   2
  -2   5 -14 6371.49 636.683   1
   2  -5  15 1317.71 427.700   2
  -2  -5 -15 245.000 344.883   4
  -2   5 -15 1393.46 454.184   4
  -2   5 -15 503.965 346.647   1
  -2  -5 -16 465.599 404.809   4
  -2   5 -16 956.865 427.166   4
  -2  -6  16-254.406 436.365   7
  -2   6  16 575.798 358.033   7
  -2  -6  15-45.3715 387.935   7
  -2   6  15 135.811 296.897   7
  -2   6  15 230.724 341.277   3
  -2  -6  14 3586.38 527.722   7
  -2   6  14 2775.19 430.129   7
  -2   6  14 2237.95 466.176   3
  -2  -6  13 3250.42 485.917   7
   2   6 -13 3066.24 365.689   4
  -2   6  13 3563.40 494.551   3
  -2   6  13 3766.02 455.938   7
  -2  -6  12 7255.51 608.204   7
   2   6 -12 7264.78 484.683   4
  -2   6  12 8021.19 567.745   7
  -2   6  12 9082.48 681.512   3
  -2  -6  11 37233.8 1241.23   7
  -2   6  11 39991.0 1190.67   7
   2   6 -11 35714.0 1043.15   4
  -2   6  11 36809.3 1281.69   3
   2   6 -10 5834.84 384.739   4
  -2   6  10 6382.10 470.381   7
   2   6 -10 6580.95 313.682   1
  -2  -6  10 7221.34 358.272   8
  -2  -6  10 6064.04 499.502   7
  -2   6  10 5967.14 506.305   3
  -2   6   9 3652.12 395.426   3
  -2   6   9 3477.44 345.024   7
  -2  -6   9 3418.20 368.580   7
   2   6  -9 3550.61 297.677   4
   2   6  -9 3710.84 215.812   1
  -2  -6   9 3201.50 240.437   8
  -2   6   8 4652.50 365.308   7
  -2  -6   8 4185.08 370.894   7
   2   6  -8 4917.86 299.518   4
   2   6  -8 4674.97 211.413   1
  -2   6   8 4469.47 395.142   3
  -2  -6   8 4575.60 286.134   8
  -2  -6   7 73944.2 1518.39   7
   2   6  -7 71127.5 1216.50   4
   2   6  -7 69317.9 1001.99   1
  -2   6   7 70004.2 1543.99   3
  -2  -6   7 71317.6 1281.81   8
  -2   6   7 75560.6 1468.06   7
  -2   6   6 2739.42 187.803   6
  -2  -6   6 2609.52 286.443   7
  -2   6   6 2717.18 262.449   7
  -2   6   6 2549.87 282.791   3
  -2  -6   6 2677.57 222.338   8
  -2   6   5 92032.1 1432.17   6
  -2   6   5 90885.4 1693.44   3
  -2   6   5 89531.9 1598.09   7
  -2  -6   5 90205.5 1502.58   8
  -2  -6   5 94636.1 1646.09   7
  -2  -6   4 4594.89 285.560   7
  -2   6   4 4077.07 303.088   3
  -2   6   4 4179.33 273.071   7
  -2  -6   4 4293.98 264.223   8
  -2   6   4 4283.34 232.862   6
  -2   6   3 22414.7 643.219   3
  -2  -6   3 20619.3 581.332   8
  -2   6   3 22058.8 557.433   6
  -2  -6   3 21368.0 585.405   7
  -2  -6   2 8951.14 327.045   7
  -2   6   2 8596.26 338.718   6
  -2  -6   2 8082.59 188.169   1
  -2   6   2 9177.48 364.725   3
  -2  -6   2 8727.38 359.797   8
   2   6  -2 8247.20 186.585   4
   2   6  -1 54614.9 915.749   7
  -2   6   1 52206.7 995.736   6
   2   6  -1 52858.3 778.667   4
  -2  -6   1 54308.6 886.904   7
  -2  -6   1 52835.0 1013.98   8
  -2   6   1 54906.8 980.467   3
   2   6  -1 52881.7 949.902   5
   2   6   0 3734.59 163.233   7
   2   6   0 3796.49 172.964   4
  -2  -6   0 3640.23 236.512   8
  -2  -6   0 3568.13 157.081   7
  -2   6   0 3874.19 200.220   3
   2   6   0 3751.47 199.565   5
  -2   6   0 3932.34 241.488   5
   2   6   1 10130.7 233.282   7
  -2  -6  -1 10141.9 333.811   4
  -2  -6  -1 11373.6 406.197   8
   2   6   1 10548.6 316.653   5
  -2  -6  -1 10394.7 229.120   7
  -2   6  -1 11244.9 405.203   5
  -2   6  -1 11154.3 307.914   3
  -2  -6  -2 4547.68 261.938   8
  -2  -6  -2 4638.17 242.997   4
  -2  -6  -2 4774.72 198.860   5
   2   6   2 4712.47 199.671   5
  -2   6  -2 5077.78 268.934   5
  -2   6  -2 4898.60 174.829   3
  -2   6  -3 13251.2 274.264   3
  -2  -6  -3 13953.5 474.751   4
  -2   6  -3 14515.6 480.320   5
   2   6   3 14227.1 344.831   5
  -2  -6  -3 14095.8 355.272   5
  -2  -6  -3 14102.7 457.873   8
   2   6   4 14559.4 373.173   6
  -2  -6  -4 13907.5 503.065   4
  -2  -6  -4 14622.4 475.592   8
  -2   6  -4 14207.5 534.527   1
  -2  -6  -4 14271.7 355.692   5
  -2   6  -4 14192.5 484.350   5
  -2  -6  -5 23766.6 621.121   8
  -2  -6  -5 23557.3 719.446   4
   2   6   5 24084.2 681.787   3
  -2   6  -5 24209.9 670.918   5
  -2  -6  -5 22849.3 480.342   5
  -2   6  -5 21276.3 350.215   3
   2   6   5 23472.5 459.133   6
  -2   6  -5 24216.7 730.747   1
  -2   6  -6 172.868 126.456   5
  -2   6  -6 319.576 48.1915   3
  -2  -6  -6 286.388 53.6816   7
  -2  -6  -6 475.216 185.235   4
   2   6   6 238.254 141.063   3
  -2   6  -6 367.908 159.992   1
  -2  -6  -6 409.986 122.922   8
  -2  -6  -6 318.054 73.1939   5
  -2  -6  -7 6845.42 240.864   7
  -2  -6  -7 7820.47 353.189   8
  -2   6  -7 6653.12 213.474   3
  -2  -6  -7 6486.86 258.197   5
  -2   6  -7 7646.64 445.708   1
  -2   6  -7 7388.66 294.653   8
   2   6   7 7481.70 403.057   3
  -2  -6  -7 7296.16 458.238   4
  -2   6  -7 7371.91 389.611   5
   2   6   8 2042.98 256.511   3
  -2   6  -8 1846.48 229.608   5
  -2  -6  -8 2199.86 194.562   8
  -2  -6  -8 1341.28 261.716   4
   2  -6   8 1360.12 283.922   2
  -2   6  -8 1695.54 262.270   1
   2   6   9 408.115 191.067   3
  -2  -6  -9-123.638 243.048   4
   2   6   9-234.627 213.731   2
   2  -6   9-61.4606 313.826   2
  -2   6  -9 197.906 199.581   1
  -2   6  -9 303.351 171.777   5
   2   6  10 235.377 169.593   2
   2  -6  10 120.822 325.122   2
   2   6  10 149.601 186.789   3
  -2   6 -10 40.8104 184.106   5
  -2   6 -10 140.121 202.258   1
  -2  -6 -10 21.8046 259.291   4
  -2   6 -11 8831.83 520.201   5
   2  -6  11 8735.11 666.109   2
  -2   6 -11 8738.86 601.429   1
   2   6  11 9955.09 573.144   3
   2   6  11 9043.47 514.923   2
  -2  -6 -11 8407.21 618.996   4
   2   6  12 40.7336 202.314   3
   2   6  12 504.355 232.421   2
  -2   6 -12 258.170 251.812   1
  -2  -6 -12-168.474 284.650   4
   2  -6  12-13.8857 294.308   2
  -2   6 -12 362.134 201.180   5
   2   6  13 1860.23 345.255   3
  -2  -6 -13 1595.95 401.708   4
   2  -6  13 2267.81 458.162   2
  -2   6 -13 2420.85 412.276   1
  -2   6 -13 2089.65 328.343   5
  -2  -6 -14 561.405 316.254   4
  -2   6 -14 462.350 282.053   1
   2  -6  14 1323.28 425.252   2
   2  -6  15 886.659 422.376   2
  -2  -6 -15-392.799 391.600   4
  -2   6 -15 864.228 421.526   4
  -2   6 -16-167.397 360.113   4
  -2  -7  16 1551.27 497.361   7
  -2   7  16 1571.05 452.712   3
  -2  -7  15 4987.81 630.208   7
  -2   7  15 4860.42 628.129   3
  -2   7  15 5194.42 564.179   7
  -2  -7  14 3731.33 551.640   7
  -2   7  14 3231.71 511.700   3
  -2   7  14 2942.42 435.474   7
  -2   7  13 6481.48 560.734   7
  -2   7  13 6375.97 634.010   3
  -2  -7  13 7204.65 646.168   7
  -2   7  12 4552.43 463.283   7
  -2  -7  12 4465.75 483.283   7
   2   7 -12 3448.25 351.177   4
  -2   7  12 4318.82 507.069   3
  -2  -7  11 6622.67 565.410   7
  -2   7  11 6485.72 499.154   7
   2   7 -11 6348.26 431.917   4
  -2   7  11 6672.11 570.704   3
  -2  -7  10 1227.57 192.253   8
  -2   7  10 1106.14 289.704   3
  -2   7  10 1278.99 267.348   7
   2   7 -10 1123.36 210.188   4
  -2  -7  10 975.571 292.081   7
  -2  -7   9 25274.3 930.652   7
  -2   7   9 25069.1 847.784   7
   2   7  -9 24764.0 723.029   4
  -2   7   9 25480.1 964.410   3
   2   7  -9 24354.5 540.149   1
  -2  -7   9 25085.6 715.156   8
   2   7  -8 8200.88 373.371   4
  -2   7   8 8051.42 519.552   3
  -2  -7   8 8249.81 507.530   7
   2   7  -8 7695.62 239.704   1
  -2  -7   8 8069.08 387.357   8
  -2   7   8 8170.29 476.467   7
  -2  -7   7 8499.39 476.418   7
  -2   7   7 8570.90 508.337   3
  -2   7   7 8287.63 451.222   7
  -2  -7   7 7754.79 376.913   8
  -2  -7   6 20233.1 707.921   7
  -2   7   6 22569.2 708.109   7
  -2   7   6 21970.9 550.133   6
  -2   7   6 22174.4 770.639   3
  -2  -7   6 21082.8 627.775   8
  -2  -7   5 57294.8 1132.32   8
  -2  -7   5 59000.0 1220.92   7
  -2   7   5 57238.4 1203.61   7
  -2   7   5 59888.8 1068.79   6
  -2   7   5 57512.2 1296.16   3
  -2  -7   4 5176.28 306.489   7
  -2   7   4 4918.79 262.628   6
  -2   7   4 4913.03 328.854   3
  -2  -7   4 5237.23 300.728   8
  -2  -7   3 23411.3 625.101   7
  -2   7   3 23990.3 609.455   6
  -2  -7   3 23378.8 650.555   8
  -2   7   3 24271.0 689.083   3
  -2  -7   2 1745.05 159.777   7
   2   7  -2 1593.37 173.702   5
   2   7  -2 1476.94 94.4441   4
  -2   7   2 1780.46 183.477   3
  -2   7   2 1722.53 176.415   6
  -2  -7   2 1414.86 188.538   8
  -2  -7   1 7008.76 273.116   7
   2   7  -1 7652.81 301.508   7
  -2   7   1 7188.93 320.242   3
   2   7  -1 7239.02 236.563   4
  -2  -7   1 7254.62 352.819   8
  -2   7   1 8182.83 370.160   5
   2   7  -1 7582.97 311.322   5
   2   7   0 551.273 104.780   5
  -2  -7   0 864.916 89.7565   7
   2   7   0 768.882 97.3409   4
   2   7   0 752.751 91.7555   7
  -2   7   0 584.391 102.148   3
  -2   7   0 666.917 138.267   5
  -2  -7   0 509.484 124.880   8
   2   7   1 32865.4 700.951   4
  -2   7  -1 35034.1 803.222   5
  -2  -7  -1 32323.8 776.835   8
   2   7   1 34366.9 678.817   5
   2   7   1 32394.2 534.741   7
  -2   7  -1 32827.7 657.258   3
  -2  -7  -2 759.179 102.953   5
  -2  -7  -2 579.177 117.698   4
  -2  -7  -2 390.328 122.560   8
  -2   7  -2 525.386 79.8965   3
   2   7   2 533.222 91.2557   5
  -2   7  -2 600.807 137.467   5
  -2   7  -3 50508.3 779.739   3
  -2   7  -3 51385.6 1050.95   5
  -2  -7  -3 51065.9 1034.15   4
  -2  -7  -3 50171.0 1026.10   8
   2   7   3 50623.6 861.426   5
  -2  -7  -3 49098.9 864.764   5
  -2   7  -4 2014.62 215.448   5
  -2  -7  -4 2071.09 204.634   8
  -2  -7  -4 2037.40 212.111   4
  -2  -7  -4 2077.53 149.105   5
  -2   7  -4 1988.63 226.117   1
  -2   7  -5 1595.16 223.740   1
  -2  -7  -5 1393.69 205.628   4
  -2   7  -5 1423.10 197.798   5
  -2  -7  -5 1404.95 186.994   8
  -2  -7  -5 1541.96 127.518   5
  -2   7  -5 1293.68 84.4602   3
   2   7   5 1596.62 118.686   6
  -2   7  -6 326.110 162.698   1
  -2  -7  -6 393.433 87.3058   5
   2   7   6 590.237 182.772   3
  -2   7  -6 508.902 162.623   5
  -2   7  -6 287.625 50.8518   3
   2   7   6 358.679 55.1295   6
  -2  -7  -6 371.033 172.914   4
  -2  -7  -6 200.084 118.424   8
  -2   7  -7 14578.6 343.274   3
  -2  -7  -7 16213.9 689.344   4
  -2   7  -7 15276.3 602.430   5
  -2  -7  -7 16728.3 550.123   8
   2   7   7 16256.3 621.133   3
  -2   7  -7 17794.6 667.516   1
  -2   7  -8 700.289 223.284   1
   2  -7   8 393.331 246.942   2
  -2   7  -8 552.531 165.817   5
   2   7   8 1171.88 228.432   3
  -2  -7  -8 835.903 149.264   8
   2   7   8 602.939 145.534   2
  -2  -7  -8 519.858 200.368   4
  -2   7  -9 21283.0 807.495   1
  -2  -7  -9 19431.7 833.940   4
  -2   7  -9 19177.9 727.137   5
   2   7   9 19537.6 756.998   3
   2   7   9 18764.5 674.247   2
   2  -7  10-462.121 342.051   2
   2   7  10 106.116 170.268   2
   2   7  10 24.1350 207.580   3
  -2  -7 -10 50.6865 260.358   4
  -2   7 -10 297.258 230.246   1
  -2   7 -10 108.450 175.889   5
  -2   7 -11 331.779 235.757   1
  -2   7 -11 304.745 197.603   5
   2  -7  11 12.4285 289.655   2
   2   7  11 746.065 226.353   2
  -2  -7 -11 123.717 291.862   4
   2   7  11 311.701 223.408   3
   2   7  12 275.639 256.837   3
   2  -7  12 669.648 351.017   2
  -2   7 -12 638.036 303.565   1
  -2   7 -12 341.919 210.725   5
  -2   7 -13 2475.71 341.496   5
  -2  -7 -13 2076.18 421.742   4
  -2   7 -13 3434.47 440.705   1
   2  -7  13 3083.72 503.180   2
   2   7  13 3103.87 399.665   3
   2   7  14 459.968 297.360   3
   2  -7  14 1224.45 432.097   2
  -2   7 -14 932.855 335.209   1
  -2  -7 -14 62.4248 350.086   4
  -2  -7 -15 6013.49 666.763   4
   2  -7  15 10015.0 815.516   2
  -2   7 -16 535.190 410.802   4
  -2   8  16 83.0823 394.701   3
  -2  -8  16 726.746 435.766   7
   2   8 -16 1081.14 453.446   5
  -2  -8  15 293.575 341.754   7
  -2   8  15 33.7366 376.665   3
  -2   8  15 534.513 330.553   7
  -2  -8  14 1096.98 424.627   7
  -2   8  14 1643.21 383.530   7
  -2   8  14 1424.94 414.385   3
  -2   8  13 1604.73 353.070   7
  -2   8  13 909.610 363.040   3
  -2  -8  13 1504.90 441.242   7
  -2  -8  12 7816.83 626.269   7
  -2   8  12 8031.33 570.184   7
  -2   8  12 8516.70 680.949   3
   2   8 -12 7457.26 496.309   4
   2   8 -11 1100.81 229.937   4
  -2   8  11 857.449 310.394   3
  -2   8  11 770.769 261.878   7
  -2  -8  11 641.516 316.809   7
  -2  -8  10 6300.37 521.993   7
   2   8 -10 5591.97 371.501   4
  -2  -8  10 5639.20 357.544   8
  -2   8  10 5631.57 449.123   7
  -2   8  10 5720.88 501.914   3
  -2  -8   9 280.855 222.857   7
  -2   8   9 444.380 211.971   7
  -2  -8   9 739.818 194.563   8
   2   8  -9 800.330 191.294   4
  -2   8   9-7.43535 246.908   3
  -2  -8   8 11110.6 605.739   7
  -2   8   8 11416.3 556.194   7
  -2  -8   8 11972.8 505.940   8
  -2   8   8 10797.9 610.518   3
  -2   8   7 2483.06 314.268   3
  -2  -8   7 1989.39 221.124   8
  -2   8   7 2403.11 272.576   7
  -2  -8   7 1969.21 282.918   7
  -2  -8   6 9495.46 492.063   7
  -2   8   6 10636.3 497.920   7
  -2   8   6 10910.2 388.439   6
  -2   8   6 9979.74 543.526   3
  -2  -8   6 10403.3 452.870   8
  -2  -8   5 12339.4 520.824   7
  -2  -8   5 11982.7 482.771   8
  -2   8   5 13642.6 543.450   7
  -2   8   5 12504.7 566.183   3
  -2   8   5 12491.3 426.831   6
  -2   8   4 9797.40 380.999   6
  -2   8   4 9616.43 469.788   3
  -2  -8   4 9317.06 426.808   7
  -2  -8   4 9679.31 431.415   8
   2   8  -3 275.110 140.487   5
  -2   8   3 17.1223 130.386   3
  -2   8   3 216.483 116.090   6
  -2  -8   3-44.4145 129.985   8
  -2  -8   3-52.8245 122.755   7
  -2   8   2 61876.5 1158.90   6
  -2   8   2 62379.1 1216.20   3
  -2  -8   2 64197.8 1100.59   7
   2   8  -2 61072.2 1157.57   5
  -2  -8   1 2224.54 168.718   7
   2   8  -1 2286.70 148.089   4
  -2  -8   1 2102.61 215.789   8
  -2   8   1 2216.46 194.403   3
   2   8  -1 2305.40 195.700   5
  -2   8   1 2411.18 233.378   5
   2   8   0 35553.5 689.923   7
   2   8   0 35952.2 728.037   4
  -2  -8   0 37108.9 875.064   8
   2   8   0 36226.7 774.393   5
  -2   8   0 36568.0 874.284   5
  -2   8   0 35644.9 779.631   3
  -2   8  -1 41960.8 828.965   3
  -2  -8  -1 42161.7 959.255   8
   2   8   1 43133.6 697.556   7
  -2   8  -1 44372.0 973.575   5
   2   8   1 43562.1 843.959   5
  -2   8  -2-69.2469 133.502   5
  -2   8  -2 66.9279 72.4910   3
   2   8   2 106.242 79.8716   5
  -2  -8  -3 2042.45 229.410   8
  -2  -8  -3 1759.38 192.457   4
  -2   8  -3 1836.30 214.190   5
  -2   8  -3 1864.77 137.937   3
   2   8   3 1832.08 159.439   5
  -2   8  -4 34826.0 883.223   5
  -2  -8  -4 33611.3 850.871   8
  -2  -8  -4 32881.2 873.957   4
  -2   8  -5 46098.4 1083.42   1
  -2  -8  -5 44536.8 1035.20   8
  -2  -8  -5 47240.3 1129.04   4
   2   8   5 47726.4 809.196   6
  -2   8  -5 46916.1 1091.00   5
  -2  -8  -6 28963.8 907.611   4
  -2  -8  -6 30142.5 813.744   8
  -2   8  -6 28990.6 850.136   5
   2   8   6 28863.3 516.470   6
  -2   8  -6 28232.5 524.958   3
  -2   8  -6 30708.5 875.145   1
   2   8   6 29374.5 857.476   3
   2  -8   7 15323.3 784.407   2
  -2   8  -7 14066.4 348.927   3
  -2  -8  -7 14686.9 543.467   8
  -2   8  -7 14345.2 606.070   5
   2   8   7 14842.5 621.612   3
  -2  -8  -7 14335.0 656.697   4
  -2   8  -7 15313.2 636.608   1
   2   8   8 2026.04 212.798   2
   2   8   8 2426.92 291.003   3
  -2   8  -8 1952.58 256.422   5
  -2  -8  -8 1826.82 313.619   4
  -2  -8  -8 2415.77 228.247   8
  -2   8  -8 2511.14 317.312   1
   2  -8   8 1805.72 347.123   2
  -2  -8  -9 18836.5 841.021   4
  -2   8  -9 20487.8 816.184   1
   2   8   9 21205.5 802.472   3
   2   8   9 20546.5 659.575   2
  -2   8  -9 18994.4 753.154   5
   2  -8   9 18577.1 926.618   2
   2  -8  10 1072.80 340.719   2
   2   8  10 1714.14 230.124   2
   2   8  10 1745.44 304.544   3
  -2   8 -10 1185.26 247.377   5
  -2  -8 -10 1536.12 319.914   4
  -2   8 -10 2166.83 324.846   1
  -2   8 -11 17589.1 794.402   5
  -2  -8 -11 16469.8 872.991   4
   2  -8  11 16180.0 921.447   2
   2   8  11 18267.7 812.471   3
  -2   8 -11 18760.1 841.395   1
   2   8  12 1859.21 342.310   3
  -2  -8 -12 1485.56 371.432   4
  -2   8 -12 1855.43 344.606   1
   2  -8  12 1728.07 420.538   2
  -2   8 -12 1393.19 278.554   5
   2   8  13 2229.61 362.950   3
  -2   8 -13 2391.38 351.260   5
  -2   8 -13 2975.09 421.226   1
  -2  -8 -13 1910.76 392.340   4
  -2  -8 -14-351.256 391.229   4
   2  -8  14 691.020 393.170   2
   2   8  14-153.526 286.798   3
  -2  -8 -15 1771.04 476.088   4
   2  -8  15 3014.17 555.772   2
  -2   8 -16 3255.53 574.820   4
   2   9 -16 1295.56 475.582   5
  -2   9  16 476.682 419.915   3
   2   9 -15 150.955 358.066   5
  -2  -9  15-81.7224 392.002   7
  -2   9  15-58.6806 351.521   3
  -2  -9  14 1422.27 435.213   7
  -2   9  14 1308.92 353.880   7
  -2   9  14 1985.44 458.605   3
  -2   9  13 378.768 339.410   3
  -2   9  13 373.469 281.526   7
  -2  -9  13 783.599 397.652   7
  -2   9  12 710.951 331.293   3
  -2   9  12 412.100 267.248   7
  -2  -9  12 735.434 354.472   7
   2   9 -11 554.349 199.351   4
  -2   9  11 421.232 268.999   3
  -2   9  11 758.484 273.418   7
  -2  -9  11 193.270 282.705   7
   2   9 -10 388.952 190.175   4
  -2  -9  10 491.933 291.545   7
  -2  -9  10 250.078 164.115   8
  -2   9  10 132.880 209.057   7
  -2   9  10-89.7019 249.506   3
  -2  -9   9 3200.40 390.497   7
  -2   9   9 2922.62 377.719   3
  -2   9   9 3209.96 332.282   7
  -2  -9   9 3242.88 292.630   8
  -2   9   8 39826.6 1066.55   7
  -2  -9   8 38327.8 1141.05   7
  -2  -9   8 38431.7 992.103   8
  -2   9   8 38908.9 1203.50   3
  -2  -9   7 338.059 218.096   7
  -2   9   7 138.902 160.715   7
  -2   9   7 439.223 113.179   6
   2  -9  -7 322.412 98.7629   2
  -2   9   7 102.074 203.230   3
  -2  -9   6 7155.18 456.624   7
  -2   9   6 7087.28 419.613   7
  -2   9   6 8094.88 349.337   6
  -2   9   6 7236.28 490.591   3
  -2  -9   5 465.746 173.267   7
  -2   9   5 554.092 188.081   3
  -2   9   5 509.592 171.874   7
  -2   9   5 658.437 129.400   6
  -2  -9   5 473.748 167.365   8
   2   9  -4 27215.2 796.733   5
  -2   9   4 27917.5 702.141   6
  -2   9   4 26137.9 827.671   3
  -2  -9   4 26496.3 773.343   8
  -2  -9   4 27983.4 766.725   7
   2   9  -3 1388.87 199.926   5
  -2   9   3 1251.53 201.443   3
  -2  -9   3 853.185 160.949   8
  -2   9   3 1107.86 172.193   6
  -2  -9   3 1060.07 174.808   7
  -2   9   2 93619.7 1631.23   3
  -2  -9   2 86827.3 1617.51   8
   2   9  -2 91148.8 1559.64   5
  -2  -9   2 89216.8 1473.16   7
   2   9  -1 13645.2 405.356   4
  -2  -9   1 12395.7 512.973   8
   2   9  -1 13481.8 480.795   5
  -2   9   1 13781.9 546.827   5
  -2  -9   1 13725.2 415.118   7
  -2   9   1 13195.2 495.541   3
  -2   9   0 2032.97 193.330   3
   2   9   0 2008.80 191.482   5
  -2   9   0 2167.94 247.786   5
  -2  -9   0 2272.88 271.432   8
   2   9   0 2291.97 164.668   7
   2   9   1 16861.9 400.149   7
   2   9   1 17006.2 513.104   5
  -2   9  -1 16975.4 509.335   3
  -2  -9  -1 16644.4 594.949   8
  -2   9  -1 17277.6 600.411   5
  -2   9  -2 120609. 1760.20   3
   2   9   2 122275. 1794.53   5
  -2  -9  -2 125146. 2003.65   8
  -2   9  -2 123921. 2002.97   5
  -2   9  -3 1393.44 143.392   3
  -2   9  -3 1210.44 195.109   5
  -2  -9  -3 1122.24 203.190   8
   2   9   3 1172.52 150.427   5
  -2  -9  -4 68317.1 1385.11   4
   2   9   4 68494.1 1173.34   5
  -2  -9  -4 66118.4 1357.36   8
  -2   9  -4 67271.7 1385.20   5
  -2   9  -5 5535.98 373.262   5
  -2  -9  -5 4974.45 365.710   4
  -2  -9  -5 6023.44 373.041   8
  -2  -9  -6 18151.9 651.618   8
  -2   9  -6 18591.2 433.909   3
   2   9   6 18505.7 690.448   3
  -2  -9  -6 16959.7 705.427   4
  -2   9  -6 17590.8 689.386   5
   2   9   6 18763.7 416.397   6
   2   9   7 6718.81 445.098   3
  -2  -9  -7 6253.57 456.411   4
  -2   9  -7 6793.11 442.702   1
   2  -9   7 6457.07 528.294   2
  -2   9  -7 6946.11 445.835   5
  -2  -9  -7 6821.52 385.684   8
  -2  -9  -8 53195.3 1157.95   8
  -2  -9  -8 53970.1 1454.81   4
  -2   9  -8 58919.9 1380.34   1
   2   9   8 56532.2 1370.70   3
   2   9   8 54889.1 1100.32   2
  -2   9  -8 55454.9 1362.84   5
   2  -9   8 56213.5 1625.30   2
   2  -9   9 834.253 330.016   2
  -2   9  -9 1124.24 244.496   5
  -2   9  -9 1456.55 260.368   1
   2   9   9 1511.74 184.238   2
  -2  -9  -9 935.668 249.712   4
   2   9   9 1461.73 269.000   3
   2  -9  10 4509.49 510.941   2
  -2   9 -10 5931.34 464.019   5
  -2  -9 -10 5477.16 512.431   4
   2   9  10 6419.51 498.696   3
  -2   9 -10 6458.70 486.443   1
   2  -9  11-122.229 289.787   2
  -2   9 -11-157.823 245.291   5
   2   9  11-126.186 234.329   3
  -2  -9 -11-464.147 330.300   4
  -2   9 -11 270.349 224.503   1
   2   9  12 13795.2 777.860   3
  -2   9 -12 14192.8 767.697   1
  -2   9 -12 13267.4 732.835   5
   2  -9  12 14043.7 894.205   2
  -2  -9 -12 13076.9 849.944   4
  -2   9 -13-246.459 268.191   5
   2   9  13 499.814 292.679   3
   2  -9  13 784.740 387.865   2
  -2  -9 -13-463.071 394.930   4
  -2   9 -13 752.567 288.054   1
  -2  -9 -14 5425.06 634.549   4
   2  -9  14 7055.48 717.047   2
   2   9  14 5787.84 583.093   3
  -2  -9 -15-225.731 383.084   4
   2  -9  15 1054.24 450.384   2
  -2   9 -16 1947.42 522.727   4
   2  10 -16 1239.47 487.252   5
  -2  10  16 2005.66 518.608   3
  -2 -10  15 10.4620 396.472   7
   2  10 -15 540.196 405.331   5
  -2  10  15-21.3699 394.724   3
   2  10 -14 768.258 412.027   5
  -2 -10  14 402.227 348.386   7
  -2  10  14 99.1047 363.216   3
  -2 -10  13 341.459 386.473   7
   2  10 -13 777.271 389.529   5
  -2  10  13 527.535 355.093   3
  -2  10  13 158.729 251.214   7
  -2 -10  12 3268.42 499.013   7
  -2  10  12 3447.41 404.996   7
  -2  10  12 2827.29 449.047   3
   2  10 -12 3387.94 492.501   5
  -2 -10  11 4166.14 485.993   7
   2  10 -11 4395.75 501.197   5
  -2  10  11 4402.49 428.520   7
  -2  10  11 4073.54 492.053   3
  -2 -10  10 2885.28 400.926   7
  -2  10  10 2989.18 354.094   7
  -2  10  10 2590.07 407.094   3
  -2 -10  10 2874.64 296.407   8
  -2 -10   9 694.959 195.629   8
  -2 -10   9 724.171 288.780   7
  -2  10   9 613.279 285.923   3
  -2  10   9 435.120 196.607   7
  -2 -10   8 517.423 220.706   7
  -2  10   8 779.713 272.447   3
  -2  10   8 598.332 215.089   7
  -2 -10   8 475.271 191.389   8
   2  10  -8 715.476 274.264   5
  -2 -10   7 6224.76 412.174   8
  -2  10   7 5644.93 404.499   7
  -2 -10   7 6296.64 450.508   7
  -2  10   7 6175.01 302.987   6
  -2  10   7 6014.84 488.948   3
   2  10  -7 6336.86 462.647   5
  -2 -10   6 8781.88 497.415   7
  -2  10   6 8585.64 473.354   7
   2 -10  -6 8430.30 283.345   2
   2  10  -6 9026.53 519.291   5
  -2  10   6 8667.48 374.132   6
  -2 -10   6 8626.51 471.705   8
  -2  10   6 8391.25 523.691   3
  -2  10   5 32410.6 903.288   7
  -2  10   5 31429.4 767.613   6
   2  10  -5 32042.3 938.086   5
  -2 -10   5 31014.9 894.480   8
  -2 -10   5 30461.7 895.918   7
  -2  10   5 32315.2 987.232   3
  -2 -10   4 7223.20 394.832   7
  -2  10   4 7034.39 357.557   6
  -2 -10   4 6971.35 424.583   8
   2  10  -4 7146.37 414.574   5
  -2  10   4 6414.97 418.672   3
   2  10  -3 15578.7 587.397   5
  -2  10   3 15999.7 548.607   6
  -2 -10   3 16334.5 556.583   7
  -2 -10   3 16211.7 620.737   8
  -2  10   3 15011.6 610.391   3
  -2 -10   2 1670.04 186.692   7
   2  10  -2 1668.62 212.404   5
  -2 -10   2 2048.85 282.144   8
  -2  10   2 2127.30 235.853   3
  -2  10   1 70325.8 1367.48   3
  -2  10   1 69733.4 1427.24   5
   2  10  -1 69801.5 1327.10   5
   2  10  -1 67427.8 1180.38   4
  -2 -10   1 68622.2 1413.13   8
  -2  10   0 46564.5 1010.64   3
   2  10   0 45087.8 985.006   5
  -2  10   0 45913.0 1084.53   5
  -2 -10   0 44213.4 1076.03   8
  -2  10  -1 40571.4 1016.83   5
  -2 -10  -1 39636.4 1024.29   8
   2  10   1 41128.7 765.796   7
   2  10   1 42901.8 918.419   5
  -2  10  -1 42554.3 921.928   3
   2  10   2 618.272 148.208   5
  -2  10  -2 748.087 193.392   5
  -2  10  -2 808.990 143.108   3
  -2 -10  -2 452.984 188.885   8
   2  10   2 641.038 71.7783   7
  -2 -10  -3 242.691 148.159   8
  -2  10  -3 124.351 152.428   5
   2  10   3 232.282 114.247   5
  -2 -10  -4 2848.00 287.574   8
   2  10   4 3264.96 232.132   5
  -2  10  -4 2928.03 299.207   5
  -2 -10  -5 47512.6 1165.89   8
  -2  10  -5 49018.0 1215.38   5
   2  10   6 35469.5 1017.25   3
  -2 -10  -6 34695.4 1047.52   4
  -2  10  -6 34351.3 1016.62   5
   2 -10   6 35743.3 1177.17   2
  -2 -10  -6 33319.1 952.782   8
  -2 -10  -7 8337.45 538.420   4
   2  10   7 8900.19 524.944   3
   2  10   7 8801.23 334.119   2
   2 -10   7 7838.41 586.396   2
  -2 -10  -7 8857.52 454.055   8
  -2  10  -7 8930.91 527.827   5
   2 -10   8 56.9236 265.370   2
   2  10   8 400.890 115.311   2
  -2 -10  -8 30.9381 227.460   4
  -2  10  -8 543.252 234.175   5
   2  10   8 453.662 235.829   3
  -2  10  -8-105.275 189.958   1
  -2  10  -9 6878.01 514.693   5
  -2 -10  -9 7125.17 557.627   4
  -2  10  -9 7348.29 500.163   1
   2 -10   9 5700.36 564.257   2
   2  10   9 7145.76 518.465   3
  -2 -10 -10 6925.22 580.071   4
  -2  10 -10 7797.75 562.697   5
   2 -10  10 7018.14 628.738   2
   2  10  10 7967.74 565.656   3
  -2  10 -10 7683.86 525.696   1
  -2 -10 -11 29998.8 1214.10   4
   2  10  11 32433.9 1166.20   3
  -2  10 -11 31168.6 1127.62   5
  -2  10 -11 32175.7 1111.36   1
   2 -10  11 31010.4 1296.36   2
   2  10  12 981.225 310.069   3
  -2 -10 -12 1023.31 334.801   4
  -2  10 -12 2075.52 344.685   1
   2 -10  12 2253.75 476.584   2
  -2  10 -12 1244.20 335.138   5
  -2  10 -13 61.2801 263.096   5
   2  10  13 458.331 292.759   3
   2 -10  13 1000.86 435.721   2
  -2 -10 -13 237.208 320.652   4
   2 -10  14 5051.48 645.532   2
  -2 -10 -14 4342.42 572.755   4
   2  10  14 3519.47 506.446   3
   2 -10  15 1613.59 489.926   2
  -2 -10 -15 626.373 362.966   4
   2  11 -15 4985.73 665.392   5
  -2  11  15 5413.61 681.943   3
  -2 -11  14-99.0683 345.228   7
   2  11 -14 433.746 392.271   5
  -2  11  14 473.654 409.048   3
  -2 -11  13 2618.97 507.359   7
  -2  11  13 2798.01 392.458   7
  -2  11  13 2566.47 485.566   3
   2  11 -13 2849.54 514.093   5
  -2  11  12-647.179 394.869   3
  -2 -11  12-432.967 367.403   7
   2  11 -12 580.971 378.554   5
  -2  11  12 90.4825 239.167   7
  -2  11  11 3249.98 390.224   7
  -2 -11  11 3010.87 482.300   7
   2  11 -11 2743.62 422.883   5
  -2  11  11 2623.11 417.607   3
  -2  11  10-45.5091 255.045   3
   2  11 -10 465.101 296.243   5
  -2  11  10 474.964 241.636   7
  -2 -11  10 76.3993 187.762   8
  -2 -11  10 302.921 311.803   7
  -2 -11   9 40344.9 1279.89   7
   2  11  -9 41743.4 1314.76   5
  -2  11   9 42630.3 1169.73   7
  -2 -11   9 42085.2 1139.33   8
  -2  11   9 40721.5 1358.51   3
  -2 -11   8 8207.67 546.901   7
  -2 -11   8 8205.80 488.872   8
  -2  11   8 8506.73 341.750   6
   2  11  -8 8381.79 568.050   5
  -2  11   8 7953.05 495.658   7
  -2  11   8 8133.33 585.305   3
  -2 -11   7 9078.34 547.435   7
  -2  11   7 8860.46 497.726   7
  -2  11   7 8476.55 376.054   6
  -2  11   7 8758.98 594.625   3
   2  11  -7 9069.50 561.642   5
  -2 -11   7 8547.07 502.635   8
  -2 -11   6 18485.5 727.853   7
  -2  11   6 19209.0 706.767   7
   2  11  -6 18429.3 744.644   5
  -2 -11   6 19169.6 722.645   8
  -2  11   6 19380.7 584.225   6
  -2  11   6 19699.2 812.407   3
   2 -11  -6 17156.9 395.772   2
  -2 -11   5 34045.4 966.045   7
   2  11  -5 34351.3 994.556   5
  -2  11   5 34582.4 844.841   6
  -2  11   5 35668.5 1075.47   3
  -2 -11   5 33893.2 994.933   8
   2  11  -4 150.214 178.661   5
  -2  11   4 248.452 185.542   3
  -2  11   4 295.567 144.755   6
  -2 -11   4 549.666 212.002   8
  -2 -11   4 273.146 166.478   7
   2  11  -3 78545.9 1527.60   5
  -2 -11   3 73658.4 1561.14   8
  -2  11   3 75922.1 1583.39   3
  -2  11   2 7789.55 441.917   3
  -2  11   2 8438.96 471.602   5
   2  11  -2 7819.86 419.006   5
  -2 -11   2 8432.60 472.974   8
  -2  11   1 5399.78 357.011   3
  -2  11   1 4575.11 357.926   5
   2  11  -1 4336.94 309.394   5
  -2 -11   1 4736.83 381.065   8
  -2  11   0 4484.05 316.312   3
  -2  11   0 4700.75 358.294   5
   2  11   0 4703.94 308.999   5
  -2 -11   0 4472.38 366.885   8
  -2 -11  -1 15393.3 640.655   8
  -2  11  -1 15539.6 548.639   3
  -2  11  -1 14616.1 609.150   5
   2  11   1 15177.3 440.891   7
   2  11   1 16496.9 555.485   5
   2  11   2 3409.57 167.678   7
   2  11   2 3294.86 253.836   5
  -2  11  -2 3667.55 266.552   3
  -2 -11  -2 3549.62 329.339   8
  -2  11  -2 3072.55 294.479   5
  -2  11  -3 38740.9 1010.91   5
   2  11   3 41949.2 892.240   5
  -2 -11  -3 39683.2 1031.39   8
  -2  11  -4 27120.2 879.469   5
   2  11   4 28584.6 743.097   5
  -2 -11  -4 26604.5 863.669   8
  -2 -11  -5 902.336 200.795   8
   2 -11   5 1112.49 284.480   2
  -2  11  -5 950.397 221.874   5
  -2 -11  -6 4861.63 367.224   8
   2  11   6 5071.14 410.555   3
  -2  11  -6 4909.72 398.676   5
   2 -11   6 4650.30 437.988   2
   2  11   7 427.582 229.895   3
  -2 -11  -7 329.500 172.230   8
  -2 -11  -7 153.433 218.021   4
  -2  11  -7 610.873 231.909   5
   2 -11   7 70.5694 256.430   2
   2 -11   8 1932.86 364.571   2
  -2  11  -8 2331.44 331.244   5
  -2 -11  -8 1977.60 350.343   4
   2  11   8 2182.19 329.639   3
  -2 -11  -9 15560.9 812.956   4
   2  11   9 16696.2 780.280   3
  -2  11  -9 16577.6 782.538   5
   2 -11   9 17145.4 905.425   2
  -2  11 -10 524.662 282.761   5
   2 -11  10 381.098 312.400   2
  -2 -11 -10-3.31017 281.425   4
   2  11  10 175.432 266.245   3
  -2  11 -11 710.246 301.255   5
   2 -11  11 665.594 378.204   2
   2  11  11 109.349 265.488   3
  -2 -11 -11-436.259 332.156   4
  -2  11 -11 87.0950 230.665   1
  -2  11 -12 347.526 330.363   5
  -2  11 -12 88.8772 220.412   1
   2 -11  12 40.4864 315.900   2
   2  11  12 492.921 315.347   3
  -2 -11 -12-307.153 369.326   4
   2  11  13 2891.26 460.526   3
  -2  11 -13 3644.60 488.888   5
  -2 -11 -13 2194.44 424.775   4
   2 -11  13 3200.69 541.689   2
   2  11  14 3900.24 506.450   3
   2 -11  14 4055.96 601.569   2
   2  12 -15 912.651 435.439   5
  -2  12  15 859.615 463.134   3
  -2  12  14 1153.37 461.913   3
   2  12 -14 1076.57 410.531   5
   2  12 -13 9879.07 785.070   5
  -2  12  13 9310.68 816.222   3
  -2 -12  12 5405.42 599.879   7
  -2  12  12 5326.42 485.190   7
   2  12 -12 5424.55 582.037   5
  -2  12  12 4950.34 584.029   3
  -2  12  11 5477.00 473.792   7
  -2 -12  11 5486.65 563.309   7
   2  12 -11 5540.19 587.031   5
  -2  12  11 4868.70 564.240   3
  -2 -12  10 1709.95 356.679   7
  -2  12  10 1764.90 314.728   7
   2  12 -10 2229.04 421.213   5
  -2 -12  10 2173.09 298.765   8
  -2  12  10 2197.94 416.804   3
  -2  12   9 3697.93 467.749   3
  -2  12   9 3480.69 367.440   7
  -2 -12   9 3401.18 349.810   8
   2  12  -9 3522.47 448.181   5
  -2 -12   9 4208.41 460.655   7
  -2 -12   8 1419.76 322.159   7
  -2 -12   8 1171.18 253.023   8
  -2  12   8 1238.21 328.568   3
  -2  12   8 1529.68 287.466   7
   2  12  -8 1875.79 356.291   5
  -2 -12   7 32917.9 1030.41   8
  -2  12   7 34227.3 815.655   6
  -2  12   7 31659.9 981.464   7
   2  12  -7 34021.1 1099.00   5
  -2  12   7 32563.4 1146.81   3
  -2 -12   7 31521.1 1031.66   7
  -2 -12   6 16680.9 722.328   7
  -2  12   6 18377.5 696.856   7
  -2  12   6 19511.9 611.404   6
  -2 -12   6 18493.1 749.484   8
  -2  12   6 19388.1 835.221   3
   2  12  -6 17993.7 761.992   5
  -2 -12   5 10401.5 520.933   7
  -2 -12   5 9629.57 542.636   8
  -2  12   5 10596.7 460.169   6
   2  12  -5 9428.62 533.151   5
  -2  12   5 10172.3 594.086   3
  -2 -12   4 1960.18 289.740   8
  -2  12   4 1665.03 282.335   3
   2  12  -4 2045.92 285.719   5
  -2  12   4 2029.22 225.862   6
  -2  12   3 4095.68 357.444   3
   2  12  -3 4289.82 347.757   5
  -2 -12   3 4554.26 390.245   8
  -2  12   2 4996.58 380.987   3
  -2  12   2 5734.64 416.872   5
  -2 -12   2 5793.77 417.943   8
   2  12  -2 5105.74 361.889   5
  -2  12   1 34305.8 948.508   3
  -2  12   1 33783.7 993.007   5
  -2 -12   1 34079.6 1014.71   8
   2  12  -1 34394.1 922.582   5
   2  12   0 23969.4 736.692   5
  -2  12   0 24462.6 824.719   5
  -2 -12   0 24172.6 839.476   8
  -2  12   0 24483.2 770.229   3
  -2  12  -1 2409.31 239.389   3
   2  12   1 2312.89 240.360   5
  -2  12  -1 2092.50 280.925   5
  -2 -12  -1 1681.92 264.310   8
  -2  12  -2 786.189 210.716   5
  -2 -12  -2 689.906 197.675   8
  -2  12  -2 978.136 187.828   3
   2  12   2 939.967 111.802   7
   2  12   2 856.583 174.127   5
   2  12   3 1398.34 101.127   7
  -2 -12  -3 1284.31 235.346   8
   2  12   3 1536.04 215.861   5
  -2  12  -3 1466.46 232.899   5
  -2 -12  -4 16877.7 704.222   8
  -2  12  -4 17855.7 732.683   5
   2 -12   4 18804.6 798.185   2
   2  12   4 18655.9 618.689   5
   2 -12   5 11509.6 653.859   2
  -2  12  -5 11884.3 609.332   5
  -2 -12  -5 12275.6 597.716   8
   2 -12   6 37793.5 1272.58   2
  -2  12  -6 40907.1 1181.94   5
  -2 -12  -6 38771.6 1089.40   8
   2  12   6 40865.3 1174.12   3
  -2  12  -7 1450.94 276.838   5
   2 -12   7 586.414 273.859   2
   2  12   7 1529.50 292.426   3
  -2 -12  -7 1578.74 261.627   8
  -2  12  -8 35.2781 204.442   5
   2 -12   8-350.463 326.596   2
   2  12   8-36.2318 226.056   3
  -2  12  -9 152.653 247.367   5
   2 -12   9-55.3527 267.976   2
   2  12   9-141.292 259.030   3
   2 -12  10 4911.10 571.314   2
   2  12  10 4362.38 454.410   3
  -2  12 -10 4736.13 496.869   5
  -2  12 -11 322.238 290.992   5
   2 -12  11 443.685 382.590   2
   2  12  11 513.253 320.295   3
   2 -12  12 5492.76 615.878   2
   2  12  12 5229.93 566.245   3
  -2  12 -12 5344.78 559.290   5
   2  12  13 5895.87 592.873   3
   2 -12  13 6438.70 704.549   2
  -2  12 -13 6041.12 614.619   5
   2 -12  14 2147.88 541.407   2
   2  12  14 91.9834 317.865   3
   2  12  15 16.0438 330.888   3
  -2  13  14 6889.18 752.258   3
   2  13 -14 8668.97 791.697   5
   2  13 -13 952.769 384.733   5
  -2  13  13 110.608 369.281   3
   2  13 -12 306.444 363.109   5
  -2  13  12 181.679 335.173   3
  -2  13  11 65.9709 350.236   3
   2  13 -11 842.275 366.711   5
  -2  13  11 854.719 283.100   7
   2  13 -10 7468.04 626.856   5
  -2  13  10 6902.61 510.495   7
  -2  13  10 6954.38 633.348   3
  -2 -13  10 7907.11 514.370   8
   2  13  -9-198.427 269.582   5
  -2  13   9 111.538 222.881   7
  -2 -13   9 214.695 208.138   8
  -2  13   9 75.1300 288.239   3
  -2 -13   8 12287.1 647.253   8
   2  13  -8 13374.5 740.384   5
  -2  13   8 11976.4 747.654   3
  -2  13   8 13271.4 639.041   7
  -2  13   7 18565.6 596.428   6
  -2  13   7 17052.7 849.162   3
  -2 -13   7 17361.4 762.352   8
   2  13  -7 18888.0 836.608   5
  -2  13   7 18024.2 715.405   7
  -2 -13   6 2433.45 328.325   8
  -2  13   6 2677.48 390.083   3
  -2  13   6 2700.22 319.280   7
  -2  13   6 2593.11 248.136   6
   2  13  -6 2801.42 344.667   5
   2  13  -5 1878.39 300.770   5
  -2  13   5 2275.31 335.634   3
  -2 -13   5 1874.40 296.222   8
  -2  13   5 2128.04 236.546   6
  -2  13   4 22657.2 734.599   6
   2  13  -4 23673.0 837.560   5
  -2 -13   4 22744.4 862.325   8
  -2  13   4 22204.6 861.041   3
  -2  13   3 319.234 180.489   3
   2  13  -3 297.394 173.782   5
  -2 -13   3 357.668 237.165   8
  -2 -13   2 16161.6 718.219   8
  -2  13   2 16418.8 705.623   5
  -2  13   2 15609.6 675.017   3
   2  13  -2 15631.6 649.640   5
  -2  13   1 4201.75 353.601   3
  -2  13   1 4157.09 377.798   5
  -2 -13   1 4228.91 390.019   8
   2  13  -1 4207.09 341.816   5
  -2 -13   0 14379.9 674.003   8
  -2  13   0 15213.4 673.036   5
  -2  13   0 14662.9 614.254   3
   2  13   0 15413.8 606.291   5
   2  13   1 487.615 167.699   5
  -2 -13  -1 401.546 233.863   8
  -2  13  -1 629.842 237.810   5
  -2  13  -1 683.374 176.886   3
  -2 -13  -2 31965.3 1033.16   8
   2  13   2 35607.9 744.730   2
  -2  13  -2 34913.3 924.221   3
   2  13   2 32627.1 709.791   7
   2  13   2 34994.6 915.881   5
  -2  13  -2 33370.3 1019.25   5
  -2  13  -3 27481.5 929.093   5
   2  13   3 28268.6 816.965   5
   2 -13   3 28228.1 956.557   2
   2  13   3 29329.0 595.787   2
  -2  13  -3 29462.7 815.154   3
   2 -13   4 9248.58 566.603   2
  -2 -13  -4 9429.72 552.015   8
  -2  13  -4 9253.44 542.492   5
   2  13   4 9428.91 466.964   5
  -2  13  -5 8394.94 534.376   5
   2 -13   5 7081.73 537.400   2
  -2 -13  -5 7583.59 485.064   8
  -2 -13  -6 25291.8 885.073   8
   2  13   6 26962.7 970.397   3
   2 -13   6 24525.4 1023.21   2
  -2  13  -6 25738.2 962.532   5
  -2  13  -7 789.574 284.279   5
   2  13   7 924.820 278.795   3
   2 -13   7 668.698 269.579   2
  -2 -13  -7 1224.50 253.273   8
   2  13   8 15671.9 786.861   3
   2 -13   8 15070.1 855.481   2
  -2  13  -8 15256.4 785.010   5
  -2  13  -9 193.951 259.534   5
   2 -13   9-32.3080 310.067   2
   2  13   9 75.7349 264.191   3
   2 -13  10 5728.90 607.023   2
   2  13  10 5440.50 533.044   3
  -2  13 -10 5980.09 547.984   5
   2 -13  11 804.516 410.192   2
  -2  13 -11 163.616 299.740   5
   2  13  11 363.946 313.910   3
  -2  13 -12 479.656 336.034   5
   2  13  12 459.721 295.912   3
   2 -13  12 763.528 384.210   2
  -2  13 -13 473.850 345.851   5
   2  13  13 756.164 365.119   3
   2 -13  13 814.282 409.432   2
   2  13  14 2640.29 496.101   3
   2 -13  14 4063.00 614.871   2
   2  13  15 337.878 365.181   3
  -2  14  14 343.945 375.979   3
   2  14 -14 173.042 367.191   5
  -2  14  13 1495.15 453.236   3
   2  14 -13 560.663 402.178   5
   2  14 -12 4610.41 579.480   5
  -2  14  12 3927.99 565.959   3
  -2  14  11 3911.23 556.748   3
  -2  14  11 3950.04 424.843   7
   2  14 -11 3762.96 507.042   5
  -2  14  10 6811.12 513.471   7
  -2  14  10 7014.09 644.945   3
   2  14 -10 7310.23 635.739   5
  -2 -14  10 6776.05 486.863   8
   2  14  -9 5660.14 555.619   5
  -2 -14   9 6608.72 499.047   8
  -2  14   9 5602.06 454.588   7
  -2  14   9 5796.72 597.549   3
   2  14  -8 1107.18 329.528   5
  -2  14   8 1130.17 270.899   7
  -2  14   8 1263.11 353.276   3
  -2 -14   8 1044.24 258.464   8
  -2  14   7 7827.61 491.905   7
  -2  14   7 8138.16 402.430   6
  -2  14   7 7281.32 599.581   3
   2  14  -7 7482.52 577.460   5
  -2 -14   7 7103.79 512.796   8
   2  14  -6 26215.8 988.589   5
  -2  14   6 28453.0 1085.74   3
  -2  14   6 27908.4 803.419   6
  -2 -14   6 29114.6 1026.98   8
  -2  14   6 28805.5 932.645   7
  -2  14   5 3088.43 294.472   6
   2  14  -5 2514.66 329.006   5
  -2 -14   5 2732.17 361.153   8
  -2  14   5 3594.34 432.590   3
   2  14  -4 15188.7 689.807   5
  -2  14   4 14540.7 600.752   6
   2 -14  -4 12732.6 329.163   2
  -2 -14   4 14487.5 714.580   8
  -2  14   4 14489.9 720.189   3
   2  14  -3 5324.83 414.456   5
  -2 -14   3 5312.71 449.944   8
  -2  14   3 5025.59 426.084   3
  -2  14   2 9256.15 542.828   3
   2  14  -2 9485.93 529.341   5
  -2  14   2 9250.13 558.381   5
  -2 -14   2 9114.42 565.547   8
   2  14  -1 2198.86 282.338   5
  -2 -14   1 2201.04 321.359   8
  -2  14   1 1942.38 262.217   3
  -2  14   1 2018.13 300.564   5
  -2  14   0 63270.2 1503.07   5
   2  14   0 62243.6 1381.46   5
  -2 -14   0 61843.9 1531.74   8
  -2  14   0 59839.8 1404.82   3
   2  14   1 11825.3 540.465   5
  -2 -14  -1 10628.3 595.855   8
   2 -14   1 11803.3 539.032   2
  -2  14  -1 11270.6 603.539   5
  -2  14  -1 10953.8 537.958   3
  -2  14  -2 5573.96 451.872   5
  -2  14  -2 5849.56 390.858   3
   2 -14   2 5818.22 428.559   2
  -2 -14  -2 6364.44 481.721   8
   2  14   2 6599.32 409.038   5
  -2 -14  -3 11385.5 626.736   8
  -2  14  -3 11490.1 611.427   5
  -2  14  -3 12304.4 541.988   3
   2 -14   3 11417.0 602.748   2
   2  14   3 12504.4 557.272   5
   2  14   4 5596.48 379.278   5
   2 -14   4 4554.83 421.764   2
  -2 -14  -4 4986.61 431.640   8
  -2  14  -4 4782.33 426.544   5
   2 -14   5 2391.31 325.629   2
  -2 -14  -5 2913.45 350.044   8
  -2  14  -5 2784.02 344.976   5
  -2 -14  -6 17921.9 759.785   8
   2  14   6 19508.6 841.990   3
   2 -14   6 17658.2 853.572   2
  -2  14  -6 17612.3 818.115   5
  -2  14  -7 280.542 244.476   5
   2 -14   7 110.315 291.436   2
   2  14   7 648.829 285.124   3
  -2  14  -8 358.889 285.393   5
   2 -14   8 30.3395 284.273   2
   2  14   8 135.779 250.727   3
  -2  14  -9 3007.35 425.117   5
   2 -14   9 2929.36 459.976   2
   2  14   9 2483.46 414.728   3
   2  14  10 9458.67 690.860   3
  -2  14 -10 10804.7 733.039   5
   2 -14  10 10590.7 773.454   2
  -2  14 -11 509.481 310.951   5
   2  14  11 332.011 335.297   3
   2 -14  11 487.956 357.764   2
  -2  14 -12 1951.97 435.815   5
   2  14  12 1738.16 413.570   3
   2 -14  12 2388.38 502.074   2
  -2  14 -13 390.008 353.786   5
   2 -14  13 1095.70 454.808   2
   2  14  13 104.547 341.437   3
   2  14  14 389.093 380.612   3
   2  14  15 261.526 388.611   3
   2  15 -14 312.221 384.474   5
  -2  15  13-29.1975 382.276   3
   2  15 -13 626.404 408.182   5
   2  15 -12 1537.96 454.175   5
  -2  15  12 773.339 403.766   3
   2  15 -11 713.236 403.015   5
  -2  15  11 695.351 407.031   3
   2  15 -10 372.431 357.572   5
  -2  15  10 227.899 218.859   7
  -2  15  10 753.192 347.592   3
   2  15  -9 11674.4 765.307   5
  -2 -15   9 12440.9 688.935   8
  -2  15   9 12865.3 668.796   7
  -2  15   9 11938.3 827.229   3
   2  15  -8 344.079 254.013   5
  -2  15   8 502.660 328.396   3
  -2 -15   8 219.164 235.888   8
  -2  15   8 543.638 239.132   7
  -2  15   7 4764.66 325.577   6
  -2  15   7 4736.74 515.590   3
  -2  15   7 4505.64 389.643   7
   2  15  -7 4687.77 484.297   5
  -2 -15   7 4692.68 448.055   8
   2  15  -6 633.464 282.716   5
  -2  15   6 545.508 291.834   3
  -2  15   6 249.428 192.007   7
  -2  15   6 543.251 173.232   6
  -2 -15   6 200.189 263.517   8
   2  15  -5 624.716 256.726   5
  -2 -15   5 676.463 262.500   8
  -2  15   5 1167.73 312.439   3
  -2  15   5 820.172 214.841   6
  -2 -15   4 6104.65 502.846   8
   2  15  -4 6020.66 467.589   5
  -2  15   4 6130.32 509.415   3
   2 -15  -3 33688.5 701.181   2
  -2 -15   3 35630.0 1165.60   8
   2  15  -3 35734.5 1094.56   5
  -2  15   3 34933.4 1138.20   3
   2  15  -2 15609.4 688.696   5
  -2  15   2 14225.5 704.038   5
   2 -15  -2 13584.5 472.803   2
  -2 -15   2 15124.9 750.601   8
  -2  15   2 14437.2 695.677   3
  -2  15   1 4199.39 419.499   5
   2  15  -1 4505.53 387.634   5
  -2 -15   1 3376.80 370.036   8
  -2  15   1 3438.20 357.778   3
   2 -15  -1 3670.04 273.506   2
  -2  15   0 10357.2 562.806   3
   2 -15   0 9819.95 474.774   2
  -2  15   0 9866.14 587.558   5
  -2 -15   0 10059.3 612.770   8
   2  15   0 10854.7 560.414   5
  -2  15  -1 7626.33 469.986   3
  -2 -15  -1 6116.72 482.618   8
   2 -15   1 6626.22 420.765   2
  -2  15  -1 7640.75 533.521   5
   2  15   1 7372.09 453.040   5
   2  15   2 3664.04 340.022   5
  -2  15  -2 3459.86 337.285   3
   2 -15   2 2880.74 312.807   2
  -2  15  -2 3531.33 380.155   5
  -2 -15  -2 2978.66 372.624   8
   2  15   3 56298.7 1309.17   5
  -2  15  -3 52981.9 1430.34   5
  -2 -15  -3 53222.8 1448.19   8
  -2  15  -3 54581.9 1279.81   3
   2 -15   3 52971.5 1404.60   2
   2 -15   4-185.644 267.498   2
   2  15   4 174.834 175.331   5
  -2 -15  -4-36.4062 240.676   8
  -2  15  -4 18.5928 213.921   5
  -2  15  -5 1418.24 315.568   5
   2 -15   5 1754.58 319.714   2
   2  15   5 1519.94 321.399   3
  -2 -15  -5 2069.83 329.930   8
  -2  15  -6-8.16590 229.368   5
   2 -15   6-102.840 270.908   2
  -2 -15  -6 345.227 230.567   8
   2  15   6 542.442 299.385   3
   2 -15   7 16805.1 886.593   2
   2  15   7 17205.0 848.431   3
  -2  15  -7 16220.8 839.977   5
   2  15   8 11460.0 722.636   3
   2 -15   8 10955.4 737.765   2
  -2  15  -8 11725.0 729.533   5
   2  15   9 16707.7 880.837   3
   2 -15   9 17085.4 955.218   2
  -2  15  -9 15491.5 873.529   5
  -2  15 -10 1458.35 385.297   5
   2 -15  10 1477.80 403.552   2
   2  15  10 540.780 328.479   3
  -2  15 -11 2726.59 482.676   5
   2 -15  11 3241.75 507.656   2
   2  15  11 2934.63 497.521   3
  -2  15 -12 4620.10 572.374   5
   2  15  12 4507.84 571.078   3
   2 -15  12 4784.17 615.984   2
   2  15  13 12706.0 892.160   3
   2 -15  13 15232.0 1020.33   2
  -2  15 -13 12725.1 879.090   5
   2  15  14 471.512 383.182   3
   2  16 -13 262.258 399.730   5
  -2  16  13-716.002 493.232   3
  -2  16  12 268.326 395.916   3
   2  16 -12-132.624 391.801   5
   2  16 -11 5460.09 622.336   5
  -2  16  11 5420.60 638.746   3
   2  16 -10 313.781 313.222   5
  -2  16  10 615.449 367.623   3
  -2 -16   9 1486.95 314.814   8
  -2  16   9 1653.87 438.715   3
   2  16  -9 1684.94 402.361   5
  -2  16   9 2136.05 326.949   7
   2  16  -8 1303.52 361.183   5
  -2  16   8 1458.61 387.822   3
  -2  16   8 1359.08 291.233   7
  -2 -16   8 1660.91 343.599   8
   2  16  -7 451.625 279.552   5
  -2  16   7 761.680 333.623   3
  -2 -16   7 894.157 312.694   8
  -2  16   7 1084.47 252.846   7
  -2  16   6 15702.3 719.974   7
  -2  16   6 15444.5 854.829   3
  -2  16   6 15663.0 632.487   6
  -2 -16   6 14204.5 775.976   8
   2  16  -6 15556.8 806.385   5
   2  16  -5 11945.2 689.882   5
  -2  16   5 12303.8 577.151   6
  -2  16   5 11998.7 729.037   3
  -2 -16   5 11274.3 680.751   8
  -2  16   4 1472.65 321.380   3
  -2 -16   4 1034.31 277.606   8
   2  16  -4 1719.87 326.935   5
  -2  16   3 2731.20 371.517   3
  -2 -16   3 2788.50 378.671   8
   2  16  -3 3331.88 375.704   5
  -2  16   2 52.5145 212.796   3
   2  16  -2 87.7864 216.859   5
  -2  16   2 50.8094 232.403   5
   2 -16  -2-4.71454 111.652   2
  -2 -16   2 29.9223 245.806   8
  -2 -16   1 10738.7 662.294   8
   2  16  -1 10133.7 569.982   5
   2 -16  -1 10367.5 454.171   2
  -2  16   1 10924.6 618.334   3
  -2  16   1 10142.9 617.806   5
  -2  16   0 16377.4 775.736   5
   2 -16   0 14502.8 591.023   2
  -2 -16   0 15053.4 768.620   8
   2  16   0 15617.2 699.690   5
  -2  16   0 16397.5 728.066   3
  -2 -16  -1 4472.52 448.094   8
  -2  16  -1 4831.69 457.615   5
   2 -16   1 3904.62 335.282   2
   2  16   1 4227.36 372.822   5
  -2  16  -1 4146.21 395.719   3
   2 -16   2 411.935 182.785   2
  -2  16  -2 955.538 286.630   5
  -2 -16  -2 327.948 268.422   8
  -2  16  -2 781.414 231.631   3
   2  16   2 942.657 241.080   5
   2  16   3 10466.5 558.628   5
   2 -16   3 9172.95 561.718   2
  -2 -16  -3 9374.15 608.280   8
  -2  16  -3 9349.71 618.691   5
  -2  16  -3 10578.8 555.688   3
   2  16   4 3918.66 370.428   5
  -2 -16  -4 3347.72 405.524   8
   2 -16   4 3026.56 372.895   2
  -2  16  -4 2940.88 395.759   5
   2 -16   5 36092.6 1216.19   2
   2  16   5 37711.6 1246.05   3
  -2  16  -5 33976.5 1193.01   5
  -2 -16  -5 35605.9 1154.92   8
  -2  16  -6 11088.9 698.374   5
   2  16   6 10348.7 679.280   3
   2 -16   6 11672.2 708.487   2
  -2 -16  -6 10923.4 629.155   8
   2 -16   7 13713.0 811.367   2
   2  16   7 13074.7 775.856   3
  -2  16  -7 13019.9 767.680   5
   2 -16   8 168.858 289.708   2
   2  16   8 154.721 295.703   3
  -2  16  -8-66.9189 265.774   5
   2 -16   9 7029.74 655.051   2
   2  16   9 6864.39 610.667   3
  -2  16  -9 6140.56 588.549   5
  -2  16 -10 1988.26 405.845   5
   2 -16  10 2577.58 476.397   2
   2  16  10 1810.09 409.686   3
   2 -16  11 17242.3 1007.52   2
   2  16  11 17937.0 1009.98   3
  -2  16 -11 17381.3 996.600   5
  -2  16 -12 3215.74 548.409   5
   2  16  12 3564.00 551.044   3
   2 -16  12 4791.42 637.776   2
  -2  16 -13 1307.20 408.477   5
   2  16  13 1441.92 456.409   3
   2  17 -12 384.871 383.712   5
  -2  17  12 701.900 396.094   3
  -2  17  11 1425.17 478.032   3
   2  17 -11 1297.33 404.294   5
  -2  17  10 964.465 418.918   3
   2  17 -10 1302.54 412.847   5
  -2  17   9 4517.85 573.919   3
   2  17  -9 3904.61 502.486   5
  -2 -17   9 5614.15 509.331   8
  -2 -17   8 8279.13 597.548   8
  -2  17   8 7613.23 531.907   7
   2  17  -8 7536.48 639.801   5
  -2  17   8 7239.23 683.069   3
   2  17  -7 69.9831 297.611   5
  -2  17   7 420.793 321.004   3
  -2  17   7 205.825 211.083   7
  -2 -17   7 916.529 315.260   8
   2  17  -6-182.814 263.370   5
  -2  17   6 191.796 330.861   3
  -2  17   6-42.1138 210.270   7
  -2  17   6 73.6849 172.079   6
  -2 -17   6-276.532 289.518   8
  -2  17   5 3097.73 433.765   3
   2  17  -5 3727.67 436.287   5
  -2  17   5 3812.16 359.838   6
  -2 -17   5 3422.44 422.171   8
   2  17  -4 19808.8 886.688   5
  -2  17   4 18914.5 909.832   3
  -2 -17   4 20132.5 930.446   8
   2  17  -3 2236.70 363.914   5
  -2  17   3 1393.99 312.415   3
  -2 -17   3 2460.29 377.199   8
   2  17  -2 39992.6 1219.99   5
  -2  17   2 38612.1 1275.19   5
  -2 -17   2 38711.9 1303.78   8
  -2  17   2 40197.7 1278.68   3
   2 -17  -1 5256.02 322.066   2
  -2 -17   1 4895.27 506.004   8
  -2  17   1 5083.89 474.389   5
  -2  17   1 5444.90 460.664   3
   2  17  -1 5414.87 455.450   5
   2 -17   0 86.0220 134.863   2
  -2  17   0 219.447 223.440   3
   2  17   0 82.6723 230.481   5
  -2  17   0 84.6568 239.059   5
  -2 -17   0 58.0181 266.768   8
   2 -17   1 3805.07 334.520   2
  -2  17  -1 4102.29 403.536   3
  -2 -17  -1 3400.90 416.612   8
  -2  17  -1 3899.95 433.962   5
   2  17   1 3456.58 366.432   5
  -2 -17  -2 22015.7 947.380   8
  -2  17  -2 22611.0 960.458   5
   2  17   2 21994.8 853.671   5
   2 -17   2 22256.5 832.825   2
  -2  17  -2 22034.9 858.421   3
  -2  17  -3 533.645 309.683   5
  -2  17  -3 534.701 237.249   3
  -2 -17  -3 192.183 212.318   8
   2 -17   3-129.774 215.577   2
   2  17   3-43.9095 191.633   5
  -2  17  -4 14222.3 771.394   5
   2  17   4 15783.6 709.035   5
  -2 -17  -4 13875.3 736.832   8
   2 -17   4 14711.3 743.587   2
  -2  17  -4 14857.6 672.555   3
  -2 -17  -5 303.440 268.509   8
   2 -17   5 79.7585 232.323   2
  -2  17  -5-8.14306 250.658   5
   2  17   5 297.004 296.897   3
   2 -17   6 3329.06 423.528   2
   2  17   6 3287.22 434.762   3
  -2  17  -6 2706.99 391.902   5
  -2  17  -7 206.957 263.103   5
   2 -17   7 336.609 267.914   2
   2  17   7 98.1498 311.533   3
  -2  17  -8 25007.7 1118.32   5
   2  17   8 24397.7 1093.18   3
   2 -17   8 23288.1 1076.15   2
   2 -17   9 2166.40 434.067   2
   2  17   9 1822.97 419.861   3
  -2  17  -9 1632.02 412.344   5
   2 -17  10 2135.33 491.375   2
   2  17  10 728.513 343.060   3
  -2  17 -10 1438.15 409.739   5
  -2  17 -11 592.352 330.636   5
   2 -17  11 1271.37 439.884   2
   2  17  11 1121.42 423.668   3
  -2  17 -12 1941.17 444.571   5
   2 -17  12 3165.46 585.855   2
   2  17  12 2327.47 509.524   3
   2  17  13 683.945 413.627   3
  -2  17 -13 461.805 381.042   5
  -2  18  12 3962.88 639.467   3
   2  18 -12 4195.33 626.149   5
  -2  18  11 918.770 413.536   3
   2  18 -11 360.174 406.023   5
  -2  18  10 2743.10 513.862   3
   2  18 -10 1955.92 455.175   5
  -2  18   9 823.310 419.470   3
   2  18  -9 446.507 351.548   5
  -2 -18   9 1355.81 324.329   8
   2  18  -8 6539.42 627.383   5
  -2  18   8 6415.63 671.272   3
  -2 -18   8 7398.05 585.771   8
   2  18  -7-203.833 344.794   5
  -2  18   7 299.827 336.254   3
  -2  18   7-210.007 223.397   7
  -2 -18   7 104.678 294.308   8
  -2  18   6 16322.6 761.422   7
   2  18  -6 17319.7 911.626   5
  -2  18   6 16295.8 693.783   6
  -2  18   6 16271.4 915.994   3
  -2 -18   6 16102.2 846.620   8
   2  18  -5 2209.27 411.779   5
  -2  18   5 1811.76 353.228   3
  -2  18   5 1630.85 280.209   6
  -2 -18   5 1266.75 321.553   8
   2  18  -4 5586.25 521.373   5
  -2  18   4 5129.08 516.671   3
  -2 -18   4 5842.71 554.287   8
   2  18  -3 575.922 271.753   5
  -2 -18   3-69.5834 308.977   8
  -2  18   3 299.072 275.337   3
   2  18  -2 8795.61 599.074   5
  -2  18   2 8654.44 614.805   3
  -2  18   2 9374.45 658.460   5
  -2 -18   2 8832.18 638.586   8
   2  18  -1 6758.83 519.369   5
  -2 -18   1 6529.98 581.818   8
  -2  18   1 6387.60 551.379   5
  -2  18   1 6196.30 527.960   3
   2 -18   0 27191.0 811.025   2
   2  18   0 26860.5 982.727   5
  -2  18   0 27057.0 1070.42   5
  -2 -18   0 26708.6 1084.44   8
  -2  18   0 27324.0 1029.40   3
   2 -18   1 3826.19 331.935   2
   2  18   1 4157.88 413.430   5
  -2 -18  -1 3610.46 433.444   8
  -2  18  -1 3493.35 427.032   5
  -2  18  -1 4431.60 445.621   3
   2 -18   2 3516.66 359.207   2
  -2 -18  -2 3565.85 449.063   8
   2  18   2 3726.64 391.981   5
  -2  18  -2 4089.06 471.465   5
  -2  18  -2 3864.31 408.070   3
   2 -18   3 2582.65 328.826   2
  -2  18  -3 2671.55 359.074   3
   2  18   3 2187.56 334.868   5
  -2 -18  -3 2321.90 377.457   8
  -2  18  -3 2076.41 369.814   5
  -2 -18  -4 8162.99 592.307   8
  -2  18  -4 9381.08 564.514   3
   2  18   4 7986.39 542.792   5
  -2  18  -4 7553.07 593.722   5
   2 -18   4 8140.24 565.336   2
   2  18   5 7623.95 634.557   3
  -2 -18  -5 7411.70 555.989   8
   2 -18   5 7932.19 572.626   2
  -2  18  -5 7399.16 606.609   5
   2 -18   6 2357.36 382.360   2
  -2  18  -6 2371.85 418.321   5
   2  18   6 2468.10 421.439   3
   2 -18   7 1456.30 351.291   2
   2  18   7 1366.30 368.599   3
  -2  18  -7 1245.43 358.785   5
  -2  18  -8-129.810 322.543   5
   2 -18   8 296.495 322.057   2
   2  18   8-412.197 357.491   3
  -2  18  -9 604.450 338.984   5
   2 -18   9 1041.76 391.018   2
   2  18   9 331.133 363.116   3
  -2  18 -10 3280.92 513.872   5
   2 -18  10 4245.26 568.069   2
   2  18  10 3464.07 529.148   3
  -2  18 -11 5545.36 658.855   5
   2 -18  11 6873.76 699.397   2
   2  18  11 5997.78 687.250   3
  -2  18 -12 652.772 392.833   5
   2  18  12 572.464 410.177   3
  -2  18 -13 440.531 395.588   5
   2  19 -11 9802.05 843.374   5
  -2  19  11 10215.8 895.999   3
   2  19 -10-127.407 375.850   5
  -2  19  10 398.160 420.969   3
   2  19  -9 6381.87 654.683   5
  -2  19   9 5926.26 683.007   3
   2  19  -8 1755.69 415.458   5
  -2 -19   8 1936.23 387.242   8
  -2  19   8 1865.95 481.318   3
   2  19  -7 2785.38 451.033   5
  -2  19   7 2972.91 506.875   3
  -2  19   7 2252.08 352.337   7
  -2 -19   7 3283.70 467.235   8
  -2  19   6-166.120 227.769   7
   2  19  -6 433.379 324.727   5
  -2 -19   6-119.600 253.394   8
  -2  19   6 321.094 355.713   3
   2  19  -5 2932.55 440.036   5
  -2  19   5 2481.55 439.955   3
  -2  19   5 3295.66 367.835   6
  -2 -19   5 2701.90 410.558   8
  -2 -19   4 5153.63 538.011   8
  -2  19   4 4795.70 531.171   3
   2  19  -4 4822.58 487.877   5
  -2  19   3 12077.9 769.473   3
   2  19  -3 12708.5 741.236   5
  -2 -19   3 12482.6 773.102   8
  -2  19   2 4405.88 466.967   3
   2  19  -2 4180.56 436.407   5
  -2 -19   2 4311.34 507.253   8
  -2  19   2 4301.91 496.855   5
   2  19  -1 543.685 252.847   5
  -2  19   1 505.338 276.826   5
  -2 -19   1 835.142 371.127   8
  -2  19   1 1250.50 340.531   3
  -2  19   0 625.541 321.869   5
  -2  19   0 682.539 286.843   3
   2  19   0 355.376 222.386   5
  -2 -19   0 583.450 277.572   8
  -2  19  -1 15288.7 839.007   5
  -2 -19  -1 15830.8 836.895   8
   2  19   1 17362.7 817.180   5
  -2  19  -1 16741.8 818.790   3
   2 -19   1 16659.4 668.687   2
  -2  19  -2 6818.14 538.237   3
   2 -19   2 6110.90 452.880   2
   2  19   2 6857.12 529.742   5
  -2  19  -2 6391.08 576.837   5
  -2 -19  -2 5936.79 537.650   8
  -2  19  -3 9902.35 607.258   3
  -2 -19  -3 9720.06 675.458   8
   2  19   3 9881.01 615.792   5
  -2  19  -3 9032.48 671.445   5
   2 -19   3 9803.59 588.095   2
   2 -19   4 1347.37 309.627   2
   2  19   4 23.4641 223.768   5
  -2  19  -4 913.013 270.793   3
  -2  19  -4 811.484 354.983   5
  -2 -19  -4 681.878 310.860   8
   2 -19   5 82.5108 278.421   2
   2  19   5 338.713 304.100   3
  -2  19  -5-448.374 325.520   5
   2 -19   6 3475.68 441.211   2
   2  19   6 3003.45 486.320   3
  -2  19  -6 2527.84 431.223   5
   2 -19   7 1457.99 362.837   2
   2  19   7 1235.37 367.597   3
  -2  19  -7 765.300 328.261   5
  -2  19  -8 5940.36 608.667   5
   2 -19   8 6601.98 617.676   2
   2  19   8 6722.01 656.725   3
  -2  19  -9 1105.75 392.894   5
   2 -19   9 1807.05 432.461   2
   2  19   9 894.605 403.970   3
   2 -19  10 1475.99 442.492   2
  -2  19 -10 887.012 363.737   5
   2  19  10 349.780 362.907   3
  -2  19 -11 1354.76 422.156   5
   2  19  11 1576.68 439.092   3
   2 -19  11 2610.34 545.036   2
  -2  19 -12 520.471 443.203   5
  -2  20  10 688.638 447.192   3
   2  20 -10 1040.26 478.908   5
   2  20  -9 1063.64 432.716   5
  -2  20   9 298.179 368.212   3
   2  20  -8 8278.23 731.505   5
  -2  20   8 8429.73 775.013   3
   2  20  -7 8463.59 727.973   5
  -2  20   7 7942.66 755.556   3
  -2 -20   7 8572.69 662.293   8
   2  20  -6 1248.73 372.968   5
  -2  20   6 1388.67 431.745   3
  -2  20   6 1178.91 279.807   7
  -2 -20   6 1824.24 389.385   8
   2  20  -5 9284.96 695.547   5
  -2  20   5 10301.3 612.719   6
  -2 -20   5 10338.5 718.394   8
  -2  20   5 9309.63 766.496   3
   2  20  -4 258.424 293.771   5
  -2  20   4-395.602 355.573   3
  -2 -20   4 389.441 334.398   8
   2  20  -3 513.818 328.802   5
  -2  20   3-39.6993 282.706   3
  -2 -20   3 38.8945 284.210   8
   2  20  -2 1010.89 319.454   5
  -2  20   2 757.270 303.073   5
  -2  20   2 1171.12 328.230   3
  -2 -20   2 1435.02 360.932   8
  -2 -20   1 24119.2 1074.23   8
   2  20  -1 23458.6 991.031   5
  -2  20   1 24615.3 1050.52   3
  -2  20   1 23149.4 1067.74   5
  -2  20   0 564.116 289.639   3
  -2  20   0-156.452 262.055   5
  -2 -20   0 12.6038 260.793   8
   2  20   0-118.106 269.931   5
  -2  20  -1 8334.66 670.775   5
  -2 -20  -1 9889.37 705.898   8
   2  20   1 9568.77 650.745   5
  -2  20  -1 10039.1 654.089   3
   2 -20   2 191.438 207.362   2
  -2 -20  -2-104.661 288.203   8
  -2  20  -2 479.409 269.477   3
  -2  20  -2 25.8059 287.155   5
   2  20   2 74.0453 267.523   5
  -2  20  -3 1742.64 368.487   5
   2 -20   3 2226.88 338.193   2
  -2  20  -3 2109.15 354.409   3
  -2 -20  -3 2223.52 403.732   8
   2  20   3 1993.62 352.565   5
   2 -20   4 871.235 285.878   2
  -2  20  -4 1257.90 308.006   3
   2  20   4 841.446 345.797   3
   2  20   4 626.505 271.096   5
  -2  20  -4 1010.81 370.348   5
   2 -20   5 15418.9 787.094   2
   2  20   5 16335.8 927.612   3
  -2  20  -5 15764.0 926.103   5
   2  20   6 1824.77 393.631   3
  -2  20  -6 1139.36 372.102   5
   2 -20   7 2171.88 400.892   2
   2  20   7 1415.04 424.631   3
   2 -20   8 714.032 350.138   2
   2  20   8 849.772 388.299   3
  -2  20  -8-174.638 388.847   5
   2 -20   9 741.751 391.626   2
  -2  20  -9-252.352 374.906   5
   2  20   9-230.146 368.276   3
  -2  20 -10 1059.56 423.053   5
   2  20  10 1570.31 450.919   3
  -2  20 -11 6544.05 721.137   5
  -2  21  10 144.406 411.311   3
   2  21  -9 3690.15 596.479   5
  -2  21   9 3425.55 595.853   3
  -2  21   8 4692.78 637.629   3
   2  21  -8 4516.56 623.849   5
   2  21  -7 1258.38 418.961   5
  -2  21   7 1839.72 503.499   3
   2  21  -6-55.1313 313.133   5
  -2  21   6 202.220 365.698   3
  -2 -21   6 693.266 361.187   8
  -2  21   5 99.4744 322.787   3
  -2 -21   5 203.164 296.427   8
   2  21  -5 638.550 336.604   5
  -2  21   4 8331.15 706.276   3
   2  21  -4 8672.93 694.919   5
  -2 -21   4 9526.97 737.403   8
  -2  21   3 14185.3 854.731   3
   2  21  -3 15014.0 855.653   5
  -2 -21   3 13381.2 825.629   8
   2  21  -2 8272.31 646.646   5
  -2  21   2 7624.85 659.252   5
  -2 -21   2 8621.82 678.545   8
  -2  21   2 8181.71 660.266   3
  -2  21   1 5084.68 533.834   3
  -2 -21   1 5122.62 557.185   8
  -2  21   1 4532.47 545.453   5
   2  21  -1 4538.77 490.087   5
  -2  21   0 1152.30 336.020   3
  -2 -21   0 1730.93 399.870   8
  -2  21   0 786.061 334.843   5
   2  21   0 661.342 326.416   5
  -2  21  -1 5342.02 572.358   5
  -2  21  -1 5182.11 512.341   3
  -2 -21  -1 5826.71 586.656   8
   2  21   1 5193.23 513.854   5
   2  21   2 15152.1 824.790   5
  -2  21  -2 14412.9 888.124   5
  -2 -21  -2 15697.0 873.832   8
  -2  21  -2 15973.5 829.112   3
   2  21   3 5977.51 539.729   5
  -2  21  -3 6176.87 549.383   3
   2 -21   3 6455.18 486.284   2
  -2  21  -3 5419.12 599.155   5
   2  21   4 1044.90 314.105   5
  -2  21  -4 1137.12 374.278   5
   2 -21   4 1974.65 333.862   2
   2  21   4 1405.62 400.425   3
   2 -21   5 2254.19 378.971   2
   2  21   5 2394.07 475.993   3
  -2  21  -5 1676.12 433.387   5
  -2  21  -6 533.744 314.506   5
   2 -21   6 1602.90 388.966   2
   2  21   6 1208.78 393.291   3
   2  21   7 807.850 396.804   3
  -2  21  -7 78.3609 380.828   5
   2 -21   8 15863.8 915.390   2
   2  21   8 15468.5 984.443   3
  -2  21  -8 13920.0 933.939   5
   2 -21   9 3260.96 532.386   2
   2  21   9 2644.75 506.701   3
  -2  21  -9 2030.08 460.722   5
  -2  21 -10-98.8606 375.461   5
   2  22  -9 75.2811 390.833   5
  -2  22   9 581.249 436.940   3
  -2  22   8 802.400 436.077   3
   2  22  -8 229.115 390.999   5
   2  22  -7 1250.48 420.558   5
  -2  22   7 1112.29 459.680   3
  -2  22   6 8628.21 815.386   3
   2  22  -6 8528.78 732.581   5
  -2  22   5 439.404 348.980   3
  -2 -22   5 317.622 355.389   8
   2  22  -5 245.051 345.449   5
  -2 -22   4 11813.0 808.461   8
  -2  22   4 11730.1 841.773   3
   2  22  -4 11596.2 810.190   5
   2  22  -3 529.597 307.572   5
  -2  22   3 156.679 344.665   3
  -2  22   2 1787.98 391.675   3
  -2  22   2 1563.36 403.828   5
  -2 -22   2 2364.92 453.492   8
   2  22  -2 1454.49 369.889   5
   2  22  -1-4.10952 319.740   5
  -2  22   1-110.137 291.669   3
  -2  22   1 179.635 294.821   5
  -2 -22   1 535.602 314.868   8
  -2  22   0 29031.8 1269.33   5
  -2  22   0 29591.6 1203.14   3
   2  22   0 29714.1 1190.84   5
  -2 -22   0 30537.2 1245.80   8
  -2  22  -1 517.718 335.845   5
  -2  22  -1 256.986 258.817   3
   2  22   1 244.402 303.080   5
  -2  22  -2 7115.17 601.346   3
   2  22   2 6989.06 604.425   5
  -2  22  -2 6515.66 652.980   5
  -2  22  -3 307.126 380.402   5
   2  22   3-208.914 281.560   5
   2  22   4 16715.6 965.053   3
   2 -22   4 15313.3 770.068   2
   2  22   4 14397.1 821.505   5
  -2  22  -4 14423.1 927.160   5
   2 -22   5 4531.29 495.075   2
   2  22   5 3789.23 561.584   3
  -2  22  -5 4148.75 565.149   5
   2  22   6 18960.0 1063.21   3
   2 -22   6 18817.6 909.706   2
  -2  22  -6 18358.4 1070.40   5
  -2  22  -7-349.910 401.076   5
   2  22   7 17.2779 345.898   3
   2  22   8 148.649 393.094   3
  -2  22  -8-221.106 403.403   5
  -2  22  -9-542.035 452.962   5
  -2  23   8 1239.63 488.435   3
   2  23  -7 3135.05 541.061   5
  -2  23   7 4020.77 628.053   3
   2  23  -6 2083.62 495.717   5
  -2  23   6 2713.54 551.933   3
   2  23  -5 1189.98 431.332   5
  -2  23   5 2496.37 514.157   3
   2  23  -4 5818.15 623.602   5
  -2  23   4 4711.68 569.701   3
   2  23  -3 6272.53 614.389   5
  -2  23   3 6924.33 674.813   3
   2  23  -2 6139.47 601.386   5
  -2  23   2 6232.47 626.628   3
   2  23  -1 1157.90 356.719   5
  -2  23   1 1171.84 345.776   3
  -2  23   1 1485.97 430.596   5
  -2  23   0-321.905 372.109   5
  -2  23   0 546.885 327.806   3
   2  23   0 389.705 309.202   5
   2  23   1 924.671 366.775   5
  -2  23  -1 521.479 311.592   3
  -2  23  -1 632.235 381.185   5
   2  23   2 8907.49 685.461   5
  -2  23  -2 8891.47 742.868   5
  -2  23  -2 8491.16 670.618   3
   2  23   3 7437.57 702.698   3
   2  23   3 6077.04 582.177   5
  -2  23  -3 6327.96 665.603   5
   2  23   4 4991.03 600.428   3
   2  23   4 4093.84 480.446   5
  -2  23  -4 4940.26 633.744   5
   2  23   5 751.690 410.511   3
  -2  23  -5 1619.94 494.978   5
   2  23   6 3106.53 557.664   3
  -2  23  -6 2293.53 522.231   5
   2  23   7 3011.05 530.598   3
  -2  23  -7 2599.03 544.569   5
  -2  23  -8 759.363 443.207   5
  -2  24   7 4411.58 661.378   3
   2  24  -6-134.205 406.375   5
  -2  24   6 837.181 462.022   3
   2  24  -5 1238.49 430.165   5
  -2  24   5 3304.00 593.112   3
   2  24  -4-174.322 353.001   5
  -2  24   4-575.481 433.095   3
  -2  24   3 24.5723 389.950   3
   2  24  -3 482.769 351.865   5
  -2  24   2 1452.90 389.888   3
   2  24  -2 2200.80 426.045   5
  -2  24   1 5230.87 589.974   3
  -2  24   1 5781.26 643.212   5
   2  24  -1 6140.52 626.494   5
   2  24   0 136.663 293.129   5
  -2  24   0 44.2692 338.653   3
  -2  24   0 787.452 415.971   5
  -2  24  -1 3591.23 486.489   3
  -2  24  -1 3530.22 540.784   5
   2  24   1 2831.84 459.971   5
   2  24   2 465.909 302.096   5
  -2  24  -2 1054.54 407.798   5
  -2  24  -3 2010.23 489.777   5
   2  24   3 2220.65 435.019   5
   2  24   4 1264.92 448.370   3
   2  24   4 1282.33 379.870   5
  -2  24  -4 1485.29 467.506   5
   2  24   5 5418.16 650.684   3
  -2  24  -5 4400.40 604.995   5
   2  24   6 1947.11 506.637   3
  -2  24  -6 1369.69 494.899   5
   2  25  -5 168.325 390.310   5
  -2  25   5 1357.95 500.069   3
   2  25  -4 289.921 377.251   5
  -2  25   4 785.290 406.820   3
  -2  25   3 2421.11 451.386   3
   2  25  -3 1981.45 454.199   5
  -2  25   2 137.154 350.436   3
   2  25  -2-391.621 381.835   5
  -2  25   1 286.315 342.580   3
   2  25  -1 630.537 384.081   5
  -2  25   1 54.7585 377.160   5
   2  25   0 1933.81 452.002   5
  -2  25   0 1227.56 441.205   5
  -2  25   0 990.423 364.784   3
  -2  25  -1 2910.40 454.670   3
   2  25   1 3049.42 493.367   5
  -2  25  -1 2795.61 532.575   5
  -2  25  -2 1900.61 506.918   5
   2  25   2 2338.65 502.809   3
   2  25   2 1788.52 429.706   5
  -2  25  -3 992.689 414.863   5
   2  25   3 1725.41 414.785   5
   2  25   3 1700.67 469.778   3
   2  25   4 3149.68 529.632   3
  -2  25  -4 3404.48 586.786   5
  -2  26   4 1160.43 435.247   3
  -2  26   3 506.649 371.821   3
   2  26  -3 1004.18 424.124   5
  -2  26   2 3024.98 532.334   3
   2  26  -2 4036.85 592.559   5
  -2  26   1-307.345 390.843   3
  -2  26   1-353.786 424.084   5
   2  26  -1 595.324 367.292   5
  -2  26   0 2593.85 467.188   3
  -2  26   0 3226.16 568.902   5
   2  26   0 3995.49 569.369   5
   2  26   1 604.323 382.385   5
   2  26   2 47.9917 332.262   5
   2  26   3-714.247 409.504   5
  -2  27   2 1328.20 423.930   3
  -2  27   1-627.923 423.438   3
   2  27   0-40.7552 341.359   5
   2  27   1 176.463 348.931   5
   2  27   2 3240.89 527.460   5
   2  27   3 2460.48 476.926   5
  -3   0  17 369.815 409.150   7
  -3   0  16-67.8174 377.592   7
  -3   0  15 3315.56 550.833   7
  -3   0  14-98.6561 325.439   7
  -3   0  13 1279.13 402.528   7
  -3   0  12 228.012 301.621   7
  -3   0  11 19700.4 606.050   8
  -3   0  11 20935.5 903.689   7
  -3   0  10 280.935 227.919   7
  -3   0  10 59.1698 131.201   8
  -3   0   9 12862.3 645.952   7
  -3   0   9 10974.9 449.472   8
  -3   0   8 91.1027 213.382   7
  -3   0   7 49612.9 1184.59   7
  -3   0   6 134.956 162.383   7
  -3   0   5 101715. 1741.79   7
  -3   0   4 1.78481 114.838   7
  -3   0   4-27.2294 62.6968   4
  -3   0   3 8475.11 370.836   7
  -3   0   2 10.9809 84.7809   7
  -3   0   1 192035. 2648.65   6
  -3   0   1 192960. 2591.47   7
  -3   0   0 121.075 107.696   6
  -3   0  -1 29250.8 690.386   6
  -3   0  -2 29.0149 101.178   6
   3   0   2 51.9110 36.6244   5
  -3   0  -3 8458.07 345.229   6
   3   0   3 7806.49 173.326   5
  -3   0  -4-51.6826 96.3064   6
   3   0   5 113158. 1456.03   3
  -3   0  -5 113093. 1675.39   6
  -3   0  -5 114937. 1590.79   8
  -3   0  -6-28.5656 37.3109   5
   3   0   6 50.7501 66.6980   3
  -3   0  -6-43.8495 179.517   1
  -3   0  -6 26.6536 101.884   6
  -3   0  -6-77.5709 84.1430   8
  -3   0  -7 10906.3 407.673   6
  -3   0  -7 10290.1 298.255   5
  -3   0  -7 11457.2 338.679   8
   3   0   7 10823.2 348.237   3
  -3   0  -8-144.452 96.8536   5
   3   0   8 48.9930 86.3474   3
  -3   0  -8-60.2428 67.6427   8
  -3   0  -8 16.2318 100.641   6
  -3   0  -9 62177.2 1152.17   6
   3   0   9 63511.4 1121.29   3
  -3   0 -10 149.944 118.667   6
   3   0  10-22.8167 108.084   3
  -3   0 -11 15736.4 855.891   1
   3   0  11 13110.1 769.820   2
   3   0  12-643.312 337.303   2
  -3   0 -12-178.802 321.878   1
  -3   0 -12 228.997 325.610   4
  -3   0 -13 974.703 377.880   1
   3   0  13 313.056 301.536   2
  -3   0 -13 820.933 349.530   4
  -3   0 -14 44.1837 363.091   1
   3   0  14-8.31527 298.950   2
  -3   0 -14 48.9603 319.298   4
  -3   0 -15 6412.52 707.618   4
  -3   0 -15 5491.55 661.755   1
   3   0  15 5644.09 592.808   2
  -3   0 -16-51.9785 421.596   1
   3   0  16 945.009 401.554   2
  -3   1  17-418.177 443.129   7
  -3  -1  16-99.3397 361.959   7
  -3   1  16 353.725 392.235   7
  -3   1  15 2220.95 460.223   7
  -3  -1  15 3240.02 518.474   7
  -3  -1  14 3919.30 552.837   7
  -3   1  14 3779.98 509.120   7
  -3   1  13 543.837 308.222   7
  -3  -1  13 169.682 315.959   7
  -3  -1  12 10683.4 701.151   7
  -3   1  12 11149.7 717.987   7
  -3  -1  11 2425.67 381.170   7
  -3   1  11 2939.66 396.696   7
  -3  -1  11 2903.83 244.515   8
  -3   1  11 2463.91 227.891   8
  -3  -1  10 1499.63 332.009   7
  -3   1  10 1080.09 304.190   7
  -3  -1  10 1237.98 178.498   8
  -3   1   9 9072.47 553.352   7
  -3  -1   9 8393.12 384.791   8
  -3  -1   9 8883.47 532.959   7
  -3  -1   8 6573.26 450.939   7
  -3   1   8 6692.31 458.255   7
  -3  -1   8 5746.61 323.204   8
  -3  -1   7 16177.0 540.275   8
  -3   1   7 17691.4 666.083   7
  -3  -1   7 16629.1 655.812   7
  -3  -1   6 127.212 143.119   7
  -3   1   6 122.883 174.352   7
  -3   1   5 10761.5 471.208   7
  -3  -1   5 11233.8 472.209   7
  -3  -1   5 11148.2 338.148   4
  -3  -1   4 31122.5 770.161   7
  -3   1   4 32351.3 803.987   7
  -3  -1   4 31666.0 603.874   4
  -3  -1   3 18960.4 553.712   7
  -3   1   3 19979.0 579.625   7
   3   1  -3 18966.1 485.569   1
  -3   1   2 15138.6 473.844   7
  -3  -1   2 14851.8 451.125   7
   3   1  -2 14355.2 413.305   1
  -3  -1   1 2157.06 163.136   7
  -3   1   1 2237.27 193.877   6
   3   1  -1 2291.81 170.321   1
  -3  -1   0 165.596 106.884   6
  -3   1   0 53.8636 96.2770   6
  -3  -1   0 180.153 93.9714   1
   3  -1   0 133.373 54.8059   3
  -3  -1  -1 37348.8 789.649   6
  -3   1  -1 38191.3 825.067   6
   3  -1   1 38047.6 660.827   5
  -3  -1  -2 116920. 1733.09   6
  -3   1  -2 118431. 1774.02   6
   3   1   2 112755. 1413.34   5
   3  -1   2 114974. 1498.00   5
  -3  -1  -3 72746.5 1226.77   6
  -3   1  -3 69867.4 1242.31   6
  -3  -1  -3 74140.1 1208.91   8
   3  -1   3 70583.9 979.669   5
  -3  -1  -4 1366.61 149.906   6
  -3   1  -4 1497.33 173.255   6
  -3   1  -4 1467.85 93.1231   5
  -3  -1  -4 1374.02 142.485   8
  -3   1  -5 4364.19 265.169   6
  -3   1  -5 4189.05 163.842   5
   3  -1   5 4665.88 161.832   3
  -3  -1  -5 4505.02 231.350   8
   3   1   5 4675.02 214.284   3
  -3  -1  -5 4543.53 258.320   6
  -3   1  -6 28142.9 604.778   8
  -3   1  -6 27303.4 543.823   5
  -3  -1  -6 28670.4 674.402   6
  -3   1  -6 26504.2 688.841   6
  -3   1  -6 28568.1 909.455   1
   3  -1   6 28178.5 514.813   3
  -3  -1  -6 29177.8 615.336   8
   3   1   6 27938.8 607.064   3
  -3  -1  -7 22630.0 588.899   6
  -3   1  -7 22147.4 625.274   6
  -3   1  -7 23211.0 856.865   1
  -3   1  -7 22676.3 501.262   8
  -3  -1  -7 22355.0 510.794   8
   3  -1   7 21900.6 467.369   3
   3   1   7 22753.2 562.698   3
  -3   1  -7 21773.1 511.762   5
  -3  -1  -7 20279.3 399.866   5
  -3  -1  -8 93431.8 1320.52   8
  -3   1  -8 93399.6 1980.94   1
  -3   1  -8 91638.6 1266.10   8
  -3  -1  -8 91912.4 1470.00   6
  -3   1  -8 89545.9 1539.62   6
  -3  -1  -8 84174.8 1285.64   5
  -3   1  -8 86229.2 1413.81   5
   3  -1   8 92095.0 1355.85   3
   3   1   8 96431.1 1489.33   3
  -3   1  -9 1102.02 305.097   1
  -3   1  -9 933.876 121.853   5
  -3  -1  -9 1087.70 118.440   5
   3   1   9 1127.71 164.674   3
  -3  -1  -9 1241.18 157.322   6
  -3   1  -9 1155.33 169.480   6
   3  -1   9 1067.62 132.134   3
   3   1  10 306.717 132.736   3
  -3   1 -10 287.981 284.138   1
  -3   1 -10 184.627 118.381   5
  -3   1 -10 394.249 144.539   6
  -3  -1 -10 231.546 108.190   6
  -3   1 -11 348.181 273.606   1
   3   1  11-21.4350 289.403   2
  -3  -1 -11 615.684 326.955   4
   3  -1  11-289.137 332.666   2
  -3  -1 -12 10555.7 729.147   4
  -3   1 -12 10829.0 776.465   1
   3  -1  12 9421.00 698.747   2
   3   1  12 9530.38 678.410   2
  -3  -1 -13 12923.8 840.713   4
  -3   1 -13 12204.4 818.198   4
   3   1  13 10759.5 735.600   2
  -3   1 -13 12310.1 865.650   1
   3  -1  13 10667.2 760.352   2
   3   1  14 463.191 312.940   2
  -3  -1 -14-91.5965 348.204   1
   3  -1  14 688.579 342.835   2
  -3   1 -14 417.918 331.117   1
  -3   1 -14 506.747 385.918   4
  -3  -1 -14 451.065 328.265   4
  -3  -1 -15 2129.80 523.245   1
   3   1  15 2517.24 447.899   2
  -3  -1 -15 2022.96 486.896   4
  -3   1 -15 2082.48 473.193   1
  -3   1 -15 3662.34 582.127   4
   3  -1  15 2383.21 472.412   2
   3  -1  16 2628.07 500.432   2
  -3  -1 -16 2171.93 534.393   1
  -3   1 -16 1524.88 493.662   1
  -3   1 -16 2089.67 531.172   4
  -3   2  17 144.331 380.534   7
  -3   2  16 472.888 377.253   7
  -3  -2  16 237.743 406.963   7
  -3  -2  15 1352.23 418.422   7
  -3   2  15 1841.51 425.599   7
  -3   2  14 10.3942 323.380   7
  -3  -2  14 69.3580 305.973   7
  -3  -2  13-37.5102 328.357   7
  -3   2  13 377.692 294.121   7
  -3  -2  12 10029.2 697.941   7
  -3   2  12 10573.9 692.013   7
  -3   2  11 4134.32 429.173   7
  -3  -2  11 3902.17 444.844   7
  -3  -2  10 5807.47 487.224   7
  -3  -2  10 5481.71 324.307   8
  -3   2  10 6519.77 491.171   7
  -3  -2   9 3173.54 248.327   8
  -3   2   9 3534.11 379.677   7
  -3   2   9 2949.59 363.885   3
  -3  -2   9 3045.43 356.790   7
  -3  -2   8 22314.9 799.791   7
  -3   2   8 21843.7 782.730   7
  -3   2   8 21586.3 836.774   3
  -3  -2   8 20638.2 626.138   8
  -3  -2   7 10085.8 512.619   7
  -3   2   7 9608.35 502.603   7
  -3   2   7 9031.94 513.461   3
  -3  -2   7 9314.47 408.740   8
  -3  -2   6 18738.6 574.979   8
  -3   2   6 20440.9 719.690   3
  -3  -2   6 20044.4 688.116   7
  -3   2   6 19089.5 676.337   7
  -3   2   5 12110.7 509.426   7
  -3  -2   5 11985.5 488.488   7
  -3  -2   5 11917.0 448.443   8
  -3   2   5 12190.7 528.789   3
  -3   2   4 15459.8 542.617   7
  -3  -2   4 15478.4 518.493   7
  -3  -2   4 15764.6 340.677   4
  -3   2   4 15837.4 569.853   3
  -3  -2   4 14589.5 499.567   8
  -3  -2   3-11.4906 115.330   8
  -3  -2   3 37.8086 38.5194   4
  -3  -2   3-166.816 119.674   7
  -3   2   3-24.4863 110.667   7
  -3   2   3 45.5001 98.2436   6
  -3   2   3 77.6329 116.474   3
   3   2  -3 23.7626 60.7846   1
  -3  -2   2 32049.3 690.982   7
  -3   2   2 30166.7 730.601   6
   3   2  -2 31900.6 636.675   1
  -3  -2   2 30044.9 731.884   8
  -3  -2   1 12714.6 385.003   7
  -3   2   1 12703.6 447.526   6
   3   2  -1 12796.9 385.110   1
  -3  -2   1 13710.4 453.891   8
  -3  -2   1 12639.4 385.699   1
  -3  -2   0 71110.1 1121.37   7
  -3  -2   0 72506.3 1209.08   1
  -3   2   0 75079.1 1292.79   6
   3  -2   0 73472.3 1125.71   3
  -3  -2   0 73624.5 1265.11   8
   3  -2   1 718.503 88.3949   5
  -3   2  -1 806.094 131.504   6
  -3  -2  -1 626.978 116.185   8
   3  -2   1 868.396 88.9157   3
  -3  -2  -2 135.763 92.7835   6
   3  -2   2 148.017 46.2510   3
  -3   2  -2 215.474 97.2475   6
  -3  -2  -2 56.5690 89.2151   8
   3  -2   2 269.665 63.0824   5
  -3  -2  -3 1418.73 142.431   6
  -3   2  -3 1455.22 171.126   6
  -3  -2  -3 1134.58 144.510   8
  -3   2  -3 1191.26 104.861   5
   3  -2   3 1312.48 104.407   5
  -3  -2  -4 46953.7 897.165   6
  -3   2  -4 47229.0 970.608   6
  -3   2  -4 45313.5 764.660   5
  -3  -2  -4 47072.7 889.591   8
   3  -2   5 62.9850 23.1071   3
  -3  -2  -5 299.660 89.4906   6
  -3   2  -5 164.050 117.944   6
   3   2   5 186.767 92.4445   3
  -3  -2  -5 117.824 84.9560   8
  -3   2  -5 46.3804 68.2808   5
  -3  -2  -5 166.391 77.1658   7
   3   2   6 44273.3 834.894   3
  -3  -2  -6 41812.9 826.489   6
  -3   2  -6 41784.4 929.147   6
  -3   2  -6 44525.7 1140.25   1
  -3  -2  -6 43342.4 802.242   8
  -3   2  -6 40418.2 769.502   5
   3  -2   6 38502.7 592.742   3
  -3  -2  -7 15155.2 449.494   6
  -3   2  -7 13994.4 516.709   6
  -3   2  -7 14157.8 387.573   8
   3   2   7 15257.0 471.557   3
   3  -2   7 13705.3 316.815   3
  -3   2  -7 13582.4 662.538   1
  -3  -2  -7 14538.1 422.801   8
  -3   2  -7 13909.8 431.833   5
  -3  -2  -8 17649.2 485.293   6
  -3   2  -8 17291.0 528.569   5
  -3   2  -8 17391.1 584.800   6
  -3   2  -8 17988.0 788.681   1
  -3   2  -8 18231.6 406.688   8
   3   2   8 18759.7 556.245   3
  -3  -2  -8 18567.9 454.878   8
  -3   2  -9 138.140 122.730   5
  -3  -2  -9 235.613 68.6748   5
   3   2   9 336.730 144.636   3
  -3  -2  -9 248.719 67.1270   8
  -3  -2  -9 430.528 108.679   6
  -3   2  -9 298.008 145.012   6
  -3   2  -9 634.484 277.244   1
  -3  -2 -10 13202.1 718.606   4
  -3   2 -10 13061.3 760.567   1
   3   2  10 12794.7 507.904   3
  -3   2 -10 11180.8 475.394   5
  -3   2 -10 11832.6 496.562   6
   3   2  11 873.744 183.428   3
   3   2  11 278.206 246.921   2
  -3   2 -11 898.368 335.062   1
  -3  -2 -11 895.828 318.372   4
  -3   2 -11 924.641 183.741   6
   3  -2  11 309.495 284.125   2
   3   2  12 3044.06 410.101   2
  -3   2 -12 4172.51 507.038   1
  -3  -2 -12 3568.26 458.976   4
   3  -2  12 2611.50 444.161   2
   3  -2  13 6204.02 608.805   2
  -3  -2 -13 6004.82 611.689   4
  -3   2 -13 7162.63 669.904   1
   3   2  13 7120.09 596.461   2
   3  -2  14 231.640 308.688   2
   3   2  14 683.633 309.211   2
  -3   2 -14 275.951 353.141   1
  -3  -2 -14 598.028 349.915   4
  -3   2 -14 788.332 396.829   4
   3  -2  15 515.839 403.661   2
  -3  -2 -15 713.066 433.190   1
  -3   2 -15 343.030 364.316   1
  -3  -2 -15 395.723 381.566   4
  -3   2 -15 871.749 430.699   4
  -3  -2 -16 2596.96 549.540   1
   3  -2  16 4039.04 576.662   2
  -3   2 -16 3486.85 633.052   4
  -3   2 -16 3577.44 578.467   1
  -3   3  17 463.060 383.452   7
  -3  -3  16 2932.60 499.936   7
  -3   3  16 2530.24 492.557   7
  -3  -3  15 429.624 386.089   7
  -3   3  15 580.506 385.677   7
  -3   3  14 3960.28 510.148   7
  -3  -3  14 3831.61 524.418   7
  -3  -3  13-69.6839 308.959   7
  -3   3  13 177.680 304.655   7
  -3  -3  12-88.6446 310.129   7
  -3   3  12 358.001 286.663   7
  -3  -3  11 12573.3 716.557   7
  -3   3  11 12466.6 697.559   7
  -3   3  11 12259.6 730.455   3
  -3  -3  10 12901.6 689.841   7
  -3   3  10 13655.6 695.911   7
  -3   3  10 13609.6 732.607   3
  -3  -3  10 12643.2 488.968   8
  -3  -3   9 6088.59 464.163   7
  -3   3   9 6221.01 484.699   3
  -3  -3   9 5852.60 330.018   8
  -3   3   9 6598.23 482.110   7
  -3  -3   8 3803.92 371.640   7
  -3   3   8 3687.10 355.147   7
  -3  -3   8 3745.28 270.314   8
  -3   3   8 3425.63 360.390   3
  -3  -3   7 6803.12 430.239   7
  -3   3   7 7282.76 445.595   7
  -3   3   7 6908.07 453.964   3
  -3  -3   7 6959.99 351.286   8
  -3  -3   6 7673.18 429.815   7
  -3   3   6 7794.48 438.875   7
  -3   3   6 7591.19 447.760   3
  -3  -3   6 7600.83 362.452   8
  -3  -3   5 11762.5 487.159   7
  -3   3   5 11112.1 489.755   7
  -3   3   5 10747.3 500.605   3
  -3  -3   5 10586.9 426.849   8
  -3  -3   4 33669.7 800.518   7
  -3   3   4 30815.4 815.038   7
  -3   3   4 31800.6 763.674   6
  -3   3   4 32250.9 849.601   3
   3   3  -4 32835.3 609.454   1
  -3  -3   4 32655.5 776.483   8
  -3  -3   3 16145.0 492.326   7
  -3   3   3 16673.5 545.655   7
  -3   3   3 15824.4 505.109   6
  -3   3   3 16184.5 544.690   3
  -3  -3   3 14561.1 256.127   4
   3   3  -3 16774.0 392.429   1
  -3  -3   3 15861.9 515.539   8
  -3  -3   2 10294.2 360.828   7
  -3   3   2 9384.85 392.003   6
   3   3  -2 9990.30 308.789   1
  -3  -3   2 10024.8 404.068   8
  -3   3   2 10349.5 395.239   3
  -3  -3   1 11073.9 345.512   7
  -3   3   1 9878.58 398.734   6
  -3   3   1 10761.7 375.686   3
  -3  -3   1 10725.2 411.919   8
  -3  -3   1 11029.0 348.635   1
  -3  -3   0 185.210 110.495   8
   3  -3   0 175.705 60.6463   3
  -3  -3   0 147.513 65.7931   7
  -3   3   0 235.365 111.115   6
  -3  -3   0 68.8659 76.4348   1
  -3  -3  -1 5615.85 205.592   7
   3  -3   1 5620.92 238.907   5
  -3   3  -1 5443.50 295.318   6
  -3  -3  -1 5069.88 279.844   1
   3  -3   1 5331.47 192.057   3
  -3  -3  -1 5807.54 293.360   8
  -3   3  -2 2007.76 192.153   6
   3  -3   2 1840.38 95.4337   3
   3  -3   2 2033.83 144.314   5
  -3  -3  -2 2020.31 183.197   8
   3   3   2 1860.43 81.4821   5
   3  -3   3 25623.6 535.093   5
  -3   3  -3 25184.4 676.238   6
  -3   3  -3 24693.1 547.523   5
  -3  -3  -3 25723.0 634.254   8
  -3  -3  -4 323.628 76.5412   7
  -3   3  -4 160.548 74.4365   5
  -3   3  -4 307.027 136.556   6
  -3  -3  -4 231.547 104.952   8
   3  -3   4 283.797 68.2231   5
  -3  -3  -5 22746.6 488.259   7
  -3   3  -5 22060.4 537.262   5
  -3   3  -5 24075.9 779.122   1
  -3  -3  -5 23846.8 579.342   8
  -3   3  -5 22994.1 670.516   6
  -3   3  -6 648.896 119.250   5
  -3  -3  -6 625.913 97.2569   7
  -3  -3  -6 774.670 121.105   6
   3   3   6 637.715 135.518   3
  -3  -3  -6 710.203 123.914   8
  -3   3  -6 532.522 194.686   1
  -3   3  -6 700.422 162.769   6
  -3   3  -7 732.159 138.827   5
   3   3   7 633.875 134.911   3
  -3   3  -7 690.357 223.491   1
  -3   3  -7 840.790 167.133   6
  -3  -3  -7 733.983 120.146   8
  -3  -3  -8 1951.90 103.852   5
  -3   3  -8 2610.04 352.045   1
  -3   3  -8 2392.16 218.635   5
  -3   3  -8 2622.15 256.885   6
   3   3   8 2676.18 237.762   3
  -3  -3  -8 2861.40 193.060   8
  -3   3  -8 2393.45 146.608   8
  -3   3  -9 895.570 169.625   5
   3   3   9 953.050 180.021   3
  -3   3  -9 862.627 274.455   1
  -3  -3  -9 817.742 264.959   4
  -3   3  -9 867.616 178.418   6
  -3  -3  -9 745.981 104.775   8
  -3  -3 -10 12063.0 710.069   4
  -3   3 -10 12112.5 530.928   6
  -3   3 -10 13895.2 761.831   1
   3  -3  10 12314.9 764.618   2
   3   3  10 14078.5 561.317   3
  -3   3 -10 11801.7 514.868   5
   3   3  11-3.74304 164.296   3
  -3   3 -11 82.2942 261.921   1
  -3  -3 -11 373.876 308.957   4
  -3   3 -11 215.322 145.070   6
   3  -3  11-310.443 335.320   2
   3   3  11 219.332 240.377   2
  -3   3 -12 715.683 332.607   1
   3   3  12 404.623 243.730   2
  -3  -3 -12 1006.11 356.841   4
   3  -3  12 398.323 308.795   2
   3   3  13 4390.20 474.008   2
  -3   3 -13 4360.90 538.868   1
  -3  -3 -13 4339.17 538.914   4
   3  -3  13 3638.15 513.848   2
   3  -3  14 4729.51 568.833   2
  -3  -3 -14 4273.41 574.100   4
  -3   3 -14 4761.29 595.846   1
  -3   3 -14 5148.60 621.247   4
   3   3  14 4554.44 509.615   2
   3  -3  15 3210.69 527.785   2
  -3  -3 -15 2933.94 510.133   4
  -3   3 -15 2797.82 535.776   4
  -3   3 -15 2615.63 520.199   1
   3  -3  16 5634.06 633.200   2
  -3  -3 -16 4069.29 665.455   1
  -3   3 -16 4238.25 623.924   1
  -3   4  17 834.221 394.365   7
  -3  -4  16-162.114 441.089   7
  -3   4  16-609.346 399.895   7
  -3  -4  15 330.631 350.697   7
  -3   4  15 324.330 340.473   7
  -3  -4  14 1223.74 414.479   7
  -3   4  14 1580.79 406.996   7
  -3  -4  13 2871.73 448.662   7
  -3   4  13 3214.14 452.475   7
  -3  -4  12 8173.38 633.456   7
  -3   4  12 7446.85 581.052   7
   3   4 -12 7250.32 502.342   4
  -3   4  12 8053.46 638.822   3
  -3   4  11 648.816 281.778   7
   3   4 -11 785.927 193.622   4
  -3  -4  11 338.435 287.146   7
  -3   4  11 477.310 299.071   3
  -3  -4  10 1446.10 310.426   7
  -3   4  10 1172.07 294.578   7
   3   4 -10 847.494 165.092   4
  -3  -4  10 1244.76 187.965   8
  -3   4  10 1700.34 332.297   3
  -3  -4   9-81.7355 239.568   7
  -3   4   9 660.213 266.247   7
   3   4  -9-166.782 157.992   4
  -3  -4   9 257.865 147.709   8
  -3   4   9 218.417 236.691   3
  -3  -4   8 550.349 212.870   7
  -3   4   8 212.910 207.169   7
  -3  -4   8 322.143 150.720   8
  -3   4   8 320.916 193.852   3
  -3  -4   7 8778.29 480.664   7
  -3   4   7 8885.25 524.165   3
  -3  -4   7 8189.08 391.196   8
  -3   4   7 9263.51 503.207   7
  -3  -4   6 14398.2 571.687   7
  -3   4   6 14264.9 587.093   7
  -3   4   6 14862.8 632.626   3
  -3  -4   6 13819.6 501.619   8
  -3   4   5 2381.52 269.546   3
  -3  -4   5 2097.63 238.141   7
  -3   4   5 2415.52 263.885   7
  -3  -4   5 2250.11 217.676   8
   3   4  -5 2288.92 128.708   1
  -3  -4   4-11.8646 132.618   7
  -3   4   4 91.9893 143.688   7
  -3   4   4 82.2694 102.955   6
  -3  -4   4 42.0542 104.844   8
   3   4  -4 116.672 48.1240   1
  -3   4   4 166.611 145.859   3
  -3  -4   3 1872.49 197.592   7
  -3   4   3 1715.85 199.922   7
   3   4  -3 1878.83 116.091   1
  -3   4   3 1611.09 188.806   6
  -3  -4   3 1819.73 206.434   8
  -3   4   3 1970.14 214.841   3
  -3  -4   2 826.311 124.573   7
  -3   4   2 907.494 156.404   6
  -3  -4   2 904.116 157.947   8
  -3   4   2 809.671 132.895   3
  -3  -4   1 18320.9 454.165   7
  -3  -4   1 18125.6 553.241   8
  -3   4   1 16986.4 541.606   6
  -3   4   1 17938.7 502.001   3
  -3  -4   1 17785.4 448.869   1
  -3  -4   0 8835.15 278.864   7
  -3   4   0 8693.97 380.720   6
  -3  -4   0 9320.06 336.069   1
   3  -4   0 9146.28 292.502   3
  -3   4   0 9170.48 313.338   3
  -3  -4   0 8630.79 372.081   8
  -3  -4  -1 21238.0 428.993   7
  -3   4  -1 22143.0 629.592   6
   3  -4   1 21409.8 432.307   3
  -3  -4  -1 22766.0 611.186   8
  -3  -4  -2 33.4755 42.8242   7
   3  -4   2 60.0473 31.8400   3
   3   4   2 73.3595 36.1737   5
  -3   4  -2 130.551 107.324   6
  -3   4  -2 94.4922 75.7490   5
  -3  -4  -2 201.767 111.631   8
  -3   4  -3 1027.49 182.396   6
  -3   4  -3 895.117 126.073   5
  -3  -4  -3 1083.48 161.566   8
  -3  -4  -4 1195.17 93.6909   7
  -3  -4  -4 1380.01 164.934   8
  -3   4  -4 1018.66 190.818   1
  -3   4  -4 1427.23 185.442   6
  -3   4  -4 1528.75 150.133   5
  -3   4  -5 57370.9 1282.92   1
  -3   4  -5 53552.2 1006.82   5
  -3   4  -5 53302.1 1153.41   6
  -3  -4  -5 55976.4 1023.88   8
  -3  -4  -5 53271.8 813.824   7
  -3  -4  -6 4614.48 191.437   7
   3   4   6 5328.97 296.360   3
  -3   4  -6 4853.99 329.339   6
  -3   4  -6 5137.22 392.900   1
  -3  -4  -6 4853.52 266.414   8
  -3   4  -6 4735.52 272.124   5
  -3   4  -7 12667.3 475.579   5
  -3  -4  -7 13410.6 612.268   4
   3   4   7 13284.2 492.957   3
  -3   4  -7 12447.3 533.747   6
  -3   4  -7 13261.9 641.628   1
  -3  -4  -7 12873.8 433.117   8
   3   4   8 6410.43 363.607   3
  -3  -4  -8 7060.46 486.866   4
  -3   4  -8 6364.69 390.013   6
  -3  -4  -8 6918.22 316.849   8
  -3   4  -8 7660.92 512.649   1
  -3   4  -8 6833.59 368.854   5
  -3  -4  -9 13235.8 697.774   4
  -3   4  -9 12324.2 552.478   6
  -3   4  -9 14099.8 720.282   1
   3   4   9 12854.3 535.734   3
  -3  -4  -9 13611.6 427.157   8
  -3   4  -9 13025.9 539.030   5
  -3  -4 -10 7220.52 554.969   4
  -3   4 -10 6715.59 416.608   6
  -3   4 -10 6687.96 557.743   1
   3  -4  10 6882.14 593.873   2
   3   4  10 7752.29 441.916   3
  -3   4 -10 6712.29 408.078   5
  -3   4 -11 22144.4 1009.92   1
  -3  -4 -11 21474.9 951.386   4
  -3   4 -11 20096.1 737.440   6
   3   4  11 22668.5 778.973   3
   3   4  11 19777.8 872.941   2
   3  -4  11 18807.4 992.060   2
  -3   4 -12 610.065 291.025   1
   3   4  12 300.110 269.558   2
  -3  -4 -12 656.336 318.202   4
   3  -4  12 79.6713 295.234   2
   3  -4  13 6950.08 666.564   2
  -3  -4 -13 8465.69 695.214   4
   3   4  13 8152.31 591.667   2
  -3   4 -13 9579.61 736.381   1
   3  -4  14 1290.33 394.902   2
  -3  -4 -14 1613.33 419.281   4
  -3   4 -14 1079.84 387.732   1
   3  -4  15 5578.30 643.957   2
  -3  -4 -15 4423.78 583.137   4
  -3   4 -15 5889.39 691.896   4
  -3   4 -15 5142.68 654.413   1
   3  -4  16 2322.91 523.253   2
  -3   4 -16 450.434 407.503   1
  -3   5  17 943.760 391.375   7
  -3   5  16 1907.25 463.147   7
  -3  -5  16 2588.52 523.091   7
  -3   5  15 795.295 365.342   7
  -3  -5  15 923.881 419.741   7
  -3   5  14 735.424 353.940   7
  -3  -5  14-18.1433 387.915   7
  -3  -5  13 758.638 340.920   7
  -3   5  13 1591.99 378.701   7
  -3   5  13 1194.40 375.715   3
  -3  -5  12 20.7214 279.764   7
  -3   5  12 185.459 287.676   7
  -3   5  12 358.387 304.683   3
   3   5 -12-36.7019 214.879   4
  -3  -5  11 2025.76 373.036   7
  -3   5  11 2022.95 354.955   7
   3   5 -11 1470.40 238.273   4
  -3   5  11 1976.29 377.340   3
  -3  -5  10 3585.22 428.149   7
  -3   5  10 3870.08 445.792   3
  -3   5  10 3733.81 396.483   7
  -3  -5  10 3416.53 273.689   8
   3   5 -10 3559.57 311.224   4
  -3   5   9 36658.1 1091.96   7
   3   5  -9 34295.5 904.658   4
  -3   5   9 35953.6 1188.30   3
  -3  -5   9 35969.4 874.446   8
  -3  -5   9 35538.6 1116.10   7
  -3  -5   8 16.2568 170.051   7
  -3   5   8-87.9969 204.702   7
   3   5  -8-105.651 128.864   4
  -3   5   8-32.5398 182.171   3
  -3  -5   8 252.219 145.668   8
  -3  -5   7 22111.6 775.737   7
  -3   5   7 22086.8 775.102   7
  -3   5   7 22409.6 830.890   3
  -3  -5   7 22335.9 659.960   8
  -3   5   6 1698.99 266.229   3
  -3  -5   6 1736.13 254.191   7
  -3   5   6 1830.86 246.222   7
   3   5  -6 1513.77 91.5062   1
  -3  -5   6 2022.91 218.797   8
  -3  -5   5 11684.4 495.070   7
  -3   5   5 12850.1 540.023   7
  -3  -5   5 11331.1 463.259   8
  -3   5   5 12757.8 460.541   6
   3   5  -5 11203.8 228.946   1
  -3   5   5 12318.1 553.836   3
  -3  -5   4 4187.75 280.773   7
  -3   5   4 4156.81 316.529   7
  -3   5   4 3888.72 266.645   6
  -3   5   4 4173.41 311.043   3
  -3  -5   4 3940.31 279.594   8
  -3  -5   3 68506.7 1209.66   7
  -3   5   3 64464.7 1247.81   6
  -3   5   3 67695.1 1298.10   3
  -3  -5   3 66658.2 1247.84   8
  -3  -5   2 859.657 134.080   7
  -3  -5   2 874.307 96.5615   1
  -3   5   2 964.860 153.296   3
  -3  -5   2 725.657 153.471   8
  -3   5   2 808.870 152.312   6
  -3  -5   1 1009.15 123.761   7
  -3  -5   1 791.993 63.8848   4
  -3  -5   1 835.518 107.149   1
  -3   5   1 832.217 153.568   6
  -3   5   1 803.967 128.367   3
  -3  -5   1 1122.23 177.318   8
  -3  -5   0 401.189 74.4365   7
   3  -5   0 271.055 71.3757   3
  -3  -5   0 282.041 98.4239   1
  -3  -5   0 289.462 66.9160   4
  -3   5   0 323.804 134.951   6
  -3   5   0 378.461 94.8953   3
  -3  -5   0 522.231 129.999   8
  -3  -5  -1 49547.3 749.827   7
  -3  -5  -1 48983.2 858.947   4
  -3   5  -1 51415.6 1067.98   6
  -3   5  -1 51661.5 834.690   3
  -3  -5  -1 50893.1 1016.38   8
   3   5   1 48440.7 800.362   5
   3  -5   1 48961.3 781.663   3
  -3  -5  -2 269.985 129.524   8
   3   5   2 147.313 54.1975   5
  -3  -5  -2 112.098 35.0802   7
  -3  -5  -2 334.706 106.558   4
  -3   5  -2 303.110 134.704   6
  -3   5  -2 76.6429 86.7227   5
  -3  -5  -3 152156. 2106.51   4
  -3   5  -3 154718. 2247.10   6
  -3   5  -3 152238. 2070.11   5
  -3  -5  -3 157498. 2116.84   8
  -3   5  -4 2362.23 274.674   1
  -3  -5  -4 2863.33 255.618   4
  -3   5  -4 2395.25 242.781   6
  -3   5  -4 2517.55 204.917   5
  -3  -5  -4 2493.91 215.754   8
  -3   5  -5 933.242 148.867   5
  -3  -5  -5 804.122 63.5972   7
  -3  -5  -5 652.438 177.548   4
  -3   5  -5 843.998 197.994   1
  -3  -5  -5 820.103 144.687   8
  -3   5  -6 597.778 144.212   5
  -3  -5  -6 606.073 67.8939   7
  -3  -5  -6 593.790 206.558   4
   3   5   6 718.178 155.518   3
  -3   5  -6 642.207 220.420   1
  -3  -5  -6 487.897 120.153   8
  -3  -5  -7 65352.7 1464.98   4
  -3  -5  -7 62198.6 978.573   7
  -3   5  -7 69977.4 1559.66   1
  -3  -5  -7 67489.5 1206.29   8
   3   5   7 67706.5 1311.32   3
  -3   5  -7 65331.5 1294.16   5
  -3  -5  -8 3925.92 381.018   4
  -3   5  -8 4126.74 415.144   1
  -3  -5  -8 3944.93 260.207   8
   3   5   8 4005.06 310.291   3
  -3   5  -8 4652.14 328.642   5
  -3  -5  -9 15892.2 762.211   4
  -3   5  -9 14282.0 624.365   6
  -3   5  -9 14489.9 760.219   1
  -3   5  -9 14597.5 599.820   5
  -3  -5  -9 15271.6 491.898   8
   3   5   9 15235.1 604.578   3
   3   5  10 2843.47 298.342   3
  -3  -5 -10 2576.02 371.502   4
  -3   5 -10 2669.86 297.415   6
  -3   5 -10 3198.58 413.230   1
  -3   5 -10 3031.90 318.583   5
   3  -5  10 2498.96 420.869   2
   3   5  11 3979.26 393.804   2
  -3  -5 -11 4932.61 526.393   4
  -3   5 -11 4619.52 382.195   6
   3   5  11 5325.63 413.579   3
   3  -5  11 3606.92 470.403   2
  -3   5 -11 4835.07 393.753   5
  -3   5 -11 4849.97 507.459   1
  -3   5 -12 243.394 289.090   1
   3   5  12-74.9844 272.789   2
   3   5  12 121.875 190.633   3
  -3  -5 -12-102.214 308.658   4
   3  -5  12-672.192 413.170   2
   3  -5  13 6393.78 644.826   2
  -3  -5 -13 6929.30 641.734   4
  -3   5 -13 7793.48 673.814   1
   3  -5  14 429.931 351.935   2
  -3  -5 -14-133.857 343.849   4
  -3   5 -14 26.2812 341.089   1
   3  -5  15 839.281 425.625   2
  -3  -5 -15 475.048 359.623   4
  -3   5 -15 751.194 411.031   1
  -3   5 -16 1142.20 420.784   1
   3  -5  16 2003.06 498.595   2
  -3   6  17 1238.04 441.339   7
  -3  -6  16 1412.07 479.404   7
  -3   6  16 1138.48 422.625   7
  -3  -6  15 317.225 411.518   7
  -3   6  15-4.40926 312.323   7
  -3  -6  14-167.461 381.605   7
  -3   6  14 54.4209 340.432   3
  -3   6  14 454.313 318.463   7
  -3   6  13 518.078 308.844   7
  -3  -6  13 155.381 301.704   7
  -3   6  13 139.795 334.734   3
  -3  -6  12 21203.6 986.362   7
  -3   6  12 21849.3 962.584   7
  -3   6  12 22495.4 1075.71   3
   3   6 -11 4610.16 371.713   4
  -3   6  11 5521.17 524.241   7
  -3   6  11 5640.61 560.662   3
  -3  -6  11 5736.18 517.072   7
  -3  -6  10 7010.23 536.185   7
  -3   6  10 7865.36 540.820   7
   3   6 -10 7071.84 419.061   4
  -3   6  10 7024.22 567.847   3
  -3  -6  10 7641.91 406.023   8
  -3  -6   9 440.202 206.341   7
  -3   6   9 325.314 220.530   7
   3   6  -9 25.9262 146.328   4
  -3  -6   9 285.274 146.572   8
  -3   6   9 206.620 231.841   3
  -3  -6   8 11331.4 598.703   7
  -3   6   8 11785.7 597.882   7
   3   6  -8 10867.1 425.244   4
  -3   6   8 12203.7 661.341   3
  -3  -6   8 11582.9 490.744   8
   3   6  -7 14484.9 430.666   4
  -3  -6   7 15490.0 662.596   7
  -3   6   7 15526.1 710.619   3
  -3  -6   7 16118.5 569.616   8
  -3   6   7 16712.8 679.648   7
  -3   6   6 92936.3 1578.22   6
  -3  -6   6 90076.3 1603.52   8
  -3   6   6 95014.9 1771.94   7
  -3  -6   6 91652.2 1723.18   7
  -3  -6   5 22772.1 705.061   7
  -3   6   5 23168.3 739.340   7
  -3   6   5 22644.2 650.728   6
  -3  -6   5 22322.0 673.941   8
  -3   6   5 22740.0 770.655   3
  -3  -6   4 9358.07 423.143   7
  -3   6   4 10277.1 475.368   7
  -3   6   4 9895.85 431.011   6
  -3   6   4 9880.67 477.714   3
  -3  -6   4 9733.46 439.177   8
  -3  -6   3 668.603 146.284   7
  -3   6   3 634.543 160.841   3
  -3  -6   3 666.852 162.716   8
  -3   6   3 618.971 147.837   6
  -3  -6   2 45018.3 871.846   7
  -3   6   2 44018.7 977.206   6
  -3   6   2 45270.2 972.621   3
  -3  -6   2 44509.1 728.521   1
  -3  -6   2 43971.9 975.965   8
  -3  -6   1 22982.5 527.496   7
  -3  -6   1 23442.0 667.737   8
  -3   6   1 22144.5 660.828   6
  -3  -6   1 22030.7 507.458   1
  -3   6   1 23354.5 607.988   3
  -3   6   0 99334.9 1700.00   6
   3  -6   0 99946.9 1454.57   3
  -3  -6   0 102830. 1391.97   7
  -3   6   0 96979.5 1504.60   3
  -3  -6   0 99333.1 1386.05   4
  -3  -6   0 101112. 1665.95   8
   3   6   0 98790.7 1477.31   5
   3   6   0 98396.5 1443.80   7
  -3  -6  -1 34775.9 557.977   7
  -3  -6  -1 32497.6 675.059   4
  -3   6  -1 33006.1 854.538   6
  -3   6  -1 34679.0 657.717   3
  -3   6  -1 33931.5 798.602   5
   3   6   1 33126.9 643.904   5
  -3  -6  -1 35269.3 827.859   8
   3  -6   1 33459.5 614.196   3
  -3  -6  -2 7062.88 162.406   7
  -3  -6  -2 7737.69 325.859   4
  -3   6  -2 7990.99 411.214   6
  -3  -6  -2 7995.97 371.344   8
   3   6   2 7979.68 254.741   5
  -3   6  -2 8095.14 233.866   3
  -3   6  -2 8181.42 371.680   5
  -3  -6  -3 2940.29 231.568   4
  -3   6  -3 2499.87 208.838   5
   3   6   3 2603.10 129.004   5
  -3  -6  -3 3018.29 243.134   8
  -3  -6  -4 41872.3 971.099   4
  -3   6  -4 40101.5 919.597   5
  -3  -6  -4 42042.0 922.145   8
  -3   6  -4 43079.1 1075.79   1
  -3  -6  -5 12036.3 524.006   4
  -3   6  -5 11349.5 463.634   5
  -3  -6  -5 11748.5 453.904   8
  -3  -6  -6 35371.8 959.418   4
  -3   6  -6 36312.0 882.605   5
  -3  -6  -6 34998.9 808.392   8
  -3   6  -6 37074.2 1031.72   1
   3   6   6 37722.7 900.550   3
  -3  -6  -7 5961.33 193.050   7
   3   6   7 6334.09 373.945   3
  -3   6  -7 6188.54 379.478   5
  -3  -6  -7 6972.62 358.677   8
  -3   6  -7 6451.43 449.731   1
  -3  -6  -7 6545.58 466.081   4
  -3   6  -8 69.2842 223.219   1
   3   6   8 44.3690 154.943   3
  -3  -6  -8-157.033 243.671   4
  -3   6  -8 74.7390 152.600   5
  -3  -6  -8-58.0222 120.230   8
  -3  -6  -9 12680.6 685.114   4
  -3   6  -9 11924.4 567.132   5
  -3   6  -9 13447.6 703.291   1
   3   6   9 12258.8 566.385   3
  -3  -6  -9 12705.5 472.705   8
  -3   6 -10 14737.1 649.701   5
  -3  -6 -10 15199.5 793.483   4
   3   6  10 15658.5 716.394   2
   3  -6  10 13562.6 838.888   2
   3   6  10 16451.9 684.110   3
  -3   6 -10 16492.7 826.439   1
  -3   6 -11-186.138 270.116   1
  -3   6 -11 373.226 224.429   5
   3   6  11 201.185 202.908   3
  -3  -6 -11 187.994 298.663   4
  -3   6 -11 286.648 203.672   6
   3   6  11-274.765 262.434   2
   3   6  12 682.624 256.118   3
  -3  -6 -12 489.562 302.125   4
  -3   6 -12 396.861 220.100   6
   3  -6  12 81.8359 324.464   2
  -3   6 -12 514.784 311.811   1
   3  -6  13 61.4813 346.074   2
  -3   6 -13 329.550 325.442   1
  -3  -6 -13-64.8146 342.126   4
  -3  -6 -14 3289.77 525.732   4
  -3   6 -14 3038.95 488.224   1
   3  -6  14 3940.80 568.328   2
  -3   6 -15 267.111 330.055   1
   3  -6  15 1429.79 469.963   2
  -3  -6 -15 463.850 355.298   4
  -3   7  16 116.758 338.479   7
  -3  -7  15 366.045 353.585   7
  -3   7  15-77.5236 315.094   7
  -3   7  15-196.298 414.693   3
  -3  -7  14 8178.15 725.048   7
  -3   7  14 8707.77 696.377   7
  -3   7  14 8298.33 759.781   3
  -3  -7  13 1375.21 384.154   7
  -3   7  13 2032.74 390.846   7
  -3   7  13 2104.46 469.417   3
  -3   7  12 1291.58 345.981   7
  -3   7  12 1191.41 367.500   3
  -3  -7  12 847.870 352.245   7
  -3  -7  11 1141.34 344.566   7
  -3   7  11 1659.91 338.331   7
  -3   7  11 1896.11 411.072   3
  -3  -7  10 15509.5 787.441   7
   3   7 -10 14478.7 594.972   4
  -3   7  10 15507.2 748.400   7
  -3  -7  10 15252.2 589.002   8
  -3   7  10 17106.7 867.356   3
  -3  -7   9 4540.20 333.682   8
  -3  -7   9 4892.86 449.943   7
  -3   7   9 4497.35 425.235   7
   3   7  -9 4681.54 298.480   4
  -3   7   9 5346.61 495.851   3
  -3  -7   8 15153.9 696.651   7
  -3   7   8 16033.6 699.695   7
   3   7  -8 14618.3 482.985   4
  -3  -7   8 15730.5 590.850   8
  -3   7   8 15792.7 758.847   3
  -3  -7   7 5524.17 418.845   7
  -3   7   7 5287.22 407.032   7
   3   7  -7 4685.84 224.353   4
  -3   7   7 5194.64 429.095   3
  -3  -7   7 5209.95 345.193   8
  -3   7   6 400.683 210.933   3
  -3  -7   6 619.220 212.841   7
  -3   7   6 485.494 189.966   7
  -3   7   6 479.110 157.226   6
  -3  -7   6 710.875 191.954   8
  -3   7   5 234.229 183.942   3
  -3  -7   5 193.734 147.037   7
  -3   7   5 311.835 179.722   7
  -3   7   5 62.3553 116.693   6
  -3  -7   5 427.286 168.967   8
  -3  -7   4 90119.0 1581.15   7
  -3   7   4 89435.3 1576.88   6
  -3   7   4 85562.5 1674.63   3
  -3  -7   4 88245.9 1580.27   8
  -3  -7   3 66748.6 1222.84   7
  -3   7   3 64788.3 1271.89   6
  -3   7   3 67300.5 1337.45   3
  -3  -7   3 64468.2 1285.69   8
  -3  -7   2 62927.1 1106.25   7
  -3   7   2 60164.2 1218.58   6
  -3  -7   2 60379.5 920.634   1
  -3   7   2 62291.5 1214.12   3
  -3  -7   2 60322.9 1223.07   8
  -3  -7   1 6883.26 277.780   7
  -3   7   1 6936.91 376.422   6
  -3  -7   1 6279.52 363.561   8
   3   7  -1 6665.98 309.430   5
  -3   7   1 7153.58 336.295   3
  -3  -7   0 9386.09 290.297   7
  -3  -7   0 9308.67 429.442   8
   3   7   0 9238.77 337.839   5
  -3   7   0 9230.59 433.939   6
  -3  -7   0 9209.92 295.084   4
  -3   7   0 9685.94 360.914   3
   3   7   0 8423.64 297.540   7
  -3  -7  -1 42595.7 666.149   7
  -3  -7  -1 41677.4 816.689   4
  -3   7  -1 42308.7 1020.70   6
  -3   7  -1 43581.9 799.165   3
  -3   7  -1 44340.4 982.263   5
  -3  -7  -1 44887.8 990.105   8
   3   7   1 43438.2 805.052   5
  -3  -7  -2 54682.1 1043.29   4
  -3   7  -2 55868.0 874.139   3
  -3   7  -2 56391.2 1143.26   5
  -3  -7  -2 56425.5 1147.82   8
   3   7   2 55745.2 921.533   5
  -3  -7  -3 20381.4 604.297   4
  -3   7  -3 18884.5 349.482   3
  -3  -7  -3 20710.1 632.467   8
  -3   7  -3 20958.6 631.778   5
   3   7   3 19872.5 440.510   5
  -3   7  -4 16985.2 652.257   1
  -3  -7  -4 16016.6 585.424   4
  -3   7  -4 17108.4 578.436   5
  -3  -7  -4 16264.6 555.497   8
  -3   7  -5 341.646 180.218   1
  -3  -7  -5 170.317 147.958   4
  -3  -7  -5 125.576 124.234   8
  -3   7  -5 268.441 144.647   5
  -3  -7  -6 19764.8 734.728   4
  -3   7  -6 20577.5 768.902   1
   3   7   6 20165.5 682.247   3
  -3  -7  -6 19833.8 627.408   8
  -3   7  -6 20742.1 688.119   5
  -3  -7  -7 11512.6 607.878   4
  -3  -7  -7 12880.8 510.179   8
  -3   7  -7 11758.7 546.472   5
   3   7   7 12838.2 562.901   3
  -3   7  -7 12840.8 646.756   1
   3   7   8 18751.9 697.798   3
  -3  -7  -8 17729.2 780.753   4
  -3  -7  -8 18718.0 625.507   8
  -3   7  -8 17146.7 678.679   5
  -3   7  -8 18700.4 805.702   1
  -3   7  -9 2124.82 282.488   5
   3   7   9 1688.94 264.004   3
  -3  -7  -9 1642.41 319.610   4
  -3   7  -9 2147.30 356.616   1
  -3  -7  -9 2074.17 225.716   8
  -3  -7 -10 5735.16 525.000   4
  -3   7 -10 6048.51 456.049   5
   3  -7  10 5240.44 539.063   2
  -3   7 -10 5788.02 509.725   1
   3   7  10 6814.57 471.653   3
   3   7  10 5487.15 422.102   2
   3  -7  11 250.355 363.972   2
  -3   7 -11 1709.97 321.345   5
  -3   7 -11 1309.59 348.565   1
   3   7  11 688.195 214.354   2
  -3  -7 -11 1018.80 312.782   4
   3   7  11 1448.81 293.051   3
  -3  -7 -12 10353.7 747.623   4
  -3   7 -12 9241.57 587.969   6
   3   7  12 11162.6 638.767   3
   3  -7  12 8357.02 708.214   2
  -3   7 -12 10361.3 717.760   1
   3  -7  13 490.517 329.775   2
  -3   7 -13 746.680 354.643   1
  -3  -7 -13 277.677 319.692   4
   3  -7  14 3126.74 535.736   2
  -3   7 -14 3893.87 530.931   1
  -3  -7 -14 3462.98 554.344   4
   3  -7  15 440.852 408.457   2
  -3  -7 -15-392.704 420.257   4
  -3   7 -15 196.569 338.941   1
  -3   8  16 410.257 367.120   7
  -3   8  16-368.414 461.121   3
  -3  -8  15 1011.00 419.564   7
  -3   8  15 1613.28 437.991   7
  -3   8  15 846.754 414.863   3
  -3  -8  14 1568.53 410.408   7
  -3   8  14 2161.81 431.406   7
  -3   8  14 1932.28 490.502   3
  -3  -8  13 2408.90 482.456   7
  -3   8  13 2754.97 447.356   7
  -3   8  13 2285.57 454.030   3
  -3  -8  12 2397.43 438.317   7
  -3   8  12 2536.39 407.216   7
  -3   8  12 2961.05 477.915   3
  -3   8  11 1289.28 348.553   3
  -3  -8  11 805.150 313.338   7
  -3   8  11 721.647 299.441   7
  -3   8  10-104.840 278.995   3
  -3  -8  10-18.4020 162.304   8
  -3  -8  10 292.876 257.080   7
  -3   8  10 443.947 270.215   7
  -3   8   9 5489.51 456.608   7
   3   8  -9 4781.91 299.396   4
  -3   8   9 5698.29 525.124   3
  -3  -8   9 4655.34 348.551   8
  -3  -8   9 5399.45 472.211   7
  -3  -8   8 4947.37 431.566   7
  -3   8   8 5267.81 430.347   7
   3   8  -8 4687.40 258.204   4
  -3   8   8 5373.57 478.550   3
  -3  -8   8 5270.92 358.190   8
  -3  -8   7 10890.8 564.813   7
   3   8  -7 10044.9 326.347   4
  -3   8   7 11500.2 467.849   6
  -3   8   7 11472.4 583.033   7
  -3   8   7 11336.0 624.188   3
  -3  -8   7 10880.6 513.967   8
  -3   8   6 38.4882 201.536   3
  -3  -8   6 265.201 171.688   7
  -3  -8   6 66.2868 145.335   8
   3   8  -6 128.402 39.3837   4
  -3   8   6 102.215 171.657   7
  -3   8   6 391.577 149.153   6
  -3  -8   5 24608.6 767.665   7
  -3   8   5 25153.5 819.467   7
  -3   8   5 25428.9 732.879   6
  -3   8   5 24903.9 843.055   3
  -3  -8   5 23592.2 740.702   8
  -3   8   4 901.355 207.752   3
  -3  -8   4 1029.77 188.598   7
  -3   8   4 1031.29 183.196   6
  -3  -8   4 973.840 205.551   8
  -3  -8   3 11899.9 453.113   7
  -3  -8   3 10611.3 488.433   8
  -3   8   3 10342.5 465.049   6
  -3   8   3 11991.3 526.176   3
  -3  -8   2 3656.06 240.556   7
  -3   8   2 3870.56 301.117   6
  -3  -8   2 3366.67 159.368   1
  -3  -8   2 3349.10 291.520   8
   3   8  -2 3513.42 257.858   5
  -3   8   2 3663.21 296.914   3
  -3  -8   1 85071.2 1316.00   7
  -3   8   1 81413.1 1553.49   6
  -3   8   1 86211.2 1504.77   3
  -3  -8   1 82402.5 1546.29   8
   3   8  -1 82231.1 1412.65   5
   3   8   0 844.214 130.214   5
  -3  -8   0 586.858 93.8963   7
  -3   8   0 678.374 131.558   3
   3   8   0 747.836 106.440   7
  -3   8   0 452.233 151.401   6
  -3   8   0 631.890 157.148   5
  -3  -8   0 505.268 153.225   8
  -3  -8  -1 30738.1 537.141   7
   3   8   1 30516.6 554.351   7
  -3  -8  -1 31063.7 695.620   4
  -3   8  -1 31758.7 693.956   3
  -3   8  -1 31344.4 845.882   5
   3   8   1 31724.9 690.621   5
  -3  -8  -1 30569.6 827.973   8
   3   8   2 1049.65 128.093   5
  -3   8  -2 1159.35 116.715   3
  -3   8  -2 1006.28 184.551   5
  -3  -8  -2 791.929 134.943   4
  -3  -8  -2 843.790 169.502   8
  -3  -8  -3 24753.7 689.394   4
  -3   8  -3 23702.4 452.156   3
  -3   8  -3 24889.9 733.752   5
   3   8   3 23977.8 539.583   5
  -3  -8  -4 98.3931 154.553   8
  -3  -8  -4 189.395 136.644   4
  -3   8  -4 280.682 139.360   5
   3   8   4 502.724 90.4701   5
  -3  -8  -5 35340.1 955.095   4
  -3  -8  -5 34220.1 883.496   8
  -3   8  -5 34342.2 917.365   5
  -3   8  -6 7252.50 470.308   1
  -3  -8  -6 6738.24 444.867   4
   3   8   6 7321.31 432.445   3
  -3  -8  -6 5767.92 230.937   5
  -3  -8  -6 6335.16 381.347   8
  -3   8  -6 7104.06 423.953   5
  -3   8  -7 2722.07 295.469   5
  -3  -8  -7 2624.69 323.147   4
  -3  -8  -7 2787.96 268.328   8
   3   8   7 2731.27 296.671   3
  -3   8  -7 2631.31 345.945   1
  -3  -8  -8 4736.27 447.945   4
  -3  -8  -8 5282.32 350.856   8
  -3   8  -8 5375.00 409.511   5
   3   8   8 5232.87 403.849   3
  -3   8  -8 5145.85 452.076   1
  -3  -8  -9 9049.34 610.275   4
  -3  -8  -9 10211.5 465.062   8
   3  -8   9 8943.77 673.853   2
   3   8   9 9936.30 561.443   3
  -3   8  -9 9629.42 612.826   1
  -3   8  -9 9026.87 541.033   5
  -3   8 -10 1028.86 257.932   5
   3   8  10 1066.88 264.987   3
  -3  -8 -10 390.115 267.270   4
   3   8  10 99.9874 193.061   2
  -3   8 -10 915.938 309.757   1
   3  -8  10 5.82417 369.113   2
  -3  -8 -11 12495.9 778.062   4
  -3   8 -11 14163.4 718.903   5
   3   8  11 14104.4 712.806   3
   3  -8  11 11949.9 838.011   2
  -3   8 -11 14370.7 794.889   1
   3  -8  12 6489.72 659.176   2
  -3  -8 -12 7482.83 648.172   4
   3   8  12 8078.35 570.342   3
  -3   8 -12 8149.77 645.838   1
   3  -8  13 996.555 400.895   2
  -3  -8 -13 598.212 377.600   4
  -3   8 -13 1009.64 327.384   1
  -3  -8 -14 0.34713 390.194   4
  -3   8 -14 825.015 368.840   1
  -3  -8 -15 6389.60 724.826   4
   3  -8  15 8724.07 810.847   2
  -3  -9  15 4575.99 629.584   7
  -3   9  15 4339.54 543.968   7
  -3   9  15 3509.66 610.874   3
  -3  -9  14 386.643 361.040   7
  -3   9  14 703.392 357.406   7
  -3   9  14-43.9366 390.316   3
  -3  -9  13-228.300 374.547   7
  -3   9  13-6.85875 275.218   7
  -3   9  13 357.826 381.306   3
  -3  -9  12 182.335 339.176   7
  -3   9  12 248.697 278.709   7
  -3   9  12 475.208 334.762   3
  -3   9  11 2213.15 411.527   3
  -3  -9  11 2011.18 380.294   7
  -3   9  11 2209.95 355.226   7
  -3   9  10 103.433 291.088   3
  -3  -9  10-291.458 309.438   7
  -3   9  10 287.152 239.054   7
  -3  -9  10 482.187 212.013   8
  -3  -9   9 7464.88 557.418   7
  -3   9   9 8189.74 621.937   3
  -3  -9   9 7516.97 452.210   8
  -3   9   9 8551.13 544.985   7
  -3   9   8-136.691 279.360   3
  -3  -9   8 246.118 237.402   7
  -3   9   8 54.4660 202.901   7
  -3  -9   8-14.3179 177.404   8
   3   9  -8-55.3340 98.3311   4
  -3   9   7 1731.15 306.654   3
  -3  -9   7 1576.14 243.580   8
   3   9  -7 1500.89 119.687   4
  -3   9   7 1452.33 273.421   7
  -3   9   7 1697.05 210.275   6
  -3  -9   7 1982.74 307.769   7
  -3  -9   6 2567.04 298.791   7
  -3   9   6 2893.50 309.376   7
  -3   9   6 3087.41 259.322   6
  -3   9   6 2809.93 330.357   3
  -3  -9   6 2716.11 282.708   8
   3   9  -6 2183.11 107.255   4
  -3  -9   5 566.936 182.526   7
  -3   9   5 313.535 173.114   7
  -3   9   5 541.440 151.679   6
  -3   9   5 902.845 259.953   3
  -3  -9   5 483.943 183.872   8
  -3  -9   4-17.4367 141.829   7
  -3   9   4 12.8931 164.891   3
  -3   9   4 35.3787 128.635   6
  -3  -9   4-67.9768 170.776   8
  -3  -9   3 14309.9 512.779   7
  -3   9   3 14453.0 563.910   6
   3   9  -3 14451.8 562.940   5
  -3   9   3 14835.5 606.101   3
  -3  -9   3 14285.2 585.053   8
  -3  -9   2 1699.26 173.770   7
   3   9  -2 1630.93 202.020   5
  -3   9   2 1664.24 228.824   3
  -3   9   2 1630.47 219.985   6
  -3  -9   2 2043.16 255.570   8
  -3  -9   1 7697.55 312.247   7
  -3   9   1 7847.61 432.864   6
   3   9  -1 7332.27 361.926   5
  -3   9   1 7680.12 394.391   3
  -3  -9   1 6987.42 410.132   8
  -3  -9   0 29622.2 606.220   7
   3   9   0 29170.3 627.839   7
  -3   9   0 29277.4 862.989   6
  -3   9   0 29637.4 850.372   5
  -3   9   0 30934.8 761.904   3
  -3  -9   0 28382.5 825.274   8
   3   9   0 28844.7 720.095   5
   3   9   1 25934.9 501.762   7
  -3  -9  -1 24806.1 768.134   8
  -3   9  -1 26494.1 657.948   3
  -3   9  -1 26502.1 798.318   5
   3   9   1 27378.7 666.026   5
  -3  -9  -2 3181.66 235.410   4
   3   9   2 3079.72 212.732   5
  -3   9  -2 3506.94 209.954   3
  -3   9  -2 3152.81 288.357   5
  -3  -9  -2 3015.46 269.079   8
  -3  -9  -3 21139.0 653.281   4
  -3   9  -3 21232.1 470.895   3
  -3   9  -3 20268.7 698.073   5
   3   9   3 21097.8 535.375   5
  -3  -9  -3 20174.8 680.973   8
  -3   9  -4 2530.19 269.938   5
  -3  -9  -4 2595.21 260.255   4
  -3   9  -4 2435.77 115.128   3
   3   9   4 2514.07 175.563   5
  -3  -9  -4 2413.35 266.459   8
  -3  -9  -5 2963.20 297.018   4
  -3  -9  -5 3104.84 290.659   8
  -3  -9  -5 2726.35 183.471   5
  -3   9  -5 3004.88 295.309   5
  -3  -9  -6 12853.2 608.227   4
  -3   9  -6 13210.8 598.891   5
  -3  -9  -6 12998.2 561.622   8
   3   9   7 8775.36 507.102   3
  -3  -9  -7 8985.79 546.968   4
  -3   9  -7 8673.30 550.218   1
  -3  -9  -7 8347.03 452.080   8
  -3   9  -7 8581.32 503.718   5
  -3   9  -8 308.887 219.384   1
  -3   9  -8 242.071 182.156   5
  -3  -9  -8 164.942 158.431   8
  -3  -9  -8 180.581 232.522   4
   3   9   8 316.829 195.975   3
  -3  -9  -9 20110.6 885.005   4
   3   9   9 20203.1 812.635   3
  -3   9  -9 19787.7 819.897   5
   3  -9   9 19026.1 990.196   2
  -3   9  -9 20867.3 894.253   1
  -3  -9  -9 19456.2 685.308   8
  -3   9 -10 256.619 239.283   5
   3   9  10 169.404 216.912   3
   3  -9  10-593.172 417.431   2
  -3  -9 -10-95.9751 307.317   4
  -3   9 -10 366.414 275.392   1
   3  -9  11-230.134 392.445   2
  -3   9 -11 599.049 265.740   5
  -3   9 -11 279.134 278.007   1
   3   9  11 567.009 285.446   3
  -3  -9 -11-301.607 337.747   4
   3  -9  12 790.068 339.225   2
  -3   9 -12 1746.02 373.366   1
   3   9  12 1206.31 310.512   3
  -3  -9 -12 449.200 359.276   4
  -3   9 -13 2530.63 426.165   1
   3  -9  13 2171.39 466.426   2
   3   9  13 2932.43 414.719   3
  -3  -9 -13 2037.79 443.092   4
   3  -9  14 1735.28 454.421   2
  -3  -9 -14 1627.13 431.620   4
  -3 -10  15 259.501 408.264   7
   3  10 -15 1298.11 479.334   5
  -3  10  15 486.981 391.792   3
  -3 -10  14 965.789 372.294   7
  -3  10  14 916.448 353.165   7
  -3  10  14 1391.28 466.526   3
  -3 -10  13 486.861 397.313   7
  -3  10  13 796.822 328.037   7
  -3  10  13 653.451 402.539   3
  -3 -10  12 2532.67 434.729   7
  -3  10  12 3771.76 558.928   3
  -3  10  12 2552.23 413.098   7
  -3 -10  11 356.693 343.406   7
  -3  10  11 708.835 337.491   3
  -3  10  11 661.468 285.101   7
  -3  10  10 3376.05 464.272   3
  -3 -10  10 3487.37 463.188   7
  -3  10  10 3433.88 409.203   7
  -3 -10  10 3890.25 361.167   8
  -3  10   9 4003.83 453.738   3
  -3 -10   9 3941.96 434.263   7
  -3  10   9 4083.55 405.091   7
  -3 -10   9 4822.52 394.562   8
  -3  10   8-15.4791 252.480   3
  -3 -10   8 97.1292 239.616   7
  -3  10   8-63.2818 224.936   7
  -3 -10   8-16.9635 202.829   8
   3  10  -7 13199.7 363.844   4
  -3  10   7 15234.5 552.915   6
  -3 -10   7 13626.4 659.698   7
  -3  10   7 13455.9 711.344   3
  -3 -10   7 13490.9 600.409   8
  -3  10   7 15485.9 698.495   7
  -3  10   6 5967.48 437.004   7
  -3 -10   6 5765.10 424.151   7
   3  10  -6 4773.92 167.809   4
  -3  10   6 6364.41 376.279   6
  -3  10   6 5280.01 448.769   3
  -3 -10   6 5907.13 409.477   8
  -3  10   5 4069.03 362.354   7
  -3  10   5 4115.28 310.335   6
  -3  10   5 3991.96 386.143   3
  -3 -10   5 3827.57 333.799   8
  -3 -10   5 3818.74 344.722   7
  -3 -10   4 2220.24 251.462   7
  -3  10   4 2436.93 299.077   3
   3  10  -4 2230.97 277.243   5
  -3  10   4 2127.61 243.631   6
  -3 -10   4 1988.04 260.837   8
  -3 -10   3 48.8391 26.6129   1
  -3 -10   3 25.2803 156.024   8
  -3 -10   3-62.0182 136.913   7
   3  10  -3-0.24750 141.502   5
  -3  10   3 63.6363 161.133   3
  -3  10   3 109.661 153.931   6
   3  10  -2 9993.26 460.607   5
  -3  10   2 10649.8 509.904   6
  -3  10   2 10579.8 507.430   3
  -3 -10   2 10253.8 507.951   8
  -3 -10   2 10883.1 425.603   7
  -3 -10   1 63339.2 1107.34   7
  -3  10   1 60607.5 1343.19   6
   3  10  -1 62862.8 1235.20   5
  -3  10   1 63239.6 1301.11   3
  -3  10   0 2251.79 228.347   3
   3  10   0 2119.92 213.380   5
  -3  10   0 2300.74 274.596   5
  -3 -10   0 1916.38 239.008   8
   3  10   1 1853.03 126.587   7
  -3  10  -1 1867.65 190.986   3
   3  10   1 2003.32 213.665   5
  -3 -10  -1 1471.09 227.319   8
  -3  10  -1 1863.36 258.143   5
   3  10   2 1973.18 194.038   5
  -3  10  -2 1872.96 171.484   3
  -3 -10  -2 1481.14 226.233   8
  -3  10  -2 1832.45 253.893   5
  -3  10  -3 145.063 76.5727   3
  -3 -10  -3-0.58384 142.561   4
  -3  10  -3 311.354 157.467   5
  -3 -10  -3 608.152 213.989   8
   3  10   3 350.159 120.286   5
  -3 -10  -4 12781.9 550.313   4
   3  10   4 13496.5 436.476   5
  -3  10  -4 12796.3 338.183   3
  -3  10  -4 12411.3 576.096   5
  -3 -10  -4 11726.9 552.339   8
  -3  10  -5 33194.8 980.179   5
  -3 -10  -5 34179.3 955.069   8
  -3 -10  -6 2926.54 329.983   4
  -3 -10  -6 2700.62 296.011   8
  -3  10  -6 3435.41 342.534   5
  -3  10  -7 210.368 180.976   5
   3  10   7 351.652 214.766   3
  -3 -10  -7 54.7785 175.570   8
  -3  10  -8 1136.39 264.497   5
  -3 -10  -8 1163.11 275.152   4
   3  10   8 1081.21 268.172   3
   3 -10   8 1351.32 381.205   2
  -3 -10  -8 983.388 224.226   8
  -3  10  -9 293.636 226.867   5
  -3 -10  -9 261.755 272.528   4
  -3  10  -9 495.212 253.018   1
   3  10   9 152.444 218.840   3
  -3 -10  -9 277.678 177.194   8
  -3  10 -10 2114.16 342.269   5
   3 -10  10 1186.07 370.352   2
  -3 -10 -10 1757.42 363.886   4
   3  10  10 1826.67 315.804   3
  -3  10 -10 2779.32 401.756   1
   3 -10  11 5824.51 618.390   2
   3  10  11 7985.61 584.051   3
  -3  10 -11 6414.91 534.040   5
  -3 -10 -11 6806.43 633.590   4
  -3  10 -11 6902.78 577.507   1
  -3  10 -12 13971.7 815.951   1
  -3 -10 -12 13005.3 848.041   4
   3  10  12 13722.0 774.075   3
   3 -10  12 12289.0 895.449   2
  -3  10 -13 653.301 328.665   1
   3  10  13 911.923 328.246   3
  -3 -10 -13 318.230 342.765   4
   3 -10  13 161.024 340.090   2
   3 -10  14 1012.47 461.648   2
  -3 -10 -14 354.330 389.729   4
   3  11 -15 2061.29 530.987   5
  -3  11  15 1356.62 502.755   3
  -3 -11  14 1545.31 428.527   7
   3  11 -14 2066.78 490.083   5
  -3  11  14 1274.61 353.937   7
  -3  11  14 951.464 410.286   3
  -3  11  13 463.475 411.091   3
  -3 -11  13 1427.68 446.873   7
  -3  11  13 947.900 349.836   7
   3  11 -13 1226.92 408.194   5
  -3  11  12 335.374 347.992   3
  -3  11  12 51.8057 285.983   7
   3  11 -12 463.463 363.835   5
  -3 -11  12 18.9158 309.333   7
  -3  11  11 304.654 316.132   3
  -3 -11  11 3.11108 272.467   7
  -3  11  11 402.063 268.073   7
  -3 -11  10 8051.95 615.897   7
  -3  11  10 8253.45 582.735   7
  -3  11  10 7699.17 661.666   3
  -3 -11  10 7634.40 503.255   8
  -3  11   9 2345.14 393.236   3
  -3  11   9 2578.73 352.841   7
  -3 -11   9 2748.01 376.920   7
  -3 -11   9 2916.69 342.056   8
  -3  11   8 781.170 276.508   3
  -3 -11   8 867.315 297.283   7
  -3  11   8 952.029 263.581   7
  -3  11   8 1167.63 191.756   6
  -3 -11   8 1376.68 277.892   8
  -3 -11   7 12938.1 647.932   7
  -3  11   7 14116.0 553.776   6
  -3  11   7 13102.1 720.380   3
  -3  11   7 13339.1 663.053   7
   3  11  -7 14545.7 714.487   5
  -3 -11   7 13443.2 634.999   8
  -3 -11   6 540.268 217.171   7
   3  11  -6 617.910 260.930   5
  -3  11   6 196.942 209.032   7
  -3  11   6 453.064 172.748   6
  -3  11   6 383.045 249.277   3
  -3 -11   6 51.4089 219.134   8
  -3 -11   5 315.295 186.863   7
  -3  11   5 271.472 207.663   3
  -3  11   5 182.597 141.851   6
  -3 -11   5-23.9527 212.256   8
  -3 -11   4 37929.9 957.747   7
  -3  11   4 38019.9 972.529   6
  -3  11   4 37512.5 1107.87   3
  -3 -11   4 36893.7 1030.00   8
   3  11  -4 38056.3 1021.87   5
  -3 -11   3 172.609 147.316   7
   3  11  -3 193.034 51.2278   4
  -3  11   3 45.6626 154.288   6
  -3 -11   3 186.064 39.6477   1
   3  11  -3 217.041 163.367   5
  -3 -11   3-133.490 226.286   8
  -3  11   3 210.714 170.310   3
  -3 -11   2 19995.4 590.810   7
   3  11  -2 19129.4 667.851   5
  -3  11   2 19466.1 704.832   6
  -3  11   2 18457.2 701.751   3
  -3 -11   2 17819.3 702.177   8
  -3 -11   1 5501.70 283.577   7
   3  11  -1 4758.20 249.890   4
  -3  11   1 4985.76 373.489   6
  -3  11   1 5091.63 352.722   3
   3  11  -1 5177.76 340.530   5
  -3 -11   1 4209.16 359.637   8
   3  11   0 311.698 152.769   5
  -3  11   0 239.419 135.953   3
  -3  11   0 380.089 195.824   5
  -3  11  -1 10202.4 442.581   3
   3  11   1 10312.5 310.177   7
  -3  11  -1 10003.1 529.026   5
  -3 -11  -1 10131.5 526.417   8
   3  11   1 10588.8 439.785   5
  -3  11  -2 39506.0 867.072   3
  -3  11  -2 40048.8 1083.24   5
   3  11   2 42667.7 905.184   5
  -3 -11  -2 38686.8 1047.84   8
  -3 -11  -3 4171.96 355.396   8
  -3  11  -3 4812.88 387.135   5
   3  11   3 5244.00 295.509   5
  -3  11  -3 4781.48 268.514   3
  -3 -11  -4 5008.04 393.723   8
   3  11   4 5563.21 298.804   5
  -3  11  -4 5084.79 241.740   3
  -3  11  -4 5433.07 407.267   5
  -3 -11  -5 12300.3 592.699   4
  -3  11  -5 11892.6 312.362   3
  -3  11  -5 12230.3 604.853   5
  -3 -11  -5 11936.4 581.296   8
  -3 -11  -6 5093.24 423.319   4
  -3 -11  -6 5622.95 411.456   8
  -3  11  -6 5729.30 444.806   5
  -3 -11  -7 2142.22 329.088   4
  -3  11  -7 2062.30 313.396   5
   3  11   7 2105.77 319.681   3
  -3 -11  -7 2219.44 283.528   8
  -3 -11  -8 25410.6 999.829   4
   3 -11   8 25301.7 1115.99   2
  -3 -11  -8 24787.0 855.971   8
  -3  11  -8 24385.7 947.042   5
   3  11   8 26057.6 951.368   3
  -3  11  -9 539.655 255.125   5
  -3 -11  -9 122.949 288.414   4
   3  11   9 342.000 238.789   3
   3 -11   9 185.866 298.754   2
  -3 -11  -9 639.125 220.592   8
   3 -11  10-279.129 389.564   2
  -3  11 -10 193.808 252.849   5
  -3 -11 -10-215.930 316.806   4
   3  11  10 38.4158 239.668   3
  -3  11 -11 5956.50 544.606   1
  -3  11 -11 5390.48 518.171   5
  -3 -11 -11 5564.49 585.976   4
   3  11  11 6879.46 560.025   3
   3 -11  11 5250.61 603.335   2
  -3  11 -12 6255.60 573.487   1
   3 -11  12 5892.74 656.813   2
  -3 -11 -12 6191.79 646.713   4
   3  11  12 6279.06 556.372   3
  -3  11 -12 5747.14 560.344   5
   3  11  13 1195.35 380.157   3
   3 -11  13 1131.26 430.870   2
  -3 -11 -13 797.515 390.854   4
  -3 -11 -14 7758.15 765.980   4
   3 -11  14 9416.99 846.501   2
  -3 -12  14 183.824 350.214   7
   3  12 -14 267.838 422.082   5
  -3  12  14 283.415 403.474   3
  -3 -12  13 15.5143 387.315   7
   3  12 -13 242.128 422.060   5
  -3  12  13-182.361 294.963   7
  -3  12  13 356.580 394.469   3
  -3  12  12 1604.36 446.523   3
   3  12 -12 1703.74 428.382   5
  -3  12  12 1377.84 339.028   7
  -3 -12  12 945.440 379.938   7
  -3 -12  11 10615.7 740.230   7
  -3  12  11 11214.2 683.967   7
  -3  12  11 11117.4 823.340   3
   3  12 -11 12383.9 814.549   5
  -3  12  10 2439.56 434.712   3
  -3 -12  10 2828.03 340.890   8
  -3 -12  10 3174.07 462.084   7
   3  12 -10 2781.17 448.588   5
  -3  12  10 3052.74 405.078   7
  -3  12   9-308.959 286.502   3
  -3 -12   9 376.225 289.989   7
   3  12  -9 166.344 303.850   5
  -3  12   9 186.140 267.360   7
  -3 -12   9 123.468 222.866   8
  -3 -12   8 358.192 259.452   7
  -3  12   8 682.908 315.523   3
  -3  12   8 654.025 247.413   7
  -3  12   8 610.692 176.753   6
   3  12  -8 483.765 271.729   5
  -3 -12   8 789.924 259.874   8
  -3 -12   7 16085.4 739.193   7
  -3  12   7 15961.0 726.759   7
  -3  12   7 16981.4 633.683   6
  -3 -12   7 17082.1 737.608   8
   3  12  -7 16684.0 786.438   5
  -3  12   7 15480.8 819.905   3
  -3 -12   6 11268.4 602.441   7
  -3  12   6 12310.4 641.149   7
  -3  12   6 12287.2 538.082   6
  -3  12   6 12822.7 724.367   3
  -3 -12   6 12121.3 618.077   8
   3  12  -6 12059.5 638.803   5
  -3 -12   5 11651.8 569.195   7
  -3  12   5 13485.1 575.097   6
   3  12  -5 12588.9 625.759   5
  -3  12   5 12300.7 680.336   3
  -3 -12   5 12289.6 623.848   8
  -3 -12   4 13701.8 589.848   7
  -3  12   4 14196.5 605.130   6
  -3  12   4 14594.1 699.412   3
  -3 -12   4 14598.6 672.487   8
   3  12  -4 14876.8 651.183   5
  -3 -12   3 1521.50 216.660   7
   3  12  -3 1638.64 261.866   5
  -3  12   3 1708.14 279.369   3
   3  12  -3 1543.11 134.953   4
  -3  12   3 1889.41 269.817   6
  -3 -12   3 2374.74 297.818   8
   3  12  -2 15604.7 459.560   4
  -3  12   2 17532.9 697.504   6
  -3  12   2 17266.8 707.289   3
   3  12  -2 17819.2 658.770   5
  -3 -12   2 17597.1 731.156   8
  -3  12   1 24982.1 875.614   5
  -3  12   1 24846.0 826.814   3
  -3 -12   1 25759.2 884.113   8
   3  12  -1 25263.3 777.939   5
  -3  12   0 22939.9 838.175   5
  -3  12   0 24073.3 773.339   3
  -3 -12   0 23178.1 832.444   8
   3  12   0 24626.2 746.941   5
   3  12   1 12207.0 361.740   7
  -3  12  -1 12287.5 616.992   5
  -3  12  -1 12360.1 524.097   3
  -3 -12  -1 11271.3 578.979   8
   3  12   1 13436.0 524.426   5
   3  12   2 6474.45 186.716   7
  -3  12  -2 7521.35 486.628   5
  -3  12  -2 7384.77 376.252   3
  -3 -12  -2 6858.81 467.665   8
   3  12   2 7709.03 385.359   5
  -3  12  -3 16144.0 714.618   5
   3  12   3 17589.8 576.778   5
  -3  12  -3 15976.1 539.243   3
  -3 -12  -3 15858.4 692.874   8
  -3  12  -4 43240.1 889.447   3
   3  12   4 46502.0 995.965   5
  -3  12  -4 44335.7 1227.90   5
  -3 -12  -4 42257.0 1173.08   8
  -3 -12  -5 10832.6 576.677   8
  -3  12  -5 10273.6 584.989   5
  -3  12  -5 10454.5 342.459   3
  -3 -12  -6 869.561 245.221   4
  -3  12  -6 1328.11 269.686   5
  -3 -12  -6 1030.25 241.226   8
  -3 -12  -7 9035.62 582.632   4
  -3  12  -7 8375.65 563.354   5
   3 -12   7 8385.41 636.019   2
  -3 -12  -7 8412.83 523.071   8
   3  12   7 8600.52 572.342   3
  -3  12  -8 3351.82 408.334   5
  -3 -12  -8 3520.69 425.967   4
   3  12   8 3920.74 421.673   3
  -3 -12  -8 3671.12 361.655   8
   3 -12   8 2957.03 461.117   2
  -3 -12  -9 4063.11 370.267   8
  -3  12  -9 3732.09 438.383   5
  -3 -12  -9 3866.41 455.667   4
   3  12   9 3915.37 446.605   3
   3 -12   9 2994.80 428.550   2
   3 -12  10 6536.67 641.511   2
  -3  12 -10 6798.84 570.293   5
  -3 -12 -10 6360.48 589.348   4
   3  12  10 7011.25 553.913   3
  -3  12 -11 1905.04 368.294   5
   3 -12  11 1529.14 457.178   2
  -3 -12 -11 1453.28 399.123   4
   3  12  11 1584.00 352.659   3
  -3  12 -12 992.279 322.040   5
   3 -12  12 1038.76 411.165   2
   3  12  12 1015.72 341.153   3
  -3 -12 -12 487.832 341.680   4
  -3 -12 -13 122.679 370.386   4
   3  12  13 300.185 354.339   3
   3 -12  13 13.2955 385.714   2
  -3 -12 -14 4942.08 625.220   4
  -3  13  14-203.195 408.510   3
   3  13 -14 78.8538 396.258   5
  -3 -13  14 194.170 368.641   7
  -3  13  13 3858.56 605.405   3
  -3 -13  13 4126.18 577.321   7
   3  13 -13 4042.12 574.837   5
  -3  13  12 786.860 412.373   3
   3  13 -12 385.969 378.456   5
  -3  13  12 139.167 268.855   7
  -3 -13  12 206.353 344.744   7
  -3 -13  11-166.606 331.590   7
   3  13 -11 666.838 343.580   5
  -3  13  11 440.446 303.554   7
  -3  13  11 233.060 343.928   3
  -3  13  10 86.4457 310.213   3
  -3 -13  10 71.4684 264.122   7
   3  13 -10 78.8001 279.619   5
  -3 -13  10-317.647 239.620   8
  -3  13  10-28.0446 244.398   7
  -3 -13   9 21226.8 958.300   7
  -3  13   9 22066.6 912.366   7
   3  13  -9 22102.7 1005.11   5
  -3  13   9 21451.6 1039.57   3
  -3 -13   9 20473.7 866.059   8
  -3 -13   8 1868.59 336.331   7
  -3  13   8 1890.11 384.635   3
   3  13  -8 1970.70 375.789   5
  -3  13   8 2120.64 336.686   7
  -3 -13   8 2004.13 327.541   8
  -3  13   7 14453.6 702.288   7
  -3 -13   7 13785.6 715.630   7
  -3  13   7 15777.5 616.479   6
  -3  13   7 13354.2 795.682   3
  -3 -13   7 14162.4 703.238   8
   3  13  -7 14024.4 744.910   5
  -3 -13   6 2293.90 318.655   7
   3  13  -6 3008.31 407.717   5
  -3  13   6 2194.25 381.695   3
  -3  13   6 2313.18 345.609   7
  -3  13   6 2199.98 260.871   6
  -3 -13   6 2545.34 349.472   8
  -3 -13   5 4549.25 381.865   7
  -3  13   5 4913.73 364.939   6
  -3  13   5 5309.15 498.374   3
  -3 -13   5 4484.56 426.996   8
   3  13  -5 4758.94 425.969   5
   3  13  -4 107.266 207.923   5
  -3  13   4 75.2108 213.817   3
  -3 -13   4 13.0315 164.378   7
  -3  13   4 109.924 179.545   6
  -3 -13   4 344.648 240.296   8
  -3  13   3 43540.3 1171.05   6
  -3  13   3 43932.8 1257.42   3
  -3 -13   3 43130.0 1217.85   8
   3  13  -3 45370.9 1176.51   5
   3  13  -2 2370.27 289.870   5
  -3  13   2 2585.96 318.005   3
  -3  13   2 2648.15 318.774   6
  -3 -13   2 2716.44 360.773   8
  -3 -13   1 13397.5 660.124   8
  -3  13   1 12259.2 639.551   5
  -3  13   1 12099.7 597.961   3
   3  13  -1 12940.1 572.992   5
   3  13   0 5908.76 385.166   5
  -3  13   0 6224.00 467.131   5
  -3  13   0 5218.60 377.345   3
  -3 -13   0 5945.78 461.693   8
  -3  13  -1 93941.5 1966.64   5
  -3  13  -1 94965.4 1789.57   3
  -3 -13  -1 90962.3 1918.24   8
  -3  13  -2 202.053 145.241   3
  -3 -13  -2 148.292 216.498   8
   3  13   2 124.208 140.856   5
  -3  13  -2 145.400 189.073   5
  -3  13  -3 34449.9 877.098   3
   3  13   3 37278.9 922.991   5
  -3  13  -3 35912.0 1111.93   5
  -3 -13  -3 35247.3 1089.64   8
   3  13   4 13671.1 523.617   5
  -3 -13  -4 12524.7 641.461   8
  -3  13  -4 11977.2 458.762   3
  -3  13  -4 12944.3 673.201   5
  -3  13  -5 883.711 136.903   3
  -3 -13  -5 958.687 247.192   8
  -3  13  -5 941.612 256.474   5
  -3 -13  -6 391.976 209.580   8
   3 -13   6 823.127 303.275   2
  -3  13  -6 129.978 213.234   5
   3 -13   7 47527.6 1528.66   2
  -3 -13  -7 46186.8 1291.61   8
  -3  13  -7 46296.6 1403.74   5
   3  13   7 48640.1 1392.95   3
  -3  13  -8-81.2907 240.933   5
   3  13   8 103.931 265.108   3
   3 -13   8-442.610 379.168   2
  -3 -13  -8 267.747 220.838   8
   3 -13   9 6164.53 600.284   2
  -3  13  -9 7820.68 592.023   5
   3  13   9 7365.97 580.596   3
   3 -13  10 1320.91 396.856   2
   3  13  10 1476.42 341.804   3
  -3  13 -10 1888.19 374.977   5
  -3  13 -11 599.285 323.183   5
   3 -13  11 485.707 383.532   2
   3  13  11 541.004 317.577   3
  -3  13 -12 2584.11 430.730   5
   3 -13  12 4257.62 597.466   2
   3  13  12 3596.21 499.708   3
   3 -13  13 8305.26 813.878   2
   3  13  13 7863.50 701.977   3
  -3  14  13 2517.79 570.226   3
   3  14 -13 3738.90 594.356   5
  -3 -14  12 4622.84 561.431   7
  -3  14  12 5393.95 650.107   3
   3  14 -12 5059.01 616.026   5
  -3  14  12 4734.69 510.124   7
  -3 -14  11 2025.49 409.526   7
  -3  14  11 1002.63 391.554   3
  -3  14  11 1847.30 348.375   7
   3  14 -11 1596.98 423.807   5
  -3  14  10 4588.67 565.337   3
  -3 -14  10 4848.19 545.753   7
   3  14 -10 5439.99 573.938   5
  -3  14  10 4807.20 481.693   7
  -3 -14  10 4579.37 444.985   8
  -3 -14   9 363.565 296.206   7
  -3  14   9 353.653 319.396   3
  -3 -14   9 452.020 238.248   8
  -3  14   9 906.255 307.712   7
   3  14  -9 553.664 334.829   5
  -3 -14   8 1724.96 346.750   7
   3  14  -8 1635.01 379.841   5
  -3  14   8 1336.68 386.823   3
  -3  14   8 1295.27 304.590   7
  -3 -14   8 1726.43 328.104   8
  -3 -14   7 2557.03 367.050   7
   3  14  -7 2749.67 396.949   5
  -3  14   7 2786.60 428.455   3
  -3  14   7 3006.27 353.686   7
  -3  14   7 2632.89 285.069   6
  -3 -14   7 2879.39 397.746   8
  -3 -14   6 27209.3 954.642   7
  -3  14   6 29677.2 1021.39   7
   3  14  -6 29782.0 1060.81   5
  -3  14   6 27516.5 874.518   6
  -3  14   6 28502.5 1137.49   3
  -3 -14   6 28501.1 1028.31   8
  -3 -14   5 24209.0 942.541   8
  -3  14   5 25081.7 850.500   6
  -3  14   5 25779.6 1033.98   3
   3  14  -5 26817.2 975.661   5
  -3  14   4 12047.7 591.748   6
  -3  14   4 11203.7 674.890   3
  -3 -14   4 11512.0 653.609   8
   3  14  -4 11543.6 618.473   5
  -3 -14   3 1193.72 288.912   8
   3  14  -3 647.985 233.050   5
  -3  14   3 891.856 272.241   3
  -3  14   3 715.762 226.920   6
  -3  14   2 15662.8 711.469   6
  -3  14   2 15102.9 726.309   3
  -3 -14   2 15247.3 730.579   8
   3  14  -2 15206.0 661.161   5
   3  14  -1 9816.71 523.224   5
  -3  14   1 9619.69 593.139   5
  -3  14   1 9100.01 545.204   3
  -3 -14   1 9908.32 599.148   8
  -3  14   0 10991.4 629.499   5
  -3  14   0 10453.0 557.625   3
  -3 -14   0 11227.9 638.286   8
   3  14   0 11683.3 553.858   5
  -3  14  -1 58120.8 1512.33   5
  -3 -14  -1 58740.3 1501.31   8
  -3  14  -1 58041.9 1367.18   3
   3  14   2 19327.5 679.759   5
  -3  14  -2 18843.4 814.337   5
  -3 -14  -2 17405.1 788.986   8
  -3  14  -2 17533.0 665.482   3
  -3  14  -3 558.332 163.594   3
  -3 -14  -3 464.363 223.646   8
   3  14   3 639.499 179.724   5
  -3  14  -3 829.875 278.736   5
   3  14   4 16307.6 608.348   5
  -3  14  -4 16221.8 774.013   5
  -3 -14  -4 14586.0 722.169   8
  -3  14  -4 13952.0 533.797   3
  -3 -14  -5 12716.1 671.386   8
  -3  14  -5 13072.1 705.409   5
  -3 -14  -6 3265.00 378.452   8
   3  14   6 4598.41 462.747   3
   3 -14   6 3212.50 429.118   2
  -3  14  -6 3660.16 402.149   5
   3 -14   7 9551.21 709.431   2
  -3  14  -7 10612.6 668.949   5
   3  14   7 11019.5 677.698   3
  -3 -14  -7 10831.8 620.677   8
  -3  14  -8 780.657 297.113   5
   3 -14   8 345.941 324.598   2
   3  14   8 1622.85 353.255   3
  -3 -14  -8 1760.77 307.591   8
  -3  14  -9 1144.41 319.863   5
   3 -14   9 297.055 324.095   2
   3  14   9 932.935 327.272   3
   3 -14  10 6838.34 685.605   2
  -3  14 -10 5879.88 583.785   5
   3  14  10 6852.39 591.899   3
  -3  14 -11 8921.70 697.932   5
   3  14  11 9138.05 686.651   3
   3 -14  11 9279.00 788.696   2
  -3  14 -12 309.093 303.879   5
   3 -14  12 529.252 403.238   2
   3  14  12 209.575 328.761   3
   3 -14  13 3873.14 618.567   2
   3  14  13 2688.67 491.451   3
   3  14  14 426.621 360.233   3
  -3  15  13 2005.22 545.910   3
   3  15 -13 1167.62 459.511   5
  -3  15  12-280.025 386.831   3
   3  15 -12-19.0791 368.414   5
  -3  15  11 657.794 401.360   3
   3  15 -11 1535.87 442.293   5
  -3  15  11 1367.01 345.440   7
   3  15 -10 10944.9 794.340   5
  -3  15  10 9645.78 638.798   7
  -3  15  10 9766.46 789.769   3
  -3 -15  10 8915.97 621.445   8
   3  15  -9 2414.91 428.209   5
  -3  15   9 2414.82 496.706   3
  -3  15   9 2381.76 377.484   7
  -3 -15   9 1765.59 344.387   8
  -3  15   8 9147.55 618.574   7
  -3  15   8 9090.36 736.828   3
  -3 -15   8 9213.17 621.992   8
   3  15  -8 9593.97 695.158   5
   3  15  -7 829.447 310.106   5
  -3  15   7 952.625 343.858   3
  -3  15   7 457.322 250.624   7
  -3  15   7 1003.63 211.099   6
  -3 -15   7 1698.60 340.761   8
  -3  15   6 4876.13 461.505   7
  -3  15   6 5058.25 535.342   3
  -3  15   6 5186.66 398.403   6
  -3 -15   6 4629.04 459.823   8
   3  15  -6 4905.72 487.405   5
   3  15  -5 1188.72 303.277   5
  -3  15   5 2002.53 392.792   3
  -3  15   5 1049.58 234.762   6
  -3 -15   5 1727.27 363.618   8
  -3  15   4 33379.9 1035.09   6
  -3  15   4 32021.7 1169.77   3
  -3 -15   4 31932.6 1128.90   8
   3  15  -4 34079.0 1096.29   5
   3  15  -3 2908.62 339.913   5
  -3  15   3 3014.39 388.582   3
  -3 -15   3 2915.55 402.029   8
  -3  15   3 2314.45 325.910   6
  -3  15   2 5050.65 438.064   6
  -3  15   2 4975.44 453.390   3
   3  15  -2 4731.56 412.029   5
  -3 -15   2 3918.10 436.434   8
   3  15  -1 397.741 226.793   5
  -3  15   1 26.6056 222.798   5
  -3  15   1-46.7909 209.318   3
  -3 -15   1 403.743 263.090   8
   3  15   0-53.7108 176.900   5
  -3  15   0-26.1430 200.996   3
  -3 -15   0 86.5120 199.363   8
  -3  15   0 114.038 218.364   5
   3  15   1 1586.99 256.112   5
  -3  15  -1 1599.57 241.661   3
  -3  15  -1 2097.40 360.391   5
  -3 -15  -1 1634.04 307.945   8
  -3  15  -2 10943.9 646.043   5
   3  15   2 11017.7 530.005   5
  -3 -15  -2 10686.0 636.785   8
  -3  15  -2 10190.7 526.866   3
  -3 -15  -3 2471.04 356.365   8
  -3  15  -3 2173.35 247.086   3
   3  15   3 2827.30 295.901   5
  -3  15  -3 2724.73 384.588   5
   3  15   4 13482.7 580.174   5
  -3  15  -4 12847.1 718.059   5
  -3 -15  -4 11545.6 664.820   8
   3 -15   5 5576.66 513.186   2
  -3 -15  -5 5057.12 461.878   8
  -3  15  -5 5478.69 496.952   5
   3 -15   6-298.966 331.656   2
   3  15   6 258.265 268.703   3
  -3 -15  -6 236.381 211.971   8
  -3  15  -6 170.296 249.498   5
   3  15   7 422.207 268.679   3
  -3 -15  -7 393.960 261.087   8
  -3  15  -7-119.618 256.230   5
   3  15   8 12423.4 769.273   3
  -3  15  -8 12593.3 764.904   5
  -3 -15  -8 12173.7 678.282   8
   3 -15   8 12169.8 817.535   2
   3 -15   9 170.687 329.264   2
  -3  15  -9 9.29818 277.615   5
   3  15   9 476.791 298.739   3
   3 -15  10 3712.92 519.312   2
   3  15  10 3679.77 501.097   3
  -3  15 -10 3371.32 474.968   5
  -3  15 -11 364.669 301.158   5
   3 -15  11 746.923 406.161   2
   3  15  11-301.029 357.207   3
  -3  15 -12-430.216 341.413   5
   3 -15  12 941.045 472.246   2
   3  15  12 350.832 346.425   3
   3  15  13 1774.15 446.177   3
   3  15  14 1987.50 479.467   3
  -3  16  12 4320.31 640.962   3
   3  16 -12 5397.14 655.578   5
  -3  16  11-525.706 413.325   3
   3  16 -11-303.162 377.896   5
  -3  16  10 403.288 391.461   3
   3  16 -10 485.106 348.142   5
  -3  16  10 121.359 252.674   7
  -3 -16  10 74.6137 250.849   8
   3  16  -9-22.5205 331.889   5
  -3  16   9-54.4209 315.850   3
  -3  16   9 329.964 281.057   7
  -3 -16   9-317.820 310.823   8
   3  16  -8 4108.30 507.500   5
  -3  16   8 3621.08 521.890   3
  -3  16   8 3648.67 430.913   7
  -3 -16   8 3708.01 433.772   8
   3  16  -7 4253.56 509.357   5
  -3  16   7 3214.79 479.140   3
  -3  16   7 3646.00 424.698   7
  -3 -16   7 4154.07 471.675   8
  -3  16   6 7486.36 553.662   7
  -3  16   6 7680.24 487.958   6
  -3 -16   6 7227.84 573.805   8
  -3  16   6 6997.71 633.450   3
   3  16  -6 7355.41 583.467   5
  -3 -16   5 7950.00 596.657   8
   3  16  -5 8410.10 592.471   5
  -3  16   5 9396.57 547.535   6
  -3  16   5 8749.73 665.236   3
   3  16  -4 3193.38 393.965   5
  -3  16   4 4085.85 473.717   3
  -3  16   4 3506.19 378.798   6
  -3 -16   4 3627.94 441.300   8
  -3  16   3 2983.99 403.344   3
   3  16  -3 2704.46 375.926   5
  -3  16   3 2954.17 372.661   6
  -3 -16   3 2628.28 378.206   8
  -3 -16   2 2317.56 383.297   8
   3  16  -2 2249.71 333.883   5
  -3  16   2 2954.02 399.573   3
  -3  16   1 4174.94 404.684   3
  -3  16   1 4154.93 437.130   5
   3  16  -1 5151.76 427.694   5
  -3 -16   1 4146.98 466.353   8
   3  16   0 2142.99 295.616   5
  -3  16   0 1532.73 276.324   3
  -3 -16   0 2042.41 373.546   8
  -3  16   0 2173.25 370.674   5
  -3  16  -1 1470.90 332.216   5
  -3 -16  -1 1066.31 311.032   8
  -3  16  -1 1253.70 244.113   3
   3  16   1 1765.02 283.602   5
  -3 -16  -2 175.414 232.634   8
  -3  16  -2-174.185 230.047   3
  -3  16  -2 9.66043 238.513   5
   3  16   2-312.268 212.762   5
  -3  16  -3 2180.31 270.042   3
   3 -16   3 2549.84 347.103   2
   3  16   3 2543.07 301.335   5
  -3  16  -3 2805.41 396.044   5
  -3 -16  -3 2363.14 356.421   8
   3 -16   4 9587.04 639.630   2
   3  16   4 11562.6 562.456   5
  -3  16  -4 11177.0 691.328   5
  -3 -16  -4 9877.45 641.351   8
  -3  16  -4 8354.76 456.590   3
  -3 -16  -5 6600.63 535.820   8
  -3  16  -5 7117.58 586.224   5
   3  16   5 7045.30 441.105   5
   3 -16   5 5683.06 524.058   2
   3 -16   6 14903.0 854.729   2
  -3 -16  -6 14502.9 759.698   8
  -3  16  -6 15142.7 829.446   5
   3  16   6 17312.3 867.732   3
   3 -16   7 2301.47 410.145   2
   3  16   7 3147.58 455.380   3
  -3 -16  -7 3234.96 403.903   8
  -3  16  -7 2627.93 408.193   5
   3 -16   8 1832.34 417.224   2
   3  16   8 2468.11 420.932   3
  -3 -16  -8 2934.08 392.323   8
  -3  16  -8 1757.24 368.389   5
   3 -16   9 395.818 339.493   2
   3  16   9 517.240 319.649   3
  -3  16  -9 324.132 280.141   5
   3  16  10 7149.04 642.778   3
   3 -16  10 7741.82 727.973   2
  -3  16 -10 6405.75 618.000   5
  -3  16 -11 3149.01 487.642   5
   3 -16  11 4728.96 642.533   2
   3  16  11 3519.80 525.866   3
  -3  16 -12 894.884 324.594   5
   3  16  12 1689.86 445.000   3
   3  16  13-214.580 351.484   3
  -3  17  12 130.274 454.669   3
   3  17 -12 1881.45 469.391   5
  -3  17  11 216.079 393.829   3
   3  17 -11 270.135 380.793   5
   3  17 -10 567.364 392.243   5
  -3  17  10 325.946 358.268   3
  -3  17  10 417.329 286.349   7
  -3  17   9 6059.71 661.485   3
  -3  17   9 6624.82 556.710   7
   3  17  -9 6426.17 636.917   5
  -3 -17   9 6121.63 557.441   8
   3  17  -8 2055.62 414.922   5
  -3  17   8 2048.27 451.161   3
  -3  17   8 2328.82 369.556   7
  -3 -17   8 2461.47 394.502   8
   3  17  -7 1054.35 333.601   5
  -3  17   7 1116.38 364.984   3
  -3 -17   7 849.252 317.375   8
  -3  17   7 1138.48 310.826   7
   3  17  -6 2447.80 434.272   5
  -3  17   6 2184.29 438.389   3
  -3  17   6 1481.53 323.511   7
  -3  17   6 2105.98 306.393   6
  -3 -17   6 1916.20 353.853   8
   3  17  -5 2246.60 374.419   5
  -3  17   5 2178.40 434.591   3
  -3  17   5 2272.25 323.253   6
  -3 -17   5 1878.48 379.468   8
   3  17  -4 1544.40 317.628   5
  -3  17   4 2092.43 385.312   3
  -3  17   4 1466.99 284.919   6
  -3 -17   4 1866.54 351.470   8
  -3  17   3 7094.29 532.611   6
  -3  17   3 7772.19 613.579   3
  -3 -17   3 6447.55 569.999   8
   3  17  -3 7223.76 543.874   5
  -3  17   2 13481.5 758.761   3
  -3 -17   2 13057.3 755.356   8
   3  17  -2 13415.7 705.233   5
   3  17  -1 503.493 253.084   5
  -3  17   1 414.877 228.431   3
  -3  17   1 850.842 306.792   5
  -3 -17   1 845.872 305.969   8
   3  17   0 3748.45 383.327   5
  -3  17   0 2847.01 347.118   3
  -3 -17   0 3031.25 403.613   8
  -3  17   0 3438.73 431.414   5
  -3  17  -1 2965.45 335.225   3
   3 -17   1 3652.23 360.766   2
  -3 -17  -1 3568.04 431.884   8
  -3  17  -1 3260.39 414.759   5
   3  17   1 3730.35 375.100   5
   3 -17   2 3045.55 351.222   2
  -3 -17  -2 2965.31 391.692   8
  -3  17  -2 2846.15 320.172   3
  -3  17  -2 3367.18 437.062   5
   3  17   2 3394.57 358.055   5
   3 -17   3 10996.4 658.010   2
   3  17   3 12262.1 615.738   5
  -3  17  -3 12148.7 743.512   5
  -3 -17  -3 10685.3 687.870   8
  -3  17  -3 9983.27 555.081   3
  -3 -17  -4 1023.52 297.994   8
   3  17   4 1459.79 264.816   5
  -3  17  -4 842.397 301.449   5
   3 -17   4 476.650 250.820   2
   3 -17   5-568.636 317.915   2
   3  17   5-93.3571 180.580   5
  -3 -17  -5-41.9650 237.914   8
  -3  17  -5 450.668 327.597   5
   3 -17   6 1532.21 334.731   2
   3  17   6 2757.68 455.270   3
  -3 -17  -6 2596.11 386.682   8
  -3  17  -6 2469.06 427.265   5
   3 -17   7 6828.08 620.394   2
  -3 -17  -7 7484.99 565.701   8
  -3  17  -7 5845.75 560.637   5
   3  17   7 7110.25 619.607   3
   3 -17   8 5188.79 573.931   2
   3  17   8 6104.55 594.277   3
  -3  17  -8 5204.53 559.117   5
   3 -17   9 4122.28 546.712   2
   3  17   9 3760.42 513.246   3
  -3  17  -9 3108.74 458.789   5
   3  17  10 260.961 332.351   3
  -3  17 -10-384.250 369.774   5
   3 -17  10 516.585 351.149   2
   3 -17  11 3501.77 568.117   2
   3  17  11 3545.38 534.472   3
  -3  17 -11 2503.11 456.630   5
   3  17  12 928.030 416.762   3
  -3  17 -12 226.759 328.473   5
   3  18 -11 3495.73 600.114   5
  -3  18  11 3308.83 584.440   3
   3  18 -10 40.2260 327.081   5
  -3  18  10-441.249 425.662   3
   3  18  -9 518.237 386.825   5
  -3  18   9 1040.03 427.728   3
  -3  18   9 817.269 321.051   7
  -3 -18   9 1104.00 339.672   8
   3  18  -8 100.138 348.628   5
  -3  18   8 114.216 355.737   3
  -3  18   8 655.322 285.991   7
  -3 -18   8 95.2284 305.223   8
  -3  18   7 13069.8 744.342   7
   3  18  -7 13063.2 817.293   5
  -3  18   7 14190.7 936.857   3
  -3 -18   7 12336.2 779.435   8
   3  18  -6-364.619 352.453   5
  -3  18   6 144.115 316.946   3
  -3  18   6-187.668 208.738   6
  -3  18   6-184.420 305.516   7
  -3 -18   6-706.102 358.882   8
  -3  18   5 15934.2 766.611   6
  -3  18   5 16230.3 951.467   3
  -3 -18   5 16858.7 897.644   8
   3  18  -5 17791.9 905.284   5
   3  18  -4 612.647 336.753   5
  -3  18   4 342.717 303.387   3
  -3  18   4 218.086 240.585   6
  -3 -18   4 295.658 285.055   8
   3  18  -3 347.064 294.186   5
  -3  18   3 407.358 317.190   3
  -3  18   3 68.1959 249.680   6
  -3 -18   3 12.4640 254.636   8
  -3  18   2 1694.90 368.824   3
   3  18  -2 1285.35 310.194   5
  -3 -18   2 695.648 269.351   8
  -3  18   1 35374.9 1280.47   5
  -3 -18   1 37458.8 1332.92   8
  -3  18   1 34986.9 1239.49   3
   3  18  -1 38322.5 1197.73   5
   3  18   0 74.0264 212.508   5
  -3  18   0-37.1991 236.625   5
  -3 -18   0 39.5447 302.333   8
  -3  18   0-296.869 289.833   3
   3 -18   0-192.333 225.240   2
   3 -18   1 14220.7 675.959   2
  -3  18  -1 15808.2 854.575   5
  -3 -18  -1 13585.9 801.965   8
   3  18   1 15698.2 728.988   5
  -3  18  -1 14257.5 735.836   3
  -3  18  -2-194.413 245.640   3
  -3  18  -2 70.4548 287.146   5
  -3 -18  -2-334.905 333.826   8
   3 -18   2-323.364 269.977   2
   3  18   2 302.556 237.041   5
  -3  18  -3 2188.93 293.015   3
  -3 -18  -3 2872.95 417.287   8
   3  18   3 2780.64 339.994   5
  -3  18  -3 2851.72 437.647   5
   3 -18   3 2453.07 343.135   2
   3 -18   4 1022.27 272.632   2
   3  18   4 1210.52 259.184   5
  -3  18  -4 1357.23 358.115   5
  -3 -18  -4 1145.39 303.850   8
  -3 -18  -5 19526.8 929.060   8
   3 -18   5 21069.1 978.999   2
  -3  18  -5 22145.9 1044.72   5
   3 -18   6 1504.08 354.779   2
   3  18   6 2775.38 474.137   3
  -3 -18  -6 2125.25 382.947   8
  -3  18  -6 2583.02 442.277   5
   3 -18   7-153.212 307.124   2
   3  18   7 145.736 316.486   3
  -3 -18  -7 683.422 308.939   8
  -3  18  -7-95.5647 294.879   5
   3 -18   8-56.5830 308.826   2
   3  18   8-187.174 342.550   3
  -3  18  -8-187.434 353.173   5
   3 -18   9 11393.9 845.036   2
   3  18   9 11925.5 829.512   3
  -3  18  -9 9861.20 771.771   5
   3 -18  10 1018.79 432.596   2
   3  18  10 491.270 351.714   3
  -3  18 -10 385.689 338.587   5
   3 -18  11 5666.05 687.431   2
   3  18  11 4940.45 626.184   3
  -3  18 -11 3972.86 584.429   5
  -3  18 -12 372.365 349.652   5
   3  19 -11 196.749 391.139   5
  -3  19  11 353.573 416.418   3
  -3  19  10 1127.65 420.295   3
   3  19 -10 821.761 437.946   5
   3  19  -9 2316.44 460.292   5
  -3  19   9 1452.05 462.584   3
  -3 -19   9 2819.18 436.419   8
  -3  19   8 12882.5 758.034   7
   3  19  -8 12045.2 837.943   5
  -3  19   8 12415.7 926.046   3
  -3 -19   8 13332.8 841.268   8
  -3  19   7 115.860 339.757   3
  -3  19   7 46.8288 264.214   7
   3  19  -7-57.5104 356.506   5
  -3 -19   7 340.980 293.288   8
   3  19  -6 117.561 308.552   5
  -3  19   6 183.496 343.010   3
  -3  19   6-11.9862 278.010   7
  -3 -19   6 226.505 302.387   8
   3  19  -5 885.766 376.729   5
  -3 -19   5 648.627 289.164   8
  -3  19   5 965.040 384.702   3
  -3  19   5 412.035 229.239   6
  -3  19   4 21794.7 931.258   6
  -3  19   4 21851.9 1085.96   3
  -3 -19   4 22313.1 1068.61   8
   3  19  -4 22408.8 1006.71   5
   3  19  -3 2160.29 375.610   5
  -3  19   3 2367.84 446.330   3
  -3  19   3 2696.91 400.953   6
  -3 -19   3 1447.97 357.029   8
  -3 -19   2 15053.2 870.940   8
  -3  19   2 15531.7 875.117   3
   3  19  -2 14822.4 785.363   5
   3  19  -1 334.382 254.265   5
  -3  19   1 230.781 294.019   3
  -3 -19   1-194.276 342.826   8
  -3  19   1 795.022 327.842   5
  -3  19   0 2258.21 349.475   3
  -3 -19   0 2335.82 436.365   8
   3  19   0 2343.52 338.544   5
  -3  19   0 2265.83 407.575   5
   3 -19   1 1156.99 222.290   2
  -3  19  -1 1166.23 269.031   3
  -3 -19  -1 1420.20 366.063   8
  -3  19  -1 1444.55 367.904   5
   3  19   1 1293.38 299.015   5
  -3  19  -2 28882.3 1067.54   3
  -3  19  -2 29920.6 1228.68   5
   3 -19   2 30418.2 1052.61   2
   3  19   2 32861.2 1095.93   5
  -3 -19  -2 30971.5 1217.47   8
   3  19   3 10567.5 628.715   5
  -3  19  -3 10337.3 749.790   5
   3 -19   3 9327.34 603.270   2
  -3 -19  -3 9577.41 686.588   8
   3  19   4 8332.57 553.798   5
  -3  19  -4 7685.60 656.081   5
  -3 -19  -4 7374.19 593.079   8
   3 -19   4 7231.36 575.179   2
  -3 -19  -5 326.802 309.459   8
   3 -19   5-4.45886 252.422   2
  -3  19  -5 557.380 337.653   5
  -3 -19  -6 8679.75 657.816   8
  -3  19  -6 8633.01 721.403   5
   3 -19   6 9048.83 689.041   2
   3  19   6 9748.64 740.084   3
   3 -19   7 4885.82 563.327   2
   3  19   7 6317.43 645.977   3
  -3  19  -7 5656.44 630.953   5
   3 -19   8 4682.95 556.195   2
   3  19   8 5022.79 609.961   3
  -3  19  -8 3653.06 524.794   5
   3 -19   9 2598.69 500.053   2
   3  19   9 3247.79 531.973   3
  -3  19  -9 2490.45 459.742   5
   3 -19  10 5514.05 646.192   2
   3  19  10 4544.08 597.536   3
  -3  19 -10 4272.91 571.567   5
   3  19  11 1138.57 437.826   3
  -3  19 -11 567.985 366.471   5
  -3  19 -12 208.153 394.410   5
   3  20 -10 4522.30 645.941   5
  -3  20  10 4150.78 628.646   3
   3  20  -9-407.760 424.968   5
  -3 -20   9 196.310 309.163   8
  -3  20   9 276.373 420.445   3
   3  20  -8 958.779 453.830   5
  -3  20   8 1203.22 470.291   3
  -3 -20   8 1214.59 390.652   8
   3  20  -7 676.637 411.285   5
  -3  20   7 340.932 383.561   3
  -3  20   7-43.0572 280.013   7
  -3 -20   7 431.989 306.886   8
  -3  20   6 11849.6 759.066   7
  -3  20   6 12733.2 915.145   3
   3  20  -6 12847.0 833.389   5
  -3 -20   6 11987.4 808.266   8
   3  20  -5 5215.56 567.081   5
  -3  20   5 4938.72 593.278   3
  -3  20   5 4922.24 466.976   6
  -3 -20   5 5226.17 571.296   8
   3  20  -4 2105.95 423.537   5
  -3  20   4 3128.23 522.963   3
  -3  20   4 3308.89 427.183   6
  -3 -20   4 2961.77 467.275   8
   3  20  -3 532.156 319.585   5
  -3  20   3 602.290 389.823   3
  -3 -20   3 475.190 354.153   8
  -3  20   3 278.279 283.762   6
   3  20  -2 4466.22 493.183   5
  -3  20   2 5486.97 594.835   3
  -3 -20   2 4282.91 554.118   8
  -3  20   1 5150.02 522.167   3
  -3  20   1 5153.91 555.487   5
   3  20  -1 6558.62 552.611   5
  -3 -20   1 5827.36 601.974   8
  -3  20   0 15661.3 903.632   5
  -3 -20   0 16548.7 921.904   8
   3  20   0 16467.0 817.433   5
  -3  20   0 14829.2 834.213   3
  -3  20  -1 2125.44 338.874   3
  -3 -20  -1 2614.18 445.784   8
  -3  20  -1 2934.30 457.995   5
   3  20   1 2553.96 385.816   5
   3 -20   2 460.342 217.222   2
  -3  20  -2-356.259 273.385   3
  -3 -20  -2-5.56842 331.098   8
   3  20   2 251.198 247.706   5
  -3  20  -2 357.271 273.770   5
   3 -20   3 2048.49 321.008   2
   3  20   3 2695.72 379.641   5
  -3 -20  -3 2593.58 434.575   8
  -3  20  -3 2963.16 489.947   5
  -3  20  -4 6560.87 654.713   5
   3  20   4 6382.61 516.100   5
  -3 -20  -4 6297.29 597.691   8
   3 -20   4 6204.41 536.614   2
   3 -20   5 241.433 262.649   2
   3  20   5 535.461 373.332   3
  -3 -20  -5 528.620 321.170   8
  -3  20  -5 445.708 341.931   5
  -3 -20  -6 13483.9 791.404   8
  -3  20  -6 12572.6 862.482   5
   3  20   6 14692.8 914.785   3
   3 -20   6 12772.4 795.311   2
  -3  20  -7 677.347 412.509   5
   3  20   7 442.502 360.790   3
   3 -20   7 676.218 332.649   2
   3 -20   8 1355.89 416.568   2
   3  20   8 880.310 420.817   3
  -3  20  -8 32.1755 323.554   5
   3 -20   9 1947.89 472.821   2
   3  20   9 1541.12 434.158   3
  -3  20  -9 1291.83 450.987   5
   3  20  10 3167.38 532.981   3
  -3  20 -10 2526.41 495.440   5
  -3  20 -11 339.482 355.803   5
  -3  21   9 574.438 431.675   3
  -3 -21   9 2216.70 452.374   8
   3  21  -9 1923.83 522.398   5
   3  21  -8 2438.25 530.876   5
  -3  21   8 1483.40 495.023   3
  -3 -21   8 2029.26 426.041   8
  -3  21   7 236.475 389.718   3
   3  21  -7 345.896 336.120   5
  -3 -21   7 594.909 351.009   8
   3  21  -6 1842.14 464.355   5
  -3  21   6 705.786 426.293   3
  -3  21   6 776.942 330.096   7
  -3 -21   6 682.312 348.592   8
  -3  21   5 1333.89 437.708   3
   3  21  -5 1352.95 418.454   5
  -3  21   5 1150.88 301.251   6
  -3 -21   5 1622.60 420.281   8
   3  21  -4 1444.55 376.769   5
  -3  21   4 1657.48 437.919   3
  -3 -21   4 1638.98 442.320   8
  -3  21   4 1644.49 360.431   6
   3  21  -3 5787.47 573.512   5
  -3  21   3 5504.77 548.124   6
  -3  21   3 5948.91 665.561   3
  -3 -21   3 5251.92 605.384   8
   3  21  -2 1638.10 395.856   5
  -3 -21   2 1180.22 410.215   8
  -3  21   1-331.515 334.461   3
  -3  21   1-638.487 395.339   5
  -3 -21   1 340.131 321.952   8
   3  21  -1 111.864 261.403   5
  -3  21   0 500.384 272.944   3
  -3  21   0 268.035 334.095   5
   3  21   0 555.589 271.784   5
  -3 -21   0 595.653 361.508   8
  -3  21  -1 3454.36 431.421   3
  -3  21  -1 4913.29 587.513   5
   3  21   1 4694.34 491.474   5
  -3 -21  -1 3966.60 523.822   8
  -3 -21  -2 510.734 354.169   8
  -3  21  -2 112.908 328.182   5
   3  21   2 205.459 280.060   5
   3  21   3 5327.53 499.804   5
   3 -21   3 5103.46 474.048   2
  -3 -21  -3 4661.40 531.871   8
  -3  21  -3 5712.97 609.829   5
  -3  21  -4 5824.90 637.168   5
   3 -21   4 5685.08 506.342   2
  -3 -21  -4 5546.16 587.822   8
   3  21   4 4903.88 479.721   5
   3 -21   5 678.665 321.632   2
  -3  21  -5 1309.46 408.789   5
   3  21   5 977.901 410.217   3
  -3 -21  -5 1236.73 380.302   8
   3 -21   6 36.2263 280.436   2
   3  21   6 623.710 377.367   3
  -3  21  -6 50.2584 355.644   5
  -3  21  -7 7447.78 720.158   5
   3 -21   7 6982.83 633.828   2
   3  21   7 8262.42 738.834   3
   3 -21   8 2671.51 498.998   2
   3  21   8 1031.92 410.217   3
  -3  21  -8 2036.70 520.486   5
   3 -21   9 2519.08 483.865   2
   3  21   9 2013.31 513.448   3
  -3  21  -9 3119.69 576.456   5
  -3  21 -10 1406.43 455.882   5
   3  22  -8 39.6648 344.394   5
  -3 -22   8 1175.26 393.095   8
  -3  22   8 319.376 425.900   3
  -3  22   7 2747.50 563.514   3
   3  22  -7 2694.13 524.259   5
  -3 -22   7 2422.32 462.380   8
   3  22  -6 518.018 371.026   5
  -3  22   6 460.044 432.171   3
  -3 -22   6 439.392 358.216   8
   3  22  -5 2936.72 480.632   5
  -3  22   5 3275.37 570.700   3
  -3 -22   5 2798.46 516.272   8
  -3  22   4 533.492 381.354   3
   3  22  -4 662.062 346.117   5
  -3  22   4 444.832 306.121   6
  -3 -22   4 65.1818 303.858   8
   3  22  -3-428.950 356.606   5
  -3 -22   3-405.370 369.564   8
  -3  22   3 410.074 308.484   6
   3  22  -2 416.471 336.282   5
  -3  22   2 937.239 387.320   3
  -3 -22   2 932.558 402.589   8
  -3 -22   1 10083.1 767.803   8
  -3  22   1 10526.6 787.018   3
   3  22  -1 10946.3 736.634   5
  -3  22   0-512.024 401.652   3
  -3 -22   0-168.744 335.129   8
  -3  22   0-143.339 306.642   5
   3  22   0-84.8405 288.560   5
  -3  22  -1 1920.09 454.180   5
  -3  22  -1 835.155 287.915   3
  -3 -22  -1 1988.46 423.946   8
   3  22   1 2342.76 408.687   5
  -3 -22  -2 261.843 332.443   8
  -3  22  -2-131.208 367.173   5
   3  22   2-523.328 300.586   5
   3  22   3 2920.15 428.943   5
  -3 -22  -3 3419.32 523.509   8
  -3  22  -3 3406.08 516.763   5
  -3  22  -4-40.7466 321.447   5
  -3 -22  -4 743.668 344.644   8
   3 -22   5 4994.97 513.059   2
   3  22   5 5376.22 639.966   3
  -3  22  -5 5012.49 651.302   5
   3 -22   6 904.896 356.336   2
   3  22   6-155.552 342.227   3
  -3  22  -6 513.054 417.357   5
   3 -22   7 3931.26 518.019   2
  -3  22  -7 3374.77 601.224   5
   3  22   7 3068.04 523.558   3
   3 -22   8 871.655 397.916   2
  -3  22  -8 994.982 468.766   5
   3 -22   9 3310.54 536.890   2
  -3 -23   8 851.853 394.245   8
   3  23  -7 2875.33 570.433   5
  -3  23   7 2608.44 556.684   3
  -3 -23   7 2847.98 504.021   8
   3  23  -6 293.487 340.637   5
  -3  23   6 375.964 386.299   3
  -3 -23   6 259.528 349.797   8
   3  23  -5 1023.62 406.036   5
  -3  23   5 1102.59 438.696   3
  -3 -23   5 1270.64 448.537   8
   3  23  -4 2395.64 477.321   5
  -3  23   4 3067.74 560.913   3
  -3  23   4 2136.84 424.598   6
  -3 -23   4 2234.26 458.736   8
   3  23  -3 3307.74 505.662   5
  -3  23   3 4409.65 538.789   6
  -3 -23   3 3548.52 545.478   8
  -3  23   2 980.171 439.372   3
  -3  23   2 625.530 374.136   6
  -3 -23   2 311.636 388.356   8
   3  23  -2 134.701 313.054   5
  -3 -23   1 1352.13 435.076   8
  -3  23   1 2541.15 452.834   3
   3  23  -1 1222.20 370.502   5
  -3  23   0-259.401 367.465   3
  -3 -23   0 738.836 393.037   8
  -3  23   0 394.206 340.327   5
   3  23   0 1082.40 363.179   5
  -3  23  -1 8285.14 748.286   5
   3  23   1 10621.3 736.028   5
  -3 -23  -1 9221.52 739.756   8
  -3  23  -2 4760.10 602.611   5
   3  23   2 4645.75 516.707   5
  -3 -23  -2 4811.62 572.305   8
   3  23   3 4615.91 519.125   5
  -3  23  -3 4412.07 584.236   5
  -3 -23  -3 4928.55 597.457   8
   3  23   4 3978.14 576.921   3
  -3  23  -4 3611.17 591.025   5
   3  23   5 2082.29 515.704   3
  -3  23  -5 1952.69 493.669   5
   3 -23   6 1421.56 380.774   2
  -3  23  -6 1065.27 433.322   5
   3  23   6 1025.26 443.776   3
   3 -23   7 3688.75 504.892   2
  -3  23  -7 3357.26 608.144   5
   3 -23   8 2454.44 470.794   2
   3  24  -6 5133.85 644.295   5
  -3  24   6 4707.42 676.715   3
  -3 -24   6 5167.05 607.283   8
   3  24  -5-55.3257 353.521   5
  -3  24   5 516.654 424.348   3
  -3 -24   5 945.702 420.490   8
   3  24  -4 1066.11 431.953   5
  -3  24   4 1663.38 531.738   3
  -3 -24   4 1328.49 418.970   8
  -3  24   3 488.323 335.192   6
  -3  24   3 1246.23 480.647   3
  -3 -24   3 730.870 426.686   8
   3  24  -3 408.981 358.347   5
  -3  24   2 8010.94 711.935   6
  -3 -24   2 8226.03 744.752   8
  -3  24   2 9429.86 809.850   3
   3  24  -2 7248.53 677.164   5
  -3  24   1 1920.13 491.345   3
  -3 -24   1 1285.20 441.575   8
  -3 -24   0 8700.08 754.958   8
   3  24   0 8940.83 710.404   5
  -3  24   0 7565.03 736.785   5
  -3 -24  -1 874.480 380.923   8
  -3  24  -1-323.814 389.166   5
   3  24   1 27.5731 287.892   5
  -3 -24  -2 607.914 329.183   8
  -3  24  -2 930.858 458.416   5
   3  24   2-30.0589 294.975   5
  -3  24  -3 335.585 383.287   5
  -3  24  -4 5878.20 705.260   5
   3  24   4 6489.97 725.064   3
  -3  24  -5 781.698 430.023   5
  -3  25   5 834.438 515.081   3
  -3  25   4 15866.8 1087.09   3
  -3 -25   4 17042.2 1025.86   8
   3  25  -4 16854.9 1032.92   5
  -3  25   3 9389.35 749.556   6
  -3  25   3 8815.87 839.739   3
  -3 -25   3 9674.52 812.315   8
   3  25  -3 7902.23 723.906   5
  -3  25   2 1731.54 497.454   3
  -3  25   2 475.969 362.153   6
  -3 -25   2 1128.98 461.953   8
   3  25  -1 2933.93 504.127   5
  -3  25   1 3550.30 616.765   3
  -3 -25   1 3377.62 559.599   8
  -3  25   0-74.9687 405.364   5
   3  25   0 713.619 369.131   5
  -3  25  -1 2119.61 477.718   5
   3  25   1 2342.04 452.578   5
  -3  25  -2 7814.29 776.351   5
   3  25   2 8062.29 707.337   5
  -3  26   4 328.465 484.050   3
  -3  26   3 2980.15 592.046   3
  -3  26   2 1304.07 517.755   3
  -3  26   2 479.284 395.246   6
   3  26  -2 287.555 374.703   5
  -3  26   1 10573.9 879.309   6
   3  26  -1 9991.55 797.029   5
   3  26   0 364.099 373.592   5
   3  26   1 7007.62 678.507   5
   3  27   1 1764.39 440.091   5
  -4   0  16 473.710 378.665   7
  -4   0  15-21.2868 344.842   7
  -4   0  14 1482.47 430.447   7
  -4   0  13 317.627 341.441   7
  -4   0  12 3107.56 468.674   7
  -4   0  11 461.535 303.795   7
  -4   0  11-132.746 179.411   8
  -4   0  10 113.054 222.164   7
  -4   0  10 24.6050 174.703   8
  -4   0   9-509.611 198.215   8
  -4   0   9 394.931 290.956   7
  -4   0   8 2106.60 351.888   7
  -4   0   7-202.788 202.750   7
  -4   0   6 29626.3 896.950   7
  -4   0   5-65.2973 154.590   7
  -4   0   4 162511. 2509.92   7
  -4   0   3-155.168 162.590   7
  -4   0   2 18066.9 584.470   7
  -4   0   1-97.1832 132.739   7
  -4   0   1 133.072 161.061   6
  -4   0   0 50655.6 1083.65   1
  -4   0   0 53010.7 1115.57   6
  -4   0  -1 3.08377 117.981   6
  -4   0  -2 39758.5 945.950   6
   4   0   2 39514.1 669.146   5
   4   0   3 55.8613 45.3095   5
  -4   0  -3-226.544 146.339   6
  -4   0  -4 25827.3 739.059   6
  -4   0  -5-175.462 190.005   1
  -4   0  -5-106.659 147.077   6
  -4   0  -5 24.6120 109.887   8
  -4   0  -6 43882.2 924.735   8
  -4   0  -6 44595.5 1022.59   6
  -4   0  -6 43500.6 1250.75   1
   4   0   6 44089.1 761.405   3
   4   0   7 32.1477 76.7408   3
  -4   0  -7-327.234 263.299   1
  -4   0  -7-47.7118 137.141   6
  -4   0  -7 15.3921 110.083   8
  -4   0  -8 14674.2 553.549   6
  -4   0  -8 14629.0 793.057   1
   4   0   8 14794.9 409.680   3
  -4   0  -8 15278.3 469.647   8
  -4   0  -9-103.151 289.160   1
  -4   0  -9-40.6785 131.388   6
  -4   0 -10 29534.5 818.549   6
  -4   0 -10 33800.6 1280.91   1
  -4   0 -11-324.579 345.398   1
  -4   0 -12 8949.09 755.391   1
   4   0  12 6972.29 634.609   2
  -4   0 -13-543.040 409.144   1
  -4   0 -13 353.273 365.410   4
   4   0  13-798.913 407.673   2
   4   0  14 1871.80 418.276   2
  -4   0 -14 2413.69 516.638   1
  -4   0 -14 2443.90 521.158   4
   4   0  15 330.441 364.995   2
  -4   0 -15-302.205 406.398   1
  -4   0 -15 450.857 444.588   4
  -4  -1  16 2059.18 527.619   7
  -4   1  16 1713.11 483.922   7
  -4  -1  15 183.705 388.232   7
  -4   1  15 490.222 412.775   7
  -4   1  14 2607.89 505.685   7
  -4  -1  14 2784.68 523.983   7
  -4  -1  13 291.976 354.258   7
  -4   1  13 138.034 297.363   7
  -4  -1  12 435.016 353.401   7
  -4   1  12 644.039 322.225   7
  -4  -1  11 105.026 282.535   7
  -4   1  11 468.292 311.467   7
  -4  -1  11-33.7472 159.295   8
  -4   1  11-110.961 180.871   8
  -4  -1  10 1737.95 357.112   7
  -4   1  10 1568.28 342.658   7
  -4  -1  10 1258.08 210.217   8
  -4  -1   9 486.493 238.562   7
  -4   1   9 444.860 242.650   7
  -4  -1   9 269.186 156.497   8
  -4   1   8 28481.9 949.768   7
  -4  -1   8 28554.5 836.510   8
  -4  -1   7 2044.90 290.970   7
  -4   1   7 1455.58 271.240   7
  -4   1   6 3542.92 345.071   7
  -4  -1   6 3641.02 337.883   7
  -4  -1   5 179.683 172.316   7
  -4  -1   5 80.6629 75.6907   4
  -4  -1   4 7126.97 398.016   7
  -4   1   4 6839.65 391.138   7
  -4  -1   3 13133.4 498.956   7
  -4   1   3 11843.5 494.561   7
  -4   1   2 256997. 3462.86   7
  -4   1   2 245073. 3488.23   6
  -4  -1   2 249995. 3393.23   7
  -4  -1   1 3054.21 234.616   7
  -4   1   1 3269.09 279.530   6
  -4  -1   0 18384.6 529.605   7
  -4   1   0 18655.6 615.833   6
  -4  -1   0 17311.6 575.087   1
  -4  -1  -1 12051.3 485.132   6
  -4   1  -1 12440.3 501.225   6
  -4  -1  -1 10918.6 470.731   1
   4  -1   1 11354.6 349.611   5
  -4  -1  -2 27468.2 744.750   6
  -4   1  -2 28888.2 792.031   6
   4   1   2 26736.6 493.723   5
   4  -1   2 27536.2 546.498   5
  -4  -1  -3 55550.5 1123.51   6
   4  -1   3 55566.4 826.521   5
  -4  -1  -3 55219.0 1101.35   8
  -4  -1  -4 8096.47 392.430   6
  -4   1  -4 7878.36 397.840   6
  -4  -1  -4 8628.86 388.926   8
   4  -1   4 7676.60 211.262   5
  -4  -1  -5 397.705 231.699   1
  -4  -1  -5 245.897 125.997   6
   4  -1   5 362.929 63.9142   3
  -4   1  -5 151.367 129.206   6
  -4   1  -5 149.104 195.454   1
  -4  -1  -5 412.385 133.611   8
  -4  -1  -6 1136.56 278.292   1
   4   1   6 1454.09 142.707   3
  -4  -1  -6 1263.16 182.866   6
  -4   1  -6 1258.93 282.307   1
  -4   1  -6 1155.06 190.375   6
   4  -1   6 1546.02 101.886   3
  -4  -1  -6 1313.68 168.647   8
  -4   1  -6 1254.76 156.599   8
  -4   1  -7 11278.9 410.374   8
  -4  -1  -7 10843.3 460.303   6
  -4   1  -7 9995.45 463.801   6
  -4  -1  -7 10476.4 636.550   1
  -4   1  -7 11073.1 650.380   1
   4  -1   7 10199.3 270.762   3
  -4  -1  -7 10916.4 413.626   8
   4   1   7 10403.6 360.960   3
  -4  -1  -8 16244.3 564.102   6
  -4   1  -8 15309.0 582.744   6
  -4  -1  -8 15425.9 798.835   1
  -4   1  -8 17371.2 830.636   1
   4   1   8 16550.5 479.234   3
  -4  -1  -8 17076.7 504.397   8
  -4   1  -8 17242.3 498.447   8
  -4  -1  -9 4889.27 506.087   1
  -4   1  -9 4064.15 469.519   1
  -4  -1  -9 4899.09 307.280   6
  -4   1  -9 4592.89 322.933   6
  -4  -1 -10 4399.17 517.314   1
  -4   1 -10 5026.05 540.891   1
  -4   1 -10 4283.80 321.476   6
  -4  -1 -11 8.40997 336.982   1
  -4   1 -11 355.962 298.568   1
  -4   1 -12 525.255 369.801   1
  -4  -1 -12 116.269 335.642   1
  -4  -1 -12 502.279 353.859   4
   4   1  12 150.234 298.349   2
   4  -1  12 161.281 317.633   2
  -4  -1 -13 4638.37 614.563   1
  -4   1 -13 5643.99 644.843   1
  -4  -1 -13 5249.81 616.581   4
   4  -1  13 3643.03 493.252   2
   4   1  13 4079.98 508.769   2
   4  -1  14 1581.38 397.123   2
   4   1  14 1641.47 414.633   2
  -4  -1 -14 1622.70 467.822   1
  -4   1 -14 1298.84 425.272   1
  -4  -1 -14 2276.66 489.153   4
  -4   1 -14 3073.85 558.110   4
   4  -1  15 4152.30 568.607   2
   4   1  15 3016.84 492.082   2
  -4  -1 -15 2490.44 570.892   1
  -4  -1 -15 2730.50 560.063   4
  -4   1 -15 3526.26 620.222   4
  -4   1 -15 3175.32 577.297   1
   4  -1  16 1292.07 426.748   2
  -4  -2  16 1822.62 453.858   7
  -4   2  16 1897.72 507.952   7
  -4  -2  15 70.7348 367.283   7
  -4   2  15 742.508 382.036   7
  -4  -2  14 785.547 390.660   7
  -4   2  14 199.286 344.223   7
  -4  -2  13 10937.7 793.826   7
  -4   2  13 9885.51 738.927   7
  -4  -2  12 4283.86 517.988   7
  -4   2  12 3646.01 451.972   7
  -4  -2  11 7006.53 579.559   7
  -4   2  11 6563.65 554.828   7
  -4  -2  11 6282.41 401.848   8
  -4  -2  10 3323.15 415.931   7
  -4   2  10 3871.74 466.400   7
  -4  -2  10 3098.46 294.120   8
  -4  -2   9 411.447 282.085   7
  -4   2   9 804.847 313.806   7
  -4  -2   9 389.420 169.106   8
  -4  -2   8 1435.53 310.530   7
  -4   2   8 990.447 279.987   7
  -4  -2   8 918.291 198.089   8
  -4   2   7 7141.79 465.671   7
  -4  -2   7 6862.23 459.395   7
  -4  -2   7 6847.29 396.700   8
  -4  -2   6 7973.89 458.003   7
  -4   2   6 7967.78 469.137   7
  -4  -2   6 7175.20 399.563   8
  -4  -2   5 23920.3 753.549   7
  -4   2   5 25208.3 798.813   7
  -4  -2   5 24874.7 509.327   4
  -4  -2   5 24327.3 750.446   8
  -4  -2   4 9124.45 436.419   7
  -4   2   4 9973.45 482.068   7
  -4  -2   4 10406.3 295.416   4
  -4  -2   4 9188.13 449.030   8
  -4  -2   3 141500. 2149.94   7
  -4   2   3 138375. 2224.91   7
  -4   2   3 136773. 2221.75   6
  -4  -2   2 115178. 1800.58   7
  -4   2   2 119186. 1934.47   7
  -4  -2   1 75934.8 1345.30   1
  -4  -2   1 78715.4 1311.06   7
  -4   2   1 73619.6 1443.92   6
  -4  -2   1 76154.6 1442.53   8
  -4  -2   0 1805.59 213.376   8
  -4  -2   0 1601.07 160.594   7
  -4   2   0 1707.78 227.985   6
  -4  -2   0 1607.63 192.643   1
  -4   2  -1 35125.5 903.388   6
   4  -2   1 35568.2 705.117   3
  -4  -2  -1 32699.9 851.475   1
  -4  -2  -1 34944.8 861.065   8
  -4   2  -2 424.185 131.988   6
  -4  -2  -2 434.899 154.142   1
   4  -2   2 484.027 83.8799   3
   4  -2   2 536.008 86.7229   5
  -4  -2  -2 521.163 130.806   8
  -4  -2  -3 21956.0 652.365   6
  -4   2  -3 21154.2 678.704   6
   4  -2   3 21174.5 440.595   3
   4  -2   3 21636.5 474.301   5
  -4  -2  -3 22299.8 648.819   8
  -4  -2  -4 23766.2 664.239   6
  -4   2  -4 21701.5 689.563   6
   4  -2   4 20668.4 399.464   3
   4  -2   4 22609.8 462.942   5
  -4  -2  -4 23358.2 657.949   8
  -4  -2  -5 28963.0 748.150   6
  -4   2  -5 27172.8 780.203   6
  -4  -2  -5 28525.2 946.591   1
  -4   2  -5 30272.2 958.964   1
  -4  -2  -5 31480.2 744.345   8
  -4  -2  -6 11449.9 451.424   6
  -4   2  -6 10702.7 483.632   6
  -4  -2  -6 10558.0 612.893   1
   4   2   6 12218.4 402.354   3
  -4   2  -6 12576.7 648.913   1
  -4   2  -6 10409.5 304.436   5
  -4  -2  -6 11751.3 444.074   8
  -4  -2  -7-61.2607 230.485   1
   4   2   7 194.831 110.045   3
  -4   2  -7 266.011 71.9123   5
  -4  -2  -7 174.368 127.174   6
  -4   2  -7 216.385 151.709   6
  -4   2  -7 99.3355 217.980   1
  -4  -2  -7 412.769 133.432   8
  -4   2  -7-83.5112 114.819   8
  -4   2  -8 2112.86 181.276   8
  -4  -2  -8 1765.11 352.127   1
  -4  -2  -8 2121.90 209.900   6
  -4   2  -8 2263.79 351.746   1
  -4   2  -8 2029.93 243.773   6
  -4   2  -8 1897.06 143.910   5
  -4  -2  -8 2327.52 204.705   8
   4   2   8 2356.91 207.854   3
  -4  -2  -9 4018.85 272.849   6
  -4  -2  -9 3204.28 450.664   1
  -4   2  -9 3539.38 304.323   6
  -4   2  -9 4509.13 489.018   1
   4   2   9 4364.70 281.841   3
  -4  -2 -10 2820.65 464.446   1
  -4   2 -10 3060.65 292.084   6
  -4   2 -10 3182.27 448.391   1
  -4  -2 -11 12994.6 780.067   4
  -4  -2 -11 13387.0 868.807   1
  -4   2 -11 14162.3 868.285   1
  -4  -2 -12 1116.14 381.390   1
  -4  -2 -12 1702.28 398.480   4
  -4   2 -12 1194.44 394.264   1
   4   2  12 589.555 297.199   2
   4  -2  12 872.762 344.714   2
  -4  -2 -13 2740.94 539.913   1
  -4   2 -13 2459.95 499.380   1
   4  -2  13 1686.05 384.976   2
   4   2  13 1711.95 374.849   2
   4  -2  14 943.194 371.350   2
   4   2  14 793.686 345.017   2
  -4  -2 -14 1101.75 413.365   1
  -4  -2 -14 1473.88 460.889   4
  -4   2 -14 2280.70 529.373   4
  -4   2 -14 990.129 425.776   1
   4  -2  15 2235.51 483.518   2
  -4  -2 -15 2028.77 531.193   1
  -4  -2 -15 1892.36 503.589   4
  -4   2 -15 2636.58 580.355   4
  -4   2 -15 1629.84 493.826   1
   4  -2  16 2577.77 531.546   2
  -4  -3  16-260.900 443.194   7
  -4   3  16-52.3590 372.270   7
  -4  -3  15 3246.04 523.054   7
  -4   3  15 3990.72 565.024   7
  -4  -3  14-187.877 330.809   7
  -4   3  14 998.692 407.906   7
  -4  -3  13 511.315 361.988   7
  -4   3  13 363.544 325.198   7
  -4  -3  12 598.426 344.376   7
  -4   3  12 928.290 317.155   7
  -4  -3  11 6578.60 548.422   7
  -4   3  11 6502.99 565.448   7
  -4  -3  11 6674.81 405.677   8
  -4  -3  10 5415.18 492.692   7
  -4   3  10 5749.26 518.075   7
  -4  -3  10 5716.24 383.553   8
  -4  -3   9 18476.3 789.206   7
  -4   3   9 19393.4 825.105   7
  -4  -3   9 17834.7 656.573   8
  -4  -3   8 2573.23 341.913   7
  -4   3   8 2232.60 321.250   7
  -4  -3   8 1952.87 241.107   8
  -4  -3   7 4067.90 382.949   7
  -4   3   7 4216.33 393.331   7
  -4  -3   7 3502.92 298.117   8
  -4  -3   6 3453.83 319.855   7
  -4   3   6 4027.95 371.997   7
  -4  -3   6 3115.10 283.435   8
  -4  -3   5 19776.4 677.068   7
  -4   3   5 20254.3 722.377   7
   4   3  -5 21032.5 540.101   1
  -4  -3   5 19117.0 658.890   8
  -4  -3   4 15387.6 556.534   7
  -4   3   4 16675.9 631.446   7
  -4  -3   4 16116.6 322.449   4
  -4  -3   4 16320.1 592.504   8
  -4   3   4 16763.7 613.662   6
  -4  -3   3 21994.3 643.157   7
  -4   3   3 21911.2 709.716   7
  -4   3   3 21167.5 682.054   6
  -4  -3   3 21513.0 691.209   8
  -4  -3   2 3168.65 232.387   7
  -4   3   2 3298.74 286.812   6
  -4  -3   2 3233.77 279.194   8
  -4  -3   1 4406.02 256.212   7
  -4   3   1 4116.03 303.599   6
  -4  -3   1 4569.56 320.269   8
  -4  -3   1 4391.83 274.825   1
  -4  -3   0 9913.72 354.264   7
  -4   3   0 9608.50 450.414   6
  -4  -3   0 9598.59 400.805   1
  -4  -3   0 9972.36 448.591   8
  -4  -3  -1 42697.6 803.774   7
  -4   3  -1 41149.4 1004.50   6
   4  -3   1 43237.6 776.440   3
  -4  -3  -1 44261.6 992.555   8
  -4  -3  -2 8517.23 405.354   8
  -4   3  -2 7812.08 414.383   6
  -4  -3  -2 8307.59 424.554   1
   4  -3   2 8499.27 260.883   3
  -4  -3  -3 2144.10 257.137   1
  -4   3  -3 2091.75 238.352   6
   4  -3   3 2080.26 107.648   3
  -4  -3  -3 2065.92 213.763   8
  -4  -3  -4 40.2474 181.897   1
   4  -3   4 39.2030 62.7614   5
  -4  -3  -4-37.9542 130.101   8
  -4   3  -4 123.540 200.959   1
  -4   3  -4 186.695 146.573   6
  -4  -3  -5 8438.64 540.198   1
  -4   3  -5 9149.79 460.263   6
  -4   3  -5 9648.35 328.612   5
  -4   3  -5 10324.7 567.037   1
  -4  -3  -5 10532.2 437.355   8
   4   3   6 17827.8 534.257   3
  -4   3  -6 15547.2 607.538   6
  -4   3  -6 16350.1 453.727   5
  -4   3  -6 17218.0 761.386   1
  -4  -3  -6 18547.2 566.732   8
  -4   3  -7 8138.10 452.424   6
  -4   3  -7 8955.97 597.269   1
  -4   3  -7 8109.80 322.271   5
  -4  -3  -7 9394.42 399.652   8
   4   3   7 9686.65 400.833   3
  -4  -3  -8 14406.4 487.731   8
  -4   3  -8 13286.4 441.774   8
  -4   3  -8 12439.1 561.462   6
  -4   3  -8 13475.2 731.494   1
  -4   3  -8 12396.1 423.108   5
   4   3   8 13780.1 492.276   3
   4   3   9 375.380 149.033   3
  -4   3  -9 562.297 193.032   6
  -4   3  -9 373.147 258.563   1
  -4  -3 -10 973.568 308.683   4
  -4   3 -10 580.215 193.001   6
  -4   3 -10 943.640 335.131   1
  -4   3 -11 3550.53 326.941   6
  -4  -3 -11 4477.65 517.704   4
  -4   3 -11 4111.13 520.189   1
  -4  -3 -12 6600.84 639.914   4
  -4   3 -12 6080.32 637.159   1
   4   3  12 5158.28 525.082   2
   4  -3  12 5067.29 570.491   2
   4  -3  13 1058.55 388.479   2
   4   3  13 1680.78 335.023   2
  -4  -3 -13 2666.82 524.265   1
  -4  -3 -13 2848.75 517.854   4
  -4   3 -13 2831.64 533.655   1
   4  -3  14-321.744 358.527   2
  -4  -3 -14 160.457 374.726   1
  -4  -3 -14-57.0999 369.265   4
  -4   3 -14 91.2908 357.974   1
  -4  -3 -15 914.598 492.707   1
   4  -3  15 1030.04 404.198   2
  -4  -3 -15 833.110 421.721   4
  -4   3 -15 2183.41 561.453   4
  -4   3 -15 664.778 423.922   1
  -4   4  16 2331.71 521.162   7
  -4  -4  15 603.960 430.400   7
  -4   4  15 543.844 389.534   7
  -4  -4  14-31.8294 314.681   7
  -4   4  14 693.883 372.024   7
  -4  -4  13 6.23429 345.190   7
  -4   4  13 208.694 319.425   7
  -4  -4  12 4002.67 509.077   7
  -4   4  12 4630.68 517.041   7
  -4  -4  11 3488.44 453.550   7
  -4   4  11 3924.96 484.966   7
  -4  -4  11 3784.38 336.814   8
  -4  -4  10 6480.38 542.136   7
  -4   4  10 6943.81 553.149   7
  -4  -4  10 6156.36 409.392   8
  -4  -4   9 12.2341 218.726   7
  -4   4   9-120.681 220.516   7
  -4   4   9-78.0554 232.823   3
  -4  -4   9-27.0858 156.540   8
  -4  -4   8 15613.1 704.012   7
  -4   4   8 17140.8 745.936   7
  -4   4   8 15234.0 763.725   3
  -4  -4   8 14990.4 605.064   8
  -4  -4   7 522.570 234.261   7
  -4   4   7 83.0698 219.797   7
   4   4  -7 45.6664 69.3536   1
  -4   4   7 6.54474 217.803   3
  -4  -4   7-90.8412 163.077   8
  -4  -4   6 39160.3 1027.20   7
  -4   4   6 39162.6 1074.71   7
  -4   4   6 35762.4 1094.42   3
   4   4  -6 38091.9 740.053   1
  -4  -4   6 35854.2 964.172   8
  -4  -4   5 2608.31 284.152   7
  -4   4   5 2563.55 283.838   7
   4   4  -5 2725.23 174.829   1
  -4   4   5 2507.95 294.676   3
  -4  -4   5 2280.65 253.985   8
  -4  -4   4 130.419 150.051   7
   4   4  -4 124.928 71.9051   1
  -4   4   4 445.382 195.357   7
  -4   4   4 202.899 161.179   6
  -4  -4   4 160.639 148.872   8
  -4   4   4 223.668 174.999   3
  -4  -4   3 7318.83 358.604   7
  -4   4   3 7360.80 416.657   7
   4   4  -3 7082.10 287.858   1
  -4   4   3 7271.85 405.586   6
  -4   4   3 7360.20 412.794   3
  -4  -4   3 7662.31 418.147   8
  -4  -4   2 16752.2 520.574   7
  -4   4   2 16687.2 611.370   6
  -4  -4   2 17043.9 615.248   8
  -4   4   1-54.9964 144.645   6
  -4  -4   1 2.65660 99.9729   1
  -4  -4   1-59.4507 143.340   8
  -4  -4   0 46390.0 849.174   7
  -4   4   0 43463.8 1051.67   6
  -4  -4   0 46363.5 1043.94   8
  -4  -4   0 43191.1 947.353   1
   4  -4   1-2.08242 60.3453   3
  -4  -4  -1 26.4676 74.8771   7
  -4  -4  -1 73.6912 120.224   8
  -4  -4  -1 70.5400 116.120   1
  -4  -4  -2 58593.2 939.932   7
  -4   4  -2 57337.4 1247.60   6
  -4  -4  -2 54103.2 1216.41   1
   4  -4   2 59249.5 882.657   3
  -4  -4  -2 62735.6 1216.97   8
   4   4   2 56409.6 838.981   5
  -4  -4  -3 183.684 174.978   1
   4  -4   3 57.6897 27.8069   3
  -4   4  -3 17.5809 152.507   6
  -4  -4  -3 165.548 145.973   8
  -4   4  -4 34732.5 944.439   6
  -4   4  -4 34631.1 757.642   5
  -4  -4  -4 37841.5 885.772   8
  -4   4  -4 36171.5 1062.63   1
  -4  -4  -5 6672.09 250.100   7
  -4   4  -5 6198.57 456.381   1
  -4   4  -5 6173.14 402.749   6
  -4   4  -5 6108.37 295.109   5
  -4  -4  -5 6786.28 361.015   8
  -4  -4  -6 27121.9 563.936   7
  -4   4  -6 27539.0 849.399   6
  -4   4  -6 28325.3 977.710   1
  -4  -4  -6 29027.0 746.495   8
  -4   4  -7 4208.83 433.480   1
  -4   4  -7 3669.84 333.825   6
  -4   4  -7 3433.48 242.074   5
  -4  -4  -7 4035.72 286.122   8
   4   4   7 3999.33 280.451   3
  -4  -4  -8 16928.8 559.055   8
  -4   4  -8 14993.8 638.915   6
  -4   4  -8 16154.4 807.549   1
  -4   4  -8 14674.3 517.000   5
   4   4   8 16355.6 576.612   3
   4   4   9 130.718 135.802   3
  -4  -4  -9 133.419 253.254   4
  -4   4  -9 67.2017 158.959   6
  -4  -4  -9 308.183 140.747   8
  -4   4  -9 221.772 285.726   1
  -4  -4 -10 7839.82 600.282   4
  -4   4 -10 7141.69 462.103   6
  -4   4 -10 9429.96 690.072   1
   4   4  10 8606.43 451.957   3
  -4  -4 -11 7202.70 625.098   4
  -4   4 -11 6834.93 461.780   6
  -4   4 -11 6638.82 624.330   1
  -4  -4 -12 535.492 321.256   4
  -4   4 -12 370.735 346.604   1
   4   4  12 517.166 272.420   2
   4  -4  12-313.314 414.373   2
   4  -4  13-1248.29 481.164   2
   4   4  13-603.335 343.502   2
  -4  -4 -13 266.128 346.517   4
  -4   4 -13-435.799 360.995   1
   4  -4  14 4876.12 607.980   2
  -4  -4 -14 4894.51 675.934   1
  -4  -4 -14 5277.49 634.127   4
  -4   4 -14 5246.86 656.460   1
  -4  -4 -15 1734.04 540.411   1
   4  -4  15 1154.28 438.914   2
  -4   4 -15 645.845 437.118   1
  -4   5  16 735.813 388.160   7
  -4  -5  15 1059.82 438.052   7
  -4   5  15 2572.29 515.068   7
  -4  -5  14 1017.34 384.731   7
  -4   5  14 824.709 383.630   7
  -4  -5  13 11518.0 798.922   7
  -4   5  13 10074.8 737.004   7
  -4  -5  12 2607.91 421.045   7
  -4   5  12 3291.10 464.171   7
  -4  -5  11 3927.00 496.008   7
  -4   5  11 4303.70 488.643   7
  -4   5  11 3726.90 487.248   3
  -4  -5  11 3942.10 328.554   8
  -4  -5  10 2927.57 416.011   7
  -4   5  10 3749.16 444.404   7
  -4  -5  10 3453.42 317.607   8
  -4   5  10 3627.86 467.204   3
  -4  -5   9 7096.62 533.962   7
  -4   5   9 6878.70 517.956   7
  -4   5   9 6490.53 553.041   3
  -4  -5   9 6991.90 424.724   8
  -4  -5   8 601.420 271.249   7
  -4   5   8 227.113 244.355   7
  -4   5   8 209.404 258.265   3
  -4  -5   8 285.212 176.532   8
  -4  -5   7 5571.21 413.727   7
  -4   5   7 6434.56 473.474   7
  -4  -5   7 6364.32 398.485   8
  -4   5   7 6876.83 506.046   3
   4   5  -7 5682.07 217.660   1
  -4  -5   6 292.078 199.043   7
  -4   5   6 309.614 205.675   7
   4   5  -6 102.854 57.1953   1
  -4   5   6 276.911 193.175   3
  -4  -5   6 454.725 194.307   8
  -4  -5   5 10089.2 486.058   7
  -4   5   5 10613.0 544.223   7
  -4   5   5 9886.55 478.833   6
   4   5  -5 10144.0 291.468   1
  -4   5   5 10258.6 551.577   3
  -4  -5   5 10426.8 490.254   8
  -4  -5   4 15598.2 572.049   7
  -4   5   4 16802.0 661.231   7
  -4   5   4 16399.8 607.783   6
  -4   5   4 15640.0 636.611   3
  -4  -5   4 14882.8 588.300   8
  -4  -5   3 4732.23 306.246   7
  -4   5   3 4271.67 327.189   6
  -4   5   3 4706.85 339.991   3
  -4  -5   3 3894.13 321.822   8
  -4  -5   2 12780.1 406.799   1
  -4  -5   2 13256.2 448.184   7
  -4   5   2 12973.0 537.738   6
  -4   5   2 13280.9 513.646   3
  -4  -5   2 13710.5 545.148   8
  -4  -5   1 1216.99 145.834   7
  -4  -5   1 1213.57 153.078   1
  -4   5   1 1349.80 177.008   3
  -4   5   1 1111.45 186.524   6
  -4  -5   1 1535.03 230.698   8
  -4  -5   0 324.585 94.5051   7
  -4   5   0 200.808 170.188   6
  -4  -5   0 281.275 123.185   1
  -4  -5   0 364.012 178.552   8
  -4  -5  -1 519.232 154.488   1
  -4  -5  -1 598.116 89.7137   7
   4  -5   1 788.254 102.057   3
  -4   5  -1 915.822 185.257   6
  -4  -5  -1 832.816 198.449   8
  -4  -5  -2 87646.8 1233.08   7
   4   5   2 86761.8 1198.62   5
  -4  -5  -2 85421.0 1602.84   1
  -4   5  -2 82787.8 1637.40   6
   4  -5   2 86131.3 1193.69   3
  -4  -5  -2 86035.3 1561.76   8
  -4   5  -3 14529.0 636.033   1
  -4  -5  -3 13747.2 526.805   8
  -4  -5  -3 14152.7 317.877   7
  -4   5  -3 13120.4 570.891   6
   4   5   3 12779.9 248.364   5
  -4  -5  -4 20307.8 426.793   7
  -4  -5  -4 20228.8 396.586   7
  -4   5  -4 20288.6 728.541   6
  -4  -5  -4 20986.0 649.804   8
  -4   5  -4 20450.4 589.711   5
  -4   5  -4 21383.2 794.216   1
  -4   5  -5 632.647 243.856   1
  -4  -5  -5 531.502 70.2197   7
  -4   5  -5 578.653 135.534   5
  -4   5  -5 854.881 216.248   6
  -4  -5  -5 740.216 179.032   8
  -4   5  -6 1678.94 196.197   5
  -4   5  -6 1848.41 315.370   1
  -4   5  -6 2134.38 276.450   6
  -4  -5  -6 1797.10 217.528   8
  -4   5  -7 505.024 253.742   1
  -4  -5  -7 873.585 261.590   4
   4   5   7 567.982 172.311   3
  -4   5  -7 713.832 223.666   6
  -4  -5  -7 150.838 127.742   8
  -4   5  -7 583.999 133.358   5
  -4  -5  -8 60629.3 1531.45   4
  -4   5  -8 60010.7 1433.09   6
  -4   5  -8 62313.8 1648.70   1
  -4  -5  -8 64969.0 1262.21   8
   4   5   8 62493.2 1295.86   3
  -4   5  -9 434.241 160.914   5
  -4   5  -9 802.335 302.179   1
   4   5   9 251.041 154.324   3
  -4  -5  -9 397.148 246.265   4
  -4   5  -9 571.678 218.061   6
  -4  -5  -9 608.851 156.370   8
  -4   5 -10 715.192 306.495   1
   4   5  10 508.272 181.219   3
  -4  -5 -10 1564.37 356.653   4
  -4   5 -10 1200.14 243.308   6
  -4   5 -11 1042.24 370.735   1
  -4  -5 -11 941.769 335.169   4
  -4   5 -11 944.656 248.053   6
   4  -5  11 1222.51 404.310   2
  -4  -5 -12 6355.19 626.606   4
   4   5  12 6324.78 538.382   2
  -4   5 -12 6528.11 661.558   1
   4  -5  12 5199.73 603.339   2
   4  -5  13-4.57896 396.325   2
  -4   5 -13 913.844 419.021   1
  -4  -5 -13 622.478 391.179   4
  -4  -5 -14 7972.35 731.069   4
  -4   5 -14 8604.95 788.930   1
   4  -5  14 8169.00 763.542   2
   4  -5  15 410.398 410.196   2
  -4   5 -15 231.100 367.194   1
  -4  -5 -15 100.523 430.165   1
  -4   6  16 446.750 386.127   7
  -4  -6  15 210.463 339.528   7
  -4   6  15 831.396 404.359   7
  -4  -6  14-335.518 394.216   7
  -4   6  14 564.200 380.519   7
  -4  -6  13 844.601 408.118   7
  -4   6  13 1199.61 400.964   7
  -4  -6  12 521.404 327.888   7
  -4   6  12 358.306 324.536   7
  -4   6  12 1020.33 388.669   3
  -4   6  11 5636.96 537.555   7
  -4  -6  11 4568.30 495.248   7
  -4   6  11 6228.42 618.411   3
  -4  -6  11 5628.48 398.255   8
  -4  -6  10 82.8366 285.667   7
  -4   6  10 125.861 255.105   7
  -4   6  10-318.484 299.002   3
  -4  -6  10 116.917 186.182   8
  -4  -6   9 520.766 289.695   7
  -4   6   9 448.114 287.875   3
  -4   6   9 158.852 257.357   7
  -4  -6   9 435.258 202.769   8
  -4  -6   8 2358.19 345.520   7
  -4   6   8 2533.05 347.371   7
  -4  -6   8 2861.31 305.688   8
  -4   6   8 2444.49 372.493   3
  -4   6   7 11741.7 636.199   7
  -4  -6   7 11642.4 591.603   7
  -4   6   7 11051.6 648.064   3
  -4  -6   7 10722.2 527.066   8
  -4  -6   6 309.251 189.922   7
  -4   6   6 297.502 202.020   7
  -4   6   6 718.524 203.244   6
  -4  -6   6 546.988 201.218   8
  -4   6   6 122.297 188.515   3
  -4   6   5 11043.6 565.529   7
  -4   6   5 11495.4 519.794   6
  -4  -6   5 10834.1 505.808   7
  -4   6   5 11865.8 596.897   3
  -4  -6   5 11527.3 529.892   8
  -4  -6   4 1827.18 229.157   7
  -4   6   4 1808.35 257.537   7
  -4   6   4 1753.57 233.414   6
  -4  -6   4 2215.82 273.933   8
  -4   6   4 1705.39 249.236   3
  -4  -6   3 1159.60 182.580   7
  -4   6   3 1237.05 219.267   6
  -4  -6   3 1450.79 245.109   8
  -4   6   3 1229.68 210.295   3
  -4   6   2 2264.04 252.411   6
  -4   6   2 2490.59 247.987   3
  -4  -6   2 2503.88 182.037   1
  -4  -6   2 2766.52 220.000   7
  -4  -6   2 2742.35 289.489   8
  -4  -6   1 23289.8 448.039   4
  -4   6   1 24406.1 774.506   6
  -4   6   1 25065.4 696.507   3
  -4  -6   1 24133.7 618.539   1
  -4  -6   1 25124.8 768.561   8
  -4  -6   0 10090.0 334.918   7
  -4  -6   0 9097.86 303.780   4
  -4   6   0 8622.36 459.923   6
  -4   6   0 9756.39 388.083   3
  -4  -6   0 9035.96 389.370   1
  -4  -6   0 10004.3 474.778   8
  -4  -6  -1 56519.6 893.934   7
  -4  -6  -1 55430.2 991.576   4
  -4   6  -1 52611.0 1237.55   6
  -4  -6  -1 52901.2 1130.00   1
  -4  -6  -1 55404.0 1195.83   8
   4   6   1 54836.2 937.957   5
   4  -6   1 56122.1 923.334   3
  -4  -6  -2 5615.32 190.334   7
  -4  -6  -2 5822.99 301.042   4
  -4   6  -2 5602.07 399.777   6
  -4  -6  -2 5831.19 371.027   8
   4   6   2 5395.26 210.767   5
   4  -6   2 5133.35 188.340   3
  -4  -6  -3 2809.39 114.248   7
  -4  -6  -3 2997.52 262.194   4
  -4   6  -3 2639.46 288.208   6
  -4   6  -3 3422.07 262.298   5
   4   6   3 3059.32 129.827   5
  -4  -6  -3 2915.31 267.037   8
  -4   6  -4 1811.35 298.608   1
  -4  -6  -4 1996.48 238.397   4
  -4   6  -4 1627.86 251.841   6
  -4   6  -4 1583.47 199.121   5
  -4  -6  -4 1753.07 227.943   8
  -4  -6  -5 48558.3 1184.24   4
  -4   6  -5 49561.3 1258.34   6
  -4   6  -5 51086.0 1090.96   5
  -4   6  -5 50830.0 1351.01   1
  -4  -6  -5 49959.0 1104.51   8
  -4  -6  -6 20523.6 761.884   4
  -4   6  -6 18869.9 762.832   6
  -4   6  -6 21287.3 669.642   5
  -4  -6  -6 20301.3 659.864   8
  -4   6  -6 21841.2 873.146   1
  -4  -6  -7 15717.3 724.622   4
  -4   6  -7 17184.2 727.664   6
  -4   6  -7 16433.7 601.060   5
  -4  -6  -7 16687.9 595.784   8
  -4   6  -7 16137.0 788.703   1
   4   6   7 17385.8 631.199   3
  -4  -6  -8 1145.61 299.647   4
   4   6   8 842.673 212.238   3
  -4   6  -8 541.727 273.621   1
  -4   6  -8 589.004 208.250   6
  -4  -6  -8 749.828 187.748   8
  -4   6  -8 653.946 166.207   5
  -4  -6  -9 6553.18 534.861   4
  -4   6  -9 7191.05 504.795   6
  -4  -6  -9 7514.26 405.691   8
  -4   6  -9 5776.42 391.323   5
   4   6   9 7120.55 438.486   3
  -4   6  -9 7254.51 594.474   1
   4   6  10 1923.62 286.836   3
  -4   6 -10 985.819 314.574   1
  -4  -6 -10 1542.90 358.609   4
  -4   6 -10 1859.30 312.622   6
  -4  -6 -11 17839.0 929.465   4
  -4   6 -11 17154.0 788.863   6
   4  -6  11 16478.9 989.526   2
  -4   6 -11 19380.3 1000.77   1
  -4  -6 -12 7145.06 657.884   4
  -4   6 -12 7309.30 685.257   1
   4  -6  12 5464.28 640.750   2
   4  -6  13 1919.32 450.601   2
  -4   6 -13 2183.57 442.147   1
  -4  -6 -13 2136.21 460.079   4
   4  -6  14 2857.54 530.291   2
  -4  -6 -14 2286.88 464.502   4
   4  -6  15 776.169 447.784   2
  -4   6 -15 119.948 366.798   1
  -4   7  16 296.628 374.790   7
  -4  -7  15 73.3038 390.004   7
  -4   7  15 758.798 390.855   7
  -4  -7  14-195.433 408.967   7
  -4   7  14 560.563 353.269   7
  -4  -7  13 1469.15 422.973   7
  -4   7  13 1385.47 408.599   7
  -4   7  13 782.992 399.838   3
  -4  -7  12 2082.20 436.361   7
  -4   7  12 2549.91 440.543   7
  -4   7  12 1903.78 427.861   3
  -4   7  11 5908.51 556.537   7
  -4  -7  11 5720.76 565.542   7
  -4   7  11 6410.43 634.611   3
  -4  -7  11 6633.79 435.317   8
  -4  -7  10 110.262 290.662   7
  -4   7  10 117.825 241.707   7
  -4  -7  10 103.960 185.046   8
  -4   7  10-143.447 287.187   3
  -4  -7   9 9523.67 620.534   7
  -4   7   9 10109.3 626.983   7
  -4   7   9 10154.6 699.646   3
  -4  -7   9 9392.77 514.834   8
  -4  -7   8 284.943 247.686   7
  -4   7   8 275.931 278.596   7
  -4  -7   8 270.183 194.101   8
  -4   7   8 330.906 278.499   3
  -4  -7   7 12548.1 629.251   7
  -4   7   7 13856.2 684.482   7
  -4   7   7 12546.1 693.947   3
  -4  -7   7 13711.5 602.217   8
  -4  -7   6 768.989 215.145   7
  -4   7   6 514.559 225.812   7
  -4  -7   6 844.646 214.675   8
  -4   7   6 965.991 211.640   6
  -4   7   6 946.713 259.318   3
  -4  -7   5 18323.5 666.618   7
  -4   7   5 18896.2 744.504   7
  -4   7   5 17639.4 668.127   6
  -4  -7   5 18451.8 682.696   8
  -4   7   5 18373.1 752.873   3
  -4   7   4 1439.84 250.625   3
  -4  -7   4 1242.36 204.848   7
  -4   7   4 1360.91 227.713   6
  -4  -7   4 1165.41 233.265   8
  -4  -7   3 9849.66 426.204   7
  -4   7   3 10157.9 507.340   6
  -4   7   3 9485.27 493.430   3
  -4  -7   3 9669.38 492.206   8
  -4  -7   2 822.387 154.117   7
  -4   7   2 505.462 183.377   6
  -4  -7   2 761.618 114.513   1
  -4  -7   2 967.223 219.474   8
  -4   7   2 534.002 152.330   3
  -4  -7   1 5218.09 268.889   7
  -4   7   1 5161.83 373.628   6
  -4   7   1 5675.84 332.373   3
  -4  -7   1 5205.54 271.763   1
  -4  -7   1 5386.84 375.309   8
   4   7   0 1360.93 158.582   5
  -4  -7   0 1216.97 167.265   1
  -4  -7   0 1187.94 133.314   7
  -4  -7   0 971.361 111.478   4
  -4   7   0 1006.24 207.652   6
  -4  -7   0 1301.96 216.062   8
  -4   7   0 1093.23 164.354   3
  -4  -7  -1 11109.6 313.502   7
  -4  -7  -1 11115.2 384.751   4
  -4   7  -1 10772.5 540.541   6
  -4   7  -1 11908.4 394.979   3
  -4  -7  -1 11490.9 517.096   8
   4   7   1 11662.1 371.588   5
  -4  -7  -2 7173.59 206.258   7
  -4  -7  -2 7785.07 354.674   4
  -4   7  -2 7529.40 466.382   6
  -4  -7  -2 7167.73 411.090   8
   4   7   2 7474.93 273.204   5
  -4   7  -3 36310.9 1042.30   6
  -4  -7  -3 35659.7 930.394   8
  -4   7  -3 36004.3 915.166   5
   4   7   3 36311.1 626.425   5
  -4  -7  -3 35786.7 878.060   4
  -4  -7  -4 17907.4 638.901   4
  -4   7  -4 17329.5 719.145   6
  -4   7  -4 18399.8 629.452   5
  -4  -7  -4 17850.5 639.561   8
  -4  -7  -5 1526.05 223.343   8
  -4   7  -5 1513.21 276.592   1
  -4  -7  -5 1581.45 242.569   4
  -4   7  -5 1473.41 275.446   6
  -4   7  -5 1342.97 217.104   5
  -4  -7  -6 858.554 231.324   4
  -4   7  -6 1027.22 248.514   6
  -4  -7  -6 788.438 179.731   8
  -4   7  -6 932.979 185.365   5
  -4   7  -6 1258.22 290.979   1
  -4  -7  -7 19264.5 789.706   4
  -4   7  -7 18188.7 789.429   6
  -4   7  -7 18316.2 677.697   5
  -4  -7  -7 18884.0 664.573   8
   4   7   7 20384.8 711.561   3
  -4   7  -7 20906.3 888.361   1
  -4  -7  -8 10035.7 608.828   4
  -4   7  -8 9056.30 573.203   6
  -4   7  -8 9119.83 493.619   5
  -4  -7  -8 9843.10 483.119   8
   4   7   8 10454.5 520.886   3
  -4   7  -8 10752.1 667.920   1
  -4  -7  -9 32296.7 1143.53   4
  -4   7  -9 32078.7 1091.70   6
  -4   7  -9 33687.3 1211.66   1
  -4  -7  -9 30549.4 879.782   8
   4   7   9 32589.4 977.439   3
   4   7  10 3162.31 328.152   3
  -4  -7 -10 3363.46 469.052   4
  -4   7 -10 3128.66 385.978   6
  -4   7 -10 3635.62 465.555   1
   4   7  11 279.293 199.839   3
  -4  -7 -11 46.2624 287.019   4
  -4   7 -11 82.7623 295.327   1
  -4   7 -11-55.8975 220.902   6
   4  -7  11-303.824 350.006   2
  -4  -7 -12-138.362 363.059   4
  -4   7 -12-281.258 304.100   1
  -4   7 -12 38.2232 228.020   6
   4  -7  12-708.002 484.326   2
   4  -7  13 4111.03 590.762   2
  -4  -7 -13 4510.39 591.527   4
  -4   7 -13 4870.54 589.567   1
   4  -7  14 2568.34 515.368   2
  -4  -7 -14 2481.96 516.730   4
  -4   7 -14 3099.40 527.581   1
  -4   7 -15 3603.77 584.094   1
  -4   8  16-97.3791 339.977   7
  -4  -8  15 939.020 464.850   7
  -4   8  15 599.679 356.334   7
  -4  -8  14 1531.84 456.125   7
  -4   8  14 1709.23 456.756   7
  -4   8  14 1929.56 524.631   3
  -4  -8  13 1986.36 463.449   7
  -4   8  13 2323.56 446.535   7
  -4   8  13 2761.23 540.504   3
  -4  -8  12 37.4538 332.828   7
  -4   8  12 126.135 323.806   7
  -4   8  12 111.898 335.469   3
  -4  -8  11 8568.86 651.645   7
  -4   8  11 8193.26 617.771   7
  -4   8  11 8715.72 706.827   3
  -4  -8  10 7087.83 569.751   7
  -4   8  10 7007.53 568.086   7
  -4   8  10 6862.68 614.888   3
  -4  -8  10 7260.57 466.721   8
  -4  -8   9 643.480 288.004   7
  -4  -8   9 393.229 202.902   8
  -4   8   9 358.556 250.146   7
  -4   8   9 910.766 341.482   3
  -4  -8   8 3843.25 410.889   7
  -4   8   8 4386.96 441.982   7
  -4  -8   8 3762.21 354.244   8
  -4   8   8 3850.37 439.808   3
  -4  -8   7 26148.5 913.839   7
  -4   8   7 28420.9 986.562   7
  -4   8   7 28011.4 852.090   6
  -4   8   7 27167.3 1032.33   3
  -4  -8   7 26016.1 850.213   8
  -4   8   6 4072.77 411.991   3
  -4  -8   6 4809.89 393.479   7
  -4   8   6 4263.58 393.376   7
  -4   8   6 4420.19 360.146   6
  -4  -8   6 4849.68 374.322   8
  -4  -8   5 4308.56 353.125   7
  -4   8   5 4515.10 406.689   7
  -4   8   5 4360.81 343.967   6
  -4   8   5 4276.19 391.289   3
  -4  -8   5 4125.89 357.305   8
  -4  -8   4 8720.25 442.718   7
  -4   8   4 9066.36 491.808   6
  -4   8   4 8855.92 521.118   3
  -4  -8   4 9128.38 501.916   8
  -4  -8   3 19175.0 611.635   7
  -4   8   3 18411.5 695.565   6
  -4   8   3 18601.7 697.580   3
  -4  -8   3 18361.5 691.609   8
  -4  -8   2 17784.0 547.641   7
  -4   8   2 17017.4 662.761   6
  -4   8   2 17482.1 648.588   3
  -4  -8   2 16948.1 456.502   1
  -4  -8   2 17967.2 680.506   8
  -4  -8   1 5790.13 283.059   7
  -4   8   1 5765.89 398.204   6
  -4  -8   1 5989.93 289.714   1
  -4   8   1 6454.01 369.406   3
  -4  -8   1 6006.78 401.082   8
   4   8  -1 6316.69 331.442   5
  -4  -8   0 26679.2 581.644   7
  -4  -8   0 26003.9 573.028   4
   4   8   0 25639.1 650.928   5
  -4  -8   0 24929.3 682.571   1
  -4   8   0 25024.1 838.050   6
  -4   8   0 27105.9 710.421   3
  -4  -8   0 24803.3 795.937   8
   4   8   1 42.7978 93.1415   5
  -4  -8  -1 72.0109 68.3781   7
  -4  -8  -1-17.2280 98.8806   4
  -4   8  -1 110.743 185.648   6
  -4  -8  -1 125.952 181.107   8
  -4   8  -1 65.3548 95.6221   3
   4   8   2 328.429 104.440   5
  -4  -8  -2 148.033 45.3307   7
  -4  -8  -2 317.612 117.315   4
  -4   8  -2 150.955 138.987   5
  -4   8  -2 235.728 87.2713   3
  -4   8  -2 312.515 215.309   6
  -4  -8  -2 415.593 194.222   8
  -4  -8  -3 9077.24 426.482   4
  -4   8  -3 9075.25 536.223   6
  -4   8  -3 8631.09 455.284   5
   4   8   3 9071.72 293.925   5
  -4  -8  -3 9348.39 480.478   8
  -4  -8  -4 11915.7 529.463   4
  -4   8  -4 11822.8 615.713   6
   4   8   4 11737.2 299.418   5
  -4   8  -4 11644.0 534.499   5
  -4  -8  -4 12619.9 546.218   8
  -4  -8  -5 908.932 216.806   4
  -4  -8  -5 903.801 202.411   8
  -4   8  -5 685.509 216.706   6
  -4   8  -5 855.786 188.379   5
  -4   8  -6 13986.4 706.637   1
  -4  -8  -6 13692.1 648.494   4
  -4   8  -6 13165.1 676.140   6
  -4   8  -6 13036.6 578.606   5
  -4  -8  -6 13123.6 575.308   8
  -4   8  -7 180.945 247.492   1
  -4   8  -7 376.136 165.897   5
  -4  -8  -7 553.608 237.561   4
   4   8   7 635.824 208.028   3
  -4   8  -7 571.904 243.804   6
  -4  -8  -7 901.474 221.049   8
  -4  -8  -8 859.290 277.404   4
   4   8   8 1145.61 247.931   3
  -4   8  -8 1142.65 279.935   6
  -4   8  -8 891.683 297.277   1
  -4  -8  -8 1113.15 219.703   8
  -4   8  -8 1010.48 224.416   5
  -4  -8  -9 5294.50 498.259   4
  -4   8  -9 5332.99 480.736   6
  -4  -8  -9 5756.30 397.873   8
  -4   8  -9 4930.37 404.265   5
   4   8   9 5427.51 422.862   3
  -4   8  -9 6785.17 559.582   1
  -4   8 -10 9193.56 666.746   1
  -4  -8 -10 8239.42 638.814   4
  -4   8 -10 8232.05 605.419   6
   4   8  10 8905.21 544.582   3
  -4   8 -11 2.13603 289.272   1
   4   8  11 629.918 247.089   3
  -4  -8 -11-394.287 357.485   4
  -4   8 -11 68.8042 248.918   6
   4  -8  11-650.882 421.357   2
  -4   8 -12 1525.75 422.332   1
  -4  -8 -12 1928.77 425.441   4
  -4   8 -12 1738.50 360.694   6
   4  -8  12 996.609 356.210   2
  -4   8 -13 459.181 360.039   1
   4  -8  13-447.324 417.771   2
  -4  -8 -13-85.3425 354.990   4
  -4   8 -14 2503.00 518.075   1
   4  -8  14 2568.67 548.953   2
  -4  -8 -14 2012.39 490.129   4
  -4   8 -15-181.851 368.428   1
  -4   9  16 314.148 364.610   7
  -4   9  15 104.053 334.748   7
  -4   9  15-83.1138 427.891   3
  -4   9  14 7105.77 665.534   7
  -4  -9  14 6942.35 717.184   7
  -4   9  14 6496.71 740.941   3
  -4  -9  13-134.753 369.908   7
  -4   9  13-242.436 319.119   7
  -4   9  13 242.509 349.302   3
  -4  -9  12-142.449 323.705   7
  -4   9  12 196.717 316.655   7
  -4   9  12 225.055 326.663   3
  -4  -9  11 72.9729 312.931   7
  -4   9  11 187.064 258.483   7
  -4   9  11 135.074 296.543   3
  -4  -9  10 4228.15 485.689   7
  -4   9  10 4172.44 462.702   7
  -4  -9  10 4398.66 384.167   8
  -4   9  10 4310.65 539.011   3
  -4   9   9 1021.51 338.738   3
  -4   9   9 1066.15 288.833   7
  -4  -9   9 814.600 240.077   8
  -4  -9   9 761.858 276.380   7
  -4  -9   8 9608.10 595.242   7
  -4   9   8 9933.34 626.074   7
  -4   9   8 8957.93 643.168   3
  -4  -9   8 9764.03 538.460   8
  -4   9   7 380.092 287.880   3
  -4  -9   7 362.154 235.738   7
  -4   9   7 317.129 218.483   7
  -4   9   7 221.765 160.467   6
  -4  -9   7 132.710 202.016   8
  -4   9   6 2236.63 334.904   3
  -4  -9   6 2178.66 297.189   7
  -4   9   6 1856.68 313.547   7
  -4   9   6 2071.08 277.414   6
  -4  -9   6 1754.92 276.034   8
  -4   9   5 767.206 246.134   3
  -4  -9   5 668.444 210.539   7
  -4   9   5 38.2700 248.906   7
  -4  -9   5 718.682 205.723   8
  -4   9   5 641.250 195.938   6
  -4   9   4 52277.6 1256.03   6
  -4  -9   4 51532.4 1172.11   7
  -4   9   4 52132.5 1328.07   3
  -4  -9   4 51608.5 1256.22   8
  -4   9   3 1071.94 224.962   3
  -4  -9   3 965.053 177.532   7
  -4   9   3 914.997 217.751   6
  -4  -9   3 1054.71 255.608   8
  -4  -9   2 14100.9 494.463   7
  -4   9   2 13861.4 622.859   6
  -4   9   2 13310.8 578.295   3
  -4  -9   2 13674.9 401.544   1
  -4  -9   2 13902.4 619.815   8
   4   9  -2 13956.8 541.929   5
  -4   9   1 751.614 186.829   3
   4   9  -1 940.728 174.097   5
  -4  -9   1 558.281 117.492   7
  -4  -9   1 773.076 226.086   8
  -4  -9   1 670.391 128.913   1
  -4   9   1 841.161 227.019   6
  -4  -9   0 18113.0 475.063   7
  -4   9   0 18284.9 742.565   6
   4   9   0 19245.5 577.969   5
  -4   9   0 18788.2 609.159   3
  -4  -9   0 17936.5 694.931   8
  -4   9  -1 28.7627 99.4338   3
   4   9   1-5.57535 102.475   5
  -4  -9  -1 29.8244 61.0669   7
  -4  -9  -1-60.7063 111.892   4
  -4   9  -1 49.7231 198.468   6
  -4  -9  -1 215.730 201.649   8
  -4  -9  -2 37762.7 886.789   4
  -4   9  -2 36430.6 1109.33   6
  -4   9  -2 40678.6 787.738   3
  -4   9  -2 37829.3 1027.95   5
  -4  -9  -2 39346.4 1042.47   8
   4   9   2 39383.3 810.344   5
  -4  -9  -3-59.7812 148.847   4
  -4   9  -3-84.6100 208.725   6
  -4  -9  -3 67.9341 152.528   8
  -4   9  -3 169.694 170.059   5
   4   9   3 117.546 84.1920   5
  -4  -9  -4 5024.69 363.087   4
  -4   9  -4 5678.84 471.036   6
   4   9   4 5288.95 228.123   5
  -4   9  -4 5043.01 375.246   5
  -4  -9  -4 5089.73 379.498   8
  -4  -9  -5-25.1306 189.916   4
  -4   9  -5-226.723 252.512   6
  -4  -9  -5 279.982 185.638   8
  -4   9  -5 162.115 170.393   5
  -4  -9  -6 26133.0 904.672   4
  -4   9  -6 23504.6 955.993   6
  -4   9  -6 23875.9 847.721   5
  -4  -9  -6 24752.1 820.691   8
  -4  -9  -7 571.191 254.793   4
  -4   9  -7 485.092 274.021   1
   4   9   7 281.446 199.020   3
  -4   9  -7 20.8841 232.796   6
  -4  -9  -7 420.777 192.714   8
  -4   9  -7 291.650 169.478   5
  -4   9  -8 3130.81 406.049   1
  -4  -9  -8 3366.75 408.148   4
   4   9   8 3562.61 360.000   3
  -4   9  -8 3122.11 408.492   6
  -4  -9  -8 3350.53 332.760   8
  -4   9  -8 2880.74 322.413   5
  -4   9  -9 4229.69 499.842   1
  -4  -9  -9 4332.71 478.005   4
  -4   9  -9 3904.05 456.089   6
  -4  -9  -9 4311.02 364.639   8
   4   9   9 4301.21 397.685   3
  -4   9  -9 3590.93 379.626   5
  -4   9 -10 1431.40 360.292   1
   4   9  10 1043.96 266.008   3
  -4  -9 -10 1202.28 345.447   4
   4  -9  10 602.397 369.040   2
  -4   9 -10 1305.94 335.454   6
  -4   9 -10 786.633 235.936   5
   4   9  11 184.472 237.935   3
  -4  -9 -11-43.2106 321.131   4
  -4   9 -11 688.063 292.989   6
  -4   9 -11 531.099 314.242   1
   4  -9  11-403.152 396.175   2
   4  -9  12 6214.42 669.237   2
  -4  -9 -12 5801.76 614.717   4
  -4   9 -12 6822.66 601.902   6
  -4   9 -12 7339.06 670.839   1
   4  -9  13 283.818 375.184   2
  -4  -9 -13 554.147 367.777   4
  -4   9 -13 1146.63 392.515   1
   4  -9  14 1579.70 470.630   2
  -4  -9 -14 1876.36 470.728   4
  -4   9 -14 1817.78 467.705   1
  -4  10  15 909.719 395.599   7
  -4 -10  14-278.155 405.294   7
  -4  10  14-72.1746 325.225   7
  -4  10  14 125.422 404.839   3
  -4 -10  13 2273.45 467.670   7
  -4  10  13 2831.61 482.468   7
  -4  10  13 2027.29 498.404   3
  -4 -10  12 250.414 348.736   7
  -4  10  12 328.614 291.972   7
  -4  10  12 484.191 389.869   3
  -4 -10  11 7198.83 617.415   7
  -4  10  11 8547.95 652.547   7
  -4  10  11 8368.22 740.145   3
  -4  10  10-82.4485 330.456   3
  -4 -10  10-279.626 312.908   7
  -4  10  10-158.224 270.519   7
  -4 -10  10-541.753 279.196   8
  -4  10   9 2690.09 436.746   3
  -4 -10   9 2508.05 367.575   7
  -4 -10   9 2576.03 327.670   8
  -4  10   9 2569.95 393.117   7
  -4  10   8 4168.29 484.453   3
  -4  10   8 4700.92 467.264   7
  -4 -10   8 4033.79 424.578   7
  -4 -10   8 4127.50 391.192   8
  -4 -10   7 35824.1 1105.31   7
  -4  10   7 39865.1 1208.61   7
  -4  10   7 38233.3 1037.40   6
  -4  10   7 37904.5 1274.61   3
  -4 -10   7 35909.0 1077.25   8
  -4  10   6 1547.73 311.855   3
  -4 -10   6 1693.61 267.918   7
  -4  10   6 1970.86 311.892   7
  -4  10   6 1650.93 253.620   6
  -4 -10   6 1694.62 285.626   8
  -4 -10   5 7932.60 459.678   7
  -4  10   5 7453.54 504.339   7
  -4  10   5 8152.66 482.158   6
  -4  10   5 7429.39 537.802   3
  -4 -10   5 7469.52 484.457   8
  -4 -10   4 40.5470 157.777   7
  -4  10   4 91.3422 184.009   3
  -4  10   4-8.10977 164.138   6
  -4 -10   4 183.154 203.231   8
  -4  10   3 2525.50 309.022   3
  -4 -10   3 1939.96 225.937   7
   4  10  -3 2829.11 297.065   5
  -4  10   3 2618.56 302.468   6
  -4 -10   3 2156.97 291.506   8
  -4  10   2 1655.22 250.350   3
  -4 -10   2 1728.28 209.703   7
   4  10  -2 1795.38 237.078   5
  -4 -10   2 1733.83 147.699   1
  -4  10   2 2000.18 279.888   6
  -4 -10   2 2120.02 313.223   8
  -4 -10   1 43687.1 876.563   7
  -4 -10   1 40380.0 869.526   1
  -4  10   1 43413.0 1179.33   6
  -4  10   1 44514.1 1085.57   3
  -4 -10   1 40648.0 1116.55   8
   4  10  -1 41408.6 986.481   5
  -4 -10   0 24666.3 573.478   7
  -4  10   0 25048.5 888.324   6
  -4  10   0 24291.1 729.934   3
  -4 -10   0 23269.6 816.186   8
   4  10   0 24254.1 688.282   5
  -4  10  -1 649.375 144.912   3
   4  10   1 512.030 135.684   5
  -4 -10  -1 576.348 90.4860   7
  -4  10  -1 745.263 244.285   6
  -4  10  -1 741.348 208.621   5
  -4 -10  -1 675.731 242.437   8
   4  10   2 19.4426 102.523   5
  -4 -10  -2 58.2181 129.105   4
  -4  10  -2 63.2717 211.181   6
  -4  10  -2 9.35955 87.7073   3
  -4  10  -2 35.6506 167.315   5
  -4 -10  -2 10.9737 193.879   8
  -4 -10  -3 25972.0 771.771   4
  -4  10  -3 24511.3 950.027   6
  -4  10  -3 26943.6 553.771   3
  -4  10  -3 24442.8 856.224   5
   4  10   3 26522.0 628.132   5
  -4 -10  -3 24083.8 833.968   8
  -4 -10  -4 20753.6 731.039   4
  -4  10  -4 19933.4 871.792   6
   4  10   4 20843.1 522.418   5
  -4  10  -4 20242.0 767.157   5
  -4 -10  -4 20086.6 750.750   8
  -4 -10  -5 10202.5 538.616   4
  -4  10  -5 10017.7 637.398   6
  -4  10  -5 9104.20 530.850   5
  -4 -10  -5 10003.7 543.444   8
  -4 -10  -6 25847.2 911.058   4
  -4  10  -6 24619.8 893.619   5
  -4 -10  -6 25404.8 863.887   8
  -4 -10  -7 155.513 221.804   4
   4  10   7 302.062 219.754   3
  -4 -10  -7 314.369 197.496   8
  -4  10  -7-78.9634 194.108   5
  -4 -10  -8-288.255 282.173   4
   4  10   8-167.287 207.800   3
  -4 -10  -8-39.4040 177.938   8
  -4  10  -8-114.617 204.525   5
  -4 -10  -9 2253.08 388.432   4
   4  10   9 2796.97 353.018   3
  -4  10  -9 2325.69 397.272   6
  -4  10  -9 2864.27 416.582   1
  -4 -10  -9 2714.17 317.482   8
  -4  10  -9 2338.34 336.597   5
  -4  10 -10 8632.71 661.083   1
  -4 -10 -10 8401.90 636.996   4
  -4  10 -10 7868.06 633.902   6
   4 -10  10 8129.32 747.654   2
  -4  10 -10 7051.73 541.886   5
   4  10  10 8808.06 591.546   3
   4  10  11 2306.11 356.859   3
  -4 -10 -11 1712.16 398.243   4
  -4  10 -11 1984.21 407.681   6
   4 -10  11 795.522 374.481   2
  -4  10 -11 2137.81 420.069   1
   4 -10  12-97.1936 438.046   2
  -4 -10 -12-97.8435 360.694   4
  -4  10 -12 465.143 312.373   6
  -4  10 -12 81.0015 295.333   1
   4 -10  13-384.149 412.632   2
  -4 -10 -13 50.6998 360.211   4
  -4  10 -13 21.2421 312.054   1
  -4  10 -14 1024.59 412.107   1
  -4  11  15 1496.35 434.301   7
  -4 -11  14 1429.20 472.749   7
  -4  11  14 1323.18 386.602   7
  -4  11  14 1401.64 478.667   3
  -4 -11  13 785.936 355.560   7
  -4  11  13 526.248 361.076   7
  -4  11  13 208.668 366.768   3
  -4 -11  12-156.527 376.239   7
  -4  11  12-83.1252 281.081   7
  -4  11  12-61.7187 342.769   3
  -4 -11  11 2804.69 462.763   7
  -4  11  11 3422.31 471.354   7
  -4  11  11 2382.55 497.616   3
  -4  11  10 840.241 364.461   3
  -4 -11  10 761.160 307.905   7
  -4  11  10 922.297 316.334   7
  -4 -11  10 1239.60 300.942   8
  -4 -11   9 23839.8 992.339   7
  -4  11   9 26492.5 1034.56   7
  -4  11   9 24671.9 1122.43   3
  -4 -11   9 22729.1 884.036   8
  -4  11   8 3996.27 491.142   3
  -4 -11   8 3190.94 389.275   7
  -4  11   8 3646.09 434.526   7
  -4  11   8 4030.59 353.684   6
  -4 -11   8 3140.96 345.258   8
  -4 -11   7 5187.61 447.673   7
  -4  11   7 4454.48 485.344   3
  -4  11   7 5230.71 472.301   7
  -4  11   7 4916.53 394.932   6
  -4 -11   7 4351.04 410.525   8
  -4  11   6 306.947 253.986   3
  -4 -11   6 570.196 218.658   7
  -4  11   6 337.224 248.580   7
  -4  11   6 456.856 188.348   6
  -4 -11   6 553.331 220.682   8
  -4 -11   5 7668.38 462.817   7
  -4  11   5 6946.24 457.008   6
  -4  11   5 6680.77 521.718   3
  -4 -11   5 6960.65 492.133   8
   4  11  -5 7961.83 513.108   5
  -4 -11   4 4669.89 352.045   7
  -4  11   4 4668.41 373.502   6
  -4  11   4 4969.71 449.511   3
   4  11  -4 5471.15 418.556   5
  -4 -11   4 4367.19 395.544   8
  -4 -11   3 45189.4 1052.50   7
  -4  11   3 46108.0 1218.56   6
   4  11  -3 48219.7 1164.17   5
  -4  11   3 44803.5 1247.58   3
  -4 -11   3 47036.8 1225.16   8
  -4 -11   3 42497.1 692.669   1
  -4  11   2 376.421 189.676   3
   4  11  -2 260.192 152.555   5
  -4 -11   2 583.549 161.120   7
  -4 -11   2 300.898 93.9894   1
  -4  11   2 120.234 177.080   6
  -4 -11   2 180.927 186.627   8
   4  11  -1 441.947 180.605   5
  -4  11   1 639.874 212.974   3
  -4 -11   1 538.662 136.875   7
  -4  11   1 553.038 249.743   6
  -4 -11   1 497.474 253.120   8
  -4 -11   0 3021.65 198.397   7
  -4  11   0 3273.56 285.764   3
  -4  11   0 2700.73 340.311   6
   4  11   0 2921.34 264.267   5
  -4 -11   0 2326.71 312.700   8
  -4  11  -1 12268.6 656.344   6
  -4  11  -1 11824.8 491.512   3
  -4  11  -1 12021.0 607.201   5
  -4 -11  -1 11379.4 589.156   8
   4  11   1 12727.5 486.272   5
  -4 -11  -2 2427.83 310.913   8
  -4  11  -2 2726.05 218.646   3
  -4  11  -2 3068.22 381.708   6
   4  11   2 2785.41 235.778   5
  -4  11  -2 2741.78 327.505   5
  -4 -11  -3 36811.9 958.675   4
  -4  11  -3 35695.8 1201.81   6
  -4  11  -3 37472.0 743.732   3
  -4  11  -3 35951.5 1098.93   5
   4  11   3 37860.6 827.960   5
  -4 -11  -3 34663.3 1050.32   8
  -4 -11  -4 55.0305 166.233   4
  -4 -11  -4 474.314 250.182   8
   4  11   4 109.554 101.382   5
  -4  11  -4 383.194 211.870   5
  -4 -11  -5 3732.69 359.191   4
  -4 -11  -5 4420.74 397.236   8
  -4  11  -5 3732.15 378.424   5
  -4 -11  -6 39.9662 176.607   8
  -4  11  -6 134.153 200.742   5
  -4 -11  -7 9009.62 597.161   4
  -4  11  -7 8068.35 556.909   5
  -4 -11  -7 8726.42 537.119   8
   4  11   7 9184.32 582.887   3
  -4 -11  -8 116.438 272.902   4
   4  11   8 875.362 271.210   3
  -4 -11  -8 924.081 244.888   8
  -4  11  -8 1147.47 296.386   5
   4  11   9 6416.25 515.883   3
  -4 -11  -9 6903.86 582.603   4
  -4 -11  -9 6860.14 489.603   8
  -4  11  -9 6815.27 530.284   5
  -4 -11 -10 2677.19 430.814   4
   4  11  10 3209.50 414.273   3
  -4  11 -10 2117.45 340.040   5
  -4  11 -10 2733.49 446.449   6
   4 -11  10 2250.74 422.888   2
   4  11  11 373.956 270.717   3
  -4 -11 -11 259.384 325.024   4
  -4  11 -11 274.545 295.407   6
   4 -11  11-258.410 408.459   2
   4 -11  12 2818.95 502.637   2
   4  11  12 4206.13 479.265   3
  -4 -11 -12 3643.84 558.156   4
  -4  11 -12 3082.35 491.574   6
   4 -11  13 779.679 440.283   2
  -4 -11 -13 158.583 378.535   4
  -4 -12  14 336.709 433.048   7
   4  12 -14 1100.99 438.321   5
  -4  12  14 1230.23 407.007   7
  -4  12  14 658.606 458.176   3
  -4 -12  13 1680.53 425.335   7
   4  12 -13 2018.42 494.180   5
  -4  12  13 1742.11 423.087   7
  -4  12  13 2246.46 522.436   3
  -4 -12  12 1754.37 413.812   7
   4  12 -12 2300.64 504.573   5
  -4  12  12 2303.36 434.475   7
  -4  12  12 1586.15 455.532   3
  -4  12  11 1855.18 454.880   3
  -4 -12  11 1653.89 425.889   7
   4  12 -11 1951.74 434.146   5
  -4  12  11 1741.68 396.522   7
  -4  12  10 385.580 329.141   3
  -4 -12  10 324.619 321.435   7
  -4  12  10 408.826 289.575   7
  -4 -12  10 753.422 292.442   8
  -4  12   9 3098.48 494.733   3
  -4 -12   9 2809.74 418.101   7
  -4  12   9 2906.32 426.242   7
  -4 -12   9 3615.59 420.011   8
  -4  12   8 225.002 271.136   3
  -4 -12   8 1069.89 309.732   7
   4  12  -8 953.089 333.142   5
  -4  12   8 1030.57 311.705   7
  -4  12   8 741.836 221.215   6
  -4 -12   8 607.842 264.164   8
  -4 -12   7 2201.58 346.680   7
  -4  12   7 1580.82 347.015   3
   4  12  -7 2220.32 367.210   5
  -4  12   7 2138.98 355.727   7
  -4  12   7 2206.34 302.373   6
  -4 -12   7 2157.77 310.809   8
  -4  12   6 1574.70 317.485   3
  -4 -12   6 1623.98 299.168   7
   4  12  -6 1827.34 322.191   5
  -4  12   6 1212.37 299.997   7
  -4 -12   6 1280.51 292.270   8
  -4  12   6 1957.40 286.236   6
  -4 -12   5 7564.30 471.687   7
  -4  12   5 7192.68 477.386   6
  -4  12   5 6653.82 535.993   3
[truncated: 3,169,664 more chars]
