# Supplementary material for: Crystal structures of five (2-chloro­quinolin-3-yl)methyl ethers: supra­molecular assembly in one and two dimensions mediated by hydrogen bonding and π–π stacking
Source: Acta Crystallogr E Crystallogr Commun. 2015 May 13;71(Pt 6):609–17. doi: 10.1107/S2056989015008233 (PMC4459322; doi:10.1107/S2056989015008233)
Supplement: Supplementary file 2 [file e-71-00609-Isup2.hkl]

# Compound (I)
# h,k,l, Fc-squared, Fo-squared, sigma(Fo-squared), status flag
#
data_I
_shelx_title ' HSY-599'
_shelx_refln_list_code          4
_shelx_F_calc_maximum      299.47
_exptl_crystal_F_000       816.00
_reflns_d_resolution_high  0.7107

loop_
 _space_group_symop_operation_xyz
 'x, y, z'
 '-x+1/2, y+1/2, -z+1/2'
 '-x, -y, -z'
 'x-1/2, -y-1/2, z-1/2'

_cell_length_a     7.3185
_cell_length_b    18.4177
_cell_length_c    11.7870
_cell_angle_alpha  90.000
_cell_angle_beta   93.609
_cell_angle_gamma  90.000

_shelx_F_squared_multiplier     1.000

loop_
 _refln_index_h
 _refln_index_k
 _refln_index_l
 _refln_F_squared_calc
 _refln_F_squared_meas
 _refln_F_squared_sigma
 _refln_observed_status
   2   0   0      86473.07      86174.83      1449.46 o
   4   0   0       4792.01       4800.41       109.07 o
   6   0   0       1144.31       1148.58        52.05 o
   8   0   0         82.02         61.12        38.22 o
  10   0   0        297.14        298.25        30.96 o
   1   1   0       1518.05       1601.08        27.13 o
   2   1   0       1126.88       1124.39        16.69 o
   3   1   0         12.81         12.30         3.66 o
   4   1   0       1597.38       1679.15        34.94 o
   5   1   0        186.01        172.62        13.13 o
   6   1   0         97.48         96.24        14.35 o
   7   1   0         60.31         41.97        10.81 o
   8   1   0         23.12         12.47        17.63 o
   9   1   0        282.75        280.35        25.32 o
  10   1   0         36.73         29.18        18.06 o
   1   2   0       6454.58       6699.73        44.26 o
   2   2   0      10007.34      10315.01        74.20 o
   3   2   0       6631.90       6768.29        50.84 o
   4   2   0        118.16        154.50         8.96 o
   5   2   0       2828.93       2881.10        40.22 o
   6   2   0          0.39         -2.42        14.58 o
   7   2   0        859.32        878.75        30.91 o
   8   2   0        412.55        413.42        33.23 o
   9   2   0        335.70        371.56        24.58 o
  10   2   0          4.17          3.19        18.27 o
   1   3   0       1444.19       1429.72        17.78 o
   2   3   0       8306.57       8923.02        55.69 o
   3   3   0          7.29         14.50         3.20 o
   4   3   0        959.44        906.33        18.87 o
   5   3   0        355.86        336.72        14.01 o
   6   3   0        993.90       1001.80        25.63 o
   7   3   0       1278.81       1283.78        36.30 o
   8   3   0        811.81        805.36        28.24 o
   9   3   0         56.50         49.73        16.15 o
  10   3   0         93.33        135.84        25.71 o
   0   4   0       1858.02       1877.18        36.50 o
   1   4   0       1863.87       1832.61        22.85 o
   2   4   0      11845.56      11915.27        61.23 o
   3   4   0        846.70        833.25        12.19 o
   4   4   0       4149.31       4168.17        81.53 o
   5   4   0          7.69         13.33         6.76 o
   6   4   0       1768.85       1847.03        34.61 o
   7   4   0          3.77          2.65         9.27 o
   8   4   0        970.68       1040.06        36.24 o
   9   4   0          0.28        -30.46        30.46 o
  10   4   0          6.53          5.54        55.95 o
   1   5   0       2802.40       2872.46        24.87 o
   2   5   0        831.73        864.10        10.32 o
   3   5   0         35.43         32.26         3.04 o
   4   5   0         20.32         27.56         5.93 o
   5   5   0         25.53         28.45         7.07 o
   6   5   0       1704.91       1676.98        32.52 o
   7   5   0        224.96        217.60        14.90 o
   8   5   0        288.75        302.22        29.27 o
   9   5   0          9.77         10.13        22.36 o
  10   5   0         15.24         30.11        58.10 o
   0   6   0       1482.77       1520.70        23.87 o
   1   6   0      13164.88      12877.05        83.47 o
   2   6   0        338.06        346.68         6.61 o
   3   6   0       9473.33       9229.25        48.85 o
   4   6   0        820.50        877.38        21.36 o
   5   6   0        450.27        441.48        12.56 o
   6   6   0        390.21        374.37        16.19 o
   7   6   0        591.70        622.85        22.16 o
   8   6   0          3.20         19.13        13.45 o
   9   6   0        288.88        311.77        33.22 o
   1   7   0        314.93        313.49         9.83 o
   2   7   0         73.79         66.21         4.26 o
   3   7   0        889.41        851.21        11.78 o
   4   7   0         95.38        106.93         5.40 o
   5   7   0        650.31        649.45        15.19 o
   6   7   0        827.07        810.02        18.51 o
   7   7   0        142.13        123.55        12.92 o
   8   7   0         12.35         29.85        21.37 o
   9   7   0        306.56        347.85        36.25 o
   0   8   0       3853.27       3543.44        58.20 o
   1   8   0       4644.75       4705.30        46.30 o
   2   8   0       3257.02       3344.16        29.42 o
   3   8   0         62.50         61.99         4.39 o
   4   8   0       2333.72       2397.30        28.49 o
   5   8   0       1473.55       1486.35        20.67 o
   6   8   0       1447.10       1446.35        22.02 o
   7   8   0         20.45         22.00         8.01 o
   8   8   0        162.82        184.11        20.37 o
   9   8   0          2.02         26.42        23.88 o
   1   9   0        749.79        831.74        22.39 o
   2   9   0        178.32        199.97         8.43 o
   3   9   0       2604.15       2726.65        25.59 o
   4   9   0       1699.53       1713.02        24.75 o
   5   9   0        340.57        350.49         9.80 o
   6   9   0         60.58         72.70         8.46 o
   7   9   0         11.39         19.82        13.87 o
   8   9   0        224.68        179.51        25.84 o
   9   9   0         32.28         37.38        26.40 o
   0  10   0       5508.79       5905.76        86.11 o
   1  10   0       1758.83       1526.13        31.57 o
   2  10   0       4183.30       4212.50        48.00 o
   3  10   0        239.50        199.00        10.92 o
   4  10   0       2270.09       2255.66        29.59 o
   5  10   0       1892.33       1878.04        29.17 o
   6  10   0        258.59        274.20        12.65 o
   7  10   0          9.53          0.94        12.30 o
   8  10   0         59.36         81.09        24.08 o
   9  10   0         11.31         42.33        26.42 o
   1  11   0         15.70         19.45         6.44 o
   2  11   0        420.05        425.73        15.51 o
   3  11   0         44.87         27.98         8.35 o
   4  11   0        268.61        271.73        11.86 o
   5  11   0        538.02        535.98        14.24 o
   6  11   0        442.94        459.50        19.18 o
   7  11   0        755.22        719.67        31.29 o
   8  11   0        116.73        134.78        38.18 o
   9  11   0        453.63        475.61        42.49 o
   0  12   0       6208.20       6150.27       231.56 o
   1  12   0       3252.75       3107.94        47.69 o
   2  12   0       2277.84       2247.50        36.56 o
   3  12   0       2291.51       2203.63        36.81 o
   4  12   0       1390.43       1395.10        29.98 o
   5  12   0         14.36         23.31         6.15 o
   6  12   0        263.19        275.05        15.91 o
   7  12   0        521.51        531.23        38.36 o
   8  12   0         11.22         18.08        22.40 o
   9  12   0        163.54        187.76        32.93 o
   1  13   0        167.78        180.65        11.59 o
   2  13   0       1401.53       1384.18        29.62 o
   3  13   0        554.24        536.66        19.30 o
   4  13   0        150.77        139.83        13.82 o
   5  13   0       1478.79       1437.12        28.59 o
   6  13   0        662.53        718.22        25.21 o
   7  13   0        720.87        655.92        41.86 o
   8  13   0        108.40        119.19        26.34 o
   0  14   0       2856.08       2753.48        85.34 o
   1  14   0        158.04        164.49        11.67 o
   2  14   0       5734.18       5722.21        67.21 o
   3  14   0       1062.68       1028.86        27.37 o
   4  14   0       2021.17       1906.14        38.23 o
   5  14   0         58.36         40.62        10.46 o
   6  14   0        437.12        470.00        25.47 o
   7  14   0         57.30         80.35        25.04 o
   8  14   0        385.47        370.29        38.80 o
   1  15   0        182.72        169.00        11.94 o
   2  15   0        963.95        943.62        22.92 o
   3  15   0          2.91          2.39         9.13 o
   4  15   0         69.33         78.57        12.21 o
   5  15   0         53.11         86.12        13.42 o
   6  15   0          2.70         19.30        16.26 o
   7  15   0         33.45          8.62        22.43 o
   8  15   0         81.21         41.33        25.11 o
   0  16   0        320.98        326.11        34.81 o
   1  16   0       3705.93       3513.79        44.84 o
   2  16   0       1415.64       1437.24        30.75 o
   3  16   0        182.19        182.15        14.83 o
   4  16   0        432.41        420.07        20.87 o
   5  16   0        781.38        799.00        27.81 o
   6  16   0         49.48         97.66        27.93 o
   7  16   0        312.46        319.55        41.67 o
   8  16   0         36.01        -16.69        27.91 o
   1  17   0        217.64        246.06        18.56 o
   2  17   0          2.53          9.78         8.27 o
   3  17   0        317.45        303.84        17.95 o
   4  17   0        125.01        130.84        14.58 o
   5  17   0        271.93        258.53        18.30 o
   6  17   0        117.22        121.09        39.20 o
   7  17   0         15.38         61.93        78.60 o
   0  18   0       6226.85       5763.95       149.68 o
   1  18   0         66.01        125.15        14.37 o
   2  18   0       2597.12       2505.56        40.53 o
   3  18   0         27.74         -7.16        10.19 o
   4  18   0       1034.29       1006.75        32.39 o
   5  18   0        357.89        379.51        25.86 o
   6  18   0        273.67        292.83        33.48 o
   7  18   0         82.00        102.96        27.88 o
   1  19   0        344.65        332.84        26.25 o
   2  19   0         56.14         50.58        12.49 o
   3  19   0        212.77        213.17        17.45 o
   4  19   0          0.84          7.01        12.81 o
   5  19   0        357.43        354.78        26.78 o
   6  19   0          1.20         16.95        24.04 o
   0  20   0        335.26        372.84        44.48 o
   1  20   0       3018.36       3052.28        64.22 o
   2  20   0         13.69          6.01        12.78 o
   3  20   0       1485.06       1471.89        40.10 o
   4  20   0         66.37         63.64        14.81 o
   5  20   0        701.78        703.47        35.24 o
   6  20   0         55.86         84.87        27.08 o
   1  21   0        100.91        173.45        20.62 o
   2  21   0         86.82        103.12        19.20 o
   3  21   0         84.24         44.73        14.03 o
   4  21   0          7.11         14.40        27.64 o
   5  21   0          1.57          3.61        19.43 o
   6  21   0         20.75          4.17        27.25 o
   0  22   0       1461.41       1578.63        60.22 o
   1  22   0         49.46         56.34        22.61 o
   2  22   0       2575.22       2753.94        56.78 o
   3  22   0          0.12        -15.08        15.08 o
   4  22   0       1021.04        995.77        42.16 o
   5  22   0        123.77         79.08        29.93 o
   1  23   0          6.40         -4.31        16.17 o
   2  23   0         22.66         21.30        22.45 o
   3  23   0         45.83         44.91        22.55 o
   4  23   0         29.81         35.16        23.65 o
   0  24   0        231.05        230.28        62.46 o
   1  24   0        301.50        274.68        26.11 o
   2  24   0          5.69         26.30        19.44 o
   3  24   0        725.58        783.05        39.22 o
   1  25   0          6.06          5.31        18.60 o
   2  25   0        125.02        131.61        24.82 o
  -9   0   1        181.27        162.15        26.61 o
  -7   0   1       1214.31       1241.11        59.22 o
  -5   0   1       4181.96       4215.49        97.59 o
  -3   0   1      17001.40      17831.32       171.57 o
   1   0   1       2556.07       2638.78        42.57 o
   3   0   1       2705.23       2709.39        63.95 o
   5   0   1        189.04        241.72        19.63 o
   7   0   1        600.78        634.28        42.66 o
   9   0   1          2.82         -3.54        17.43 o
 -10   1   1          9.96         18.97        19.07 o
  -9   1   1          7.60          7.56        14.92 o
  -8   1   1          1.05         -7.52        15.50 o
  -7   1   1          4.52         -1.82        13.51 o
  -6   1   1          0.08        -17.43        17.43 o
  -5   1   1          1.76          8.25         9.21 o
  -4   1   1        198.21        291.46        16.65 o
  -3   1   1        214.44        206.30         9.33 o
  -2   1   1      51022.93      51988.05       461.19 o
  -1   1   1       1714.43       1754.62        17.97 o
   1   1   1       3034.57       3114.89        23.71 o
   2   1   1       4853.21       4952.57        64.59 o
   3   1   1       3415.22       3508.79        40.00 o
   4   1   1       1100.64       1077.64        29.66 o
   5   1   1       1402.30       1332.84        33.23 o
   6   1   1       2469.96       2529.09        41.38 o
   7   1   1        293.20        277.79        18.81 o
   8   1   1          6.95         -8.96        12.55 o
   9   1   1         97.33         75.97        17.38 o
  10   1   1         54.14         69.67        26.06 o
 -10   2   1         25.92         14.93        18.33 o
  -9   2   1          0.43          1.13        19.98 o
  -8   2   1        487.24        522.00        26.26 o
  -7   2   1         51.71         35.73        13.03 o
  -6   2   1       1408.59       1367.32        30.31 o
  -5   2   1        195.69        200.78        13.27 o
  -4   2   1       6992.39       7064.65        74.17 o
  -3   2   1       1194.90       1193.57        16.89 o
  -2   2   1       1335.06       1219.43        14.23 o
  -1   2   1        168.43        181.09         4.88 o
   1   2   1        127.71        131.51         4.96 o
   2   2   1       9990.62      10092.87        64.53 o
   3   2   1         52.86         71.67         4.71 o
   4   2   1       3176.20       3214.91        47.08 o
   5   2   1       1136.09       1092.41        23.97 o
   6   2   1        532.86        534.17        19.19 o
   7   2   1         39.90         39.67        10.57 o
   8   2   1         32.14         34.97        12.90 o
   9   2   1         16.53         -4.71        13.53 o
  10   2   1          1.36         11.11        22.51 o
 -10   3   1        236.61        201.20        37.47 o
  -9   3   1          7.44         -7.16        14.32 o
  -8   3   1         73.14         79.97        22.47 o
  -7   3   1         29.48         34.95        12.59 o
  -6   3   1          1.35         18.18        10.89 o
  -5   3   1         56.74         58.60         8.36 o
  -4   3   1        378.24        405.31        13.22 o
  -3   3   1        952.34        995.86        15.47 o
  -2   3   1       3948.75       3849.87        27.40 o
  -1   3   1       3914.25       3943.00        35.86 o
   0   3   1         37.35         50.28         3.44 o
   1   3   1       2079.72       2067.41        15.11 o
   2   3   1       4385.27       4371.38        29.38 o
   3   3   1        501.79        508.20         9.08 o
   4   3   1       3870.61       3973.91        48.83 o
   5   3   1        189.22        167.68        10.32 o
   6   3   1        120.41        112.52        10.81 o
   7   3   1         10.47          7.80         9.54 o
   8   3   1        785.34        771.96        33.44 o
   9   3   1          2.36        -20.84        20.84 o
  10   3   1        164.91        117.03        20.45 o
 -10   4   1         98.14         94.54        26.23 o
  -9   4   1          5.42        -15.66        15.66 o
  -8   4   1         86.39         74.23        13.48 o
  -7   4   1        659.40        688.96        27.55 o
  -6   4   1       1040.39       1041.78        30.31 o
  -5   4   1       3556.60       3512.27        44.60 o
  -4   4   1          3.36         -2.98         6.61 o
  -3   4   1       1658.31       1655.59        20.48 o
  -2   4   1       1055.77       1009.61        11.66 o
  -1   4   1      17365.16      17018.56       127.39 o
   0   4   1      10220.88      10281.33        81.22 o
   1   4   1       5155.34       5223.13        30.68 o
   2   4   1        760.22        767.73         7.71 o
   3   4   1       1936.22       2010.83        30.23 o
   4   4   1          2.95          3.04         3.79 o
   5   4   1       4115.99       4113.82        53.96 o
   6   4   1        349.08        375.92        17.43 o
   7   4   1         35.34         39.50         9.95 o
   8   4   1        194.14        191.04        16.06 o
   9   4   1          4.35          1.97        50.93 o
  10   4   1          1.42         -7.55        27.04 o
 -10   5   1          0.30         26.92        24.06 o
  -9   5   1          5.69          3.75        25.58 o
  -8   5   1         74.06         54.21        21.53 o
  -7   5   1        321.04        330.31        20.42 o
  -6   5   1        119.77        145.85        11.64 o
  -5   5   1          1.27         10.86         6.93 o
  -4   5   1        103.77        117.66         7.12 o
  -3   5   1         66.39         79.76         4.07 o
  -2   5   1        351.99        354.60         7.65 o
  -1   5   1        635.39        628.77         9.63 o
   0   5   1          6.65          2.57         3.07 o
   1   5   1        814.11        810.25        18.50 o
   2   5   1         91.63         75.21         3.48 o
   3   5   1       4839.41       4616.30        42.55 o
   4   5   1         40.13         66.42         6.51 o
   5   5   1       1210.89       1145.51        23.91 o
   6   5   1        479.06        479.95        18.21 o
   7   5   1        161.17        199.17        14.46 o
   8   5   1         39.05         45.95        21.16 o
   9   5   1         89.26        189.64        29.45 o
  10   5   1          7.28          9.58        51.26 o
 -10   6   1          9.74         41.42        33.51 o
  -9   6   1         39.01        140.14        28.69 o
  -8   6   1         29.25         21.34        12.67 o
  -7   6   1         16.15         24.58        11.57 o
  -6   6   1       1531.51       1530.04        30.94 o
  -5   6   1         22.80         25.71         5.02 o
  -4   6   1       2388.52       2236.43        28.05 o
  -3   6   1       2226.83       2107.67        26.39 o
  -2   6   1       5193.77       4958.50        35.55 o
  -1   6   1        292.81        305.41         6.79 o
   0   6   1       9586.07       9446.24       114.32 o
   1   6   1       2240.23       2370.64        20.80 o
   2   6   1        982.64        980.46        16.97 o
   3   6   1       3009.20       3138.62        28.73 o
   4   6   1       5137.77       5104.96        43.29 o
   5   6   1        190.71        195.05        10.98 o
   6   6   1        451.14        483.38        17.53 o
   7   6   1        651.85        669.83        22.67 o
   8   6   1         17.59         49.08        16.62 o
   9   6   1         43.37         54.02        24.76 o
  -9   7   1        129.26        138.77        27.34 o
  -8   7   1         12.20         47.28        16.13 o
  -7   7   1         27.01         37.12        12.36 o
  -6   7   1          2.11         11.44         5.33 o
  -5   7   1        191.98        204.28         8.50 o
  -4   7   1        487.58        492.62        13.01 o
  -3   7   1        543.40        630.57        13.53 o
  -2   7   1        708.12        685.67        11.51 o
  -1   7   1       2013.96       2155.01        22.13 o
   0   7   1       3072.66       2857.38        33.33 o
   1   7   1          9.09         16.94         4.03 o
   2   7   1       3185.33       3074.71        37.14 o
   3   7   1       3864.52       3997.61        35.16 o
   4   7   1       1082.09       1053.24        15.08 o
   5   7   1        531.30        529.65        13.84 o
   6   7   1       1011.15       1060.26        19.51 o
   7   7   1          1.27          8.37        10.19 o
   8   7   1        257.97        288.85        23.99 o
   9   7   1         40.13         64.78        25.33 o
  -9   8   1        209.82        218.77        25.12 o
  -8   8   1        377.74        440.11        36.49 o
  -7   8   1        804.47        802.08        24.74 o
  -6   8   1         20.72         25.09         8.37 o
  -5   8   1       1721.67       1753.85        27.33 o
  -4   8   1        596.49        560.22        12.68 o
  -3   8   1       7631.10       7743.65        81.85 o
  -2   8   1        247.88        209.28         7.04 o
  -1   8   1       9198.21       9715.12        78.43 o
   0   8   1         27.97         30.29         4.95 o
   1   8   1      13149.44      14155.07       185.89 o
   2   8   1       4035.70       3985.54        36.28 o
   3   8   1       2938.15       2875.62        23.29 o
   4   8   1          4.63          5.40         3.78 o
   5   8   1        242.30        232.59         8.82 o
   6   8   1        175.27        186.89         8.89 o
   7   8   1        214.73        240.32        20.58 o
   8   8   1        124.06        117.11        18.34 o
   9   8   1          1.62         35.58        30.77 o
  -9   9   1         25.18         38.27        20.12 o
  -8   9   1         28.03         13.02        20.71 o
  -7   9   1        175.19        179.35        12.19 o
  -6   9   1          2.83         21.89         7.15 o
  -5   9   1        363.76        425.02        12.82 o
  -4   9   1         64.28         67.69         6.07 o
  -3   9   1        653.86        697.59        15.52 o
  -2   9   1       1122.81       1243.79        17.69 o
  -1   9   1       3971.99       4362.43        47.40 o
   0   9   1       4003.97       4341.22        48.93 o
   1   9   1      17209.93      18216.73       128.95 o
   2   9   1       1492.82       1569.27        20.98 o
   3   9   1       2329.77       2432.01        31.29 o
   4   9   1          6.29          2.52         3.80 o
   5   9   1       2885.01       2938.77        32.66 o
   6   9   1         42.01         48.57         6.16 o
   7   9   1       1045.90       1004.00        36.36 o
   8   9   1        152.76        166.09        20.70 o
   9   9   1         67.85        119.01        28.86 o
  -9  10   1          3.37         33.58        24.20 o
  -8  10   1        502.15        543.47        39.87 o
  -7  10   1        399.30        384.67        22.76 o
  -6  10   1        135.19        140.68        12.68 o
  -5  10   1       3351.79       3397.38        49.00 o
  -4  10   1       4048.25       3919.14        63.36 o
  -3  10   1       5518.69       5801.77        57.27 o
  -2  10   1       6364.79       6399.62        55.24 o
  -1  10   1       1765.62       1746.35        30.10 o
   0  10   1        962.44        995.57        19.29 o
   1  10   1         46.39         77.91         5.43 o
   2  10   1       4087.57       3840.70        51.72 o
   3  10   1        190.85        170.52         7.66 o
   4  10   1         54.23         56.97         5.53 o
   5  10   1        302.50        294.25         9.16 o
   6  10   1        137.36        158.31        12.60 o
   7  10   1        100.43         97.97        16.33 o
   8  10   1        146.17        153.58        20.41 o
   9  10   1         40.47         51.16        24.21 o
  -9  11   1         38.63         61.42        25.01 o
  -8  11   1         32.76         48.92        35.34 o
  -7  11   1         50.02         73.93        14.79 o
  -6  11   1          8.23         26.67         8.00 o
  -5  11   1        648.18        667.70        16.21 o
  -4  11   1         26.93         49.34         7.89 o
  -3  11   1        427.79        463.55        12.55 o
  -2  11   1        411.39        441.24        17.09 o
  -1  11   1         36.72         34.35         5.58 o
   0  11   1       2705.32       2709.29        34.32 o
   1  11   1          2.58         -5.83         5.83 o
   2  11   1       1532.69       1432.61        22.57 o
   3  11   1        910.18        952.53        17.55 o
   4  11   1       1191.97       1120.26        22.95 o
   5  11   1        684.25        683.26        14.95 o
   6  11   1       1312.52       1299.35        30.81 o
   7  11   1        176.50        173.63        19.09 o
   8  11   1        542.50        568.47        42.49 o
   9  11   1         61.35         78.73        26.87 o
  -9  12   1        290.76        284.84        36.52 o
  -8  12   1         32.99         25.65        30.36 o
  -7  12   1       1461.49       1525.46        60.38 o
  -6  12   1        613.13        626.58        23.44 o
  -5  12   1       2003.34       2027.20        28.61 o
  -4  12   1        873.03        876.65        20.36 o
  -3  12   1       2415.14       2334.89        38.80 o
  -2  12   1       3207.64       3163.77        44.82 o
  -1  12   1       2179.40       2096.78        29.73 o
   0  12   1       6357.48       6200.79        76.68 o
   1  12   1       2288.60       2280.96        36.35 o
   2  12   1        183.76        202.38        12.67 o
   3  12   1       1111.39       1144.62        22.12 o
   4  12   1       1989.47       1974.02        44.62 o
   5  12   1        217.19        241.01        14.41 o
   6  12   1        994.73        989.16        37.81 o
   7  12   1         77.67         80.85        16.35 o
   8  12   1          3.20         25.00        29.55 o
   9  12   1          3.72          8.97        25.60 o
  -8  13   1         25.51         -9.36        24.24 o
  -7  13   1        561.28        541.92        38.72 o
  -6  13   1          5.06         13.78        10.45 o
  -5  13   1        356.84        375.84        13.27 o
  -4  13   1        312.63        306.01        16.06 o
  -3  13   1       1199.29       1174.54        28.47 o
  -2  13   1        425.99        388.93        16.87 o
  -1  13   1       2004.00       1965.94        29.66 o
   0  13   1        151.84        154.25        16.20 o
   1  13   1       1673.74       1697.35        31.84 o
   2  13   1         52.07         52.22         9.11 o
   3  13   1       9185.16       8650.46       100.91 o
   4  13   1         33.45         44.14         8.95 o
   5  13   1       1854.86       1897.12        41.88 o
   6  13   1        722.07        677.75        30.26 o
   7  13   1        313.92        340.51        33.15 o
   8  13   1         48.45         11.16        20.82 o
  -8  14   1        203.26        176.98        45.89 o
  -7  14   1        301.36        268.28        30.64 o
  -6  14   1        443.00        456.89        22.00 o
  -5  14   1       1278.72       1307.42        33.22 o
  -4  14   1         11.26         12.33        10.84 o
  -3  14   1        861.46        890.36        26.05 o
  -2  14   1        203.83        193.21        13.39 o
  -1  14   1       3063.92       2964.41        49.60 o
   0  14   1       3574.04       3485.91        69.16 o
   1  14   1       5225.15       4902.77        59.26 o
   2  14   1       1067.89       1050.58        23.24 o
   3  14   1       5816.46       5398.87        77.84 o
   4  14   1        441.85        448.97        17.35 o
   5  14   1       1266.55       1289.34        31.35 o
   6  14   1          7.63          4.67        12.90 o
   7  14   1         87.16        104.53        26.79 o
   8  14   1         35.31         13.56        23.17 o
  -8  15   1         37.21          8.46        40.99 o
  -7  15   1         35.24        -12.28        23.57 o
  -6  15   1          8.08          1.20        12.36 o
  -5  15   1       1300.02       1287.86        34.26 o
  -4  15   1         81.71         90.01        12.29 o
  -3  15   1          9.66         16.88        10.99 o
  -2  15   1        390.45        354.47        18.96 o
  -1  15   1        487.93        486.37        15.82 o
   0  15   1         28.41         39.13        14.47 o
   1  15   1        238.41        237.47        14.17 o
   2  15   1        685.45        657.02        25.96 o
   3  15   1        159.64        157.24        13.02 o
   4  15   1       2317.46       2266.69        44.20 o
   5  15   1         16.31         36.28        13.31 o
   6  15   1        524.68        501.44        75.82 o
   7  15   1         22.31         23.49        23.25 o
   8  15   1        364.78        324.39        36.42 o
  -8  16   1        224.57        180.29        30.06 o
  -7  16   1         89.25         28.71        23.33 o
  -6  16   1        788.79        825.24        35.20 o
  -5  16   1        682.21        685.26        26.83 o
  -4  16   1       1688.28       1712.63        39.47 o
  -3  16   1        411.43        412.73        21.21 o
  -2  16   1        934.10        967.05        23.57 o
  -1  16   1       1864.33       1795.51        37.99 o
   0  16   1        105.57        123.33        17.60 o
   1  16   1          9.27         24.45         9.24 o
   2  16   1        372.11        395.65        16.32 o
   3  16   1        150.44        132.70        13.29 o
   4  16   1        266.92        258.43        15.50 o
   5  16   1         24.16         37.08        13.48 o
   6  16   1        117.95        158.16        27.75 o
   7  16   1         30.29         39.55        36.24 o
   8  16   1          0.66        -48.94        48.94 o
  -7  17   1         54.88         51.06        44.51 o
  -6  17   1         32.73         38.36        15.43 o
  -5  17   1         59.34         73.68        13.94 o
  -4  17   1         14.91          5.81        11.21 o
  -3  17   1         62.95         58.25        12.37 o
  -2  17   1        544.32        485.69        17.66 o
  -1  17   1        685.15        658.73        24.44 o
   0  17   1         36.06         56.90        17.39 o
   1  17   1       3282.08       3240.43        49.87 o
   2  17   1        337.95        346.95        15.98 o
   3  17   1        329.56        318.77        15.69 o
   4  17   1        220.94        189.68        15.46 o
   5  17   1        183.53        207.24        20.15 o
   6  17   1        196.17        212.10        68.71 o
   7  17   1        250.97        314.23        37.58 o
  -7  18   1         35.55         53.20        26.87 o
  -6  18   1         72.07         74.66        18.16 o
  -5  18   1        364.79        369.78        22.62 o
  -4  18   1        495.32        494.67        28.89 o
  -3  18   1       3455.22       3391.07        72.46 o
  -2  18   1        637.64        599.90        25.17 o
  -1  18   1        426.96        491.00        22.65 o
   0  18   1        361.07        325.25        26.50 o
   1  18   1       1528.29       1628.77        44.10 o
   2  18   1        381.52        362.96        16.70 o
   3  18   1       1432.83       1364.01        38.61 o
   4  18   1        165.59        129.40        14.53 o
   5  18   1        141.58        120.08        17.80 o
   6  18   1        128.68        156.01        29.85 o
   7  18   1        334.87        314.73        37.75 o
  -6  19   1          0.08         18.14        23.93 o
  -5  19   1         43.73         30.32        13.29 o
  -4  19   1        129.59        137.23        16.55 o
  -3  19   1         59.38         27.56        14.61 o
  -2  19   1         66.25         71.67        13.87 o
  -1  19   1          6.95         16.20        14.55 o
   0  19   1       1165.83       1198.21        48.02 o
   1  19   1         89.80        124.49        17.00 o
   2  19   1       1605.95       1523.42        32.60 o
   3  19   1        137.66        116.99        11.95 o
   4  19   1       1010.53        901.63        36.78 o
   5  19   1         31.31         47.55        24.55 o
   6  19   1        579.12        600.55        60.72 o
  -6  20   1       1102.32       1106.66        59.53 o
  -5  20   1          0.83         -5.29        16.75 o
  -4  20   1       1378.55       1335.73        39.84 o
  -3  20   1        592.39        529.21        27.84 o
  -2  20   1       2190.06       2208.20        48.36 o
  -1  20   1          2.86         -2.58        14.73 o
   0  20   1       2444.13       2523.03        58.47 o
   1  20   1        487.94        481.89        27.28 o
   2  20   1        820.04        880.33        31.00 o
   3  20   1        257.03        233.88        18.44 o
   4  20   1        248.33        230.94        22.30 o
   5  20   1        175.67        181.07        30.42 o
   6  20   1         38.40         37.94        24.52 o
  -6  21   1          1.34        -28.01        28.01 o
  -5  21   1          0.63        -18.62        18.62 o
  -4  21   1          0.27          8.85        15.80 o
  -3  21   1          7.29         -8.35        19.01 o
  -2  21   1        424.65        446.49        24.53 o
  -1  21   1        118.53        153.27        20.35 o
   0  21   1        157.36        199.29        25.60 o
   1  21   1        849.00        880.50        40.42 o
   2  21   1        480.16        497.52        25.16 o
   3  21   1        418.91        392.57        29.23 o
   4  21   1        805.39        858.36        33.78 o
   5  21   1        432.69        403.87        39.82 o
  -5  22   1       1429.83       1442.50        51.57 o
  -4  22   1         48.89         55.63        16.13 o
  -3  22   1        997.79        976.54        40.80 o
  -2  22   1         11.80         13.55        14.10 o
  -1  22   1       1706.97       1751.15        52.75 o
   0  22   1          1.32         18.60        17.24 o
   1  22   1        368.64        400.66        27.45 o
   2  22   1         25.27         30.52        15.73 o
   3  22   1        199.52        168.30        23.83 o
   4  22   1          2.45         31.31        18.03 o
   5  22   1        284.63        313.34        49.10 o
  -4  23   1         47.36         20.40        18.88 o
  -3  23   1        123.79        169.47        39.22 o
  -2  23   1        141.65        116.77        19.92 o
  -1  23   1        525.36        551.53        32.56 o
   0  23   1         12.36         -5.50        16.79 o
   1  23   1        328.51        408.44        29.18 o
   2  23   1         43.25         63.34        18.67 o
   3  23   1        885.25        878.71        56.79 o
   4  23   1        441.96        490.68        28.39 o
  -3  24   1         12.52        150.76        30.42 o
  -2  24   1        536.82        530.00        33.09 o
  -1  24   1          3.45         22.24        18.93 o
   0  24   1        864.28        870.60        34.69 o
   1  24   1         26.25         36.16        18.63 o
   2  24   1        300.48        307.79        26.33 o
   3  24   1          4.96         16.66        29.49 o
  -2  25   1          7.26         29.72        19.60 o
  -1  25   1        406.30        505.29        33.21 o
   0  25   1        376.40        437.62        27.29 o
   1  25   1        138.10        172.07        20.79 o
   2  25   1        258.92        271.13        26.23 o
 -10   0   2         46.74         55.62        31.23 o
  -8   0   2        389.52        352.83        63.76 o
  -6   0   2       2173.16       2167.38        73.55 o
  -4   0   2       1370.97       1673.47        54.14 o
  -2   0   2        328.29        288.39        17.75 o
   0   0   2       1386.61       1440.68        36.25 o
   2   0   2         27.94         21.08         2.46 o
   4   0   2       3469.90       3667.62        50.60 o
   6   0   2        255.84        266.44        23.62 o
   8   0   2        192.08        139.48        19.48 o
  10   0   2         38.77         34.85        31.56 o
 -10   1   2          5.86        -19.86        20.74 o
  -9   1   2         10.88         -1.49        17.31 o
  -8   1   2         25.23         30.60        23.29 o
  -7   1   2         73.59         74.59        13.93 o
  -6   1   2       1072.14       1133.38        38.02 o
  -5   1   2        166.41        154.75        14.18 o
  -4   1   2      21382.06      23230.59       277.90 o
  -3   1   2       1288.40       1366.42        23.74 o
  -2   1   2      89684.45      88428.74      1972.22 o
  -1   1   2       6885.10       6894.53        48.19 o
   0   1   2      24266.53      22891.08       200.72 o
   1   1   2       7276.72       7438.00        47.93 o
   2   1   2       2518.24       2553.32        23.09 o
   3   1   2      10824.46      10690.10       101.90 o
   4   1   2       2592.82       2541.60        30.45 o
   5   1   2       1019.52       1015.16        17.88 o
   6   1   2       1714.00       1670.15        35.46 o
   7   1   2       1059.15       1033.93        28.98 o
   8   1   2        372.55        335.22        18.49 o
   9   1   2        174.16        199.84        20.93 o
  10   1   2         43.95         11.78        23.72 o
 -10   2   2         77.67         78.44        19.04 o
  -9   2   2        219.85        226.98        22.15 o
  -8   2   2          0.24        -20.30        20.30 o
  -7   2   2        515.77        484.12        23.39 o
  -6   2   2        154.17        156.22        17.83 o
  -5   2   2       1175.14       1159.04        28.32 o
  -4   2   2       9808.06      10843.97       185.62 o
  -3   2   2       2941.15       2885.97        49.98 o
  -2   2   2         10.11         10.20         2.60 o
  -1   2   2       6198.55       6309.04        40.63 o
   0   2   2       3632.73       3733.97        20.98 o
   1   2   2       3131.00       3233.66        26.30 o
   2   2   2       1294.31       1302.03        13.35 o
   3   2   2         18.24         16.43         2.98 o
   4   2   2         54.36         45.88         4.45 o
   5   2   2        422.71        454.04        17.51 o
   6   2   2        821.85        846.77        21.73 o
   7   2   2        218.16        220.84        15.35 o
   8   2   2          0.22         -1.62        12.05 o
   9   2   2         26.68         -3.23        15.94 o
  10   2   2         69.09         33.20        34.16 o
 -10   3   2          2.56        -19.35        19.35 o
  -9   3   2         16.80         29.75        15.78 o
  -8   3   2        165.30        165.93        23.25 o
  -7   3   2         36.38         61.23        29.62 o
  -6   3   2         13.44         20.40        10.24 o
  -5   3   2       2649.71       2677.71        45.65 o
  -4   3   2        278.45        298.73        14.04 o
  -3   3   2        910.65        928.59        15.19 o
  -2   3   2       5777.44       5939.82        53.93 o
  -1   3   2       4826.30       4933.16        47.53 o
   0   3   2        140.58        162.15         3.24 o
   1   3   2       8697.31       8628.75        54.73 o
   2   3   2       3242.06       3324.65        24.98 o
   3   3   2        190.16        176.39         4.85 o
   4   3   2        787.61        773.73        16.34 o
   5   3   2       3254.29       3169.82        46.32 o
   6   3   2         57.13         45.33         8.74 o
   7   3   2        918.13        868.71        26.29 o
   8   3   2        203.60        206.19        15.98 o
   9   3   2        153.01        115.48        23.58 o
  10   3   2         39.30        -22.98        22.98 o
 -10   4   2        300.29        287.00        57.00 o
  -9   4   2        147.19        128.06        18.50 o
  -8   4   2        684.86        713.70        30.65 o
  -7   4   2         32.25         32.46        11.34 o
  -6   4   2         59.16         52.19         9.61 o
  -5   4   2          1.70         -6.23         8.36 o
  -4   4   2       1634.26       1557.95        30.86 o
  -3   4   2         76.51         79.26         6.52 o
  -2   4   2       2448.06       2488.71        43.49 o
  -1   4   2         17.73         23.29         2.98 o
   0   4   2       3980.85       3991.24        26.54 o
   1   4   2        441.65        442.56         6.86 o
   2   4   2         35.63         58.07         3.25 o
   3   4   2          3.97          7.29         1.80 o
   4   4   2       5097.46       5383.43        87.87 o
   5   4   2         92.71         86.81         6.82 o
   6   4   2         60.82         69.94        10.04 o
   7   4   2          0.46         14.38         9.89 o
   8   4   2          0.75         19.15        14.61 o
   9   4   2         40.73         81.05        24.26 o
 -10   5   2         80.02        119.19        29.14 o
  -9   5   2         17.05          9.43        17.12 o
  -8   5   2         41.25         29.43        13.42 o
  -7   5   2          1.46         -3.52        13.07 o
  -6   5   2        702.43        764.11        35.15 o
  -5   5   2       1223.58       1178.19        29.75 o
  -4   5   2       1186.20       1218.99        19.91 o
  -3   5   2         76.06         79.55         5.43 o
  -2   5   2        160.72        146.37         5.83 o
  -1   5   2       3878.67       3973.30        33.39 o
   0   5   2      18713.02      18789.87       139.01 o
   1   5   2       5748.23       5856.17        53.15 o
   2   5   2       6562.78       6668.10        45.21 o
   3   5   2         12.04         15.88         3.95 o
   4   5   2       7981.58       7976.40        51.56 o
   5   5   2       1928.55       1934.92        26.27 o
   6   5   2       2744.18       2768.62        40.24 o
   7   5   2        496.69        468.42        19.40 o
   8   5   2        102.24        142.01        21.12 o
   9   5   2         11.28         55.47        23.95 o
  -9   6   2        300.33        314.21        39.03 o
  -8   6   2         17.69          2.37        11.78 o
  -7   6   2        343.03        350.22        21.09 o
  -6   6   2        426.89        445.00        21.34 o
  -5   6   2       1551.30       1632.49        35.17 o
  -4   6   2        233.01        237.20         9.52 o
  -3   6   2       4119.40       4128.97        36.75 o
  -2   6   2        820.98        781.46        15.53 o
  -1   6   2        332.14        343.48        10.22 o
   0   6   2       1281.54       1413.44        15.77 o
   1   6   2       5650.73       5750.92        39.90 o
   2   6   2        419.40        443.47         8.17 o
   3   6   2        748.97        711.36        13.60 o
   4   6   2        487.03        507.87         9.51 o
   5   6   2        382.79        381.14         9.31 o
   6   6   2         79.82         72.70         6.80 o
   7   6   2         19.96         19.85        13.68 o
   8   6   2          2.06         26.62        16.19 o
   9   6   2         89.41        119.44        20.59 o
  -9   7   2          4.12        -11.49        26.72 o
  -8   7   2          2.25         26.43        16.53 o
  -7   7   2        226.36        251.20        19.54 o
  -6   7   2         39.08         50.30        11.97 o
  -5   7   2        371.11        369.66        13.19 o
  -4   7   2         73.48         68.60         7.14 o
  -3   7   2       5850.41       5668.39        51.39 o
  -2   7   2        128.43        147.81         5.59 o
  -1   7   2       3483.74       3290.92        32.60 o
   0   7   2       4567.44       4661.22        42.14 o
   1   7   2       2801.04       2705.08        48.76 o
   2   7   2         44.21         54.03         3.90 o
   3   7   2       5266.12       5167.69        41.72 o
   4   7   2        732.42        682.66        12.45 o
   5   7   2        942.69        922.78        19.12 o
   6   7   2        659.09        639.53        13.98 o
   7   7   2        815.61        844.54        26.41 o
   8   7   2          6.72          6.34        14.69 o
   9   7   2        188.47        232.96        25.07 o
  -9   8   2          1.12          8.67        20.31 o
  -8   8   2        233.06        235.09        24.79 o
  -7   8   2        132.76        158.59        21.09 o
  -6   8   2        928.67        885.26        29.02 o
  -5   8   2         74.41         67.21         7.64 o
  -4   8   2       1626.22       1610.49        23.96 o
  -3   8   2        304.41        326.57         9.00 o
  -2   8   2       5589.21       5784.71        53.54 o
  -1   8   2      10146.77      10748.35        85.64 o
   0   8   2       5026.99       5192.73        51.07 o
   1   8   2         92.91        121.65         8.90 o
   2   8   2          5.18          4.75         4.61 o
   3   8   2         85.62         93.84         5.82 o
   4   8   2         19.25         22.09         3.25 o
   5   8   2        307.02        303.16         9.20 o
   6   8   2         15.06         32.38         9.40 o
   7   8   2         72.09         53.11        14.86 o
   8   8   2          3.39         16.78        16.48 o
   9   8   2         14.38         51.32        21.76 o
  -9   9   2          6.12          0.93        22.96 o
  -8   9   2        313.93        331.39        38.92 o
  -7   9   2         41.67         46.44        12.83 o
  -6   9   2        407.40        447.61        17.66 o
  -5   9   2          0.36         11.26         6.35 o
  -4   9   2       1296.36       1278.43        19.81 o
  -3   9   2        102.40        159.60         8.73 o
  -2   9   2       8262.03       8357.09       116.64 o
  -1   9   2       1556.09       1795.18        28.87 o
   0   9   2       3423.29       3642.83        43.22 o
   1   9   2          2.83          9.77         4.48 o
   2   9   2      11465.30      11376.17        87.07 o
   3   9   2        300.74        298.26         9.84 o
   4   9   2       3638.56       3601.70        50.99 o
   5   9   2         12.39         20.22         7.49 o
   6   9   2        573.26        584.83        21.12 o
   7   9   2        239.41        266.24        21.49 o
   8   9   2        647.24        682.01        34.16 o
   9   9   2         76.56         84.49        25.71 o
  -9  10   2         92.94        135.46        27.53 o
  -8  10   2        191.54        226.34        30.82 o
  -7  10   2       1120.10       1142.64        32.38 o
  -6  10   2        201.83        212.62        11.80 o
  -5  10   2       1720.93       1717.89        25.48 o
  -4  10   2        159.02        166.72         8.28 o
  -3  10   2        975.04        972.08        19.82 o
  -2  10   2        178.77        171.60        11.20 o
  -1  10   2       2609.47       2636.49        37.46 o
   0  10   2          6.71         11.82         6.16 o
   1  10   2        410.34        444.69        11.56 o
   2  10   2         67.22         61.47         5.00 o
   3  10   2        150.72        169.62         9.47 o
   4  10   2          0.38          2.72         4.82 o
   5  10   2          3.42          0.07         6.50 o
   6  10   2         87.88         84.26        11.48 o
   7  10   2        572.10        572.13        29.39 o
   8  10   2          7.93         14.73        16.36 o
   9  10   2         29.77         67.08        27.46 o
  -9  11   2         60.22         72.58        23.53 o
  -8  11   2         15.46         18.20        31.53 o
  -7  11   2         63.20        109.38        17.93 o
  -6  11   2         41.27         25.69        12.26 o
  -5  11   2         66.04         82.18         7.60 o
  -4  11   2         30.45         29.17         5.51 o
  -3  11   2       1778.10       1767.64        29.93 o
  -2  11   2        786.26        750.58        20.83 o
  -1  11   2       5594.14       5359.49        49.22 o
   0  11   2        836.69        819.82        20.86 o
   1  11   2       4650.60       4389.15        52.43 o
   2  11   2        318.60        315.84         9.99 o
   3  11   2       3822.85       3741.43        69.68 o
   4  11   2        250.93        254.10        11.45 o
   5  11   2       2116.72       2135.39        43.58 o
   6  11   2        239.89        244.42        23.49 o
   7  11   2        736.01        722.75        37.06 o
   8  11   2          0.38          0.37        18.52 o
   9  11   2        301.06        352.18        37.64 o
  -9  12   2        760.52        733.76        41.22 o
  -8  12   2        101.65         96.56        30.98 o
  -7  12   2        552.39        580.75        29.04 o
  -6  12   2        717.02        766.21        22.15 o
  -5  12   2        802.79        801.11        21.26 o
  -4  12   2        380.51        386.71        12.15 o
  -3  12   2       1652.28       1565.57        36.17 o
  -2  12   2        529.17        499.35        19.07 o
  -1  12   2        429.14        452.50        12.97 o
   0  12   2         86.58        103.82         9.92 o
   1  12   2       2293.28       2396.12        37.87 o
   2  12   2         70.82         82.37         6.73 o
   3  12   2        715.73        640.88        21.89 o
   4  12   2       1020.05        994.32        28.69 o
   5  12   2       1068.83       1126.49        26.03 o
   6  12   2        131.58        160.38        25.94 o
   7  12   2        114.38        114.10        18.64 o
   8  12   2         28.02         24.50        22.24 o
  -8  13   2         17.34          4.23        22.80 o
  -7  13   2         28.89         18.79        14.76 o
  -6  13   2        844.21        835.54        23.45 o
  -5  13   2        282.18        284.38        14.47 o
  -4  13   2       2238.85       2177.71        28.93 o
  -3  13   2        229.97        237.93        14.77 o
  -2  13   2       1482.55       1476.45        31.75 o
  -1  13   2         27.31         43.32         6.18 o
   0  13   2       7385.96       7369.04        88.46 o
   1  13   2         80.55         72.19         9.61 o
   2  13   2       3206.71       3153.34        52.15 o
   3  13   2          8.82         14.45         7.64 o
   4  13   2       1503.49       1553.01        29.01 o
   5  13   2        682.16        703.84        26.96 o
   6  13   2       1521.03       1500.94        45.49 o
   7  13   2        102.98         83.16        20.15 o
   8  13   2         96.20         92.06        25.74 o
  -8  14   2        110.42        144.17        30.72 o
  -7  14   2         92.28         78.11        17.29 o
  -6  14   2         18.87         19.37        12.18 o
  -5  14   2        165.84        144.81        11.76 o
  -4  14   2        950.88        932.19        28.33 o
  -3  14   2       1461.20       1417.79        32.68 o
  -2  14   2        834.38        860.03        25.40 o
  -1  14   2        634.97        656.34        22.14 o
   0  14   2        767.79        787.25        32.72 o
   1  14   2       5959.76       5885.28        83.43 o
   2  14   2        570.86        561.67        17.77 o
   3  14   2       1716.81       1697.09        43.22 o
   4  14   2        463.91        423.15        18.14 o
   5  14   2        418.16        420.32        22.76 o
   6  14   2         30.62         34.45        14.97 o
   7  14   2        226.27        216.56        29.59 o
   8  14   2         17.57         17.27        38.93 o
  -8  15   2         15.99         39.12        23.80 o
  -7  15   2         12.40        -12.80        22.26 o
  -6  15   2          5.73          3.47        12.02 o
  -5  15   2        357.70        338.43        19.71 o
  -4  15   2         52.59         47.14        12.52 o
  -3  15   2        444.46        435.99        20.11 o
  -2  15   2       1432.49       1336.82        27.13 o
  -1  15   2       1393.82       1375.53        32.32 o
   0  15   2        677.19        614.69        30.61 o
   1  15   2       1160.39       1184.79        28.97 o
   2  15   2        348.78        307.56        14.33 o
   3  15   2       1055.61        990.95        26.71 o
   4  15   2         71.99         59.78        10.20 o
   5  15   2       3144.86       3300.18        73.66 o
   6  15   2         59.27         13.29        33.30 o
   7  15   2        737.50        717.42        46.37 o
   8  15   2        314.39        224.72        34.58 o
  -8  16   2         72.07         29.67        29.27 o
  -7  16   2        607.25        562.43        49.94 o
  -6  16   2        123.90         95.97        15.17 o
  -5  16   2        426.19        449.09        23.08 o
  -4  16   2        934.77        882.09        29.34 o
  -3  16   2        225.42        232.37        19.73 o
  -2  16   2         18.57          3.30         7.35 o
  -1  16   2       1488.05       1472.30        34.92 o
   0  16   2        117.62        124.08        18.45 o
   1  16   2         27.41         21.64         9.63 o
   2  16   2         64.75         63.79        11.59 o
   3  16   2          1.16         -7.55        10.55 o
   4  16   2         42.38         29.92        10.19 o
   5  16   2         20.16         22.68        20.64 o
   6  16   2         54.79         70.48        24.72 o
   7  16   2         42.43         81.98        29.13 o
  -7  17   2         22.09          4.37        25.01 o
  -6  17   2        108.73        135.00        17.05 o
  -5  17   2          6.68         -4.75        13.42 o
  -4  17   2       1133.37       1118.83        34.21 o
  -3  17   2       1288.50       1234.22        39.49 o
  -2  17   2       3736.69       3650.56        58.74 o
  -1  17   2        164.41        143.43        14.94 o
   0  17   2       3287.93       3282.87        61.25 o
   1  17   2         70.43         84.18        12.06 o
   2  17   2       2033.13       2053.83        36.70 o
   3  17   2        304.74        288.35        15.14 o
   4  17   2        783.88        784.00        31.15 o
   5  17   2          3.41        -17.11        27.14 o
   6  17   2        443.91        471.44        40.46 o
   7  17   2        120.04        145.16        32.97 o
  -7  18   2         68.23         83.96        26.22 o
  -6  18   2        305.96        326.83        25.82 o
  -5  18   2         78.62         89.29        25.21 o
  -4  18   2        139.53        183.68        19.40 o
  -3  18   2        126.33        115.38        22.68 o
  -2  18   2        829.86        824.99        29.02 o
  -1  18   2        615.86        579.21        24.36 o
   0  18   2       1261.06       1234.89        46.43 o
   1  18   2          8.89         11.69        12.47 o
   2  18   2        376.61        346.27        16.99 o
   3  18   2          0.15         -7.37        11.14 o
   4  18   2        184.59        169.34        20.22 o
   5  18   2         23.15         22.18        24.13 o
   6  18   2        122.06        144.63        30.60 o
   7  18   2          0.07         20.83        31.00 o
  -6  19   2         49.25         61.83        19.08 o
  -5  19   2          5.86         -5.07        15.01 o
  -4  19   2        277.56        255.54        20.25 o
  -3  19   2       1365.51       1400.32        44.95 o
  -2  19   2        430.29        397.98        21.97 o
  -1  19   2        935.41        917.30        30.97 o
   0  19   2        813.29        775.78        32.58 o
   1  19   2        847.01        888.63        42.18 o
   2  19   2        568.09        594.94        21.62 o
   3  19   2       2990.49       2840.21        48.86 o
   4  19   2        513.47        457.40        26.61 o
   5  19   2        373.22        345.77        36.30 o
   6  19   2        389.08        413.20        41.27 o
  -6  20   2         44.75         55.79        18.15 o
  -5  20   2        121.57        110.70        22.89 o
  -4  20   2          5.91         -4.11        14.18 o
  -3  20   2        419.21        439.40        32.35 o
  -2  20   2         88.40        102.31        15.10 o
  -1  20   2        974.39        924.91        36.99 o
   0  20   2        115.99        138.63        19.84 o
   1  20   2        281.67        286.50        27.56 o
   2  20   2          1.49         13.04        10.68 o
   3  20   2         17.03         15.23        11.73 o
   4  20   2         15.06        -16.87        16.87 o
   5  20   2          2.14        -16.37        24.04 o
   6  20   2        129.00        123.14        28.67 o
  -5  21   2        260.12        219.75        24.22 o
  -4  21   2        356.24        380.51        24.63 o
  -3  21   2        127.99        134.27        26.38 o
  -2  21   2        713.17        758.17        30.61 o
  -1  21   2       1031.26       1059.77        43.77 o
   0  21   2       1595.80       1709.10        61.11 o
   1  21   2       1123.29       1164.16        41.42 o
   2  21   2       1380.85       1421.91        39.49 o
   3  21   2         31.61         24.72        16.91 o
   4  21   2        765.27        772.42        35.74 o
   5  21   2        271.98        228.87        34.73 o
  -5  22   2          7.76         -2.22        19.32 o
  -4  22   2        636.63        593.20        30.19 o
  -3  22   2         29.97         68.84        19.89 o
  -2  22   2        162.74        167.61        18.59 o
  -1  22   2         39.22         31.75        16.33 o
   0  22   2        156.81        188.62        23.04 o
   1  22   2         49.75         63.08        15.64 o
   2  22   2        574.45        639.23        33.06 o
   3  22   2          5.20        -13.40        17.65 o
   4  22   2          1.45        -19.60        21.93 o
   5  22   2          0.51         -8.22        27.99 o
  -4  23   2        332.94        337.62        25.27 o
  -3  23   2         35.04         44.38        17.15 o
  -2  23   2        569.98        572.84        40.19 o
  -1  23   2        575.77        511.82        31.89 o
   0  23   2        856.61        859.60        39.34 o
   1  23   2       1084.38       1242.56        39.46 o
   2  23   2        780.70        811.13        37.31 o
   3  23   2        413.42        438.38        29.97 o
   4  23   2        515.22        526.61        42.72 o
  -3  24   2        710.01        759.60        33.86 o
  -2  24   2        173.66        173.31        34.64 o
  -1  24   2        506.84        553.24        34.10 o
   0  24   2         84.73        141.57        23.17 o
   1  24   2        588.41        659.91        30.98 o
   2  24   2         57.00         66.36        27.26 o
   3  24   2          1.76         40.62        24.68 o
  -2  25   2         27.90        -10.74        24.49 o
  -1  25   2         57.05         41.21        26.83 o
   0  25   2        340.00        388.07        26.12 o
   1  25   2        333.36        378.50        26.05 o
   2  25   2        160.98        186.48        25.43 o
  -9   0   3         90.31        106.87        60.37 o
  -7   0   3         18.24         50.64        22.77 o
  -5   0   3        444.78        461.50        32.81 o
  -3   0   3        714.55        785.02        34.35 o
  -1   0   3        120.19        137.70         6.39 o
   1   0   3       1536.34       1620.93        20.84 o
   3   0   3        810.69        736.03        30.18 o
   5   0   3         99.79        112.22         8.06 o
   7   0   3        191.16        172.80        17.21 o
   9   0   3        562.33        581.35        54.89 o
 -10   1   3         14.43          5.76        18.99 o
  -9   1   3        132.27        151.87        23.50 o
  -8   1   3         57.09         45.29        19.43 o
  -7   1   3        599.96        654.49        27.83 o
  -6   1   3       3795.53       3730.50        72.81 o
  -5   1   3       1326.21       1366.79        38.78 o
  -4   1   3       1085.97       1159.31        59.74 o
  -3   1   3       1821.28       1784.25        28.72 o
  -2   1   3        707.08        663.55        11.03 o
  -1   1   3       3823.92       3808.26        26.79 o
   0   1   3      15602.66      15738.08        88.24 o
   1   1   3       9163.29       9232.25        62.31 o
   2   1   3        725.96        728.68         8.68 o
   3   1   3       6414.68       6645.25        86.04 o
   4   1   3       5053.42       5137.94        52.77 o
   5   1   3       1889.93       1891.15        20.55 o
   6   1   3        985.69       1022.62        24.84 o
   7   1   3        291.05        323.78        19.63 o
   8   1   3         24.65          4.18        12.50 o
   9   1   3        283.10        265.15        22.06 o
 -10   2   3         80.73         36.83        28.99 o
  -9   2   3          0.33         -1.11        16.12 o
  -8   2   3        373.69        344.85        23.85 o
  -7   2   3        484.76        467.48        29.75 o
  -6   2   3       3322.38       3475.82        70.87 o
  -5   2   3          5.60          4.06         9.47 o
  -4   2   3      12285.31      12872.18       117.55 o
  -3   2   3          4.27          0.84         2.52 o
  -2   2   3        231.46        278.16         7.23 o
  -1   2   3          6.66         15.38         3.09 o
   0   2   3       1933.43       1954.05        20.52 o
   1   2   3       7351.55       7448.07        34.89 o
   2   2   3       2012.11       2154.19        16.74 o
   3   2   3         97.38        119.67         5.27 o
   4   2   3       1941.37       1998.66        22.81 o
   5   2   3        175.44        155.66         5.85 o
   6   2   3        620.16        582.77        21.92 o
   7   2   3        151.55        139.07        12.21 o
   8   2   3        892.21        874.42        29.14 o
   9   2   3         15.12          3.07        25.99 o
 -10   3   3         33.54          9.77        35.28 o
  -9   3   3         23.21         -1.32        15.19 o
  -8   3   3        462.30        496.10        26.71 o
  -7   3   3        232.75        229.01        18.37 o
  -6   3   3         25.76         43.26        12.06 o
  -5   3   3       1238.92       1258.66        27.28 o
  -4   3   3       2083.97       2006.12        31.50 o
  -3   3   3       1523.17       1453.07        24.12 o
  -2   3   3       8744.22       8950.13        56.78 o
  -1   3   3       2453.36       2445.24        28.09 o
   0   3   3       7796.12       7878.21        35.65 o
   1   3   3       4454.22       4382.58        21.15 o
   2   3   3      17076.74      17050.67        94.47 o
   3   3   3       2287.29       2343.33        27.31 o
   4   3   3        221.09        193.27         7.80 o
   5   3   3       1125.84       1009.71        32.81 o
   6   3   3        175.96        177.79        11.63 o
   7   3   3         28.14         31.90         9.74 o
   8   3   3        307.65        342.94        25.17 o
   9   3   3        189.09        181.59        29.82 o
 -10   4   3         25.83         43.72        24.11 o
  -9   4   3          4.42         -1.40        18.28 o
  -8   4   3         99.85         86.46        17.63 o
  -7   4   3        623.03        657.88        28.04 o
  -6   4   3         49.05         39.79        10.62 o
  -5   4   3         33.59         29.16         8.61 o
  -4   4   3        698.67        676.83        14.08 o
  -3   4   3        186.55        169.40         6.58 o
  -2   4   3        632.82        640.28        12.46 o
  -1   4   3        456.07        453.71         8.22 o
   0   4   3       1379.28       1475.96        14.51 o
   1   4   3       4680.25       4621.95        42.50 o
   2   4   3        307.70        298.76         6.12 o
   3   4   3         50.18         91.48         8.08 o
   4   4   3          8.98          7.35         3.66 o
   5   4   3         13.18         12.69         3.48 o
   6   4   3        502.62        482.60        17.92 o
   7   4   3        286.94        274.07        16.18 o
   8   4   3         16.63         67.32        18.06 o
   9   4   3         31.08         76.87        19.72 o
 -10   5   3         34.62         59.75        26.35 o
  -9   5   3         40.07         38.21        16.73 o
  -8   5   3        174.08        188.58        25.42 o
  -7   5   3        359.34        358.54        19.36 o
  -6   5   3        148.95        141.53        13.02 o
  -5   5   3        763.36        757.76        21.88 o
  -4   5   3        398.70        410.36        17.02 o
  -3   5   3       6071.61       6194.51        67.90 o
  -2   5   3       1281.07       1225.51        22.90 o
  -1   5   3       5826.54       5911.13        51.95 o
   0   5   3       5118.74       5312.94        38.28 o
   1   5   3       9501.74       9924.12        51.19 o
   2   5   3      15506.83      16220.91        88.35 o
   3   5   3      13718.76      14277.47       104.58 o
   4   5   3       1152.52       1245.78        28.52 o
   5   5   3       2016.36       1927.51        19.84 o
   6   5   3        248.68        246.10        13.19 o
   7   5   3        914.41        872.02        33.44 o
   8   5   3         68.40         80.94        18.56 o
   9   5   3         77.99        119.13        20.92 o
  -9   6   3          5.00         25.33        23.46 o
  -8   6   3        104.57        112.88        22.73 o
  -7   6   3          3.23         -0.02        10.61 o
  -6   6   3        196.02        207.65        14.17 o
  -5   6   3        587.72        610.60        22.95 o
  -4   6   3        114.57        116.45         9.76 o
  -3   6   3         44.41         59.99         7.13 o
  -2   6   3       1960.83       2001.62        33.24 o
  -1   6   3        154.09        146.79         6.96 o
   0   6   3          2.61         13.61         3.35 o
   1   6   3       1929.41       2049.48        31.61 o
   2   6   3       1103.10       1287.87        14.10 o
   3   6   3        264.20        250.90        11.44 o
   4   6   3        247.43        273.88         7.70 o
   5   6   3        140.39        142.60         8.67 o
   6   6   3       1071.31       1071.94        35.66 o
   7   6   3          1.93         16.02        13.50 o
   8   6   3         22.13         30.28        16.89 o
   9   6   3         20.17         70.35        19.67 o
  -9   7   3         37.42         52.38        25.06 o
  -8   7   3         36.66         57.53        13.78 o
  -7   7   3        101.02         77.35        14.97 o
  -6   7   3        515.02        515.08        28.03 o
  -5   7   3        182.76        197.74        12.95 o
  -4   7   3        992.38        907.38        22.06 o
  -3   7   3       5993.77       6098.43        64.07 o
  -2   7   3       2194.25       2200.41        29.71 o
  -1   7   3        236.95        260.49        11.01 o
   0   7   3      10458.87      10825.59        75.42 o
   1   7   3          7.33          7.91         2.89 o
   2   7   3       4688.33       4669.79        34.71 o
   3   7   3       1921.17       1835.39        33.28 o
   4   7   3       3355.06       3340.11        34.73 o
   5   7   3          2.72          7.88         3.86 o
   6   7   3       1237.15       1244.22        35.59 o
   7   7   3        106.59        114.12        13.96 o
   8   7   3        110.75        152.06        20.66 o
   9   7   3          8.95          1.36        17.12 o
  -9   8   3        101.31        119.43        42.48 o
  -8   8   3         18.10         26.37        14.36 o
  -7   8   3         44.41         50.68        13.48 o
  -6   8   3         52.48         55.88        12.35 o
  -5   8   3         39.97         44.51         9.68 o
  -4   8   3       1721.56       1730.22        31.07 o
  -3   8   3        900.15       1041.07        39.27 o
  -2   8   3          0.02          7.51         6.05 o
  -1   8   3       2346.49       2641.12        27.50 o
   0   8   3        714.05        841.75        14.55 o
   1   8   3        974.55       1195.49        22.44 o
   2   8   3        206.51        172.22         7.33 o
   3   8   3       2230.58       2236.79        26.42 o
   4   8   3        854.34        837.95        16.99 o
   5   8   3        235.89        234.53         9.86 o
   6   8   3         29.21         47.39        11.18 o
   7   8   3        224.21        232.15        17.57 o
   8   8   3        391.38        417.57        28.80 o
   9   8   3        185.81        211.81        24.41 o
  -9   9   3        121.73        148.31        26.57 o
  -8   9   3          1.38         13.85        18.67 o
  -7   9   3        940.85        947.89        33.60 o
  -6   9   3         90.66         85.65        13.71 o
  -5   9   3       3727.53       3772.21        51.73 o
  -4   9   3         92.30         92.30         9.88 o
  -3   9   3       1371.83       1338.97        23.34 o
  -2   9   3        104.77        104.87         7.45 o
  -1   9   3      10456.47      10369.49        81.65 o
   0   9   3        354.92        361.06        10.29 o
   1   9   3       6553.71       6505.18        84.03 o
   2   9   3        112.19        116.29         7.74 o
   3   9   3       1982.99       1936.00        24.28 o
   4   9   3          1.10          5.26         5.47 o
   5   9   3       3375.02       3556.59        49.93 o
   6   9   3        103.30        117.59        13.08 o
   7   9   3        134.38        113.15        23.02 o
   8   9   3         25.62         34.33        16.86 o
   9   9   3         41.97         67.28        20.62 o
  -9  10   3          6.82         20.88        25.03 o
  -8  10   3         91.29        102.12        20.36 o
  -7  10   3         75.38        110.81        19.27 o
  -6  10   3         21.62         36.38        11.34 o
  -5  10   3         82.13         83.81        10.93 o
  -4  10   3        233.23        222.11        13.69 o
  -3  10   3          2.70          3.45         2.29 o
  -2  10   3       1438.89       1469.19        24.14 o
  -1  10   3        752.35        808.77        26.24 o
   0  10   3        104.86        109.07         8.37 o
   1  10   3        440.01        412.42        28.36 o
   2  10   3         16.59         18.84         7.21 o
   3  10   3         19.53         22.61         8.16 o
   4  10   3       2415.79       2395.06        44.18 o
   5  10   3        579.05        592.42        17.80 o
   6  10   3        468.71        490.92        20.82 o
   7  10   3        284.94        276.57        23.35 o
   8  10   3        555.14        569.47        32.21 o
   9  10   3         68.24         71.74        25.16 o
  -9  11   3         10.05         41.80        39.41 o
  -8  11   3         91.83         88.38        21.34 o
  -7  11   3         33.95         50.32        12.32 o
  -6  11   3       1673.95       1623.67        32.45 o
  -5  11   3          9.69         14.06         8.08 o
  -4  11   3       4370.76       4165.70        64.25 o
  -3  11   3         18.44         15.35         3.08 o
  -2  11   3       7144.87       7051.94       111.32 o
  -1  11   3       2766.03       2872.06        46.02 o
   0  11   3       6272.21       6233.03        68.95 o
   1  11   3         19.33         22.65         7.19 o
   2  11   3       3882.40       3736.30        84.33 o
   3  11   3        456.67        447.07        15.12 o
   4  11   3       3483.01       3403.02        40.28 o
   5  11   3         39.07         32.74         7.77 o
   6  11   3        379.71        371.48        20.83 o
   7  11   3        211.15        233.83        27.12 o
   8  11   3         17.32         31.50        16.29 o
   9  11   3          7.48         -0.53        25.43 o
  -9  12   3         97.42         79.98        22.88 o
  -8  12   3        199.18        177.09        23.48 o
  -7  12   3        222.35        229.81        21.88 o
  -6  12   3        483.67        488.88        19.36 o
  -5  12   3         12.08         19.02         8.76 o
  -4  12   3        105.47        111.55        10.37 o
  -3  12   3        163.90        158.59         8.82 o
  -2  12   3        404.95        398.95        19.46 o
  -1  12   3          1.67          9.25         8.60 o
   0  12   3          3.05         10.51         7.04 o
   1  12   3        645.73        568.42        19.50 o
   2  12   3        136.76        131.10         7.42 o
   3  12   3       1602.35       1526.39        34.35 o
   4  12   3        141.84        170.06        10.75 o
   5  12   3        245.66        218.51        19.09 o
   6  12   3        647.69        607.86        24.06 o
   7  12   3         33.97         47.10        17.08 o
   8  12   3        225.57        170.37        21.74 o
  -8  13   3         84.98        109.60        28.06 o
  -7  13   3        456.60        476.80        28.39 o
  -6  13   3         80.80         87.00        11.26 o
  -5  13   3        456.06        431.86        17.35 o
  -4  13   3         74.21         66.00         9.41 o
  -3  13   3       4251.67       4077.97        55.77 o
  -2  13   3         27.47         29.79        10.25 o
  -1  13   3       2588.18       2477.70        43.58 o
   0  13   3         69.20         74.90         9.90 o
   1  13   3       7236.39       7250.08        86.53 o
   2  13   3       2720.87       2664.02        33.11 o
   3  13   3       3423.00       3310.42        46.71 o
   4  13   3       1005.96       1027.91        24.06 o
   5  13   3        178.50        162.44        18.12 o
   6  13   3          6.02         -1.33        13.85 o
   7  13   3        795.35        796.27        52.83 o
   8  13   3         76.17         30.06        67.18 o
  -8  14   3         64.13         86.06        26.35 o
  -7  14   3          2.16          8.35        15.45 o
  -6  14   3        174.41        177.11        15.82 o
  -5  14   3         59.67         38.97        11.16 o
  -4  14   3          7.13         14.72         8.79 o
  -3  14   3         66.98         80.39        11.64 o
  -2  14   3        509.90        483.84        22.96 o
  -1  14   3        322.87        319.27        17.14 o
   0  14   3         47.87         60.28        12.62 o
   1  14   3       1053.66       1048.93        27.07 o
   2  14   3       1144.30       1101.49        24.24 o
   3  14   3         66.47         56.39         9.21 o
   4  14   3        443.95        444.19        17.43 o
   5  14   3         18.27         30.78        14.86 o
   6  14   3        960.55        890.28        37.42 o
   7  14   3          7.65        -10.30        17.58 o
   8  14   3        165.01        141.99        28.95 o
  -8  15   3        206.03        267.12        33.60 o
  -7  15   3          0.66          0.94        14.05 o
  -6  15   3         51.85         47.25        13.75 o
  -5  15   3        212.75        207.66        13.98 o
  -4  15   3        725.88        707.10        25.85 o
  -3  15   3        252.31        257.74        16.67 o
  -2  15   3       3222.72       3209.37        44.28 o
  -1  15   3       6814.81       6621.87        77.50 o
   0  15   3       2646.87       2684.12        52.35 o
   1  15   3       3948.57       3711.82        61.50 o
   2  15   3       5070.28       5015.41        56.72 o
   3  15   3        241.50        233.77        14.22 o
   4  15   3        833.07        869.29        49.02 o
   5  15   3        109.77        124.11        19.89 o
   6  15   3         63.19         70.40        21.12 o
   7  15   3         13.89         34.45        25.31 o
   8  15   3         65.60         25.64        23.87 o
  -7  16   3        184.91        181.77        22.23 o
  -6  16   3        376.91        349.52        25.06 o
  -5  16   3        125.45        127.65        16.03 o
  -4  16   3       1376.30       1313.41        35.59 o
  -3  16   3        259.33        261.36        17.69 o
  -2  16   3        307.63        275.52        20.07 o
  -1  16   3         24.88         10.85        10.47 o
   0  16   3        106.33         86.10        14.16 o
   1  16   3        162.47        207.70        15.24 o
   2  16   3        945.80        913.43        27.88 o
   3  16   3        258.15        228.05        13.47 o
   4  16   3        496.20        489.39        25.17 o
   5  16   3        189.53        165.02        23.67 o
   6  16   3          6.88          8.93        21.60 o
   7  16   3        178.67        194.66        32.08 o
  -7  17   3        231.04        229.44        24.37 o
  -6  17   3        126.06         96.76        17.92 o
  -5  17   3       1196.16       1226.18        36.68 o
  -4  17   3          7.49         10.92        12.27 o
  -3  17   3        622.03        661.57        26.05 o
  -2  17   3        185.97        191.56        26.96 o
  -1  17   3       2400.21       2504.38        67.54 o
   0  17   3        110.52        138.11        16.55 o
   1  17   3       2180.39       2191.01        49.37 o
   2  17   3          4.79         17.05        11.58 o
   3  17   3       1100.19       1036.71        36.48 o
   4  17   3        239.23        243.00        19.94 o
   5  17   3       1138.61       1098.64        44.11 o
   6  17   3         66.39         33.67        40.64 o
   7  17   3        131.91        176.91        32.86 o
  -7  18   3         19.39         58.95        54.61 o
  -6  18   3          1.57         20.60        14.40 o
  -5  18   3        470.20        492.95        25.95 o
  -4  18   3          3.23         13.31        12.72 o
  -3  18   3          7.29         17.82        12.73 o
  -2  18   3         30.68         26.17        15.19 o
  -1  18   3        295.33        333.62        24.29 o
   0  18   3         73.74         61.26        14.53 o
   1  18   3        327.88        307.17        21.43 o
   2  18   3        223.87        221.97        14.60 o
   3  18   3        257.88        239.97        14.69 o
   4  18   3        196.97        212.54        19.84 o
   5  18   3        217.82        180.40        23.05 o
   6  18   3          5.60          0.44        22.23 o
   7  18   3        298.24        424.79        43.19 o
  -6  19   3        875.01        906.22        40.63 o
  -5  19   3        120.71        100.04        28.08 o
  -4  19   3       1176.29       1204.00        37.61 o
  -3  19   3        196.82        205.75        19.47 o
  -2  19   3       1142.70       1151.86        40.69 o
  -1  19   3        210.01        189.52        19.77 o
   0  19   3       2025.21       2095.08        52.36 o
   1  19   3        632.22        640.24        31.16 o
   2  19   3        926.56        898.58        26.04 o
   3  19   3       1024.50        921.73        30.58 o
   4  19   3       1515.93       1574.66        47.83 o
   5  19   3        351.32        314.11        28.55 o
   6  19   3        316.00        295.79        36.49 o
  -6  20   3        101.88        112.12        21.18 o
  -5  20   3         17.52         22.28        14.91 o
  -4  20   3         58.33         38.46        16.08 o
  -3  20   3         16.24         42.56        15.28 o
  -2  20   3          8.17         14.30        15.85 o
  -1  20   3        203.25        154.31        20.42 o
   0  20   3        133.12        142.72        19.31 o
   1  20   3        140.84        168.25        28.66 o
   2  20   3        207.89        192.18        14.98 o
   3  20   3        252.96        233.98        18.13 o
   4  20   3         48.07          6.70        16.83 o
   5  20   3         13.03         -1.60        15.99 o
   6  20   3         94.10         77.27        28.87 o
  -5  21   3        566.05        542.92        29.71 o
  -4  21   3        772.00        725.21        35.65 o
  -3  21   3        483.63        520.53        27.49 o
  -2  21   3       1296.03       1315.81        45.19 o
  -1  21   3       1375.92       1346.58        45.38 o
   0  21   3        355.36        347.91        25.80 o
   1  21   3       1224.37       1192.19        42.88 o
   2  21   3        591.13        563.33        24.97 o
   3  21   3        472.64        481.08        24.18 o
   4  21   3         18.44        -12.65        17.67 o
   5  21   3        123.77         84.20        30.24 o
  -5  22   3          2.65        -22.33        23.78 o
  -4  22   3         22.02         18.72        15.31 o
  -3  22   3         23.01        -10.27        24.75 o
  -2  22   3         63.89         32.77        21.26 o
  -1  22   3         15.58         -6.41        16.75 o
   0  22   3         44.72         34.78        17.22 o
   1  22   3        539.90        556.47        27.33 o
   2  22   3         18.26          0.98        23.90 o
   3  22   3        227.17        298.48        25.86 o
   4  22   3         13.82          8.14        25.97 o
  -4  23   3        385.04        397.80        26.76 o
  -3  23   3        361.55        351.73        29.49 o
  -2  23   3        624.18        609.85        42.08 o
  -1  23   3        196.53        158.73        30.03 o
   0  23   3         76.75         58.22        18.57 o
   1  23   3        543.92        562.75        28.16 o
   2  23   3        585.21        610.07        35.34 o
   3  23   3        407.58        431.11        30.14 o
   4  23   3        279.03        331.82        61.39 o
  -3  24   3         27.06         62.71        17.99 o
  -2  24   3         62.06         24.59        24.20 o
  -1  24   3         96.11        129.22        27.47 o
   0  24   3          3.94         -6.11        17.81 o
   1  24   3          0.16         24.35        18.08 o
   2  24   3        224.97        197.57        30.13 o
   3  24   3         77.03         31.08        35.50 o
  -2  25   3        272.92        206.05        29.66 o
  -1  25   3        406.38        498.99        41.35 o
   0  25   3        815.39        832.82        41.42 o
   1  25   3        511.85        519.69        34.59 o
 -10   0   4          2.34        -27.85        27.85 o
  -8   0   4         18.38         29.93        64.51 o
  -6   0   4       5173.59       5140.80       127.37 o
  -4   0   4      14562.12      15052.75       232.48 o
  -2   0   4         72.68         83.60         7.45 o
   0   0   4       5671.78       5866.56       107.27 o
   2   0   4       1000.59       1032.77        13.09 o
   4   0   4       2366.03       2392.28        68.46 o
   6   0   4       1603.38       1470.91        38.20 o
   8   0   4        184.17        176.07        30.83 o
 -10   1   4         42.36         32.88        15.96 o
  -9   1   4        265.64        269.42        28.95 o
  -8   1   4        185.30        178.20        19.31 o
  -7   1   4        176.40        188.68        17.85 o
  -6   1   4        101.35        145.84        29.81 o
  -5   1   4        529.13        565.44        26.81 o
  -4   1   4        728.50        646.88        25.84 o
  -3   1   4       2920.65       2935.92        37.89 o
  -2   1   4       2843.59       2829.34        58.74 o
  -1   1   4        183.17        192.00         5.23 o
   0   1   4       8507.93       8426.98        63.18 o
   1   1   4       1167.74       1085.27         9.50 o
   2   1   4       6588.42       6841.51        44.12 o
   3   1   4        145.17        133.02         5.95 o
   4   1   4        686.80        735.21        15.65 o
   5   1   4          2.38          8.44         4.32 o
   6   1   4         27.40         32.74         8.82 o
   7   1   4        320.63        311.36        16.65 o
   8   1   4          0.24         -5.42        10.79 o
   9   1   4        268.92        227.59        26.42 o
 -10   2   4          9.19         18.60        18.35 o
  -9   2   4         46.00         32.85        22.41 o
  -8   2   4        794.55        732.17        32.17 o
  -7   2   4         53.98         46.86        13.69 o
  -6   2   4       1434.68       1422.55        37.17 o
  -5   2   4        137.81        144.10        14.82 o
  -4   2   4        834.06        914.80        27.64 o
  -3   2   4       1428.50       1434.61        19.39 o
  -2   2   4       2082.21       2173.19        39.47 o
  -1   2   4       2232.43       2245.98        19.99 o
   0   2   4       2378.08       2456.00        14.86 o
   1   2   4       3672.75       3641.04        22.22 o
   2   2   4       5375.82       5692.93        42.28 o
   3   2   4       4419.17       4309.05        40.32 o
   4   2   4       2046.87       2048.90        48.57 o
   5   2   4       4392.29       4316.56        50.61 o
   6   2   4         66.54         40.54        10.51 o
   7   2   4        474.22        488.29        22.99 o
   8   2   4         13.76          7.11        15.68 o
   9   2   4          8.06         13.12        22.25 o
 -10   3   4          3.31         -2.44        18.13 o
  -9   3   4          3.02         15.50        16.47 o
  -8   3   4        205.26        177.25        20.61 o
  -7   3   4        374.29        394.35        23.23 o
  -6   3   4        770.87        734.18        27.22 o
  -5   3   4       1870.55       1869.75        28.81 o
  -4   3   4       1584.34       1499.80        20.28 o
  -3   3   4       2861.78       3002.76        29.64 o
  -2   3   4       2276.97       2301.84        22.25 o
  -1   3   4      17334.49      17391.20       100.92 o
   0   3   4         22.58         34.72         2.14 o
   1   3   4       1038.82        936.65         8.71 o
   2   3   4         27.23         14.84         2.44 o
   3   3   4         52.49         24.61         3.48 o
   4   3   4          3.48          5.53         4.55 o
   5   3   4        625.48        562.29        22.51 o
   6   3   4        827.29        824.41        34.34 o
   7   3   4         43.05         35.04         9.03 o
   8   3   4        264.35        309.82        24.74 o
   9   3   4          0.78          9.72        17.63 o
 -10   4   4          8.53         40.01        22.77 o
  -9   4   4          4.82         15.02        16.72 o
  -8   4   4         26.90         30.71        14.68 o
  -7   4   4         65.23         80.31        15.26 o
  -6   4   4          0.73          9.34        11.93 o
  -5   4   4         59.83         64.62         9.46 o
  -4   4   4          3.94         17.77         4.75 o
  -3   4   4          2.95          8.02         3.34 o
  -2   4   4       1610.47       1492.05        16.95 o
  -1   4   4         21.52         15.16         2.72 o
   0   4   4        114.40        117.11         3.49 o
   1   4   4        702.91        798.30         8.89 o
   2   4   4       8960.19       8862.38        75.06 o
   3   4   4        139.68        121.19         7.54 o
   4   4   4       3501.54       3315.12        62.16 o
   5   4   4          1.83          2.15         8.61 o
   6   4   4        685.06        719.73        19.89 o
   7   4   4        284.21        286.78        21.56 o
   8   4   4       1249.50       1316.99        57.12 o
   9   4   4        287.06        272.39        22.11 o
  -9   5   4          7.80         31.06        16.95 o
  -8   5   4         98.93        101.77        16.44 o
  -7   5   4        483.08        449.15        24.50 o
  -6   5   4       1913.17       1886.51        38.08 o
  -5   5   4        701.08        700.59        24.53 o
  -4   5   4       1516.36       1467.81        27.12 o
  -3   5   4        384.88        376.17        11.97 o
  -2   5   4       5406.81       5363.42        53.50 o
  -1   5   4       8808.36       8860.04        64.81 o
   0   5   4        735.70        584.09         8.28 o
   1   5   4        338.06        316.57         5.27 o
   2   5   4        144.99        199.72         6.10 o
   3   5   4        161.99        234.83         9.72 o
   4   5   4       1981.98       1895.93        20.43 o
   5   5   4         93.88         86.66         8.93 o
   6   5   4        128.67        129.95        10.29 o
   7   5   4         18.42         14.13        16.05 o
   8   5   4        167.70        194.15        21.98 o
   9   5   4          9.47         31.14        18.60 o
  -9   6   4          4.13         18.52        16.84 o
  -8   6   4          8.88        -15.07        15.07 o
  -7   6   4         84.57         88.12        13.90 o
  -6   6   4         24.62         24.58        13.72 o
  -5   6   4         41.24         73.53        10.11 o
  -4   6   4        171.40        172.46        10.24 o
  -3   6   4        929.52        909.19        18.54 o
  -2   6   4        354.67        397.75        11.12 o
  -1   6   4       1927.95       1862.54        22.21 o
   0   6   4       6997.77       7453.61        46.02 o
   1   6   4         40.98         63.99         3.52 o
   2   6   4       1219.01       1327.06        16.58 o
   3   6   4       3837.13       3862.55        46.67 o
   4   6   4        146.46        162.23         9.82 o
   5   6   4       1238.50       1231.10        22.49 o
   6   6   4        229.84        229.05        18.31 o
   7   6   4        518.34        510.10        27.33 o
   8   6   4          9.36         14.29        16.01 o
   9   6   4        266.28        269.19        26.51 o
  -9   7   4        149.02        204.12        30.10 o
  -8   7   4         23.89         28.58        21.97 o
  -7   7   4        500.86        522.75        23.52 o
  -6   7   4        962.71        955.80        27.78 o
  -5   7   4       3246.06       3274.24        43.37 o
  -4   7   4        114.17        120.61        10.53 o
  -3   7   4       8056.54       8192.97        76.82 o
  -2   7   4        466.30        468.66        13.74 o
  -1   7   4       3834.33       3937.16        33.87 o
   0   7   4        162.27        227.66         7.83 o
   1   7   4       5790.20       5695.83        50.04 o
   2   7   4        174.36        189.58         8.06 o
   3   7   4       1531.55       1535.86        27.32 o
   4   7   4       1678.27       1659.26        30.29 o
   5   7   4        274.44        271.30        15.15 o
   6   7   4        126.03        134.74        17.28 o
   7   7   4        227.38        261.02        17.75 o
   8   7   4         11.50         11.16        16.39 o
   9   7   4          0.05         31.15        18.11 o
  -9   8   4          5.06         50.61        59.83 o
  -8   8   4          0.77         16.83        17.54 o
  -7   8   4         13.83         22.20        12.86 o
  -6   8   4         51.48         65.29        11.79 o
  -5   8   4       1409.03       1433.38        31.40 o
  -4   8   4        832.69        827.49        22.54 o
  -3   8   4         64.83         91.88         9.05 o
  -2   8   4        839.91        890.81        19.62 o
  -1   8   4         21.43         16.15         4.51 o
   0   8   4       2648.18       2580.95        35.62 o
   1   8   4       2828.79       2845.48        36.43 o
   2   8   4       3167.28       3129.03        46.47 o
   3   8   4         35.32         32.03         8.37 o
   4   8   4       1142.06       1101.27        18.82 o
   5   8   4        678.24        659.89        25.27 o
   6   8   4       1628.60       1567.07        38.26 o
   7   8   4         72.89         74.59        12.95 o
   8   8   4        502.69        499.05        30.90 o
   9   8   4          3.53         -4.49        16.72 o
  -9   9   4         66.79         30.41        23.93 o
  -8   9   4        324.88        340.73        24.84 o
  -7   9   4         70.62         65.02        13.73 o
  -6   9   4        389.33        411.05        18.13 o
  -5   9   4         93.68         97.42        11.55 o
  -4   9   4       4913.12       4804.55        57.86 o
  -3   9   4          2.72         -0.58         6.88 o
  -2   9   4       2707.59       2522.20        31.89 o
  -1   9   4          4.80          6.88         5.01 o
   0   9   4       1956.88       1864.17        26.32 o
   1   9   4        355.39        371.12        11.49 o
   2   9   4       6385.95       6264.68        60.92 o
   3   9   4        235.93        229.35         7.55 o
   4   9   4        479.13        483.65        13.75 o
   5   9   4         43.39         40.66         9.65 o
   6   9   4       1111.43       1123.70        31.43 o
   7   9   4          3.40          6.00        11.22 o
   8   9   4        106.46         86.23        19.08 o
   9   9   4          3.36         45.11        19.48 o
  -9  10   4         47.48         81.11        41.47 o
  -8  10   4          2.92         22.22        13.64 o
  -7  10   4        149.24        147.50        17.08 o
  -6  10   4          7.08         16.67        12.17 o
  -5  10   4        138.17        136.44        13.48 o
  -4  10   4          1.76          6.53         8.09 o
  -3  10   4        190.84        203.35        10.95 o
  -2  10   4        667.28        646.60        16.55 o
  -1  10   4       1009.80        957.27        18.80 o
   0  10   4       1230.10       1259.10        27.05 o
   1  10   4       5550.48       5411.57        48.35 o
   2  10   4        314.63        284.02        14.32 o
   3  10   4       1204.53       1183.27        20.02 o
   4  10   4       1875.71       1897.78        28.83 o
   5  10   4       3522.04       3483.13        66.12 o
   6  10   4        561.92        561.36        23.63 o
   7  10   4        704.31        719.24        34.16 o
   8  10   4        109.55        116.35        20.42 o
  -9  11   4        516.84        542.32        37.12 o
  -8  11   4        114.28        115.07        17.02 o
  -7  11   4        956.42        961.97        32.03 o
  -6  11   4         11.33         15.25        11.13 o
  -5  11   4       1494.48       1518.61        30.43 o
  -4  11   4        480.65        446.85        16.30 o
  -3  11   4       3565.68       3492.80        42.01 o
  -2  11   4         18.12         27.37         7.18 o
  -1  11   4       3390.09       3369.13        40.78 o
   0  11   4          0.69         -1.87         7.81 o
   1  11   4       1543.52       1542.42        26.56 o
   2  11   4       2645.48       2555.45        53.46 o
   3  11   4        494.48        487.72        14.50 o
   4  11   4          7.49         19.27         9.26 o
   5  11   4         36.71         32.75        10.71 o
   6  11   4          0.25         -5.12        14.35 o
   7  11   4         82.84        113.06        18.78 o
   8  11   4          4.11         -5.80        17.57 o
  -8  12   4          0.05          5.76        18.67 o
  -7  12   4         46.81         57.47        13.48 o
  -6  12   4          0.16          8.50         9.60 o
  -5  12   4          0.37         10.41         8.69 o
  -4  12   4         13.97         22.30         8.58 o
  -3  12   4       1318.84       1330.40        26.50 o
  -2  12   4        175.89        180.49        12.34 o
  -1  12   4        352.32        343.58        12.86 o
   0  12   4       3527.75       3595.92        54.17 o
   1  12   4        903.26        879.41        23.48 o
   2  12   4       1717.42       1675.36        36.46 o
   3  12   4       4308.82       4093.94        71.40 o
   4  12   4        700.25        693.97        23.50 o
   5  12   4        201.31        149.53        13.41 o
   6  12   4        185.91        177.77        16.18 o
   7  12   4        371.69        389.87        28.16 o
   8  12   4         61.19         36.92        17.30 o
  -8  13   4         49.08         25.56        17.42 o
  -7  13   4          0.32         45.93        16.63 o
  -6  13   4       1088.54       1087.75        30.12 o
  -5  13   4          4.59         -2.48         9.35 o
  -4  13   4        742.09        752.35        21.57 o
  -3  13   4          0.27         10.96         8.11 o
  -2  13   4       2141.51       2114.55        37.90 o
  -1  13   4        179.40        165.92        10.30 o
   0  13   4       4280.30       4239.56        55.80 o
   1  13   4       2825.94       2723.14        59.30 o
   2  13   4        898.67        866.00        24.43 o
   3  13   4       1232.18       1181.34        28.26 o
   4  13   4       2897.91       2899.35        53.53 o
   5  13   4        121.17        116.84        24.51 o
   6  13   4        880.46        802.94        35.80 o
   7  13   4         22.02         23.40        25.98 o
   8  13   4         86.83         55.44        18.73 o
  -8  14   4         16.13         12.51        25.68 o
  -7  14   4          0.80         10.94        13.78 o
  -6  14   4        137.96        118.72        12.82 o
  -5  14   4         47.71         33.55        10.09 o
  -4  14   4        354.28        383.16        22.91 o
  -3  14   4       1064.12       1075.72        29.28 o
  -2  14   4       1369.79       1273.54        43.78 o
  -1  14   4        554.46        568.53        25.32 o
   0  14   4         22.39         31.26         9.65 o
   1  14   4        156.61        157.50        11.73 o
   2  14   4        492.45        467.64        19.13 o
   3  14   4       1438.84       1406.79        53.36 o
   4  14   4       2241.19       2184.35        53.83 o
   5  14   4         76.72         84.21        16.37 o
   6  14   4       1012.60       1023.94        51.78 o
   7  14   4        300.28        265.69        26.16 o
   8  14   4        286.26        298.32        37.03 o
  -8  15   4          6.06        -19.59        20.02 o
  -7  15   4        421.64        424.39        25.32 o
  -6  15   4         31.03         16.09        15.26 o
  -5  15   4       1502.92       1485.12        32.97 o
  -4  15   4        408.58        414.88        21.11 o
  -3  15   4       3071.64       3050.48        51.14 o
  -2  15   4        593.09        563.35        26.32 o
  -1  15   4       5702.07       5644.67       101.86 o
   0  15   4         58.65         50.95        12.31 o
   1  15   4       1218.20       1231.72        30.97 o
   2  15   4         10.17          1.21        10.01 o
   3  15   4       1191.26       1181.29        44.34 o
   4  15   4        398.79        375.93        23.32 o
   5  15   4        315.90        366.88        27.11 o
   6  15   4          0.18         43.79        44.52 o
   7  15   4          0.80         23.09        24.38 o
  -7  16   4         35.26         31.19        20.27 o
  -6  16   4         27.38         14.88        14.47 o
  -5  16   4         71.57         79.00        17.57 o
  -4  16   4         37.43         23.63        11.76 o
  -3  16   4        336.94        331.99        19.31 o
  -2  16   4        116.33        132.37        16.37 o
  -1  16   4         59.95         49.38        13.23 o
   0  16   4         27.00          9.45        11.88 o
   1  16   4       1300.09       1328.69        32.98 o
   2  16   4        294.36        311.82        17.87 o
   3  16   4        980.78        930.08        45.96 o
   4  16   4        505.06        461.83        33.53 o
   5  16   4       1218.68       1172.15        44.45 o
   6  16   4         42.72         54.36        22.19 o
   7  16   4        162.28        199.22        33.70 o
  -7  17   4         15.53         -1.32        17.01 o
  -6  17   4        161.35        178.55        21.89 o
  -5  17   4          7.19          2.71        17.59 o
  -4  17   4        798.98        799.88        29.82 o
  -3  17   4        140.64        159.62        15.22 o
  -2  17   4       1868.02       1818.04        48.58 o
  -1  17   4         62.40         56.74        14.80 o
   0  17   4       2659.47       2468.98        54.28 o
   1  17   4        678.15        708.70        25.36 o
   2  17   4       1395.45       1366.23        30.00 o
   3  17   4        118.50         96.06        15.93 o
   4  17   4         29.84          6.05        19.49 o
   5  17   4         14.70         -2.13        17.77 o
   6  17   4         58.84         46.85        29.93 o
   7  17   4         79.46         54.93        49.40 o
  -7  18   4         32.86         60.48        20.36 o
  -6  18   4        108.34         96.53        20.09 o
  -5  18   4          2.52         -9.77        14.52 o
  -4  18   4        901.29        878.41        31.92 o
  -3  18   4         22.78         32.53        13.20 o
  -2  18   4        529.98        511.28        28.34 o
  -1  18   4        396.13        371.15        24.84 o
   0  18   4       1583.49       1519.39        44.10 o
   1  18   4        939.48        888.30        28.68 o
   2  18   4        785.44        768.84        23.64 o
   3  18   4        137.28        109.01        13.52 o
   4  18   4        900.10        872.44        37.37 o
   5  18   4        166.65        176.06        38.84 o
   6  18   4        909.03        891.12        54.85 o
  -6  19   4         50.69         65.70        18.66 o
  -5  19   4        642.25        617.58        29.57 o
  -4  19   4        146.47        142.69        17.88 o
  -3  19   4       2099.35       2045.65        47.12 o
  -2  19   4        439.02        455.84        27.68 o
  -1  19   4        175.56        178.25        24.60 o
   0  19   4        304.35        294.59        22.47 o
   1  19   4       1224.28       1244.07        43.55 o
   2  19   4         47.76         70.34        14.89 o
   3  19   4        694.88        713.07        27.37 o
   4  19   4         91.74         72.38        17.28 o
   5  19   4        238.84        233.12        25.30 o
   6  19   4         54.61         17.31        23.86 o
  -6  20   4          1.56        -12.27        15.83 o
  -5  20   4         65.96        125.25        20.65 o
  -4  20   4         90.27        100.12        17.17 o
  -3  20   4        224.90        271.22        21.09 o
  -2  20   4          0.24          9.37        20.57 o
  -1  20   4        361.84        317.24        30.12 o
   0  20   4        112.61         77.13        16.41 o
   1  20   4        450.39        425.74        34.12 o
   2  20   4         42.84         86.59        12.84 o
   3  20   4        602.22        588.11        26.35 o
   4  20   4          9.50         -7.20        17.03 o
   5  20   4        472.46        396.33        26.15 o
  -5  21   4        206.48        194.41        20.10 o
  -4  21   4        285.14        276.73        22.25 o
  -3  21   4        135.89        147.75        18.50 o
  -2  21   4        776.26        819.77        38.09 o
  -1  21   4       1164.22       1201.20        53.95 o
   0  21   4        696.76        677.26        41.96 o
   1  21   4        186.95        223.12        26.53 o
   2  21   4        128.52        138.56        18.43 o
   3  21   4        433.38        505.44        25.11 o
   4  21   4          9.35          6.36        16.47 o
   5  21   4        215.07        179.54        21.20 o
  -4  22   4         37.31         33.83        17.87 o
  -3  22   4         26.83         38.22        15.28 o
  -2  22   4       1035.44       1084.98        43.84 o
  -1  22   4          6.43         -5.10        21.91 o
   0  22   4        748.75        791.41        45.67 o
   1  22   4         50.60         61.37        23.36 o
   2  22   4       1336.91       1407.88        42.90 o
   3  22   4          0.07         31.29        36.33 o
   4  22   4        885.87        851.89        50.73 o
  -4  23   4        347.69        374.84        26.75 o
  -3  23   4        223.99        225.74        21.91 o
  -2  23   4        508.13        488.44        51.24 o
  -1  23   4        753.74        722.99        45.71 o
   0  23   4        714.86        671.07        43.93 o
   1  23   4        143.02        203.36        19.65 o
   2  23   4        372.62        427.39        29.90 o
   3  23   4        267.02        352.71        38.24 o
  -3  24   4         98.65        123.72        24.25 o
  -2  24   4         15.32        -25.34        25.34 o
  -1  24   4        429.68        415.04        37.78 o
   0  24   4        132.13        152.22        28.96 o
   1  24   4        728.93        800.16        49.27 o
   2  24   4         71.87        124.01        22.82 o
  -1  25   4        408.35        388.87        38.42 o
   0  25   4        452.02        432.20        39.56 o
  -9   0   5         97.82         90.73        22.30 o
  -7   0   5        363.53        404.35        41.86 o
  -5   0   5        223.36        249.67        30.16 o
  -3   0   5       9269.40       9421.46       161.34 o
  -1   0   5      10599.88      11192.25       145.61 o
   1   0   5      11613.21      11638.29       150.81 o
   3   0   5      10146.53      10533.44        83.75 o
   5   0   5       1322.12       1304.52        32.85 o
   7   0   5       4941.41       4898.19       109.53 o
   9   0   5       1583.22       1402.58        60.28 o
  -9   1   5         43.60         -1.91        22.70 o
  -8   1   5        752.17        683.88        48.50 o
  -7   1   5        349.28        344.01        22.38 o
  -6   1   5       2496.81       2452.85        61.01 o
  -5   1   5        910.80        865.43        33.84 o
  -4   1   5         12.08         10.27         6.42 o
  -3   1   5        990.83       1025.81        22.00 o
  -2   1   5        958.28        986.09        19.19 o
  -1   1   5        654.28        611.30        10.63 o
   0   1   5       1309.60       1411.22        15.29 o
   1   1   5        560.49        538.37         6.69 o
   2   1   5       1361.75       1521.69        14.84 o
   3   1   5        414.34        415.93         7.69 o
   4   1   5         29.53         28.97         4.33 o
   5   1   5        122.35        129.86        10.13 o
   6   1   5       1018.25        967.48        22.39 o
   7   1   5        399.48        431.71        19.35 o
   8   1   5         40.53         45.04        13.09 o
   9   1   5         50.41        107.89        20.11 o
  -9   2   5          0.03        -12.79        17.45 o
  -8   2   5        607.12        600.86        37.75 o
  -7   2   5         74.84         87.14        19.26 o
  -6   2   5        522.90        560.95        28.14 o
  -5   2   5         30.72         18.88         6.65 o
  -4   2   5       2300.80       2282.78        30.95 o
  -3   2   5       1142.04       1115.14        22.74 o
  -2   2   5       8371.90       8472.23        64.53 o
  -1   2   5        701.11        689.51        12.75 o
   0   2   5       8628.77       8545.09        49.79 o
   1   2   5       1811.17       1933.15        24.24 o
   2   2   5       7869.75       7551.56        53.07 o
   3   2   5          6.23         11.41         2.52 o
   4   2   5       2727.09       2721.94        60.00 o
   5   2   5        921.76        936.25        17.54 o
   6   2   5       1024.49        977.12        28.69 o
   7   2   5         88.39         62.60        10.73 o
   8   2   5        383.04        395.37        20.41 o
   9   2   5         17.90         24.44        20.74 o
  -9   3   5          3.24        -16.95        17.77 o
  -8   3   5       1212.87       1131.73        40.45 o
  -7   3   5        197.69        202.49        18.74 o
  -6   3   5       1166.15       1162.18        34.50 o
  -5   3   5        512.26        480.63        13.61 o
  -4   3   5       1884.85       1869.25        32.00 o
  -3   3   5       1008.00       1022.72        21.92 o
  -2   3   5        309.94        367.36        10.15 o
  -1   3   5       3469.62       3517.84        26.55 o
   0   3   5       2710.74       2654.60        18.76 o
   1   3   5       2237.91       2331.74        18.07 o
   2   3   5       1030.27        973.80        17.84 o
   3   3   5       2003.19       2132.22        29.10 o
   4   3   5        899.01        898.86        30.79 o
   5   3   5         20.52         20.25         9.00 o
   6   3   5         75.38         66.79        13.43 o
   7   3   5        498.04        464.38        22.98 o
   8   3   5        705.61        666.57        27.60 o
   9   3   5          1.32          6.81        19.97 o
  -9   4   5          7.75         28.78        18.08 o
  -8   4   5        269.32        245.29        22.91 o
  -7   4   5         48.28         56.71        14.51 o
  -6   4   5        164.80        156.75        15.90 o
  -5   4   5       1096.03       1081.91        30.92 o
  -4   4   5        211.02        239.26        10.07 o
  -3   4   5        207.30        211.54         8.21 o
  -2   4   5         25.44         25.97         4.46 o
  -1   4   5      11427.20      11534.07        62.51 o
   0   4   5        228.73        186.02         4.39 o
   1   4   5      22033.81      23267.23        93.61 o
   2   4   5        426.03        482.51         8.10 o
   3   4   5       4840.59       5041.76        70.88 o
   4   4   5        626.54        597.19        13.64 o
   5   4   5       4350.68       4342.04        87.17 o
   6   4   5        382.56        361.82        19.39 o
   7   4   5        992.25        990.09        31.96 o
   8   4   5          9.15         37.34        16.64 o
   9   4   5        589.71        645.38        34.79 o
  -9   5   5        239.34        258.97        25.07 o
  -8   5   5         17.67         31.09        17.69 o
  -7   5   5        130.18        134.64        18.24 o
  -6   5   5         53.24         60.31        13.39 o
  -5   5   5        707.07        748.42        22.92 o
  -4   5   5        964.97        945.27        16.59 o
  -3   5   5       1169.19       1086.32        25.59 o
  -2   5   5         26.27         34.07         5.05 o
  -1   5   5          8.80         17.64         2.61 o
   0   5   5       2364.65       2468.55        25.12 o
   1   5   5       1719.63       1822.32        13.91 o
   2   5   5        874.17        922.78        11.47 o
   3   5   5         71.50         75.57         4.65 o
   4   5   5         66.12         55.69         5.13 o
   5   5   5          3.94         24.82        10.08 o
   6   5   5        378.88        391.64        20.06 o
   7   5   5        120.41        106.54        19.88 o
   8   5   5          9.46         33.04        15.55 o
   9   5   5         58.24         67.28        19.67 o
  -9   6   5          0.49         31.91        24.93 o
  -8   6   5         46.50         52.73        16.53 o
  -7   6   5         11.64         32.61        15.16 o
  -6   6   5        228.53        243.76        16.77 o
  -5   6   5         79.23         79.71        10.18 o
  -4   6   5       1055.99       1050.45        22.40 o
  -3   6   5       2095.50       2103.87        29.16 o
  -2   6   5       8345.58       8471.91        69.55 o
  -1   6   5       1034.31       1103.08        13.07 o
   0   6   5      16939.82      17714.14       105.23 o
   1   6   5        536.58        546.84        12.59 o
   2   6   5       2093.24       2128.62        31.76 o
   3   6   5       1143.10       1083.12        25.55 o
   4   6   5       4775.15       4633.60        49.14 o
   5   6   5         72.75         79.53        10.16 o
   6   6   5       1219.91       1215.62        51.52 o
   7   6   5        328.44        357.01        24.03 o
   8   6   5         78.33        105.93        15.76 o
   9   6   5         59.27         67.37        19.60 o
  -9   7   5         28.72         52.07        18.00 o
  -8   7   5        242.86        244.44        30.93 o
  -7   7   5        214.57        238.96        20.38 o
  -6   7   5       1108.23       1099.38        30.45 o
  -5   7   5         15.95         37.28         9.90 o
  -4   7   5       1656.44       1696.83        29.00 o
  -3   7   5         10.99         21.20         6.31 o
  -2   7   5       5226.40       5398.85        48.74 o
  -1   7   5       2527.89       2765.96        26.06 o
   0   7   5       2986.55       3322.45        40.08 o
   1   7   5        141.23        107.66         6.83 o
   2   7   5        144.84        133.78         4.81 o
   3   7   5         28.24         20.09         6.74 o
   4   7   5        142.02        137.65        10.08 o
   5   7   5        118.95        110.82        13.19 o
   6   7   5        142.49        167.36        15.44 o
   7   7   5         24.33         16.23        15.21 o
   8   7   5         56.75         60.83        14.86 o
   9   7   5          1.93         32.79        18.63 o
  -9   8   5         54.49         75.18        18.92 o
  -8   8   5         46.86         39.14        18.17 o
  -7   8   5        158.86        181.18        16.82 o
  -6   8   5         31.09         38.22        12.56 o
  -5   8   5        520.43        536.95        18.81 o
  -4   8   5        388.34        399.53        15.25 o
  -3   8   5       2328.09       2291.12        32.19 o
  -2   8   5       1198.00       1164.65        20.73 o
  -1   8   5       1980.98       1930.02        20.07 o
   0   8   5         96.69         97.34         7.34 o
   1   8   5       5786.68       5686.04        40.43 o
   2   8   5       4266.11       4321.54        42.53 o
   3   8   5       3329.14       3205.99        49.05 o
   4   8   5         97.09         78.81         9.50 o
   5   8   5        579.02        558.93        20.21 o
   6   8   5        207.99        251.55        17.27 o
   7   8   5        286.69        304.52        20.04 o
   8   8   5        485.54        472.93        30.11 o
   9   8   5          8.91         -2.06        19.04 o
  -9   9   5         17.87         22.75        25.78 o
  -8   9   5          2.02          2.41        15.40 o
  -7   9   5        469.56        505.71        24.23 o
  -6   9   5          0.72          2.81         9.90 o
  -5   9   5         15.20         29.24         9.78 o
  -4   9   5         47.86         54.42         9.21 o
  -3   9   5         60.70         50.55         7.53 o
  -2   9   5         67.88         51.63         6.70 o
  -1   9   5       2472.50       2393.86        27.56 o
   0   9   5        327.24        328.98        11.67 o
   1   9   5          2.53          4.56         4.49 o
   2   9   5        521.99        512.94        22.94 o
   3   9   5        283.90        268.22        11.55 o
   4   9   5         10.35          6.46         9.28 o
   5   9   5         87.01         83.66        11.45 o
   6   9   5         26.20         34.07        11.76 o
   7   9   5        301.86        303.93        20.36 o
   8   9   5          0.70        -11.48        17.40 o
  -9  10   5         30.76         27.88        26.79 o
  -8  10   5        225.14        261.85        29.04 o
  -7  10   5        127.41        132.27        19.33 o
  -6  10   5         60.10         62.25        11.60 o
  -5  10   5         70.41         56.60        11.67 o
  -4  10   5        724.44        715.02        20.37 o
  -3  10   5        401.82        367.79        14.28 o
  -2  10   5       3006.97       2925.84        33.64 o
  -1  10   5       2628.53       2621.95        32.45 o
   0  10   5        286.67        277.93        11.36 o
   1  10   5       1943.70       1823.31        25.73 o
   2  10   5       4726.83       4468.81        77.93 o
   3  10   5       3228.05       3122.15        63.36 o
   4  10   5        888.77        910.63        25.85 o
   5  10   5       1596.12       1619.89        35.89 o
   6  10   5         62.65         75.26        12.92 o
   7  10   5        213.48        208.04        17.82 o
   8  10   5        117.36        144.78        21.34 o
  -8  11   5         99.06        116.82        17.04 o
  -7  11   5         22.34         15.40        12.92 o
  -6  11   5        132.32        136.31        13.93 o
  -5  11   5         17.75          5.64         9.90 o
  -4  11   5        687.19        674.04        21.48 o
  -3  11   5         42.31         17.61         8.33 o
  -2  11   5       3220.14       3194.35        40.01 o
  -1  11   5        127.88        125.35         8.35 o
   0  11   5       1049.24       1009.79        28.45 o
   1  11   5        704.54        701.36        16.19 o
   2  11   5         90.34         89.96        12.22 o
   3  11   5       1216.17       1112.69        21.37 o
   4  11   5        376.09        367.24        20.18 o
   5  11   5        260.64        220.10        15.52 o
   6  11   5        433.62        408.03        25.41 o
   7  11   5          4.77         16.74        17.24 o
   8  11   5          1.93        -11.05        20.02 o
  -8  12   5         76.67         65.50        16.45 o
  -7  12   5         17.71         32.44        11.98 o
  -6  12   5        651.68        654.68        21.42 o
  -5  12   5        324.80        302.25        14.96 o
  -4  12   5        674.19        652.58        20.39 o
  -3  12   5       1190.65       1158.15        25.31 o
  -2  12   5        914.12        935.95        21.74 o
  -1  12   5        468.11        469.70        21.73 o
   0  12   5       9221.72       9148.18        89.99 o
   1  12   5        208.74        203.93        10.03 o
   2  12   5       1253.15       1104.13        33.10 o
   3  12   5       1045.11        972.56        24.36 o
   4  12   5        122.13        116.41        18.69 o
   5  12   5        971.44        931.42        29.45 o
   6  12   5        105.50         87.71        19.48 o
   7  12   5        655.99        644.94        35.07 o
   8  12   5          4.66        -20.12        20.12 o
  -8  13   5         31.51         45.04        21.51 o
  -7  13   5         95.54         88.99        13.70 o
  -6  13   5          1.33          7.67        14.51 o
  -5  13   5       1269.16       1266.15        33.01 o
  -4  13   5         56.62         61.05        10.22 o
  -3  13   5        443.61        443.56        17.09 o
  -2  13   5        180.41        190.07        13.21 o
  -1  13   5         24.62         28.91        11.74 o
   0  13   5         91.91         87.34         9.47 o
   1  13   5       1997.11       1959.79        32.47 o
   2  13   5        745.15        714.85        31.60 o
   3  13   5        107.84         84.26        10.05 o
   4  13   5         90.23         99.06        18.13 o
   5  13   5        390.32        342.33        20.16 o
   6  13   5         25.70         54.12        25.61 o
   7  13   5         17.07         43.87        25.68 o
   8  13   5         26.33        -13.67        21.88 o
  -8  14   5         69.18         80.41        18.25 o
  -7  14   5         41.33         35.87        14.40 o
  -6  14   5        170.82        176.10        14.08 o
  -5  14   5        808.19        809.18        25.12 o
  -4  14   5        835.53        827.05        24.07 o
  -3  14   5       2386.39       2357.23        44.20 o
  -2  14   5        253.09        275.71        19.20 o
  -1  14   5       6748.76       6684.73       112.43 o
   0  14   5        458.03        516.24        19.13 o
   1  14   5       3050.02       2989.60        42.47 o
   2  14   5        297.69        250.20        18.17 o
   3  14   5       1309.56       1193.74        45.05 o
   4  14   5         51.99         38.69        16.33 o
   5  14   5       1729.80       1640.33        49.20 o
   6  14   5        453.00        479.58        37.61 o
   7  14   5        277.03        267.44        26.70 o
  -7  15   5        188.83        198.36        18.02 o
  -6  15   5        651.82        653.56        23.02 o
  -5  15   5          7.16         -6.88        10.68 o
  -4  15   5       1153.78       1164.70        29.06 o
  -3  15   5        108.23        133.97        19.94 o
  -2  15   5         89.34         76.37        11.80 o
  -1  15   5         59.25         50.34        13.86 o
   0  15   5        111.51        108.45        18.34 o
   1  15   5         12.14         15.92        10.29 o
   2  15   5        181.67        159.32        14.89 o
   3  15   5        559.84        496.53        26.16 o
   4  15   5          4.90          7.36        16.87 o
   5  15   5          8.25          9.29        15.42 o
   6  15   5          2.82         13.68        46.98 o
   7  15   5         61.54         67.51        20.96 o
  -7  16   5         26.52        -15.59        15.59 o
  -6  16   5          7.32         13.84        11.74 o
  -5  16   5        104.95         89.73        13.29 o
  -4  16   5         79.27        104.02        17.14 o
  -3  16   5        864.55        805.01        27.61 o
  -2  16   5       1062.43       1104.85        30.63 o
  -1  16   5        212.60        221.04        20.84 o
   0  16   5       1645.09       1654.22        54.70 o
   1  16   5        771.77        765.67        31.08 o
   2  16   5       3346.48       3320.55        56.44 o
   3  16   5        669.97        618.59        25.12 o
   4  16   5       1120.53       1025.12        47.45 o
   5  16   5        646.42        635.70        34.60 o
   6  16   5        469.20        449.62        39.52 o
   7  16   5          2.19          0.44        18.72 o
  -7  17   5         58.46         55.27        15.56 o
  -6  17   5        538.47        521.00        27.96 o
  -5  17   5          7.18         30.51        14.52 o
  -4  17   5        133.39        123.66        15.48 o
  -3  17   5        219.99        200.62        17.22 o
  -2  17   5        379.77        330.25        18.95 o
  -1  17   5       1904.93       1826.42        48.49 o
   0  17   5         27.60         21.70        17.55 o
   1  17   5        300.87        318.52        22.36 o
   2  17   5          4.06         14.70        11.99 o
   3  17   5          2.26         -6.43        14.31 o
   4  17   5        234.27        216.45        21.84 o
   5  17   5         94.84         83.85        18.59 o
   6  17   5        155.05        157.43        29.90 o
  -6  18   5        146.70        126.12        19.13 o
  -5  18   5         32.52         29.45        14.71 o
  -4  18   5        251.98        225.35        18.93 o
  -3  18   5       1494.23       1544.57        40.36 o
  -2  18   5        179.20        159.78        15.37 o
  -1  18   5       1041.20       1048.80        45.15 o
   0  18   5        162.81        160.09        23.80 o
   1  18   5       1967.32       1921.34        49.82 o
   2  18   5        691.42        703.89        27.33 o
   3  18   5       1994.76       1932.93        61.57 o
   4  18   5        169.24        123.58        18.83 o
   5  18   5        411.07        379.68        29.40 o
   6  18   5          6.70        -17.35        25.75 o
  -6  19   5        407.64        410.72        26.93 o
  -5  19   5         65.98         45.51        15.35 o
  -4  19   5         90.65         84.55        15.39 o
  -3  19   5         45.17         63.05        13.84 o
  -2  19   5        274.38        270.77        19.04 o
  -1  19   5         21.43         11.09        21.20 o
   0  19   5         18.22         24.95        18.61 o
   1  19   5         71.36         99.77        27.28 o
   2  19   5          7.08          0.30        18.91 o
   3  19   5          5.56         24.53        15.68 o
   4  19   5        147.19         94.58        27.51 o
   5  19   5         62.10         51.17        16.09 o
   6  19   5        205.24        219.37        33.54 o
  -5  20   5          4.71          8.87        23.91 o
  -4  20   5        456.58        420.63        25.21 o
  -3  20   5        464.63        469.19        25.12 o
  -2  20   5        893.01        915.47        32.02 o
  -1  20   5          2.71        -15.31        20.94 o
   0  20   5       1770.47       1841.53        65.37 o
   1  20   5          1.91         20.48        19.53 o
   2  20   5       1476.66       1463.53        46.65 o
   3  20   5         11.84         39.22        14.66 o
   4  20   5        468.82        411.14        30.03 o
   5  20   5         54.57         -2.33        16.13 o
  -5  21   5         96.51         66.98        27.86 o
  -4  21   5        204.34        223.08        21.55 o
  -3  21   5        102.46        124.77        17.63 o
  -2  21   5         29.96         28.36        16.97 o
  -1  21   5         18.70         23.68        22.10 o
   0  21   5        219.01        236.07        41.76 o
   1  21   5         56.54         69.85        23.16 o
   2  21   5        152.40        199.11        22.67 o
   3  21   5         45.44         96.24        17.35 o
   4  21   5        160.14        100.34        19.71 o
  -4  22   5         20.76         21.39        19.74 o
  -3  22   5        216.16        277.46        27.74 o
  -2  22   5          0.88         30.92        18.71 o
  -1  22   5       1242.14       1252.69        58.07 o
   0  22   5         87.96         88.65        23.75 o
   1  22   5        728.82        720.33        45.55 o
   2  22   5        301.15        390.14        28.75 o
   3  22   5        416.51        473.66        31.59 o
   4  22   5         54.54         84.45        20.38 o
  -3  23   5         90.37        104.52        22.99 o
  -2  23   5        115.11        179.91        60.50 o
  -1  23   5         23.62          3.22        34.73 o
   0  23   5         94.90         75.29        23.54 o
   1  23   5          7.34         27.31        22.70 o
   2  23   5         44.44        107.83        40.21 o
   3  23   5        107.36        186.80        33.03 o
  -2  24   5        172.22        224.51        95.66 o
  -1  24   5          3.04          1.89        22.91 o
   0  24   5        564.70        512.74        41.28 o
   1  24   5         81.15        112.03        28.19 o
   2  24   5        419.40        456.20        47.14 o
  -8   0   6         77.36         46.63        39.01 o
  -6   0   6       1205.50       1266.74        63.39 o
  -4   0   6       2744.84       2744.17        83.08 o
  -2   0   6      16051.13      16453.68       344.94 o
   0   0   6      22279.14      23038.04       162.17 o
   2   0   6       2709.75       2851.47        34.53 o
   4   0   6       3987.47       4081.28        43.71 o
   6   0   6        459.44        472.07        22.96 o
   8   0   6        102.78         86.04        39.05 o
  -9   1   6        119.67         81.11        16.69 o
  -8   1   6        508.01        433.20        27.30 o
  -7   1   6          0.88        -15.74        15.74 o
  -6   1   6        183.44        171.08        16.69 o
  -5   1   6        735.68        732.39        32.86 o
  -4   1   6        334.68        332.87        22.36 o
  -3   1   6          2.29         11.60        10.25 o
  -2   1   6         41.61         62.27         7.60 o
  -1   1   6        588.94        608.03        11.39 o
   0   1   6        834.19        956.42        14.69 o
   1   1   6          9.42          9.00         3.28 o
   2   1   6       1468.98       1530.25        13.93 o
   3   1   6       2576.35       2598.32        21.39 o
   4   1   6        124.43        128.59         5.31 o
   5   1   6        585.19        557.05        10.87 o
   6   1   6         95.21         88.58         9.20 o
   7   1   6        313.09        298.94        16.78 o
   8   1   6         40.78         32.90        11.98 o
   9   1   6         75.45        103.48        20.62 o
  -9   2   6         22.54         42.43        19.34 o
  -8   2   6        126.53        119.21        29.48 o
  -7   2   6        287.88        333.34        22.99 o
  -6   2   6        165.04        169.88        21.63 o
  -5   2   6       1451.22       1384.38        45.28 o
  -4   2   6        705.07        710.52        23.92 o
  -3   2   6       1856.33       1806.15        35.53 o
  -2   2   6        415.10        427.47        11.71 o
  -1   2   6       2577.93       2248.50        28.50 o
   0   2   6          2.53          2.66         3.14 o
   1   2   6       1194.82        940.91        16.14 o
   2   2   6        545.15        571.27         9.74 o
   3   2   6       3912.53       3851.03        65.31 o
   4   2   6       1039.19       1045.44        27.22 o
   5   2   6       2738.72       2700.44        51.86 o
   6   2   6         18.78         18.68         9.17 o
   7   2   6         22.12          3.82        10.29 o
   8   2   6         77.75        103.71        14.25 o
   9   2   6          1.77          8.34        23.26 o
  -9   3   6          0.85         13.95        17.48 o
  -8   3   6        273.57        266.50        23.88 o
  -7   3   6        123.75        140.47        17.49 o
  -6   3   6        223.38        245.37        20.00 o
  -5   3   6        115.65        120.89        13.86 o
  -4   3   6        300.57        323.17        20.70 o
  -3   3   6        689.70        709.50        19.23 o
  -2   3   6          6.61          5.19         4.48 o
  -1   3   6       2179.41       2458.63        23.59 o
   0   3   6       1075.26       1102.28        16.33 o
   1   3   6        927.41        807.94        16.85 o
   2   3   6        152.74        130.15         6.10 o
   3   3   6         46.66         62.41         4.48 o
   4   3   6       1530.73       1586.49        42.31 o
   5   3   6       1266.90       1294.73        38.79 o
   6   3   6       1126.31       1140.70        33.33 o
   7   3   6        331.49        283.57        19.01 o
   8   3   6        404.36        422.71        21.43 o
   9   3   6          5.96         31.04        18.38 o
  -9   4   6          3.68          4.09        16.75 o
  -8   4   6         14.23         36.68        19.38 o
  -7   4   6         71.38         81.26        15.78 o
  -6   4   6        301.12        288.52        20.42 o
  -5   4   6        137.97        131.55        14.67 o
  -4   4   6       3565.79       3492.89        65.66 o
  -3   4   6       1420.53       1323.19        26.27 o
  -2   4   6        634.33        559.12        13.45 o
  -1   4   6        314.89        344.35         8.34 o
   0   4   6        771.78        668.94         9.79 o
   1   4   6       2172.23       2269.84        17.10 o
   2   4   6       9760.29       9210.33        65.15 o
   3   4   6        450.79        449.72        10.23 o
   4   4   6       2581.45       2580.28        35.98 o
   5   4   6        251.50        245.43        18.30 o
   6   4   6       2690.07       2784.52        70.24 o
   7   4   6         48.99         67.74        14.10 o
   8   4   6        558.54        587.04        31.89 o
   9   4   6          1.15         20.90        14.75 o
  -9   5   6          7.94         40.47        18.93 o
  -8   5   6         66.52        113.42        27.12 o
  -7   5   6        102.85        104.12        20.99 o
  -6   5   6        147.38        157.01        17.18 o
  -5   5   6        186.66        177.52        15.76 o
  -4   5   6          4.80         21.00         5.10 o
  -3   5   6        161.72        152.86         7.64 o
  -2   5   6          6.66         16.13         5.72 o
  -1   5   6        886.50        971.79        13.47 o
   0   5   6       3139.66       3215.75        25.38 o
   1   5   6        333.93        335.91         6.39 o
   2   5   6         17.19         16.67         3.00 o
   3   5   6         77.10         55.92         4.52 o
   4   5   6        152.78        170.23        11.05 o
   5   5   6         13.37         16.43         9.55 o
   6   5   6        980.36       1030.81        36.50 o
   7   5   6          1.86          8.38        12.62 o
   8   5   6        241.18        227.98        22.65 o
   9   5   6          1.03         -0.61        18.28 o
  -9   6   6        347.97        424.74        44.36 o
  -8   6   6          1.46          6.08        15.32 o
  -7   6   6        962.61        955.28        35.99 o
  -6   6   6        224.07        241.34        20.10 o
  -5   6   6       1995.64       1995.35        38.76 o
  -4   6   6         31.60         37.47         8.72 o
  -3   6   6       8518.27       8554.94        83.19 o
  -2   6   6        269.77        248.06         9.89 o
  -1   6   6       2392.02       2357.53        24.68 o
   0   6   6        598.52        588.09        10.44 o
   1   6   6       3555.12       3316.88        24.42 o
   2   6   6         32.75         28.98         2.66 o
   3   6   6       3385.89       3357.42        41.60 o
   4   6   6       1881.41       1905.89        37.14 o
   5   6   6        191.70        210.87        12.20 o
   6   6   6        298.18        306.44        16.84 o
   7   6   6        289.94        305.47        19.81 o
   8   6   6          3.82         16.00        14.14 o
   9   6   6          1.60         -7.18        20.20 o
  -9   7   6          2.09         52.36        29.70 o
  -8   7   6         17.46         31.48        20.90 o
  -7   7   6          9.10         44.65        15.92 o
  -6   7   6          2.04         -4.65        12.57 o
  -5   7   6        309.58        350.18        19.07 o
  -4   7   6         73.26         76.48         9.26 o
  -3   7   6         37.20         50.46         7.83 o
  -2   7   6       1883.12       2004.13        34.84 o
  -1   7   6          1.77          5.74         3.49 o
   0   7   6        838.09        856.56        14.51 o
   1   7   6        280.64        310.34         7.67 o
   2   7   6         32.04         32.36         3.11 o
   3   7   6       1829.86       1871.49        28.80 o
   4   7   6         95.82         87.99         8.96 o
   5   7   6        363.95        368.82        15.63 o
   6   7   6        690.55        674.23        25.68 o
   7   7   6        345.47        364.99        28.66 o
   8   7   6          8.01          8.94        13.42 o
  -9   8   6          0.57         -4.19        16.64 o
  -8   8   6        156.05        190.62        22.00 o
  -7   8   6        274.02        266.75        23.10 o
  -6   8   6        695.45        708.65        25.74 o
  -5   8   6        912.69        900.33        24.21 o
  -4   8   6        431.96        418.19        15.97 o
  -3   8   6         20.14         14.35         4.36 o
  -2   8   6       1074.33        962.35        19.31 o
  -1   8   6       3057.69       3080.66        31.12 o
   0   8   6       6792.23       6798.98        51.20 o
   1   8   6       1427.93       1473.23        18.46 o
   2   8   6       2824.75       2695.25        24.62 o
   3   8   6        654.58        602.84        22.76 o
   4   8   6       1251.88       1237.91        26.12 o
   5   8   6       1175.85       1152.57        29.09 o
   6   8   6        464.37        473.60        22.30 o
   7   8   6          7.81          4.57        12.38 o
   8   8   6         82.59         56.45        17.45 o
  -9   9   6         11.95         21.86        17.86 o
  -8   9   6          6.26         23.73        17.45 o
  -7   9   6         60.20         65.78        22.08 o
  -6   9   6         44.40         63.78        12.29 o
  -5   9   6         69.28         78.10        10.76 o
  -4   9   6        189.49        187.45        12.32 o
  -3   9   6        260.28        230.51        13.37 o
  -2   9   6        703.69        696.37        22.09 o
  -1   9   6         82.83         82.23         6.20 o
   0   9   6        135.84        159.83         9.25 o
   1   9   6        754.99        729.70        15.53 o
   2   9   6       1664.32       1697.29        21.80 o
   3   9   6       1278.18       1206.27        31.47 o
   4   9   6       2382.09       2280.28        46.85 o
   5   9   6        224.81        224.44        15.29 o
   6   9   6        285.80        292.54        18.97 o
   7   9   6        264.25        255.47        19.67 o
   8   9   6        667.06        631.17        34.85 o
  -8  10   6         60.80         73.91        18.88 o
  -7  10   6        399.07        398.96        23.27 o
  -6  10   6        135.64        158.72        14.69 o
  -5  10   6       1037.96       1026.20        31.72 o
  -4  10   6        169.16        158.81        11.74 o
  -3  10   6        574.30        495.09        22.51 o
  -2  10   6        824.68        796.90        14.65 o
  -1  10   6       3567.18       3581.28        36.48 o
   0  10   6        943.59        977.88        17.54 o
   1  10   6        136.53        141.38         9.11 o
   2  10   6       3332.14       3208.89        42.87 o
   3  10   6        290.19        279.53        18.03 o
   4  10   6       2583.56       2343.09        47.54 o
   5  10   6        725.68        699.72        24.65 o
   6  10   6        106.93         86.26        18.62 o
   7  10   6          3.80          9.73        12.93 o
   8  10   6          3.78        -14.97        18.29 o
  -8  11   6         15.30         22.09        17.34 o
  -7  11   6         64.62         92.96        15.93 o
  -6  11   6          0.01         -1.78        10.52 o
  -5  11   6         82.64         78.53        11.77 o
  -4  11   6         55.74         41.84         9.20 o
  -3  11   6         34.89         34.22         8.15 o
  -2  11   6       1756.07       1710.22        26.83 o
  -1  11   6       1620.48       1633.49        26.04 o
   0  11   6        121.91        141.40         8.05 o
   1  11   6        866.01        826.38        19.81 o
   2  11   6        444.30        452.35        18.58 o
   3  11   6        580.14        508.59        22.77 o
   4  11   6          4.57          7.78        12.28 o
   5  11   6        473.54        465.14        21.90 o
   6  11   6         54.07         42.22        14.37 o
   7  11   6        306.16        264.73        20.18 o
   8  11   6        105.47         56.79        20.58 o
  -8  12   6        120.06        142.23        21.09 o
  -7  12   6         67.27         83.93        15.99 o
  -6  12   6        295.04        308.89        18.28 o
  -5  12   6        449.65        462.21        18.02 o
  -4  12   6        165.66        150.50        11.42 o
  -3  12   6       1076.70       1123.50        23.44 o
  -2  12   6       1721.33       1713.06        29.99 o
  -1  12   6        169.16        172.33        10.08 o
   0  12   6       4711.28       4674.29        68.72 o
   1  12   6        571.57        582.39        17.35 o
   2  12   6       3930.20       3673.28        69.62 o
   3  12   6         88.72        101.15        13.43 o
   4  12   6       2189.22       2126.40        61.01 o
   5  12   6         13.41         19.66        13.06 o
   6  12   6        159.23        178.37        19.55 o
   7  12   6        335.90        332.12        27.30 o
   8  12   6         27.36         -3.05        18.92 o
  -8  13   6         60.50         85.75        18.64 o
  -7  13   6          6.02          0.47        11.59 o
  -6  13   6         90.35         88.02        12.46 o
  -5  13   6          8.86          3.29         9.83 o
  -4  13   6         11.63         13.00         9.33 o
  -3  13   6        237.56        222.59        12.61 o
  -2  13   6        224.37        244.13        13.06 o
  -1  13   6         62.05         66.08         8.03 o
   0  13   6       1637.63       1654.07        32.85 o
   1  13   6         51.44         46.77         7.38 o
   2  13   6       2628.68       2377.62        44.29 o
   3  13   6         27.02         37.71        15.46 o
   4  13   6        599.68        576.13        33.79 o
   5  13   6         66.87         58.89        12.65 o
   6  13   6        948.80        966.80        38.24 o
   7  13   6          0.20         27.85        19.68 o
  -8  14   6         29.42         39.14        16.33 o
  -7  14   6         75.99         70.22        13.07 o
  -6  14   6        221.19        219.27        15.32 o
  -5  14   6        443.23        422.99        18.19 o
  -4  14   6       2325.42       2336.67        37.20 o
  -3  14   6       2587.44       2636.34        37.91 o
  -2  14   6       2535.61       2603.43        39.43 o
  -1  14   6       1237.16       1273.78        25.70 o
   0  14   6        760.52        770.65        23.36 o
   1  14   6       2655.59       2695.23        60.32 o
   2  14   6       1793.69       1684.76        37.78 o
   3  14   6        358.20        342.68        24.87 o
   4  14   6        860.89        791.28        55.37 o
   5  14   6         17.88          5.94        15.57 o
   6  14   6        572.94        508.44        38.94 o
   7  14   6        287.36        279.71        28.09 o
  -7  15   6         48.23         42.58        14.93 o
  -6  15   6        111.08        104.97        16.86 o
  -5  15   6         12.44         25.14        11.03 o
  -4  15   6         26.21         32.71        10.14 o
  -3  15   6        423.92        458.51        19.14 o
  -2  15   6         41.29         39.77         9.30 o
  -1  15   6         18.96         17.20         7.99 o
   0  15   6        645.69        630.99        24.37 o
   1  15   6        275.59        329.62        22.65 o
   2  15   6          0.48         17.04        13.35 o
   3  15   6         24.45         11.13        11.83 o
   4  15   6        188.07        162.01        37.24 o
   5  15   6        589.29        594.40        32.99 o
   6  15   6        149.13        154.39        29.91 o
   7  15   6        140.50        118.17        22.58 o
  -7  16   6        256.56        260.30        20.70 o
  -6  16   6          7.03         16.60        11.58 o
  -5  16   6        881.16        932.21        26.32 o
  -4  16   6        863.60        826.53        26.66 o
  -3  16   6        667.56        684.95        23.21 o
  -2  16   6       1469.57       1423.72        30.88 o
  -1  16   6       2349.08       2439.24        38.13 o
   0  16   6        497.87        465.58        22.26 o
   1  16   6       1566.03       1599.86        44.93 o
   2  16   6       1030.80       1019.78        31.34 o
   3  16   6       1397.16       1432.19        49.31 o
   4  16   6         23.87         15.68        16.10 o
   5  16   6        862.84        878.54        39.81 o
   6  16   6         96.34        129.29        29.04 o
  -7  17   6         43.74         85.64        16.60 o
  -6  17   6          2.49         11.59        11.78 o
  -5  17   6        924.54        880.98        29.76 o
  -4  17   6         41.34         55.09        13.61 o
  -3  17   6        210.15        187.27        14.89 o
  -2  17   6          1.59         -3.74         9.66 o
  -1  17   6          0.15          5.70         8.71 o
   0  17   6          4.41         13.63        17.98 o
   1  17   6          5.75          7.35        13.82 o
   2  17   6        288.82        288.14        22.22 o
   3  17   6        235.91        217.87        21.21 o
   4  17   6        552.52        521.84        30.45 o
   5  17   6         87.15         85.95        19.13 o
   6  17   6         72.34         75.15        25.87 o
  -6  18   6        331.81        326.63        21.94 o
  -5  18   6        175.85        169.10        16.56 o
  -4  18   6        689.35        704.13        26.20 o
  -3  18   6          2.68        -12.01        12.01 o
  -2  18   6       1544.86       1522.24        33.62 o
  -1  18   6        151.77        153.52        17.22 o
   0  18   6       1561.04       1517.98        99.03 o
   1  18   6        277.35        309.77        24.21 o
   2  18   6        224.33        222.04        21.72 o
   3  18   6        193.82        208.70        23.12 o
   4  18   6       1544.99       1644.01        63.17 o
   5  18   6         48.40         41.08        17.22 o
   6  18   6        384.39        377.52        38.93 o
  -6  19   6          6.51         -2.41        15.64 o
  -5  19   6         96.60         82.93        15.10 o
  -4  19   6          3.70        -16.45        16.45 o
  -3  19   6         26.69         11.50        14.15 o
  -2  19   6          3.80          6.74        13.91 o
  -1  19   6         81.28         60.47        31.03 o
   0  19   6        194.47        173.87        26.88 o
   1  19   6         40.37         65.78        23.10 o
   2  19   6        249.54        282.32        24.12 o
   3  19   6        821.62        835.83        32.42 o
   4  19   6         30.18         27.41        18.28 o
   5  19   6        101.73         43.74        24.97 o
  -5  20   6        495.53        414.63        27.16 o
  -4  20   6         19.53         12.79        15.89 o
  -3  20   6       1121.40       1141.48        38.13 o
  -2  20   6        125.38        130.38        16.39 o
  -1  20   6       1986.88       2120.32       114.42 o
   0  20   6        124.27        113.32        24.69 o
   1  20   6       2375.30       2380.40        76.58 o
   2  20   6        167.12        142.91        31.74 o
   3  20   6       1241.85       1238.57        38.74 o
   4  20   6        113.28        115.89        18.31 o
   5  20   6        143.37         88.00        21.75 o
  -4  21   6          7.44        -17.08        19.63 o
  -3  21   6         61.06         93.64        22.71 o
  -2  21   6          0.30         24.46        18.40 o
  -1  21   6          9.68        -13.75        22.52 o
   0  21   6          1.78          9.61        21.11 o
   1  21   6        128.47        114.53        25.36 o
   2  21   6        100.77        104.46        25.11 o
   3  21   6          3.36         19.73        17.62 o
   4  21   6        144.69        154.14        19.29 o
  -4  22   6        603.30        661.71        37.08 o
  -3  22   6          6.82         43.78        20.50 o
  -2  22   6        751.10        794.13        50.48 o
  -1  22   6         27.94         12.02        24.42 o
   0  22   6        570.18        582.36        79.13 o
   1  22   6          6.36        -17.64        24.65 o
   2  22   6       1718.60       1734.71        53.79 o
   3  22   6          0.38         37.79        25.45 o
  -3  23   6          4.62         28.47        19.11 o
  -2  23   6        127.59        222.89        34.16 o
  -1  23   6        108.55        102.75        47.91 o
   0  23   6        427.68        428.78        38.34 o
   1  23   6        131.94        110.55        24.96 o
   2  23   6        193.91        253.33        37.65 o
  -1  24   6        279.85        242.94        33.64 o
   0  24   6         24.56          3.09        23.67 o
  -9   0   7        193.27        207.83        29.80 o
  -7   0   7        142.67        130.29        22.89 o
  -5   0   7       1361.28       1435.46        65.94 o
  -3   0   7       4548.36       4595.45       109.72 o
  -1   0   7       2810.88       2738.01        35.58 o
   1   0   7       6795.19       6591.59        84.44 o
   3   0   7        984.91       1004.29        16.71 o
   5   0   7       1689.59       1723.03        40.17 o
   7   0   7         42.81         62.96        18.35 o
   9   0   7         20.65         59.82        42.15 o
  -9   1   7          3.31        -16.38        16.38 o
  -8   1   7          6.36         -0.90        15.01 o
  -7   1   7          0.78        -13.12        19.75 o
  -6   1   7        206.29        194.97        17.61 o
  -5   1   7        325.06        321.24        19.56 o
  -4   1   7        151.34        164.83        27.29 o
  -3   1   7       1500.14       1552.25        35.88 o
  -2   1   7          5.52          3.67         4.98 o
  -1   1   7       3792.05       3919.84        39.05 o
   0   1   7       2703.94       2574.81        27.07 o
   1   1   7       2519.85       2550.41        40.66 o
   2   1   7         49.99         50.45         3.25 o
   3   1   7       2046.52       2035.98        21.39 o
   4   1   7        956.05        979.57        13.47 o
   5   1   7       3586.02       3604.20        49.07 o
   6   1   7        874.73        858.75        27.62 o
   7   1   7       1011.44        977.94        27.45 o
   8   1   7        159.61        174.22        17.30 o
   9   1   7         70.80        144.65        32.75 o
  -9   2   7          0.02        -12.85        16.50 o
  -8   2   7        598.27        577.10        31.77 o
  -7   2   7        178.40        175.38        19.55 o
  -6   2   7        208.68        206.04        18.76 o
  -5   2   7         26.39         22.39        17.88 o
  -4   2   7        700.27        642.90        23.37 o
  -3   2   7        858.78        880.07        22.11 o
  -2   2   7       1052.14        943.89        18.15 o
  -1   2   7         43.43         31.54         3.81 o
   0   2   7       1832.49       1705.35        25.92 o
   1   2   7        673.52        683.15        10.84 o
   2   2   7       1066.12       1047.83        27.01 o
   3   2   7       1335.24       1322.63        18.20 o
   4   2   7         21.68         16.52         4.21 o
   5   2   7        808.29        804.10        16.22 o
   6   2   7         13.58         12.70         8.75 o
   7   2   7        108.63         94.65        12.26 o
   8   2   7         12.66         38.16        12.36 o
   9   2   7         21.86         35.79        28.13 o
  -9   3   7         12.09         26.52        18.38 o
  -8   3   7        127.38        122.49        22.99 o
  -7   3   7          6.20         -1.15        14.38 o
  -6   3   7          0.45        -14.74        18.61 o
  -5   3   7        376.74        368.11        21.05 o
  -4   3   7        386.72        358.91        19.79 o
  -3   3   7        582.05        647.13        19.15 o
  -2   3   7       2355.40       2251.37        28.82 o
  -1   3   7       3379.88       3517.76        28.79 o
   0   3   7        167.80        173.79         7.37 o
   1   3   7       1598.08       1615.66        19.21 o
   2   3   7       4629.60       4622.91        36.25 o
   3   3   7         73.23         67.46         6.08 o
   4   3   7        797.51        819.39        27.26 o
   5   3   7       2082.64       2081.75        36.42 o
   6   3   7        132.33        122.90        11.38 o
   7   3   7        579.75        569.34        21.76 o
   8   3   7        366.22        380.88        22.09 o
  -9   4   7         40.17         67.69        25.19 o
  -8   4   7         35.56         69.24        22.43 o
  -7   4   7        792.80        780.43        41.01 o
  -6   4   7         40.23         66.22        15.84 o
  -5   4   7        761.65        753.97        31.00 o
  -4   4   7          1.35          7.47         6.71 o
  -3   4   7        824.22        807.14        21.56 o
  -2   4   7       1290.53       1285.59        21.57 o
  -1   4   7       6777.15       6684.89        48.12 o
   0   4   7          4.46         13.00         5.32 o
   1   4   7       1539.57       1585.26        18.83 o
   2   4   7        849.72        859.95        11.27 o
   3   4   7       1227.49       1200.07        19.54 o
   4   4   7        345.36        354.21        12.35 o
   5   4   7        351.60        354.02        16.45 o
   6   4   7        188.90        185.77        15.94 o
   7   4   7          9.77         18.07        11.36 o
   8   4   7         73.79         79.35        16.30 o
  -9   5   7        105.42        118.23        30.22 o
  -8   5   7          0.92         40.31        17.84 o
  -7   5   7         17.04         30.95        15.75 o
  -6   5   7         20.31         44.86        15.76 o
  -5   5   7         24.83         36.87        13.02 o
  -4   5   7        575.93        555.21        22.49 o
  -3   5   7       2050.36       2060.05        34.83 o
  -2   5   7       2123.08       2178.54        28.83 o
  -1   5   7       1931.62       2070.56        30.85 o
   0   5   7          6.69          3.41         3.21 o
   1   5   7       1445.03       1476.72        16.30 o
   2   5   7       1085.43       1156.55        18.66 o
   3   5   7       6203.45       6097.69        84.85 o
   4   5   7         43.11         49.34         7.03 o
   5   5   7       1760.24       1796.03        64.28 o
   6   5   7         14.03         22.51        11.87 o
   7   5   7       1452.70       1440.94        39.91 o
   8   5   7        310.48        313.41        25.32 o
  -9   6   7        139.74        130.76        25.02 o
  -8   6   7        208.32        228.37        25.66 o
  -7   6   7         46.96         61.45        19.79 o
  -6   6   7       1128.42       1222.85        38.51 o
  -5   6   7        505.87        533.91        22.22 o
  -4   6   7       1032.96       1043.30        27.54 o
  -3   6   7       1460.36       1434.00        27.02 o
  -2   6   7       6765.44       6622.89        74.15 o
  -1   6   7        572.54        601.51        14.08 o
   0   6   7       1779.17       1742.81        22.00 o
   1   6   7       2176.27       2090.57        22.32 o
   2   6   7        713.95        654.01        13.96 o
   3   6   7        610.01        581.32        12.14 o
   4   6   7       1549.35       1542.29        25.21 o
   5   6   7        174.99        189.09        11.04 o
   6   6   7         10.34         37.77        11.67 o
   7   6   7          4.28          5.57        15.42 o
   8   6   7         12.34         19.02        24.72 o
  -9   7   7          0.65         45.13        21.18 o
  -8   7   7         38.29         95.02        27.34 o
  -7   7   7         20.45         35.97        15.68 o
  -6   7   7        242.98        238.47        20.36 o
  -5   7   7        300.03        280.14        17.35 o
  -4   7   7       1194.05       1223.44        33.07 o
  -3   7   7        500.57        467.63        13.74 o
  -2   7   7        736.60        761.08        20.60 o
  -1   7   7        453.73        480.79        12.83 o
   0   7   7       3502.33       3583.50        34.54 o
   1   7   7         25.87         20.07         4.81 o
   2   7   7       1593.03       1461.06        38.60 o
   3   7   7       1125.87       1149.62        26.65 o
   4   7   7       1753.37       1785.77        35.88 o
   5   7   7         12.00         16.88         8.45 o
   6   7   7       1344.18       1358.95        32.79 o
   7   7   7         73.69         80.51        14.77 o
   8   7   7         55.56         75.80        15.99 o
  -9   8   7         10.26         41.74        22.70 o
  -8   8   7        152.59        169.00        20.84 o
  -7   8   7          5.74         12.16        15.86 o
  -6   8   7        311.50        292.40        22.42 o
  -5   8   7        366.50        373.06        19.42 o
  -4   8   7       2499.72       2514.00        39.77 o
  -3   8   7       1044.71       1003.70        18.58 o
  -2   8   7        204.40        203.35        12.40 o
  -1   8   7       1970.20       2026.22        27.26 o
   0   8   7       1721.66       1730.60        26.77 o
   1   8   7       2775.30       2784.72        32.64 o
   2   8   7       1386.21       1346.37        19.18 o
   3   8   7        262.88        251.13        12.53 o
   4   8   7         51.73         51.41         8.10 o
   5   8   7        387.87        361.45        16.29 o
   6   8   7        376.55        389.12        21.57 o
   7   8   7        247.68        199.33        18.02 o
   8   8   7          0.58         -7.34        16.86 o
  -8   9   7          0.52         18.02        17.33 o
  -7   9   7         20.23         45.27        19.46 o
  -6   9   7          1.26         12.32        12.50 o
  -5   9   7        488.08        474.35        19.11 o
  -4   9   7         28.94         25.04         8.66 o
  -3   9   7        174.19        148.31         7.72 o
  -2   9   7         28.11         27.88         5.69 o
  -1   9   7       3293.97       3254.50        39.27 o
   0   9   7        698.74        711.70        20.48 o
   1   9   7       4690.91       4789.69        45.18 o
   2   9   7        643.13        620.14        16.83 o
   3   9   7        805.14        801.40        21.05 o
   4   9   7         44.58         31.18         8.00 o
   5   9   7       1842.10       1838.47        43.49 o
   6   9   7         37.36         21.52        12.35 o
   7   9   7        204.05        214.26        19.11 o
   8   9   7         45.62         48.48        19.49 o
  -8  10   7         32.02         49.86        17.75 o
  -7  10   7         17.38         42.58        16.32 o
  -6  10   7        163.65        157.47        14.64 o
  -5  10   7        133.69        140.78        12.87 o
  -4  10   7       3483.64       3474.53        62.60 o
  -3  10   7       1356.87       1291.29        33.34 o
  -2  10   7        544.30        567.04        15.30 o
  -1  10   7        588.72        613.23        14.99 o
   0  10   7        187.74        182.09        12.31 o
   1  10   7         22.96         21.25         7.91 o
   2  10   7        848.19        805.28        17.70 o
   3  10   7         12.58         18.15        10.07 o
   4  10   7         14.24         15.67         9.59 o
   5  10   7         16.87         10.07        11.60 o
   6  10   7        559.97        540.78        26.51 o
   7  10   7         24.67         12.75        13.79 o
   8  10   7          3.00         -9.65        19.05 o
  -8  11   7         10.65         31.08        17.68 o
  -7  11   7          0.24         -2.29        16.69 o
  -6  11   7        207.39        206.70        16.39 o
  -5  11   7         39.69         27.77        10.34 o
  -4  11   7        469.74        448.80        18.14 o
  -3  11   7       1236.60       1261.90        24.51 o
  -2  11   7        809.56        810.50        18.75 o
  -1  11   7        164.77        171.49         9.34 o
   0  11   7        236.79        234.71        15.82 o
   1  11   7        143.63        148.36        10.69 o
   2  11   7         33.01         29.80         8.93 o
   3  11   7        189.39        198.12        14.35 o
   4  11   7        772.85        810.35        26.26 o
   5  11   7        449.62        450.23        26.64 o
   6  11   7        718.36        791.78        34.54 o
   7  11   7         80.87         63.51        15.70 o
  -8  12   7         29.64         87.85        24.18 o
  -7  12   7        151.87        191.98        19.65 o
  -6  12   7        521.09        541.63        22.81 o
  -5  12   7        533.01        526.96        32.25 o
  -4  12   7        179.78        195.80        12.70 o
  -3  12   7       1544.40       1524.10        27.73 o
  -2  12   7       3000.83       3052.31        37.92 o
  -1  12   7       1859.02       1937.17        29.41 o
   0  12   7       3218.25       3249.09        36.93 o
   1  12   7       2880.52       2834.58        41.18 o
   2  12   7        108.78        127.70        16.25 o
   3  12   7        829.04        793.38        23.70 o
   4  12   7        512.75        537.52        22.37 o
   5  12   7         61.74         63.62        13.48 o
   6  12   7          6.34         28.24        23.90 o
   7  12   7          3.72         30.14        15.85 o
  -8  13   7          0.84         -3.39        14.80 o
  -7  13   7         71.08         81.94        13.96 o
  -6  13   7        134.21        137.81        13.64 o
  -5  13   7         64.92         57.37        10.87 o
  -4  13   7         30.76         46.91         9.50 o
  -3  13   7       1363.98       1335.89        26.72 o
  -2  13   7       1657.87       1674.36        30.37 o
  -1  13   7        523.75        501.80        15.65 o
   0  13   7        652.68        614.74        21.04 o
   1  13   7       2705.40       2619.55        55.47 o
   2  13   7         93.17         88.20        12.54 o
   3  13   7       4615.66       4365.70        64.69 o
   4  13   7         65.25         78.59        18.03 o
   5  13   7        560.91        536.10        24.99 o
   6  13   7          1.30        -10.15        17.56 o
   7  13   7        384.64        403.40        31.81 o
  -7  14   7        165.57        171.01        17.65 o
  -6  14   7        231.28        233.34        16.20 o
  -5  14   7         27.85         30.53        11.69 o
  -4  14   7          9.62         17.03         9.88 o
  -3  14   7        242.90        255.90        13.68 o
  -2  14   7        644.08        711.20        20.77 o
  -1  14   7       1885.90       1918.72        41.74 o
   0  14   7        813.81        778.66        26.48 o
   1  14   7        937.60        906.60        34.16 o
   2  14   7         54.44         31.93        14.50 o
   3  14   7       1116.86        978.88        30.88 o
   4  14   7        658.96        705.15        39.30 o
   5  14   7         30.45         23.57        15.40 o
   6  14   7          1.80         -7.55        15.80 o
   7  14   7         24.65         18.46        28.90 o
  -7  15   7        177.52        180.91        16.59 o
  -6  15   7         45.17         45.88        11.72 o
  -5  15   7        973.58        960.71        26.83 o
  -4  15   7         10.13          7.64        10.85 o
  -3  15   7        100.30         95.02        14.20 o
  -2  15   7        419.02        433.55        17.19 o
  -1  15   7         53.32         52.56        11.31 o
   0  15   7        146.78        138.16        14.31 o
   1  15   7          5.59         39.94        15.21 o
   2  15   7       1495.45       1551.33        45.86 o
   3  15   7          3.73         21.13        15.45 o
   4  15   7       1178.63       1248.05        37.22 o
   5  15   7        284.35        266.73        22.88 o
   6  15   7        501.83        476.07        40.39 o
  -7  16   7        155.09        141.59        17.93 o
  -6  16   7        144.77        159.02        17.23 o
  -5  16   7        270.33        265.10        16.83 o
  -4  16   7        164.92        167.11        16.08 o
  -3  16   7        343.63        355.64        21.68 o
  -2  16   7         78.57         77.39        13.42 o
  -1  16   7        323.48        303.08        21.11 o
   0  16   7        881.13        911.06        51.18 o
   1  16   7         89.90        114.17        18.42 o
   2  16   7       1162.03       1228.37        41.94 o
   3  16   7        281.45        265.63        19.43 o
   4  16   7         43.15         54.33        20.48 o
   5  16   7        103.82         98.72        17.40 o
   6  16   7          4.44         -2.34        22.15 o
  -6  17   7          0.43         -3.32        16.56 o
  -5  17   7          3.68          0.03        16.72 o
  -4  17   7        107.35        105.29        15.98 o
  -3  17   7        122.00         96.65        15.28 o
  -2  17   7         34.36         34.95        14.19 o
  -1  17   7        878.94        877.77        36.61 o
   0  17   7        713.45        713.40        40.78 o
   1  17   7       1030.61       1034.54        38.81 o
   2  17   7         14.06         20.33        14.89 o
   3  17   7        644.60        635.21        27.30 o
   4  17   7        382.07        421.27        28.75 o
   5  17   7       1175.60       1163.57        36.28 o
   6  17   7        551.42        553.60        35.86 o
  -6  18   7          3.55         -6.68        16.60 o
  -5  18   7        293.16        266.58        22.26 o
  -4  18   7         14.29        -15.69        15.69 o
  -3  18   7       1236.51       1214.21        37.54 o
  -2  18   7          2.70         -1.91        13.25 o
  -1  18   7        647.37        649.04        64.73 o
   0  18   7         31.07         44.73        27.02 o
   1  18   7        981.71        954.45        38.37 o
   2  18   7        123.28        126.24        19.22 o
   3  18   7         22.21         13.13        14.41 o
   4  18   7         10.21         23.93        16.92 o
   5  18   7         40.66          8.14        19.33 o
  -5  19   7         17.12         16.97        16.73 o
  -4  19   7         71.16         38.95        15.82 o
  -3  19   7         25.07         10.87        14.21 o
  -2  19   7        245.57        257.98        20.00 o
  -1  19   7        182.26        198.01        46.63 o
   0  19   7       1993.28       1930.67        68.03 o
   1  19   7        364.45        356.92        33.69 o
   2  19   7        109.59        108.65        18.80 o
   3  19   7        475.74        520.09        32.63 o
   4  19   7         79.01         74.84        16.69 o
   5  19   7        140.37        116.15        25.44 o
  -5  20   7         31.59         -9.83        17.09 o
  -4  20   7        400.15        394.68        25.75 o
  -3  20   7          7.35         29.56        15.42 o
  -2  20   7        706.55        774.36        38.07 o
  -1  20   7         78.39         83.07        55.23 o
   0  20   7        760.70        799.44        46.77 o
   1  20   7        198.53        195.97        29.26 o
   2  20   7        150.55        175.42        35.05 o
   3  20   7          3.15         55.35        19.49 o
   4  20   7          4.35         29.37        15.81 o
  -4  21   7         38.86         13.74        16.39 o
  -3  21   7         21.77         36.77        19.09 o
  -2  21   7        130.88        143.65        29.83 o
  -1  21   7         51.32         37.62        23.39 o
   0  21   7        105.74        108.67        25.51 o
   1  21   7        218.46        203.75        28.83 o
   2  21   7         68.68         40.35        33.78 o
   3  21   7        660.17        698.25        37.05 o
  -3  22   7        205.95        241.41        27.36 o
  -2  22   7         67.61        109.71        28.74 o
  -1  22   7        371.11        263.47        33.25 o
   0  22   7          7.98        -21.63        34.69 o
   1  22   7         10.89         -2.22        22.73 o
   2  22   7          7.17        -14.15        24.26 o
  -2  23   7        279.02        330.40        41.02 o
  -1  23   7        102.80        121.57        37.81 o
   0  23   7         37.18         23.07        27.08 o
   1  23   7        183.54        175.71        30.35 o
  -8   0   8        113.74        128.66        23.76 o
  -6   0   8        892.65        851.16        57.47 o
  -4   0   8        141.13        195.13        32.59 o
  -2   0   8        664.61        667.47        28.13 o
   0   0   8        352.70        370.38        14.69 o
   2   0   8        431.25        394.10        15.71 o
   4   0   8       1301.37       1380.06        23.65 o
   6   0   8         39.72         25.14        11.23 o
   8   0   8         17.55         10.55        33.26 o
  -9   1   8         44.11         14.67        19.49 o
  -8   1   8         57.98         30.02        17.18 o
  -7   1   8         18.73         33.73        15.82 o
  -6   1   8        799.01        788.76        31.32 o
  -5   1   8         55.89         24.32        14.34 o
  -4   1   8       2683.40       2641.96        58.15 o
  -3   1   8        640.86        576.47        28.28 o
  -2   1   8       2842.70       2858.21        31.85 o
  -1   1   8         63.12         64.98         5.18 o
   0   1   8       1338.68       1306.18        18.76 o
   1   1   8       8921.70       9025.28        81.72 o
   2   1   8       1384.28       1362.20        18.63 o
   3   1   8       8347.58       8416.40        95.94 o
   4   1   8       1483.75       1534.37        25.53 o
   5   1   8         79.04        105.57         8.57 o
   6   1   8        722.04        760.41        20.16 o
   7   1   8        513.16        550.20        31.53 o
   8   1   8         46.84         60.56        46.38 o
  -9   2   8         50.92         24.50        32.15 o
  -8   2   8         57.08         26.64        17.00 o
  -7   2   8        472.34        459.53        27.32 o
  -6   2   8          0.60          9.01        14.33 o
  -5   2   8       1053.69       1114.58        46.76 o
  -4   2   8        102.37        100.72        13.41 o
  -3   2   8       1996.14       1990.24        34.58 o
  -2   2   8       1163.94       1136.47        22.97 o
  -1   2   8        797.75        814.68        14.10 o
   0   2   8        675.13        623.20        24.60 o
   1   2   8         23.66         18.06         4.87 o
   2   2   8        722.84        753.46        17.76 o
   3   2   8       1772.20       1671.36        18.00 o
   4   2   8        195.95        195.92         6.88 o
   5   2   8        158.95        146.86         9.36 o
   6   2   8        216.80        216.82        13.58 o
   7   2   8        122.76        118.39        18.94 o
   8   2   8        110.92        127.09        22.05 o
  -9   3   8          1.32         -7.82        18.93 o
  -8   3   8         43.38         42.33        17.98 o
  -7   3   8        131.84        140.19        30.46 o
  -6   3   8         20.56         -6.82        20.48 o
  -5   3   8       1143.65       1111.32        34.10 o
  -4   3   8        216.87        204.52        15.56 o
  -3   3   8        358.80        341.04        15.32 o
  -2   3   8        647.90        594.49        15.43 o
  -1   3   8       4534.00       4420.77        34.43 o
   0   3   8       1366.71       1284.33        19.10 o
   1   3   8       1424.94       1454.36        29.94 o
   2   3   8       3023.15       2882.93        46.75 o
   3   3   8        233.88        218.71         9.71 o
   4   3   8       1241.90       1232.28        24.44 o
   5   3   8       1420.23       1497.31        33.03 o
   6   3   8        622.32        611.97        20.72 o
   7   3   8        131.67        128.62        19.78 o
   8   3   8        124.64        140.88        23.69 o
  -9   4   8          1.37        -19.20        19.20 o
  -8   4   8         87.61         85.85        23.47 o
  -7   4   8          6.57          2.29        16.14 o
  -6   4   8        345.56        341.47        22.90 o
  -5   4   8        213.89        213.70        17.56 o
  -4   4   8       1507.36       1454.53        36.23 o
  -3   4   8         22.31         32.18         8.60 o
  -2   4   8         64.21         94.44         7.99 o
  -1   4   8         66.86         60.88         6.39 o
   0   4   8       1267.69       1313.69        20.68 o
   1   4   8        371.07        365.07         9.89 o
   2   4   8        232.30        227.91         9.61 o
   3   4   8        608.49        631.78        14.74 o
   4   4   8       1447.55       1465.95        36.53 o
   5   4   8          3.66          7.67         7.62 o
   6   4   8         20.37         24.78        11.48 o
   7   4   8          7.25         -1.86        16.75 o
   8   4   8        239.42        229.56        25.96 o
  -9   5   8         10.38         -0.35        23.71 o
  -8   5   8          9.99         17.61        17.99 o
  -7   5   8        124.74        127.52        19.81 o
  -6   5   8        253.98        273.99        21.45 o
  -5   5   8        543.74        527.72        24.51 o
  -4   5   8         14.90         29.81        10.53 o
  -3   5   8          6.97          1.20         6.62 o
  -2   5   8       1238.78       1246.37        22.46 o
  -1   5   8        940.60        910.44        19.19 o
   0   5   8       8284.39       8277.62        60.42 o
   1   5   8        818.64        791.37        19.64 o
   2   5   8       6196.07       6094.57        67.55 o
   3   5   8        356.18        382.98        13.50 o
   4   5   8       5636.82       5774.32        63.44 o
   5   5   8        371.77        404.29        15.44 o
   6   5   8        628.37        650.02        23.29 o
   7   5   8          2.05         19.10        16.63 o
   8   5   8        142.59        181.56        20.98 o
  -8   6   8         70.82         86.70        19.58 o
  -7   6   8         17.14         48.76        17.31 o
  -6   6   8          4.76         25.24        14.50 o
  -5   6   8       1232.59       1236.74        32.69 o
  -4   6   8        230.14        239.87        15.75 o
  -3   6   8       1083.39       1060.43        22.11 o
  -2   6   8        468.85        428.89        11.32 o
  -1   6   8         35.74         39.41         6.16 o
   0   6   8         64.18         48.36         5.00 o
   1   6   8       1563.44       1515.28        19.86 o
   2   6   8        201.26        173.44        12.04 o
   3   6   8          0.63         -0.13         6.71 o
   4   6   8         66.46         69.38         7.99 o
   5   6   8         27.07         26.61         9.86 o
   6   6   8        663.81        636.42        28.26 o
   7   6   8         11.50         15.89        14.76 o
   8   6   8         10.59          3.33        17.72 o
  -8   7   8          0.07         36.44        17.72 o
  -7   7   8        208.70        258.82        23.83 o
  -6   7   8        213.21        229.92        21.11 o
  -5   7   8        347.83        361.62        26.13 o
  -4   7   8          3.40         26.71        11.18 o
  -3   7   8       1526.70       1421.67        25.70 o
  -2   7   8        753.86        738.43        14.09 o
  -1   7   8       1426.27       1373.68        24.60 o
   0   7   8       1284.07       1270.38        18.11 o
   1   7   8       3018.15       2959.25        29.03 o
   2   7   8         95.30         67.04         7.62 o
   3   7   8       1644.34       1689.65        29.35 o
   4   7   8        908.11        912.63        22.25 o
   5   7   8        460.97        496.92        18.78 o
   6   7   8         93.02         83.93        12.54 o
   7   7   8        440.15        464.19        35.91 o
   8   7   8          2.29         35.90        29.32 o
  -8   8   8        117.99        136.75        24.51 o
  -7   8   8        291.44        300.12        24.44 o
  -6   8   8        525.08        465.08        26.81 o
  -5   8   8         75.11         91.00        13.76 o
  -4   8   8        354.75        365.65        18.84 o
  -3   8   8        451.13        465.15        15.04 o
  -2   8   8       1009.00       1056.71        26.15 o
  -1   8   8       1176.43       1216.82        21.86 o
   0   8   8        118.31        109.97         8.47 o
   1   8   8         36.17         52.46         7.88 o
   2   8   8        232.85        202.13        10.40 o
   3   8   8        519.29        480.40        16.88 o
   4   8   8        121.56         97.32         9.56 o
   5   8   8          3.68         14.06         9.59 o
   6   8   8        546.65        540.33        20.06 o
   7   8   8          5.28        -11.82        19.85 o
   8   8   8        145.96        147.30        22.92 o
  -8   9   8         11.79         38.62        18.91 o
  -7   9   8          4.69          4.84        15.86 o
  -6   9   8        168.72        193.13        18.49 o
  -5   9   8         57.61         63.19        13.74 o
  -4   9   8        896.50        889.46        27.63 o
  -3   9   8          1.53          0.56         6.72 o
  -2   9   8       3541.18       3601.41        50.58 o
  -1   9   8        339.26        334.67        14.01 o
   0   9   8       2827.62       2950.20        38.21 o
   1   9   8         18.28         21.66         6.62 o
   2   9   8       5304.03       5137.63        51.98 o
   3   9   8         57.66         22.19         7.96 o
   4   9   8        298.62        300.46        13.90 o
   5   9   8         13.67         15.61         8.89 o
   6   9   8        616.41        665.89        34.41 o
   7   9   8         44.71         33.93        17.67 o
  -8  10   8         66.89        135.14        22.71 o
  -7  10   8        156.90        185.90        21.83 o
  -6  10   8        213.73        232.11        19.59 o
  -5  10   8        187.93        161.54        16.57 o
  -4  10   8        404.16        393.78        20.25 o
  -3  10   8         22.85         -0.11        10.54 o
  -2  10   8         52.50         55.78         9.44 o
  -1  10   8          8.76          0.15         8.20 o
   0  10   8       1103.80       1112.46        27.26 o
   1  10   8        497.87        517.45        18.06 o
   2  10   8         25.75         23.36         9.77 o
   3  10   8         86.02        103.53        11.22 o
   4  10   8          1.08         -9.70         9.70 o
   5  10   8        467.92        438.43        19.02 o
   6  10   8          5.79         18.20        13.30 o
   7  10   8        125.03        112.32        21.50 o
  -8  11   8         22.75         34.34        19.02 o
  -7  11   8        101.49        100.66        20.41 o
  -6  11   8         79.10         80.25        15.16 o
  -5  11   8         18.38         16.90        12.57 o
  -4  11   8        346.87        333.95        16.27 o
  -3  11   8         87.59        101.06        10.43 o
  -2  11   8        733.03        767.18        18.10 o
  -1  11   8        389.25        384.53        17.09 o
   0  11   8        109.84         88.94        10.36 o
   1  11   8       1453.07       1486.41        31.88 o
   2  11   8        160.93        197.30        15.89 o
   3  11   8       2313.11       2331.44        39.90 o
   4  11   8        105.04         73.80        16.54 o
   5  11   8        908.25        837.97        26.08 o
   6  11   8          2.56          9.34        13.19 o
   7  11   8        298.49        290.57        31.19 o
  -7  12   8         32.40         62.66        18.94 o
  -6  12   8         77.54         85.76        16.31 o
  -5  12   8        536.71        520.58        21.65 o
  -4  12   8         60.67         70.59        10.48 o
  -3  12   8         53.80         55.32         9.19 o
  -2  12   8        137.27        134.09        12.55 o
  -1  12   8        200.24        198.43        13.54 o
   0  12   8        306.44        257.77        15.03 o
   1  12   8        846.24        899.62        33.17 o
   2  12   8          2.11         -7.94        12.74 o
   3  12   8        371.12        327.73        17.06 o
   4  12   8         10.97        -11.68        11.68 o
   5  12   8          3.17         -2.53        11.38 o
   6  12   8         23.61         14.96        14.71 o
   7  12   8         20.03         28.04        20.92 o
  -7  13   8          5.16          9.12        14.84 o
  -6  13   8        530.61        547.31        22.22 o
  -5  13   8          0.18          1.20        10.42 o
  -4  13   8        505.31        513.24        18.94 o
  -3  13   8        201.08        183.36        14.50 o
  -2  13   8       1193.83       1182.73        31.87 o
  -1  13   8          0.80         13.85         9.60 o
   0  13   8       5121.95       5015.00        71.55 o
   1  13   8         15.07         35.80        14.33 o
   2  13   8       1476.87       1421.90        43.17 o
   3  13   8          0.54          0.61        12.07 o
   4  13   8       1784.42       1826.25        38.59 o
   5  13   8         25.37         25.78        13.98 o
   6  13   8        420.57        435.93        27.51 o
   7  13   8         45.30         69.83        28.83 o
  -7  14   8          5.94          5.57        14.12 o
  -6  14   8         68.58         67.79        12.99 o
  -5  14   8        224.07        243.32        15.86 o
  -4  14   8        864.28        912.44        28.18 o
  -3  14   8        127.08        144.78        14.29 o
  -2  14   8         96.54        104.26        13.68 o
  -1  14   8        360.69        337.75        18.23 o
   0  14   8         38.81         34.77        24.82 o
   1  14   8        725.37        688.67        31.43 o
   2  14   8          1.21         16.03        14.54 o
   3  14   8         90.69        118.07        30.18 o
   4  14   8          7.67         13.68        21.10 o
   5  14   8         27.03          8.50        11.93 o
   6  14   8          3.45         12.99        14.74 o
  -7  15   8        160.42        184.51        28.62 o
  -6  15   8          2.25          7.92        14.74 o
  -5  15   8        676.80        687.62        27.57 o
  -4  15   8         79.81         97.33        13.51 o
  -3  15   8        851.88        857.70        30.69 o
  -2  15   8         50.36         36.61        11.94 o
  -1  15   8       2703.27       2844.80        52.00 o
   0  15   8          2.28         -7.49        17.59 o
   1  15   8       1068.72       1097.09        39.24 o
   2  15   8       1047.61       1055.25        39.03 o
   3  15   8       1169.56       1142.69        34.84 o
   4  15   8         74.72         90.79        17.33 o
   5  15   8       1268.25       1247.97        40.23 o
   6  15   8         69.62         60.73        19.60 o
  -6  16   8          9.29         43.91        14.85 o
  -5  16   8        425.67        419.69        22.75 o
  -4  16   8         10.50         11.16        13.54 o
  -3  16   8        360.22        348.94        21.68 o
  -2  16   8        148.99        134.55        15.75 o
  -1  16   8        107.95        124.31        23.46 o
   0  16   8         75.79         55.80        18.52 o
   1  16   8          4.68         15.92        23.37 o
   2  16   8          2.23          7.47        15.12 o
   3  16   8        231.81        217.11        24.23 o
   4  16   8        309.71        300.81        21.61 o
   5  16   8          7.56         -6.20        14.00 o
   6  16   8         13.61          3.54        19.05 o
  -6  17   8        396.34        363.35        22.82 o
  -5  17   8         23.56         24.86        15.85 o
  -4  17   8       1011.16        983.22        37.07 o
  -3  17   8        190.29        208.98        18.73 o
  -2  17   8        729.30        714.25        28.03 o
  -1  17   8          3.21         -7.56        21.74 o
   0  17   8        523.48        541.71        38.01 o
   1  17   8        569.78        641.09        32.89 o
   2  17   8       2094.95       2244.38        58.58 o
   3  17   8        515.40        510.61        30.76 o
   4  17   8        679.44        723.02        37.06 o
   5  17   8         41.12         13.50        14.43 o
  -5  18   8          3.18         -2.09        17.22 o
  -4  18   8         84.59         80.87        16.64 o
  -3  18   8         23.55         23.89        14.81 o
  -2  18   8        590.03        635.32        33.44 o
  -1  18   8          0.59         41.03        22.19 o
   0  18   8         15.82         40.53        22.30 o
   1  18   8        128.47        141.10        21.28 o
   2  18   8          0.73         -6.53        17.80 o
   3  18   8          0.30        -12.99        17.82 o
   4  18   8         87.16         66.70        16.45 o
   5  18   8         43.64         24.60        15.53 o
  -5  19   8         97.62        111.51        19.57 o
  -4  19   8         29.03          5.34        16.91 o
  -3  19   8       1053.97       1177.19        38.65 o
  -2  19   8        118.86        172.20        22.61 o
  -1  19   8        765.54        844.91        49.80 o
   0  19   8        539.08        557.37        40.82 o
   1  19   8       1221.15       1277.03        64.65 o
   2  19   8        556.49        594.97        33.51 o
   3  19   8        433.28        413.71        34.63 o
   4  19   8        374.91        463.39        27.49 o
  -4  20   8         12.37         10.11        16.68 o
  -3  20   8        105.43        104.70        23.21 o
  -2  20   8        679.28        773.45        49.27 o
  -1  20   8         63.14         71.60        27.36 o
   0  20   8          4.12         -4.88        34.71 o
   1  20   8         52.54         65.42        23.53 o
   2  20   8         27.50         43.73        27.65 o
   3  20   8          0.20         65.67        32.64 o
  -3  21   8        130.03        188.79        25.55 o
  -2  21   8        360.10        426.49        41.30 o
  -1  21   8       1118.08       1245.43        68.51 o
   0  21   8        710.73        729.48       117.41 o
   1  21   8        317.77        309.81        33.95 o
   2  21   8       1368.78       1401.40        50.44 o
   3  21   8        135.80        186.70        36.25 o
  -2  22   8         43.01         46.33        26.96 o
  -1  22   8          3.50         48.90        28.19 o
   0  22   8          2.09        -29.84        29.84 o
   1  22   8         38.77         30.17        25.00 o
  -7   0   9        234.43        171.76        55.23 o
  -5   0   9         35.21         18.55        14.51 o
  -3   0   9       1110.93       1079.85        87.41 o
  -1   0   9        231.31        209.09         8.67 o
   1   0   9        164.66        176.22        13.35 o
   3   0   9       5906.37       5823.35        74.43 o
   5   0   9        371.77        379.86        26.50 o
   7   0   9        309.10        423.13        57.30 o
  -8   1   9         12.75        -10.31        20.07 o
  -7   1   9         46.60         15.22        15.93 o
  -6   1   9        155.36        125.98        21.03 o
  -5   1   9        185.45        181.25        17.22 o
  -4   1   9         39.43         35.23        10.67 o
  -3   1   9        823.37        805.36        25.17 o
  -2   1   9       2696.29       2589.61        31.41 o
  -1   1   9       1492.40       1386.46        32.87 o
   0   1   9       2025.29       2000.22        24.89 o
   1   1   9         88.88        100.51         6.06 o
   2   1   9        112.68        109.23         6.19 o
   3   1   9        109.48        101.11         5.19 o
   4   1   9        413.86        433.61        17.31 o
   5   1   9        319.01        321.46        17.30 o
   6   1   9          8.49         -0.10        10.77 o
   7   1   9        104.93        124.66        20.07 o
   8   1   9         43.55         64.96        32.72 o
  -8   2   9         27.94         39.34        15.87 o
  -7   2   9        101.41        105.02        18.59 o
  -6   2   9         96.31         88.83        15.84 o
  -5   2   9         44.27         29.68        12.66 o
  -4   2   9         26.30         46.34        12.19 o
  -3   2   9        311.98        294.55        14.92 o
  -2   2   9         73.38         68.25         7.02 o
  -1   2   9        849.48        838.73        13.86 o
   0   2   9         97.13        118.32         9.94 o
   1   2   9       3466.02       3566.76        46.15 o
   2   2   9        236.77        249.66        10.78 o
   3   2   9         39.68         27.40         4.22 o
   4   2   9        358.33        370.76        19.88 o
   5   2   9        202.81        180.48        18.41 o
   6   2   9        661.14        693.02        33.01 o
   7   2   9         82.60         93.87        19.18 o
   8   2   9        236.31        248.06        37.70 o
  -8   3   9         22.69         39.61        25.79 o
  -7   3   9        125.43        138.91        19.70 o
  -6   3   9         26.10         41.71        14.93 o
  -5   3   9        356.00        348.54        21.81 o
  -4   3   9       1767.81       1711.00        39.88 o
  -3   3   9        565.32        567.54        19.58 o
  -2   3   9        176.92        164.09         9.56 o
  -1   3   9       1353.03       1348.84        24.37 o
   0   3   9        159.35        137.60        10.27 o
   1   3   9        184.37        177.10        10.14 o
   2   3   9        824.48        820.17        19.00 o
   3   3   9         80.08         77.50         6.31 o
   4   3   9         56.71         40.41         9.94 o
   5   3   9        539.85        543.33        40.47 o
   6   3   9       1062.42       1021.34        40.01 o
   7   3   9          1.07          5.26        18.06 o
   8   3   9        112.46        135.81        22.87 o
  -8   4   9          9.34         -8.61        17.37 o
  -7   4   9         82.27         95.96        18.08 o
  -6   4   9          1.05         17.15        13.98 o
  -5   4   9        219.57        238.05        19.25 o
  -4   4   9          0.24         -4.68         9.23 o
  -3   4   9          0.01         13.76        11.45 o
  -2   4   9         61.17         60.70         7.64 o
  -1   4   9        410.98        385.12        10.80 o
   0   4   9         89.99         75.36         6.42 o
   1   4   9       2974.83       2986.69        53.72 o
   2   4   9         48.27         38.55         7.35 o
   3   4   9       1287.45       1221.76        20.89 o
   4   4   9         12.86         16.02         7.06 o
   5   4   9       1887.40       1847.58        43.20 o
   6   4   9         31.53         34.73        16.04 o
   7   4   9         81.60         62.38        22.64 o
   8   4   9         13.49         26.61        19.04 o
  -8   5   9         52.83         76.60        19.21 o
  -7   5   9         66.74         86.30        19.52 o
  -6   5   9          2.50         10.82        15.16 o
  -5   5   9        639.99        633.52        28.13 o
  -4   5   9        671.20        638.47        23.12 o
  -3   5   9       3378.75       3298.82        41.93 o
  -2   5   9        495.48        495.76        15.41 o
  -1   5   9       1678.87       1652.79        28.68 o
   0   5   9       2266.27       2244.23        31.53 o
   1   5   9       5047.57       5027.16        49.03 o
   2   5   9       3057.10       3008.74        38.01 o
   3   5   9       1373.36       1387.78        23.40 o
   4   5   9         48.92         45.73         7.10 o
   5   5   9        102.60        105.89        14.77 o
   6   5   9         47.96         83.42        16.82 o
   7   5   9        226.96        226.73        38.42 o
   8   5   9          2.44         33.83        19.13 o
  -8   6   9         20.19         23.36        22.29 o
  -7   6   9         19.16         10.08        15.25 o
  -6   6   9        141.44        144.72        19.19 o
  -5   6   9         50.55         68.72        13.82 o
  -4   6   9         13.64         36.00        11.63 o
  -3   6   9         20.49         22.43         7.42 o
  -2   6   9        330.28        325.34        10.90 o
  -1   6   9         33.94         29.30         6.26 o
   0   6   9        199.93        205.29        11.20 o
   1   6   9        244.35        217.57         9.86 o
   2   6   9         19.95         10.21         9.18 o
   3   6   9       1172.58       1163.68        24.03 o
   4   6   9        603.86        639.78        20.27 o
   5   6   9        160.61        158.35        14.47 o
   6   6   9        624.98        630.33        29.13 o
   7   6   9        154.79        143.90        18.58 o
  -8   7   9        177.27        165.60        22.93 o
  -7   7   9         31.09          8.93        19.61 o
  -6   7   9       1092.41       1038.32        50.01 o
  -5   7   9          4.22         13.68        11.86 o
  -4   7   9        925.08        902.56        27.98 o
  -3   7   9        480.39        438.84        15.71 o
  -2   7   9       2306.42       2302.92        28.03 o
  -1   7   9        102.82        119.15         8.43 o
   0   7   9       3190.02       3242.51        36.03 o
   1   7   9        428.57        392.54        12.24 o
   2   7   9       1797.18       1814.56        31.21 o
   3   7   9        184.33        181.94        11.56 o
   4   7   9       2953.93       2970.92        43.08 o
   5   7   9        133.61        136.47        14.47 o
   6   7   9        335.84        333.40        32.07 o
   7   7   9        229.76        206.07        22.03 o
  -8   8   9        136.24        122.76        33.72 o
  -7   8   9         10.49         21.27        16.64 o
  -6   8   9          1.02         46.41        16.55 o
  -5   8   9          5.28          9.03        11.99 o
  -4   8   9         42.43         50.00        11.87 o
  -3   8   9        489.72        470.04        19.22 o
  -2   8   9         40.04         47.86        12.40 o
  -1   8   9        412.03        426.72        13.97 o
   0   8   9        174.51        173.82        10.34 o
   1   8   9        672.13        643.11        17.31 o
   2   8   9       1954.65       1845.34        40.26 o
   3   8   9        889.00        887.27        21.38 o
   4   8   9        566.23        514.87        18.46 o
   5   8   9        288.54        289.51        19.18 o
   6   8   9          4.08         20.60        15.21 o
   7   8   9        237.32        237.22        25.67 o
  -8   9   9          0.14         31.01        18.86 o
  -7   9   9        364.94        419.93        28.29 o
  -6   9   9         31.81         31.84        14.33 o
  -5   9   9       1016.30        990.98        32.02 o
  -4   9   9         67.72         84.35        12.95 o
  -3   9   9        757.76        732.04        24.70 o
  -2   9   9        307.36        293.19        15.82 o
  -1   9   9       2594.00       2675.02        32.76 o
   0   9   9         43.65         53.24         8.13 o
   1   9   9        307.03        303.56        12.87 o
   2   9   9        167.83        122.61        10.60 o
   3   9   9       1904.94       1843.94        31.44 o
   4   9   9        398.83        381.47        15.89 o
   5   9   9       1332.76       1390.92        37.73 o
   6   9   9         63.44         76.29        19.72 o
   7   9   9         10.55         -5.92        18.30 o
  -8  10   9         82.94         41.03        21.66 o
  -7  10   9         58.01         73.67        19.38 o
  -6  10   9         23.96         41.03        16.53 o
  -5  10   9        319.81        314.83        20.46 o
  -4  10   9        241.61        238.92        17.37 o
  -3  10   9        407.16        395.94        19.45 o
  -2  10   9         74.35         56.66        10.61 o
  -1  10   9        265.36        287.42        14.63 o
   0  10   9        197.58        187.63        14.18 o
   1  10   9          7.42          6.76         8.02 o
   2  10   9        583.13        641.24        21.92 o
   3  10   9         15.85         26.97         9.21 o
   4  10   9        206.76        238.62        13.73 o
   5  10   9        290.68        304.85        22.93 o
   6  10   9          8.57          4.61        18.09 o
   7  10   9        338.17        306.38        29.16 o
  -7  11   9        162.33        160.78        21.83 o
  -6  11   9        808.56        816.16        37.08 o
  -5  11   9        107.67         94.96        17.68 o
  -4  11   9       2245.13       2255.29        61.44 o
  -3  11   9        232.55        248.28        16.89 o
  -2  11   9       3869.70       3853.93        51.52 o
  -1  11   9       1957.31       1993.19        37.73 o
   0  11   9       2151.63       2186.85        40.96 o
   1  11   9          2.90         15.28        13.12 o
   2  11   9       1546.11       1527.27        37.79 o
   3  11   9         56.78         35.68        10.58 o
   4  11   9        696.70        625.05        24.38 o
   5  11   9          0.13        -15.65        15.65 o
   6  11   9        116.13        119.57        25.64 o
   7  11   9        203.45        187.98        31.85 o
  -7  12   9          2.43         12.25        17.78 o
  -6  12   9         63.62         60.60        26.92 o
  -5  12   9         38.64         31.64        16.52 o
  -4  12   9        270.79        291.09        20.22 o
  -3  12   9          5.73         10.12        11.15 o
  -2  12   9        306.21        336.68        16.96 o
  -1  12   9        121.02        156.39        14.95 o
   0  12   9         39.90         53.96        11.77 o
   1  12   9        233.25        184.84        26.74 o
   2  12   9          3.96         -1.07        13.78 o
   3  12   9        359.97        349.16        17.58 o
   4  12   9        331.13        304.85        19.43 o
   5  12   9          5.86         12.47        15.21 o
   6  12   9        386.85        395.80        28.67 o
  -7  13   9         28.60         13.27        16.20 o
  -6  13   9          8.98         21.15        13.82 o
  -5  13   9        610.24        622.84        43.67 o
  -4  13   9         14.45         42.59        12.64 o
  -3  13   9       1923.37       1985.93        39.36 o
  -2  13   9         11.66          5.94        11.15 o
  -1  13   9       1250.09       1255.60        31.59 o
   0  13   9          4.03          3.12        18.29 o
   1  13   9       3348.71       3357.84        67.60 o
   2  13   9          4.47          7.93        14.72 o
   3  13   9        697.58        666.55        39.87 o
   4  13   9          2.32        -11.77        13.09 o
   5  13   9        247.27        252.45        27.66 o
   6  13   9          0.12         12.39        19.94 o
  -6  14   9         79.24         77.11        24.55 o
  -5  14   9         12.36         27.67        13.83 o
  -4  14   9        212.95        236.39        17.65 o
  -3  14   9         49.37         48.28        12.13 o
  -2  14   9        548.14        551.38        24.00 o
  -1  14   9        215.89        225.12        19.94 o
   0  14   9        605.26        645.64        38.97 o
   1  14   9        650.10        642.68        31.87 o
   2  14   9        240.78        260.74        23.10 o
   3  14   9         93.15         75.40        21.10 o
   4  14   9        286.19        265.72        24.40 o
   5  14   9        316.99        282.26        22.92 o
   6  14   9        642.93        654.97        35.78 o
  -6  15   9         12.38          0.99        15.95 o
  -5  15   9          0.61         13.13        16.90 o
  -4  15   9        693.24        716.73        26.65 o
  -3  15   9        222.90        206.33        18.54 o
  -2  15   9       1095.34       1140.48        33.80 o
  -1  15   9        800.77        863.01        45.09 o
   0  15   9       1382.93       1396.92        55.57 o
   1  15   9         24.06         42.95        17.12 o
   2  15   9       1486.93       1520.62        48.18 o
   3  15   9         44.10         19.92        16.03 o
   4  15   9        381.61        396.68        28.72 o
   5  15   9          4.12        -19.36        19.36 o
  -6  16   9         70.70         83.15        16.41 o
  -5  16   9          0.08         20.63        13.91 o
  -4  16   9          4.31         -3.55        16.24 o
  -3  16   9          5.26         -0.63        14.27 o
  -2  16   9        173.45        165.98        16.69 o
  -1  16   9        206.65        201.43        27.69 o
   0  16   9          2.43         32.00        20.48 o
   1  16   9        278.96        316.58        30.08 o
   2  16   9        608.28        617.97        32.96 o
   3  16   9         31.34         37.85        16.58 o
   4  16   9        514.60        513.80        26.87 o
   5  16   9        341.48        370.48        31.56 o
  -5  17   9        321.72        325.39        26.46 o
  -4  17   9         16.56          9.24        15.06 o
  -3  17   9        537.16        586.29        27.68 o
  -2  17   9        361.43        444.43        43.44 o
  -1  17   9       1078.75       1168.34        54.99 o
   0  17   9        173.00        208.48        29.40 o
   1  17   9        515.54        528.80        31.68 o
   2  17   9        136.45        175.09        22.56 o
   3  17   9        356.01        338.29        26.86 o
   4  17   9         73.77         91.81        18.92 o
   5  17   9        203.62        280.58        36.48 o
  -5  18   9         56.14         80.39        18.61 o
  -4  18   9          1.74        -16.61        16.61 o
  -3  18   9         75.69         81.16        16.77 o
  -2  18   9        112.82         88.09        22.64 o
  -1  18   9         25.72         41.92        23.89 o
   0  18   9         32.85         61.04        28.33 o
   1  18   9        139.67        157.09        27.02 o
   2  18   9         38.52         60.09        19.39 o
   3  18   9        962.24       1025.34        52.15 o
   4  18   9          1.01         14.92        19.13 o
  -4  19   9         19.54          2.04        16.39 o
  -3  19   9        223.84        219.05        30.91 o
  -2  19   9        557.46        571.70        43.78 o
  -1  19   9         40.80        105.10        28.39 o
   0  19   9        567.04        627.08        44.56 o
   1  19   9        177.93        139.57        28.00 o
   2  19   9        107.02        121.93        24.52 o
   3  19   9        246.38        257.70        26.45 o
  -3  20   9          1.18          3.87        19.90 o
  -2  20   9         36.04         60.21        35.45 o
  -1  20   9          8.01         33.06        25.00 o
   0  20   9        122.29        151.75        29.41 o
   1  20   9          8.37        -21.53        22.72 o
   2  20   9          7.50          6.96        28.37 o
   3  20   9        146.51        150.17        24.16 o
  -2  21   9        274.21        329.99        39.05 o
  -1  21   9        232.47        282.24        37.29 o
   0  21   9         62.98        117.98        30.47 o
   1  21   9        467.92        488.05        42.27 o
  -8   0  10        218.35        172.79        37.22 o
  -6   0  10        866.73        831.00        89.31 o
  -4   0  10         23.09          5.89        12.72 o
  -2   0  10         14.08         21.62         7.62 o
   0   0  10       2465.15       2430.72        46.66 o
   2   0  10       1847.12       1875.07        39.78 o
   4   0  10       2772.40       2861.52       197.58 o
   6   0  10        374.72        360.98        51.92 o
  -8   1  10         78.41         59.49        19.24 o
  -7   1  10        163.41        134.86        16.43 o
  -6   1  10         72.91         82.34        13.92 o
  -5   1  10       1066.32       1080.11        36.72 o
  -4   1  10        131.70        134.37        14.83 o
  -3   1  10        115.60        117.15        12.94 o
  -2   1  10        603.45        602.65        13.25 o
  -1   1  10         76.30         70.37         6.43 o
   0   1  10       1976.51       2016.86        30.64 o
   1   1  10       3767.31       3695.45        61.71 o
   2   1  10       1653.76       1605.28        23.88 o
   3   1  10         31.63         25.33         5.60 o
   4   1  10        440.68        414.87        22.58 o
   5   1  10         64.42         52.22        14.83 o
   6   1  10          4.16        -19.36        24.91 o
   7   1  10          9.09          1.89        25.33 o
  -8   2  10         99.58         59.31        17.18 o
  -7   2  10          0.33          8.19        15.51 o
  -6   2  10          6.97         -0.38        14.33 o
  -5   2  10         92.92         81.32        14.77 o
  -4   2  10        313.97        309.99        19.78 o
  -3   2  10        563.49        539.95        23.14 o
  -2   2  10        171.03        166.42         9.28 o
  -1   2  10       5232.70       5032.36       100.47 o
   0   2  10        256.79        241.90        12.25 o
   1   2  10       3726.68       3832.51        58.06 o
   2   2  10        133.28        141.74        12.41 o
   3   2  10       1125.39       1133.13        35.30 o
   4   2  10        284.40        281.76        20.06 o
   5   2  10       1724.68       1759.49        95.24 o
   6   2  10         67.65         58.30        23.50 o
   7   2  10        394.25        414.33        42.32 o
  -8   3  10         27.57         22.70        18.37 o
  -7   3  10        515.97        523.73        30.74 o
  -6   3  10        171.08        138.27        18.68 o
  -5   3  10        253.51        255.51        22.71 o
  -4   3  10        572.93        522.73        24.21 o
  -3   3  10       1200.42       1212.74        28.99 o
  -2   3  10         20.00         15.59         6.46 o
  -1   3  10       4646.85       4576.26        60.19 o
   0   3  10         19.28         20.90         8.77 o
   1   3  10        756.48        707.49        20.59 o
   2   3  10         32.89         18.04         7.44 o
   3   3  10       1241.82       1177.10        35.19 o
   4   3  10         45.84         73.13        13.62 o
   5   3  10         53.41         52.63        14.94 o
   6   3  10         39.24         42.77        16.14 o
   7   3  10        190.59        235.49        52.19 o
  -8   4  10         14.42         12.54        16.89 o
  -7   4  10          5.99         40.51        17.78 o
  -6   4  10         57.36         71.86        16.96 o
  -5   4  10          8.81         20.42        13.03 o
  -4   4  10        604.89        598.68        26.06 o
  -3   4  10        121.08        112.53        10.71 o
  -2   4  10       3030.47       2887.31        37.97 o
  -1   4  10        575.77        555.72        18.41 o
   0   4  10       2540.24       2567.55        43.99 o
   1   4  10         14.05         20.95         7.36 o
   2   4  10       5925.71       5657.15        70.20 o
   3   4  10        688.99        650.11        18.10 o
   4   4  10        729.69        758.15        40.84 o
   5   4  10         11.24         23.21        12.86 o
   6   4  10        599.92        657.52        29.60 o
   7   4  10        183.74        212.20        27.39 o
  -8   5  10         86.12        131.26        23.12 o
  -7   5  10        191.90        197.04        21.88 o
  -6   5  10        268.29        273.67        22.47 o
  -5   5  10        107.57        142.07        17.27 o
  -4   5  10        302.52        319.47        18.40 o
  -3   5  10        332.05        332.37        14.55 o
  -2   5  10       1570.49       1526.83        27.40 o
  -1   5  10       1209.58       1184.79        26.20 o
   0   5  10         74.67         69.89         9.14 o
   1   5  10        122.03        112.40         8.58 o
   2   5  10         26.16         18.42         7.79 o
   3   5  10        265.97        261.56        12.95 o
   4   5  10         62.63         92.74        20.60 o
   5   5  10         23.64         53.73        13.99 o
   6   5  10         18.11         33.16        14.79 o
   7   5  10         34.33         46.17        16.96 o
  -8   6  10         99.51        112.05        21.93 o
  -7   6  10         28.38         45.98        17.65 o
  -6   6  10          8.78         32.98        15.69 o
  -5   6  10         13.87         44.36        14.86 o
  -4   6  10          3.71          1.99        11.26 o
  -3   6  10        706.91        681.27        19.86 o
  -2   6  10        613.82        599.50        17.25 o
  -1   6  10        124.49        130.93        11.56 o
   0   6  10       2205.90       2209.07        33.16 o
   1   6  10        621.76        724.19        18.87 o
   2   6  10         12.17         11.54         7.78 o
   3   6  10       1347.35       1430.77        35.24 o
   4   6  10        144.26        156.40        16.77 o
   5   6  10        246.40        249.35        22.29 o
   6   6  10        196.58        195.25        22.75 o
   7   6  10        960.26        991.79        38.66 o
  -8   7  10         89.25         70.10        18.89 o
  -7   7  10        289.59        289.63        25.93 o
  -6   7  10        255.17        271.46        22.88 o
  -5   7  10       1078.44       1069.85        33.12 o
  -4   7  10          7.33          5.23        11.05 o
  -3   7  10       1441.74       1426.63        28.67 o
  -2   7  10        104.46        108.02         9.91 o
  -1   7  10       1933.86       1848.63        34.71 o
   0   7  10        550.57        524.73        15.51 o
   1   7  10       2748.22       2757.62        54.21 o
   2   7  10          5.36          5.02         8.06 o
   3   7  10        605.95        547.59        18.22 o
   4   7  10        309.59        304.50        18.47 o
   5   7  10        170.18        175.09        20.79 o
   6   7  10        185.47        202.48        20.68 o
   7   7  10         24.30         12.83        15.94 o
  -7   8  10         17.67          8.74        18.23 o
  -6   8  10        116.53        106.06        18.30 o
  -5   8  10        211.00        223.95        18.52 o
  -4   8  10        742.48        656.45        25.29 o
  -3   8  10         19.88         12.25        11.50 o
  -2   8  10        584.19        531.12        17.61 o
  -1   8  10       1188.58       1174.35        27.28 o
   0   8  10        661.52        688.79        21.93 o
   1   8  10        384.03        351.39        14.45 o
   2   8  10        125.65        151.58        12.65 o
   3   8  10         64.11         57.83        17.37 o
   4   8  10        743.30        802.43        28.19 o
   5   8  10        620.01        659.85        33.17 o
   6   8  10        552.69        569.88        29.37 o
   7   8  10          3.75          0.26        18.80 o
  -7   9  10        173.97        143.43        21.27 o
  -6   9  10        106.11        110.33        18.53 o
  -5   9  10         86.84         85.07        15.09 o
  -4   9  10        411.22        397.53        21.18 o
  -3   9  10         21.12         17.19        12.80 o
  -2   9  10         21.08         21.74         8.62 o
  -1   9  10         48.89         51.05        11.72 o
   0   9  10       1235.37       1288.88        36.42 o
   1   9  10         42.36         45.11        10.42 o
   2   9  10        549.70        543.91        27.33 o
   3   9  10         29.90          7.44        12.98 o
   4   9  10        115.93         98.93        11.54 o
   5   9  10          5.72          0.63        13.10 o
   6   9  10         37.34         44.67        19.13 o
  -7  10  10        109.58         91.18        19.47 o
  -6  10  10         85.96         84.52        18.81 o
  -5  10  10         46.31         33.53        13.23 o
  -4  10  10         15.55        -13.68        13.68 o
  -3  10  10        322.17        333.35        19.34 o
  -2  10  10        269.63        264.70        16.47 o
  -1  10  10        754.10        781.51        26.40 o
   0  10  10        451.85        406.50        17.65 o
   1  10  10        417.84        435.76        20.18 o
   2  10  10        663.50        697.66        23.60 o
   3  10  10        182.89        187.76        19.92 o
   4  10  10        738.12        754.24        23.69 o
   5  10  10       1276.37       1329.00        44.05 o
   6  10  10        507.01        469.80        36.76 o
  -7  11  10         79.46         65.75        21.62 o
  -6  11  10        226.63        215.64        20.52 o
  -5  11  10        286.59        265.28        19.88 o
  -4  11  10         75.79         90.15        14.81 o
  -3  11  10        720.73        732.02        26.95 o
  -2  11  10         25.00         21.97        10.19 o
  -1  11  10        363.23        414.33        23.12 o
   0  11  10         77.85         84.59        13.07 o
   1  11  10        159.24        236.12        26.16 o
   2  11  10         16.48         24.55        13.17 o
   3  11  10          8.82         -3.15        13.15 o
   4  11  10        279.36        242.15        16.78 o
   5  11  10        135.04        136.07        24.90 o
   6  11  10        144.49        129.60        27.53 o
  -7  12  10         11.57         33.64        17.68 o
  -6  12  10         14.50         14.51        14.81 o
  -5  12  10        106.20         82.05        15.38 o
  -4  12  10         32.83         43.88        14.20 o
  -3  12  10        284.82        265.96        17.01 o
  -2  12  10        190.06        186.98        14.55 o
  -1  12  10         53.27         30.02        15.85 o
   0  12  10        428.13        447.43        51.33 o
   1  12  10        707.74        711.05        42.66 o
   2  12  10        388.82        429.88        26.79 o
   3  12  10        673.23        621.03        27.15 o
   4  12  10        404.38        351.28        21.89 o
   5  12  10          8.21          2.69        14.66 o
   6  12  10         20.92        -25.62        25.62 o
  -6  13  10        120.56        115.06        15.87 o
  -5  13  10         30.93         45.14        13.97 o
  -4  13  10         25.41         47.48        13.45 o
  -3  13  10          1.65         -2.99        10.94 o
  -2  13  10        584.34        680.99        26.04 o
  -1  13  10         36.17         47.50        14.48 o
   0  13  10        414.70        488.51        34.80 o
   1  13  10         23.73         32.62        28.01 o
   2  13  10        517.73        529.76        29.95 o
   3  13  10        136.29        148.11        19.74 o
   4  13  10        686.26        608.49        28.03 o
   5  13  10          4.67         -4.82        16.33 o
  -6  14  10         17.39         46.14        15.69 o
  -5  14  10         48.40         66.99        16.79 o
  -4  14  10        204.33        227.87        18.29 o
  -3  14  10        457.44        448.03        21.32 o
  -2  14  10        657.73        642.75        25.80 o
  -1  14  10          9.01         15.10        19.60 o
   0  14  10        552.62        564.08        37.69 o
   1  14  10        206.78        291.73        31.53 o
   2  14  10        874.33        951.83        39.04 o
   3  14  10        608.34        604.08        32.92 o
   4  14  10        305.25        261.06        27.02 o
   5  14  10        106.71         72.48        20.22 o
  -6  15  10        151.13        185.23        19.25 o
  -5  15  10        246.08        289.78        20.78 o
  -4  15  10        379.16        416.38        22.60 o
  -3  15  10        927.22        902.25        32.29 o
  -2  15  10         36.94         38.43        15.23 o
  -1  15  10       1635.34       1706.98        64.23 o
   0  15  10         73.77         80.56        22.65 o
   1  15  10        344.80        383.20        28.51 o
   2  15  10        104.07        107.97        26.85 o
   3  15  10        328.03        331.97        26.60 o
   4  15  10        176.16        192.04        36.00 o
   5  15  10         32.34         16.61        29.40 o
  -5  16  10         47.44         64.57        15.35 o
  -4  16  10         34.14         37.10        15.83 o
  -3  16  10         33.48         22.18        13.61 o
  -2  16  10         48.99         41.92        22.08 o
  -1  16  10        906.88        965.71        51.15 o
   0  16  10         30.03          9.33        21.17 o
   1  16  10       1426.88       1535.46        50.24 o
   2  16  10        168.26        197.08        22.85 o
   3  16  10        674.65        654.94        35.20 o
   4  16  10         26.46         24.45        18.74 o
  -5  17  10         88.34        131.79        20.14 o
  -4  17  10        391.75        398.56        35.86 o
  -3  17  10         50.62         39.99        18.00 o
  -2  17  10        103.16        105.50        27.24 o
  -1  17  10         66.43         27.09        34.78 o
   0  17  10        206.94        251.03        32.84 o
   1  17  10        400.06        417.09        37.39 o
   2  17  10        105.23        133.07        30.75 o
   3  17  10          3.61         13.17        22.26 o
   4  17  10         57.14         14.96        23.71 o
  -4  18  10         26.31         18.00        20.50 o
  -3  18  10         11.25        -15.65        24.02 o
  -2  18  10        231.82        219.37        36.46 o
  -1  18  10         27.62         53.16        26.29 o
   0  18  10       1780.20       1878.40        72.19 o
   1  18  10         30.46         43.67        49.57 o
   2  18  10        278.76        340.39        28.64 o
   3  18  10         51.49         55.87        19.68 o
  -3  19  10         97.83         90.57        28.09 o
  -2  19  10         11.44         11.16        25.97 o
  -1  19  10        109.18        194.01        39.85 o
   0  19  10        140.36        152.08        31.13 o
   1  19  10        792.04        881.00        52.23 o
   2  19  10         58.35         82.16        24.59 o
  -2  20  10          0.66         79.51        30.27 o
  -1  20  10        223.92        231.74        36.12 o
   0  20  10        180.99        227.69        34.64 o
   1  20  10        186.59        192.60        36.58 o
  -7   0  11         19.67         14.14        22.75 o
  -5   0  11        305.04        283.13        36.28 o
  -3   0  11       1938.98       1861.77        57.20 o
  -1   0  11        101.46         87.48        25.22 o
   1   0  11       1444.20       1529.12        38.58 o
   3   0  11       1297.18       1334.18       121.63 o
   5   0  11        545.87        515.67        60.78 o
   7   0  11       1448.43       1625.21       106.50 o
  -8   1  11         93.80        130.20        22.21 o
  -7   1  11          7.76          2.21        15.87 o
  -6   1  11          1.64        -12.62        12.62 o
  -5   1  11         53.81         49.74        11.83 o
  -4   1  11         26.55          5.24         9.61 o
  -3   1  11        272.23        249.10        13.20 o
  -2   1  11        623.85        629.49        23.22 o
  -1   1  11          1.42          4.78         8.90 o
   0   1  11         27.53         31.16         9.10 o
   1   1  11        195.02        206.71        11.51 o
   2   1  11        320.34        315.11        12.24 o
   3   1  11         23.18         15.55        17.04 o
   4   1  11          0.49         17.85        20.70 o
   5   1  11          1.38         -9.93        22.08 o
   6   1  11        115.14         76.77        25.28 o
   7   1  11          2.55         32.75        26.40 o
  -8   2  11          4.89         53.30        20.98 o
  -7   2  11         11.96         10.99        24.63 o
  -6   2  11        112.34        105.60        14.61 o
  -5   2  11          2.70          9.25        13.60 o
  -4   2  11        586.91        606.02        26.28 o
  -3   2  11        390.48        372.89        28.61 o
  -2   2  11        600.27        583.75        20.45 o
  -1   2  11        453.81        438.77        17.65 o
   0   2  11        746.13        725.86        28.18 o
   1   2  11        119.01        121.98        10.54 o
   2   2  11       1146.74       1128.78        21.27 o
   3   2  11         80.40         69.78        10.34 o
   4   2  11       1190.26       1249.88        44.70 o
   5   2  11        388.07        382.52        36.68 o
   6   2  11        506.79        522.46        43.97 o
   7   2  11         82.01         92.74        31.04 o
  -8   3  11         16.09         28.32        17.27 o
  -7   3  11         11.23         37.10        18.16 o
  -6   3  11        231.62        238.76        22.14 o
  -5   3  11         19.56         26.40        14.10 o
  -4   3  11        642.25        612.00        26.17 o
  -3   3  11       1181.19       1152.02        38.21 o
  -2   3  11         65.60         81.13        16.13 o
  -1   3  11        471.51        467.40        18.26 o
   0   3  11        967.52        902.86        24.03 o
   1   3  11        228.36        227.89        14.06 o
   2   3  11        141.70        159.53        11.30 o
   3   3  11         12.90         10.13         7.95 o
   4   3  11        348.85        363.02        24.43 o
   5   3  11        128.89        130.33        22.58 o
   6   3  11          3.77         -8.43        20.71 o
   7   3  11          0.93         14.94        21.54 o
  -7   4  11        129.04        127.39        31.24 o
  -6   4  11         20.10         31.90        16.59 o
  -5   4  11        334.99        319.06        22.79 o
  -4   4  11        318.82        346.84        21.88 o
  -3   4  11         65.98         56.38        11.71 o
  -2   4  11        200.19        179.13        15.99 o
  -1   4  11       1407.37       1402.75        30.03 o
   0   4  11          6.67         10.89         9.07 o
   1   4  11        819.28        850.81        21.52 o
   2   4  11        315.29        274.74        13.54 o
   3   4  11       1927.08       1940.33        52.51 o
   4   4  11        648.28        637.81        29.57 o
   5   4  11       1267.90       1361.76        49.99 o
   6   4  11         33.88         39.30        20.70 o
   7   4  11         57.20         60.60        26.57 o
  -7   5  11          1.52         47.51        18.42 o
  -6   5  11         93.26        131.02        19.83 o
  -5   5  11        176.92        225.32        20.92 o
  -4   5  11        346.95        368.26        19.87 o
  -3   5  11        177.86        167.75        14.69 o
  -2   5  11          0.76          3.32        10.29 o
  -1   5  11        392.05        348.38        16.33 o
   0   5  11        535.49        512.20        18.76 o
   1   5  11         13.81         10.29         8.25 o
   2   5  11        117.17        116.54        10.52 o
   3   5  11        451.89        430.94        16.67 o
   4   5  11         96.79         94.10        14.92 o
   5   5  11         59.08         54.65        14.92 o
   6   5  11        175.12        195.70        25.49 o
   7   5  11         92.47        121.23        24.90 o
  -7   6  11          6.81          8.55        17.26 o
  -6   6  11        319.23        317.18        24.76 o
  -5   6  11         86.53        100.33        18.42 o
  -4   6  11        495.28        511.24        25.23 o
  -3   6  11        503.10        487.82        23.46 o
  -2   6  11       3588.69       3464.64        67.42 o
  -1   6  11         53.30         81.76        10.17 o
   0   6  11       3675.40       3738.68        77.78 o
   1   6  11        122.68        143.02        11.11 o
   2   6  11        860.62        833.87        21.75 o
   3   6  11          4.47         10.88         8.93 o
   4   6  11       1609.12       1639.24        47.95 o
   5   6  11          3.39         19.56        15.94 o
   6   6  11        270.05        277.26        32.84 o
  -7   7  11         57.90         74.56        18.94 o
  -6   7  11        271.14        279.19        24.02 o
  -5   7  11          2.48         32.72        15.54 o
  -4   7  11        579.19        578.92        24.65 o
  -3   7  11        159.59        147.63        19.28 o
  -2   7  11        569.71        602.56        23.47 o
  -1   7  11          0.09         10.45         8.24 o
   0   7  11        337.84        302.79        16.87 o
   1   7  11        298.62        311.24        14.14 o
   2   7  11         44.33         30.62         8.96 o
   3   7  11        122.50        106.92        17.34 o
   4   7  11          5.01          3.45        10.54 o
   5   7  11        164.37        189.00        21.17 o
   6   7  11         84.34         70.69        17.57 o
  -7   8  11         59.90         52.26        17.95 o
  -6   8  11         85.24         89.81        18.21 o
  -5   8  11         72.32         67.67        14.71 o
  -4   8  11        847.77        785.08        35.07 o
  -3   8  11         91.62         87.77        17.03 o
  -2   8  11         81.15         83.08        12.62 o
  -1   8  11        212.97        231.03        19.28 o
   0   8  11        198.46        220.60        13.96 o
   1   8  11       1606.78       1627.41        34.33 o
   2   8  11       1700.27       1628.28        40.64 o
   3   8  11       1304.56       1256.59        42.85 o
   4   8  11          9.61          1.03        16.24 o
   5   8  11        180.73        169.96        21.14 o
   6   8  11         57.78         66.12        16.55 o
  -7   9  11         23.38          0.54        17.85 o
  -6   9  11         81.00         54.62        20.16 o
  -5   9  11        180.57        139.62        17.11 o
  -4   9  11          9.74         12.54        15.32 o
  -3   9  11        210.50        199.03        20.34 o
  -2   9  11         47.68         45.38        11.50 o
  -1   9  11        116.84        131.87        15.27 o
   0   9  11          0.01         14.39         8.82 o
   1   9  11        137.90        138.62        13.06 o
   2   9  11          1.17         -8.67        10.64 o
   3   9  11         22.85         21.30        16.18 o
   4   9  11         10.77         20.64        15.78 o
   5   9  11        471.43        484.68        27.17 o
   6   9  11         55.91         45.35        16.48 o
  -7  10  11          2.11         -0.83        17.30 o
  -6  10  11         89.98         51.81        16.77 o
  -5  10  11          8.94        -12.66        14.21 o
  -4  10  11        738.97        743.56        36.89 o
  -3  10  11         46.05         53.89        17.04 o
  -2  10  11        401.78        395.81        21.96 o
  -1  10  11        511.33        508.68        23.18 o
   0  10  11        965.51        970.89        32.68 o
   1  10  11       1132.30       1175.02        29.99 o
   2  10  11       2855.54       2911.31        48.79 o
   3  10  11        625.56        635.93        25.08 o
   4  10  11        183.88        176.54        18.66 o
   5  10  11        261.43        223.63        21.41 o
   6  10  11        338.48        338.54        30.11 o
  -6  11  11         29.43         42.94        15.59 o
  -5  11  11         19.70          7.12        17.64 o
  -4  11  11        246.75        273.03        25.82 o
  -3  11  11         10.42         21.70        15.15 o
  -2  11  11        268.60        271.97        19.66 o
  -1  11  11         88.97         76.41        15.32 o
   0  11  11         39.88         59.82        20.47 o
   1  11  11        160.87        146.30        19.04 o
   2  11  11          2.12         19.49        16.91 o
   3  11  11        527.45        544.08        23.20 o
   4  11  11         21.30         18.20        14.54 o
   5  11  11         32.76         -9.25        27.82 o
  -6  12  11        421.75        434.27        32.79 o
  -5  12  11        348.05        334.75        28.04 o
  -4  12  11        156.94        166.93        19.74 o
  -3  12  11       1079.55       1048.94        35.15 o
  -2  12  11        485.18        497.02        25.07 o
  -1  12  11        751.35        716.85        31.15 o
   0  12  11        469.48        489.02        35.02 o
   1  12  11        946.78        984.72        60.69 o
   2  12  11         13.07         39.08        17.38 o
   3  12  11        169.85        152.97        18.00 o
   4  12  11        526.74        544.80        35.85 o
   5  12  11         27.81        -16.95        26.78 o
  -6  13  11         16.01         15.18        20.66 o
  -5  13  11        224.11        279.28        26.12 o
  -4  13  11         42.40         57.80        16.16 o
  -3  13  11          5.65         27.24        15.25 o
  -2  13  11         81.46         56.00        22.41 o
  -1  13  11          2.01          5.05        19.36 o
   0  13  11         90.12         72.03        21.40 o
   1  13  11        159.07        148.63        29.23 o
   2  13  11          0.75         37.91        17.75 o
   3  13  11         55.84         50.49        18.07 o
   4  13  11        187.22        176.32        36.51 o
   5  13  11          2.48        -22.15        22.15 o
  -5  14  11        273.23        285.88        24.01 o
  -4  14  11         90.49        118.03        19.63 o
  -3  14  11        164.35        157.28        18.06 o
  -2  14  11        366.95        359.79        26.04 o
  -1  14  11        478.29        513.09        39.26 o
   0  14  11        444.11        542.71        39.25 o
   1  14  11        128.12        163.86        22.72 o
   2  14  11         17.18         41.12        17.81 o
   3  14  11        866.67        843.15        38.52 o
   4  14  11        824.52        843.10        49.87 o
  -5  15  11          0.40         24.82        17.52 o
  -4  15  11        197.81        243.97        22.37 o
  -3  15  11        102.00        112.87        22.41 o
  -2  15  11         23.85         65.24        26.53 o
  -1  15  11         73.42         94.85        24.91 o
   0  15  11          3.57        -15.25        43.45 o
   1  15  11          0.41          2.24        20.57 o
   2  15  11        254.22        275.48        26.51 o
   3  15  11         20.46         23.82        25.23 o
   4  15  11         41.09         11.49        36.66 o
  -4  16  11        512.70        563.57        35.38 o
  -3  16  11          2.54        -25.83        25.83 o
  -2  16  11        491.15        503.97        41.29 o
  -1  16  11        482.66        518.62        41.31 o
   0  16  11        399.44        393.23        36.00 o
   1  16  11        203.59        225.68        33.30 o
   2  16  11       1566.70       1623.14        53.73 o
   3  16  11        278.11        348.15        39.71 o
  -4  17  11          3.66         10.85        19.18 o
  -3  17  11         47.51         22.56        25.36 o
  -2  17  11        148.49        125.40        28.59 o
  -1  17  11         19.41         11.06        23.91 o
   0  17  11        106.89        154.37        29.38 o
   1  17  11         76.85        103.97        27.32 o
   2  17  11         79.42         88.64        20.77 o
   3  17  11        264.36        294.29        29.84 o
  -3  18  11        327.68        315.15        38.78 o
  -2  18  11        102.17         58.99        26.84 o
  -1  18  11        119.93        119.03        28.16 o
   0  18  11        226.07        272.29        35.27 o
   1  18  11        522.58        606.70        71.20 o
   2  18  11        470.56        570.85        36.43 o
  -1  19  11          0.41         10.64        35.87 o
   0  19  11         38.17         90.01        32.92 o
   1  19  11         24.29         32.78        24.30 o
  -6   0  12        295.89        315.69        45.68 o
  -4   0  12        203.05        287.84        43.41 o
  -2   0  12       2201.18       2188.65       130.53 o
   0   0  12       1166.80       1170.57        61.06 o
   2   0  12        579.38        569.22        26.10 o
   4   0  12        679.79        732.85        91.55 o
   6   0  12         25.10          2.67        34.33 o
  -7   1  12          0.03         -4.15        23.17 o
  -6   1  12         13.06         33.13        22.87 o
  -5   1  12         60.59         93.63        23.48 o
  -4   1  12         12.03         50.42        22.05 o
  -3   1  12       1027.30       1011.11        46.46 o
  -2   1  12         54.17         48.43        11.65 o
  -1   1  12         70.28         54.67        10.44 o
   0   1  12        167.28        171.28        13.61 o
   1   1  12        218.52        237.33        13.15 o
   2   1  12         87.88        103.82        10.22 o
   3   1  12        983.57        932.24        33.25 o
   4   1  12         39.91         25.90        13.76 o
   5   1  12         70.82         72.45        25.92 o
   6   1  12        140.76        139.43        30.26 o
  -7   2  12        178.92        176.84        30.77 o
  -6   2  12        101.22        103.39        26.23 o
  -5   2  12        130.62        134.35        26.49 o
  -4   2  12        350.79        365.61        31.54 o
  -3   2  12        914.60        955.07        45.52 o
  -2   2  12        170.32        164.72        15.23 o
  -1   2  12       3144.95       2994.79       101.44 o
   0   2  12        835.03        781.10        23.62 o
   1   2  12        668.26        675.25        25.28 o
   2   2  12        272.96        248.15        13.67 o
   3   2  12        351.53        312.79        27.88 o
   4   2  12        108.70        102.26        14.77 o
   5   2  12         23.68         21.65        19.07 o
   6   2  12         74.43        110.70        35.71 o
  -7   3  12          3.09          8.89        31.45 o
  -6   3  12         38.45         66.43        25.32 o
  -5   3  12        249.37        243.10        30.40 o
  -4   3  12         66.81         71.34        21.61 o
  -3   3  12          0.35         13.29        20.69 o
  -2   3  12        600.26        560.04        23.68 o
  -1   3  12        605.16        539.05        20.55 o
   0   3  12        557.28        507.30        19.85 o
   1   3  12        376.92        376.25        16.15 o
   2   3  12        700.00        739.02        20.94 o
   3   3  12         84.34         55.80        13.93 o
   4   3  12        520.19        528.30        32.83 o
   5   3  12       1046.87       1068.51        45.83 o
   6   3  12        693.35        802.58        42.97 o
  -7   4  12          1.10          5.62        25.79 o
  -6   4  12         28.69         59.36        24.78 o
  -5   4  12        430.09        409.65        36.84 o
  -4   4  12        398.48        401.50        33.60 o
  -3   4  12        782.82        711.30        26.89 o
  -2   4  12         16.29          9.68        11.26 o
  -1   4  12         53.91         49.34        10.71 o
   0   4  12        969.55       1044.90        27.26 o
   1   4  12        447.00        469.03        17.45 o
   2   4  12       1690.29       1712.79        33.28 o
   3   4  12         75.25         37.54        13.52 o
   4   4  12         44.80         29.74        15.16 o
   5   4  12         26.47         29.56        20.45 o
   6   4  12        218.06        262.15        28.61 o
  -7   5  12          5.69          9.19        25.09 o
  -6   5  12        125.94        102.23        25.08 o
  -5   5  12        104.03        101.15        55.71 o
  -4   5  12        323.42        273.80        31.64 o
  -3   5  12          0.74         10.66        12.24 o
  -2   5  12        180.87        183.86        15.98 o
  -1   5  12         21.74          4.21        10.74 o
   0   5  12        324.16        333.92        15.45 o
   1   5  12         27.06         17.66         8.92 o
   2   5  12          8.37         16.84         9.18 o
   3   5  12          9.30         -3.86        11.13 o
   4   5  12        585.95        568.55        27.89 o
   5   5  12        431.53        506.56        34.08 o
   6   5  12        755.35        918.31        67.50 o
  -7   6  12        174.73        134.22        31.92 o
  -6   6  12         84.59        129.25        27.84 o
  -5   6  12       1196.91       1218.15        55.15 o
  -4   6  12         68.63         56.61        18.37 o
  -3   6  12       2105.78       2021.65        53.74 o
  -2   6  12        729.76        725.75        34.54 o
  -1   6  12        940.74        942.35        25.10 o
   0   6  12         22.98         10.39         9.29 o
   1   6  12       2018.34       2032.79        39.34 o
   2   6  12          3.42         16.82         8.94 o
   3   6  12         48.36         41.02        11.35 o
   4   6  12        623.55        621.38        49.81 o
   5   6  12        148.21        128.90        20.05 o
   6   6  12         20.20         61.17        22.42 o
  -6   7  12         51.71         77.73        26.67 o
  -5   7  12          0.04         16.68        22.79 o
  -4   7  12        220.10        204.39        23.25 o
  -3   7  12        105.82        104.28        18.98 o
  -2   7  12        406.91        381.99        21.94 o
  -1   7  12         30.02         40.92        12.65 o
   0   7  12        294.91        310.62        16.09 o
   1   7  12        244.24        281.09        20.91 o
   2   7  12         28.11         42.02        12.31 o
   3   7  12        875.92        924.55        39.81 o
   4   7  12          8.02        -14.31        14.31 o
   5   7  12        269.61        280.44        28.45 o
   6   7  12          8.74         15.31        20.42 o
  -6   8  12          3.67         14.80        27.64 o
  -5   8  12         77.98         48.25        19.28 o
  -4   8  12          9.92          8.53        17.68 o
  -3   8  12        261.09        243.51        23.44 o
  -2   8  12        742.03        731.26        26.92 o
  -1   8  12       1593.51       1511.51        37.33 o
   0   8  12        658.38        692.10        26.11 o
   1   8  12        163.08        153.41        14.02 o
   2   8  12        167.01        154.04        14.17 o
   3   8  12        740.34        708.70        30.16 o
   4   8  12        161.67        147.38        17.93 o
   5   8  12         20.97          6.92        20.89 o
  -6   9  12         54.76         81.22        24.83 o
  -5   9  12         25.57         -3.70        17.06 o
  -4   9  12         11.76          8.66        17.23 o
  -3   9  12         24.04         27.71        16.77 o
  -2   9  12         42.89         55.71        16.62 o
  -1   9  12         17.90         16.65        12.40 o
   0   9  12        112.13         99.70        30.30 o
   1   9  12          4.14          9.74        10.77 o
   2   9  12       1210.19       1267.34        33.07 o
   3   9  12        112.00        104.62        22.90 o
   4   9  12        569.39        609.37        29.50 o
   5   9  12         40.36         34.34        17.30 o
  -6  10  12          8.86         -9.37        22.45 o
  -5  10  12         84.98         35.22        18.83 o
  -4  10  12         53.06         32.27        17.98 o
  -3  10  12        243.40        269.53        34.86 o
  -2  10  12        283.37        301.62        21.14 o
  -1  10  12        811.94        873.53        34.22 o
   0  10  12        400.46        425.47        33.56 o
   1  10  12         18.62         32.61        22.40 o
   2  10  12        156.78        147.04        24.71 o
   3  10  12       1099.52       1235.44        38.43 o
   4  10  12         22.85         10.11        15.74 o
   5  10  12        571.34        641.38        36.60 o
  -6  11  12          8.70         15.92        23.46 o
  -5  11  12         82.11         88.56        20.41 o
  -4  11  12          0.00         -9.04        17.43 o
  -3  11  12          0.51         18.60        14.93 o
  -2  11  12          0.64         -6.94        23.42 o
  -1  11  12          2.75          4.64        19.80 o
   0  11  12        618.44        647.61        40.23 o
   1  11  12        181.02        198.90        27.48 o
   2  11  12          0.13         12.91        12.25 o
   3  11  12        521.29        563.58        24.61 o
   4  11  12        298.21        327.09        26.05 o
   5  11  12        330.70        381.19        35.86 o
  -5  12  12        142.87        148.34        23.16 o
  -4  12  12        160.89        187.00        20.77 o
  -3  12  12        141.98        131.19        18.13 o
  -2  12  12        451.27        489.70        25.78 o
  -1  12  12          9.01          1.39        19.98 o
   0  12  12        289.98        298.46        30.82 o
   1  12  12        817.71        946.13        53.74 o
   2  12  12        438.24        495.59        30.96 o
   3  12  12        103.15         81.46        16.19 o
   4  12  12        458.78        505.75        27.88 o
  -5  13  12         34.63         53.18        26.73 o
  -4  13  12          3.52         27.62        16.63 o
  -3  13  12         28.39         32.05        15.63 o
  -2  13  12         22.75         22.38        22.81 o
  -1  13  12         70.50         63.77        31.27 o
   0  13  12        783.74        783.52        47.83 o
   1  13  12        110.08        111.20        23.25 o
   2  13  12         36.82         51.37        17.81 o
   3  13  12        264.06        318.82        39.90 o
   4  13  12        465.21        430.25        30.80 o
  -4  14  12        169.30        181.30        21.80 o
  -3  14  12        467.41        455.99        26.72 o
  -2  14  12        361.01        397.22        37.50 o
  -1  14  12         82.55         86.44        24.00 o
   0  14  12        901.48        935.12        50.87 o
   1  14  12        200.59        260.46        31.92 o
   2  14  12        165.35        186.88        23.85 o
   3  14  12         11.10         31.19        18.09 o
  -4  15  12         18.81         15.99        16.66 o
  -3  15  12         10.68        -13.56        24.71 o
  -2  15  12         87.87        107.10        35.41 o
  -1  15  12        326.51        288.59        35.20 o
   0  15  12         34.98         22.17        22.61 o
   1  15  12        117.78        157.92        28.96 o
   2  15  12        332.63        429.12        31.31 o
   3  15  12         12.46         20.38        32.79 o
  -3  16  12        469.41        454.46        49.87 o
  -2  16  12         20.37          6.19        25.80 o
  -1  16  12        877.23        909.68        89.89 o
   0  16  12        300.25        360.29        49.57 o
   1  16  12        403.87        379.76        38.14 o
   2  16  12        243.86        359.19        41.25 o
  -2  17  12         22.95         50.10        25.53 o
  -1  17  12         75.62         67.26        26.72 o
   0  17  12         22.83         31.22        24.09 o
   1  17  12         30.78         48.00        25.27 o
  -5   0  13        754.61        810.26        65.92 o
  -3   0  13        125.50        118.48        37.28 o
  -1   0  13        211.60        197.55        24.26 o
   1   0  13       1614.21       1698.31        62.83 o
   3   0  13         63.01         62.63        18.10 o
   5   0  13        126.32        136.42        23.14 o
  -6   1  13        101.18        159.03        41.49 o
  -5   1  13          1.37         50.15        26.61 o
  -4   1  13          7.34         19.29        21.10 o
  -3   1  13         29.41         33.26        20.44 o
  -2   1  13        309.77        265.56        18.73 o
  -1   1  13        195.93        173.63        15.96 o
   0   1  13        841.79        771.88        63.35 o
   1   1  13        734.53        782.23        26.61 o
   2   1  13         64.47         84.54        15.37 o
   3   1  13       1063.47       1087.62        39.55 o
   4   1  13        439.18        427.51        29.58 o
   5   1  13        619.86        641.70        31.10 o
  -6   2  13        161.80        170.53        30.60 o
  -5   2  13        164.97        158.74        33.97 o
  -4   2  13        884.85        963.36        50.10 o
  -3   2  13          1.35         16.81        20.29 o
  -2   2  13        973.36        930.92        35.41 o
  -1   2  13         35.92         35.10        10.84 o
   0   2  13        529.58        491.92        20.64 o
   1   2  13         51.01         42.07        12.34 o
   2   2  13        153.47        190.21        16.85 o
   3   2  13        660.12        615.65        28.71 o
   4   2  13        236.44        194.82        24.10 o
   5   2  13         28.66          2.10        19.00 o
  -6   3  13         94.12        120.24        45.28 o
  -5   3  13         94.27        105.25        26.84 o
  -4   3  13          7.23         40.15        22.41 o
  -3   3  13          1.91          5.08        20.09 o
  -2   3  13         22.31         13.04        14.45 o
  -1   3  13        476.71        490.17        20.96 o
   0   3  13        203.22        194.63        14.89 o
   1   3  13        165.22        199.99        14.08 o
   2   3  13       2031.03       2064.79        40.34 o
   3   3  13        377.50        389.72        23.82 o
   4   3  13        214.94        205.72        31.37 o
   5   3  13        561.36        592.07        39.89 o
  -6   4  13         26.71         80.59        64.02 o
  -5   4  13        100.53        118.32        29.75 o
  -4   4  13          0.82         10.32        21.72 o
  -3   4  13        289.76        282.61        29.51 o
  -2   4  13         23.22         18.85        12.48 o
  -1   4  13        131.66        145.44        14.07 o
   0   4  13         75.97         62.16        10.96 o
   1   4  13         12.09         19.25         9.81 o
   2   4  13         20.54         19.15        12.21 o
   3   4  13        759.65        769.99        39.35 o
   4   4  13          4.89        -22.49        22.49 o
   5   4  13          0.17         -0.74        18.89 o
  -6   5  13        197.36        175.04        32.35 o
  -5   5  13         75.49         80.44        25.55 o
  -4   5  13       1029.57        999.11        66.84 o
  -3   5  13        119.82        112.52        19.46 o
  -2   5  13        135.88        104.27        14.44 o
  -1   5  13         29.79         17.19        11.60 o
   0   5  13         49.43         38.54        11.78 o
   1   5  13       1234.52       1271.98        38.00 o
   2   5  13        616.54        649.25        27.64 o
   3   5  13        620.54        654.22        34.92 o
   4   5  13         59.66         46.66        22.64 o
   5   5  13        209.18        222.27        24.84 o
  -6   6  13        332.47        355.88        38.66 o
  -5   6  13         11.98         28.87        38.77 o
  -4   6  13         56.40         94.82        26.49 o
  -3   6  13         24.98         25.34        16.80 o
  -2   6  13        279.83        313.99        20.40 o
  -1   6  13          4.47         11.49        15.55 o
   0   6  13          5.01         15.86        11.37 o
   1   6  13        233.74        275.82        18.31 o
   2   6  13        166.10        191.14        15.77 o
   3   6  13         29.40         10.43        18.05 o
   4   6  13        226.90        193.28        24.11 o
   5   6  13         25.99         56.72        22.97 o
  -6   7  13        222.37        315.84        37.08 o
  -5   7  13        113.77        132.98        38.13 o
  -4   7  13        143.09        113.54        21.93 o
  -3   7  13        183.23        172.62        21.92 o
  -2   7  13        660.95        618.98        32.62 o
  -1   7  13         38.11         43.25        13.02 o
   0   7  13       1336.86       1287.72        32.15 o
   1   7  13        665.11        675.32        24.70 o
   2   7  13        290.93        265.27        20.44 o
   3   7  13         29.79         46.02        17.85 o
   4   7  13        465.07        418.60        31.58 o
   5   7  13          1.24         -7.13        22.48 o
  -6   8  13        138.15        159.34        30.31 o
  -5   8  13        133.36        140.87        29.14 o
  -4   8  13        205.11        218.33        25.60 o
  -3   8  13        235.73        232.06        24.63 o
  -2   8  13        119.36        127.73        20.34 o
  -1   8  13        189.25        231.46        16.80 o
   0   8  13        366.87        412.83        32.71 o
   1   8  13        335.00        362.78        22.63 o
   2   8  13        229.54        223.04        17.56 o
   3   8  13         67.09         80.97        19.50 o
   4   8  13         20.95         -0.41        21.56 o
   5   8  13         26.76        -10.28        27.91 o
  -5   9  13          1.75        -19.44        20.07 o
  -4   9  13          2.29         -4.58        18.41 o
  -3   9  13          5.07          3.15        17.76 o
  -2   9  13         39.04         45.35        17.62 o
  -1   9  13       1293.82       1287.72        32.87 o
   0   9  13        103.21         94.72        37.26 o
   1   9  13        218.05        215.56        22.21 o
   2   9  13         31.81         25.04        22.94 o
   3   9  13        229.57        231.06        20.21 o
   4   9  13         82.93         60.54        21.01 o
  -5  10  13         40.80         20.36        19.93 o
  -4  10  13        194.21        225.00        25.80 o
  -3  10  13         80.80         60.73        19.84 o
  -2  10  13         27.40         38.72        15.21 o
  -1  10  13         70.09        107.00        28.90 o
   0  10  13        365.30        385.21        33.78 o
   1  10  13         11.12          7.20        18.09 o
   2  10  13          9.20         35.46        15.52 o
   3  10  13         25.52         47.82        15.50 o
   4  10  13          7.74         -7.96        18.97 o
  -5  11  13         53.32         28.29        21.28 o
  -4  11  13         57.41         47.23        19.31 o
  -3  11  13         93.35         93.74        18.49 o
  -2  11  13        277.29        252.16        21.59 o
  -1  11  13         26.45         32.64        21.02 o
   0  11  13        450.35        460.37        36.28 o
   1  11  13        204.02        208.27        32.85 o
   2  11  13        289.94        279.20        23.52 o
   3  11  13         86.90         96.57        21.33 o
   4  11  13         87.48         41.28        28.76 o
  -4  12  13        147.31        176.65        21.32 o
  -3  12  13          2.87          7.66        16.85 o
  -2  12  13        809.12        890.54        52.41 o
  -1  12  13        296.67        371.51        35.55 o
   0  12  13         63.20         44.24        21.91 o
   1  12  13        646.11        653.11        42.06 o
   2  12  13        526.70        565.08        33.81 o
   3  12  13          1.39         13.84        19.76 o
  -4  13  13          0.63          0.54        17.66 o
  -3  13  13        352.70        372.05        31.30 o
  -2  13  13         30.63         48.45        39.00 o
  -1  13  13        126.19        113.06        26.92 o
   0  13  13          2.07          5.39        22.04 o
   1  13  13        786.84        778.93        47.59 o
   2  13  13         29.63         62.30        19.83 o
   3  13  13        703.59        746.37        49.24 o
  -3  14  13        297.94        298.53        56.55 o
  -2  14  13        105.45         94.68        43.28 o
  -1  14  13        103.34         85.09        25.18 o
   0  14  13         80.14         39.33        24.23 o
   1  14  13         15.20         42.10        22.74 o
   2  14  13          2.20         44.46        23.60 o
  -2  15  13         54.63         26.66        30.36 o
  -1  15  13          0.72          5.56        25.00 o
   0  15  13        328.46        350.29        36.83 o
   1  15  13         25.97         60.17        25.69 o
  -1  16  13          1.28        -17.92        30.36 o
   0  16  13        328.11        372.75        38.74 o
  -6   0  14         51.93         61.84        39.99 o
  -4   0  14         98.34        137.32        39.87 o
  -2   0  14        335.45        346.66        30.43 o
   0   0  14         28.27         33.81        17.90 o
   2   0  14         22.72         49.51        23.72 o
   4   0  14        176.92        205.76        25.55 o
  -6   1  14         31.88         62.63        58.44 o
  -5   1  14        129.06        181.46        38.13 o
  -4   1  14        246.44        249.72        33.70 o
  -3   1  14        409.25        356.16        34.69 o
  -2   1  14        385.50        355.33        21.68 o
  -1   1  14          6.93         -7.15        13.67 o
   0   1  14        322.93        285.00        20.67 o
   1   1  14        951.08        858.86        45.47 o
   2   1  14        176.42        236.01        18.78 o
   3   1  14         28.24         37.67        12.83 o
   4   1  14        168.07        181.41        21.56 o
  -5   2  14         65.60         53.13        26.20 o
  -4   2  14         12.35         43.89        27.15 o
  -3   2  14          1.68          3.77        20.59 o
  -2   2  14          2.77          3.83        15.68 o
  -1   2  14          0.13        -12.31        14.53 o
   0   2  14        681.36        679.00        24.91 o
   1   2  14          9.55         18.13        18.59 o
   2   2  14         59.06        104.82        17.03 o
   3   2  14         38.98         46.92        14.05 o
   4   2  14        103.41        116.96        16.92 o
  -5   3  14        293.37        281.81        34.86 o
  -4   3  14         43.29         31.82        54.95 o
  -3   3  14        382.44        361.13        33.87 o
  -2   3  14          3.34         -3.61        18.84 o
  -1   3  14        766.42        708.22        25.60 o
   0   3  14        177.00        184.52        15.61 o
   1   3  14         35.10         38.12        10.85 o
   2   3  14        140.37        199.56        23.99 o
   3   3  14        418.73        434.25        23.62 o
   4   3  14          7.65         -3.12        16.90 o
  -5   4  14          0.28        -14.50        33.90 o
  -4   4  14         17.31         27.86        33.61 o
  -3   4  14        150.68        132.16        26.90 o
  -2   4  14         86.96         52.44        19.03 o
  -1   4  14          1.74         -4.57        12.57 o
   0   4  14        162.55        192.11        14.48 o
   1   4  14         13.01         25.35        11.69 o
   2   4  14        355.96        390.99        25.17 o
   3   4  14        112.39        124.43        21.39 o
   4   4  14        432.02        470.44        29.74 o
  -5   5  14          1.20        -11.98        31.94 o
  -4   5  14        102.34         85.30        25.16 o
  -3   5  14         46.12         34.82        34.90 o
  -2   5  14        774.68        793.94        30.63 o
  -1   5  14        446.65        424.27        23.15 o
   0   5  14        880.09        894.49        31.38 o
   1   5  14          4.60         34.27        13.02 o
   2   5  14        545.11        578.61        38.77 o
   3   5  14         26.37          9.70        18.48 o
   4   5  14        825.77        763.36        40.65 o
  -5   6  14         65.29         91.72        26.95 o
  -4   6  14          8.33         11.33        41.67 o
  -3   6  14         12.24         12.22        18.39 o
  -2   6  14        263.88        268.98        32.25 o
  -1   6  14        214.84        211.15        18.64 o
   0   6  14         74.50         68.08        14.77 o
   1   6  14         18.02          8.36        12.41 o
   2   6  14         74.14         67.26        22.39 o
   3   6  14        319.25        316.65        28.04 o
   4   6  14        272.14        237.70        32.36 o
  -5   7  14        438.29        413.37        53.36 o
  -4   7  14          2.83         19.47        35.01 o
  -3   7  14        751.52        779.25        38.81 o
  -2   7  14        291.57        303.12        26.33 o
  -1   7  14        363.92        354.69        22.14 o
   0   7  14         44.32         51.56        14.69 o
   1   7  14        677.08        658.08        32.91 o
   2   7  14         44.99         59.05        21.86 o
   3   7  14        316.53        326.66        28.88 o
   4   7  14        282.78        253.62        27.80 o
  -5   8  14          5.42         10.87        24.40 o
  -4   8  14        185.72        159.30        25.46 o
  -3   8  14        113.95        176.67        23.55 o
  -2   8  14        118.71        132.41        21.73 o
  -1   8  14         69.64         89.62        16.29 o
   0   8  14         38.65         58.60        17.63 o
   1   8  14         33.59         22.09        16.30 o
   2   8  14          4.53          3.50        26.93 o
   3   8  14         69.54         39.30        38.19 o
  -4   9  14        645.95        637.11        37.74 o
  -3   9  14          9.08         33.34        19.72 o
  -2   9  14        152.87        145.71        21.82 o
  -1   9  14          2.26        -14.71        37.16 o
   0   9  14        217.73        236.88        23.37 o
   1   9  14         95.22        100.56        18.70 o
   2   9  14        537.28        562.30        41.77 o
   3   9  14        152.36        155.63        28.99 o
  -4  10  14          5.58         -6.92        19.91 o
  -3  10  14        125.11         98.80        20.80 o
  -2  10  14         13.60         37.88        19.88 o
  -1  10  14         50.39         79.84        25.21 o
   0  10  14        161.81        115.57        24.02 o
   1  10  14        204.13        188.50        26.85 o
   2  10  14        357.54        395.83        34.95 o
   3  10  14         28.12         60.73        30.48 o
  -3  11  14         84.98        136.13        19.09 o
  -2  11  14          9.27         23.20        20.28 o
  -1  11  14        223.31        286.86        34.64 o
   0  11  14        134.72        156.85        35.72 o
   1  11  14        950.73        936.10        49.35 o
   2  11  14        315.95        367.38        35.89 o
  -3  12  14          7.38         22.39        20.76 o
  -2  12  14         77.73        103.07        28.42 o
  -1  12  14        224.46        232.43        33.92 o
   0  12  14          0.40        -15.00        22.19 o
   1  12  14         49.56         35.60        21.75 o
   2  12  14         13.33         91.75        95.21 o
  -2  13  14        649.43        725.80        82.43 o
  -1  13  14        281.62        291.39        35.71 o
   0  13  14        315.18        299.24        34.38 o
   1  13  14          1.57        -23.84        23.84 o
  -3   0  15        282.73        307.11        51.02 o
  -1   0  15         86.94         31.32        19.62 o
   1   0  15       1005.48        919.65        69.96 o
   3   0  15        463.70        540.52        34.70 o
  -4   1  15         33.70         30.78        26.19 o
  -3   1  15        219.53        256.20        47.20 o
  -2   1  15        682.78        656.09        33.78 o
  -1   1  15        317.64        276.73        21.12 o
   0   1  15        253.24        257.49        20.70 o
   1   1  15        115.99        123.88        26.23 o
   2   1  15        485.78        543.66        27.09 o
   3   1  15        181.07        232.65        18.62 o
  -4   2  15         29.52         37.05        31.11 o
  -3   2  15        125.77        151.01        27.64 o
  -2   2  15        118.20         89.36        18.72 o
  -1   2  15        289.48        266.12        20.82 o
   0   2  15        210.88        200.80        19.61 o
   1   2  15          1.08        -17.68        17.68 o
   2   2  15        332.25        367.19        25.63 o
   3   2  15          2.85         51.44        16.57 o
  -4   3  15        341.10        336.06        35.55 o
  -3   3  15         36.66         46.79        25.27 o
  -2   3  15          9.61         -1.09        16.84 o
  -1   3  15         40.87         25.17        13.92 o
   0   3  15        252.07        261.38        18.33 o
   1   3  15          2.46         39.63        20.72 o
   2   3  15        324.97        360.59        25.24 o
   3   3  15        229.89        269.10        24.23 o
  -4   4  15         49.63         53.02        26.75 o
  -3   4  15         11.88         30.33        22.63 o
  -2   4  15         11.06         25.77        22.92 o
  -1   4  15        648.92        612.97        25.58 o
   0   4  15         27.63         12.52        14.34 o
   1   4  15        339.14        375.06        32.66 o
   2   4  15         71.16         66.04        16.71 o
   3   4  15        439.63        486.73        29.62 o
  -4   5  15        163.43        180.27        70.05 o
  -3   5  15         84.63         79.21        25.53 o
  -2   5  15          1.26         -9.97        16.78 o
  -1   5  15        380.72        370.05        23.43 o
   0   5  15        195.68        196.92        19.17 o
   1   5  15        794.64        745.08        36.70 o
   2   5  15         60.07         75.13        26.23 o
   3   5  15         37.88         62.71        21.15 o
  -4   6  15          2.81         45.75        28.76 o
  -3   6  15          7.70         12.45        23.04 o
  -2   6  15          7.42         10.61        17.97 o
  -1   6  15          7.29          8.15        14.62 o
   0   6  15        306.72        299.69        22.17 o
   1   6  15         45.72         45.09        17.31 o
   2   6  15          6.29         39.96        37.38 o
   3   6  15         72.66         60.19        29.44 o
  -3   7  15          2.43          3.48        18.95 o
  -2   7  15        477.25        466.05        32.36 o
  -1   7  15          9.18         31.09        18.57 o
   0   7  15        604.96        648.74        33.72 o
   1   7  15        533.59        525.94        32.38 o
   2   7  15        645.99        752.26       185.32 o
  -3   8  15        107.28        109.40        22.66 o
  -2   8  15         35.66         27.61        18.61 o
  -1   8  15         11.71         -0.29        21.48 o
   0   8  15         32.30         48.92        20.38 o
   1   8  15         31.94         42.41        29.24 o
   2   8  15        182.54        227.99        57.57 o
  -3   9  15        337.12        388.75        31.62 o
  -2   9  15          3.92          0.52        19.57 o
  -1   9  15        641.72        781.30        49.63 o
   0   9  15         91.71        118.14        20.40 o
   1   9  15         84.60        139.23        43.19 o
  -2  10  15         28.87         16.07        21.32 o
  -1  10  15         34.28         83.99        27.40 o
   0  10  15         31.32         38.67        24.92 o
   1  10  15         29.01         58.10        22.52 o
  -1  11  15        170.01        171.57        31.09 o
  -2   0  16         28.96         -0.52        33.02 o
   0   0  16         33.30          3.41        45.48 o
   2   0  16         77.25         91.13        27.73 o
  -3   1  16         13.61         10.94        24.64 o
  -2   1  16        207.20        188.57        23.26 o
  -1   1  16        268.22        293.91        22.64 o
   0   1  16        202.05        189.05        21.04 o
   1   1  16        157.64        160.14        23.33 o
   2   1  16         35.71         16.71        19.51 o
  -3   2  16         24.07         33.32        25.63 o
  -2   2  16          1.88         -7.52        22.70 o
  -1   2  16        200.75        168.73        19.04 o
   0   2  16          9.44         19.84        17.88 o
   1   2  16        125.90        108.52        21.33 o
  -3   3  16        224.93        254.10        32.50 o
  -2   3  16         13.71         -7.72        22.95 o
  -1   3  16        108.79         99.29        17.34 o
   0   3  16          1.41         -5.38        22.79 o
   1   3  16         58.95         53.93        25.47 o
  -2   4  16        197.05        195.10        30.09 o
  -1   4  16         60.32         45.25        17.75 o
   0   4  16        247.93        266.91        31.41 o
   1   4  16        316.85        262.88        32.92 o
  -2   5  16        111.98        113.18        26.84 o
  -1   5  16         22.74        -15.48        17.76 o
   0   5  16        229.01        210.76        23.35 o
   1   5  16          1.05        -46.85        46.85 o
  -1   6  16         22.88         13.37        23.80 o
   0   6  16         65.88         56.78        16.34 o
                                                
