# Supplementary material for: Crystal structures of five (2-chloro­quinolin-3-yl)methyl ethers: supra­molecular assembly in one and two dimensions mediated by hydrogen bonding and π–π stacking
Source: Acta Crystallogr E Crystallogr Commun. 2015 May 13;71(Pt 6):609–17. doi: 10.1107/S2056989015008233 (PMC4459322; doi:10.1107/S2056989015008233)
Supplement: Supplementary file 3 [file e-71-00609-IIsup3.hkl]

# Compound (II)
# h,k,l, Fc-squared, Fo-squared, sigma(Fo-squared), status flag
#
data_II
_shelx_title ' KUM-7'
_shelx_refln_list_code          4
_shelx_F_calc_maximum      580.77
_exptl_crystal_F_000      1696.00
_reflns_d_resolution_high  0.8086

loop_
 _space_group_symop_operation_xyz
 'x, y, z'
 '-x+1/2, -y, z+1/2'
 'x+1/2, -y+1/2, -z'
 '-x, y+1/2, -z+1/2'
 '-x, -y, -z'
 'x-1/2, y, -z-1/2'
 '-x-1/2, y-1/2, z'
 'x, -y-1/2, z-1/2'

_cell_length_a    15.1920
_cell_length_b    11.9864
_cell_length_c    19.0307
_cell_angle_alpha  90.000
_cell_angle_beta   90.000
_cell_angle_gamma  90.000

_shelx_F_squared_multiplier     1.000

loop_
 _refln_index_h
 _refln_index_k
 _refln_index_l
 _refln_F_squared_calc
 _refln_F_squared_meas
 _refln_F_squared_sigma
 _refln_observed_status
   2   0   0     150105.16      84699.55     10648.38 o
   4   0   0      51088.05      54980.08       853.04 o
   6   0   0       9194.33       8780.65      1154.72 o
   8   0   0       6839.47       7024.84       257.47 o
  10   0   0       2522.15       2388.32       156.16 o
  12   0   0         33.12         30.62        15.43 o
  14   0   0        358.15        327.76        65.57 o
  16   0   0      11350.87      12431.08       425.47 o
  18   0   0          7.86        -23.04        24.18 o
   2   1   0      19865.93      19938.55      1025.42 o
   4   1   0      39185.78      33598.51       584.39 o
   6   1   0       2231.54       2351.07        62.00 o
   8   1   0      50542.63      46888.21       821.78 o
  10   1   0       2295.96       2254.69        78.68 o
  12   1   0      41492.69      39734.92       865.66 o
  14   1   0       1750.09       1794.64       119.21 o
  16   1   0        710.97        668.29        51.55 o
  18   1   0        896.38        822.44        42.38 o
   0   2   0        548.76        533.80        21.91 o
   2   2   0        248.15        246.15        12.08 o
   4   2   0      46082.79      48945.94       610.87 o
   6   2   0        977.05       1225.99        40.19 o
   8   2   0        860.12        979.20        45.26 o
  10   2   0       2551.01       2458.79       122.84 o
  12   2   0        972.39        945.16        49.84 o
  14   2   0        382.76        426.66        57.37 o
  16   2   0       1263.51       1211.83        66.61 o
  18   2   0        132.89        104.68        19.22 o
   2   3   0        177.64        227.34        16.44 o
   4   3   0       3044.93       3540.59        70.92 o
   6   3   0       1543.68       1623.75        59.77 o
   8   3   0       9395.22      10244.82       191.78 o
  10   3   0       2887.29       2919.65       135.26 o
  12   3   0        429.17        450.83        38.76 o
  14   3   0          6.96         14.36        18.04 o
  16   3   0         68.96         71.78        21.82 o
  18   3   0         81.11         59.08        14.69 o
   0   4   0        337.52        399.53        23.88 o
   2   4   0      22301.65      19912.55       650.44 o
   4   4   0       1497.66       1557.53        41.48 o
   6   4   0       3237.13       3067.67        71.37 o
   8   4   0        225.79        224.87        27.71 o
  10   4   0        128.96        140.27        25.77 o
  12   4   0        679.13        777.38        45.52 o
  14   4   0       2421.40       2186.99       124.73 o
  16   4   0        514.23        426.56        47.78 o
  18   4   0       2292.90       2539.64       123.18 o
   2   5   0       7238.47       7641.44       168.93 o
   4   5   0        391.11        310.94        19.87 o
   6   5   0      17019.49      15349.37       425.18 o
   8   5   0       3963.27       4101.27       185.22 o
  10   5   0      11127.58       9561.69       285.20 o
  12   5   0       2105.06       2026.11        83.66 o
  14   5   0       3163.79       2892.27       220.03 o
  16   5   0        327.03        274.68        37.84 o
   0   6   0       6014.42       6414.75       587.32 o
   2   6   0      22551.52      21742.12       399.11 o
   4   6   0      17520.36      18906.55       370.47 o
   6   6   0       4019.29       3782.92       102.83 o
   8   6   0        172.96        151.70        26.76 o
  10   6   0          0.11          9.08        15.78 o
  12   6   0          0.30         24.05        13.58 o
  14   6   0        469.37        573.86        60.71 o
  16   6   0         60.78         30.50        16.63 o
   2   7   0        337.99        271.82        23.86 o
   4   7   0       3154.09       2828.69       107.55 o
   6   7   0      11284.96      10723.79       316.00 o
   8   7   0       5528.26       4133.01       179.32 o
  10   7   0       5482.90       5046.82       372.84 o
  12   7   0        397.50        232.43        29.94 o
  14   7   0        220.62        259.14        31.09 o
  16   7   0        342.04        346.80        35.02 o
   0   8   0       1602.77       1195.80        74.86 o
   2   8   0      16656.04      17920.03       321.17 o
   4   8   0       1996.94       1936.84       102.41 o
   6   8   0       2421.01       2297.33        98.11 o
   8   8   0         46.21         33.68        13.70 o
  10   8   0        787.83        613.76        55.51 o
  12   8   0         16.75         31.09        17.22 o
  14   8   0         26.11         38.83        14.80 o
   2   9   0        242.07        260.02        31.60 o
   4   9   0        520.51        634.44        60.81 o
   6   9   0        249.51        229.95        28.50 o
   8   9   0         58.78         68.59        21.82 o
  10   9   0       4599.95       4344.78       149.59 o
  12   9   0        395.71        356.43        38.68 o
  14   9   0        452.36        415.02        40.18 o
   0  10   0        299.42        374.80        49.95 o
   2  10   0        315.44        265.72        29.99 o
   4  10   0       1736.63       1829.89       102.07 o
   6  10   0         56.86         33.48        14.05 o
   8  10   0         14.02         11.14        33.43 o
  10  10   0          7.77         -5.25        16.11 o
  12  10   0          1.79          0.91        16.58 o
   2  11   0        147.48        151.61        29.70 o
   4  11   0        851.38        771.93        53.42 o
   6  11   0        664.91        627.29        48.44 o
   8  11   0       3306.94       2938.75       118.93 o
  10  11   0       3151.96       3080.04       138.92 o
  12  11   0        881.33        925.11        54.80 o
   0  12   0       8213.50       8023.78       262.36 o
   2  12   0       9527.85      10095.49       344.00 o
   4  12   0       3931.06       4183.43       126.33 o
   6  12   0        440.29        413.23        43.66 o
   8  12   0        461.87        501.71        43.74 o
  10  12   0        119.96         99.25        18.78 o
   2  13   0        591.15        610.33        44.74 o
   4  13   0       1325.12       1228.02        60.40 o
   6  13   0       3249.84       3331.65       111.90 o
   8  13   0       1746.18       1667.54        78.55 o
   0  14   0         17.29         18.32        46.04 o
   2  14   0       1073.73       1263.99        54.70 o
   4  14   0        338.81        342.16        32.05 o
   6  14   0        170.44        155.31        34.87 o
   1   1   1       3172.93       3078.90        45.44 o
   2   1   1       2962.18       3240.23        68.85 o
   3   1   1        104.11        141.02         9.19 o
   4   1   1      32792.96      32385.31       702.40 o
   5   1   1         69.01         73.25         6.06 o
   6   1   1       1891.66       1849.33        54.05 o
   7   1   1        983.46        830.31        29.15 o
   8   1   1       5411.18       5523.00       137.05 o
   9   1   1        555.02        497.92        25.62 o
  10   1   1       3402.97       3357.54        69.18 o
  11   1   1       1508.71       1458.99        45.91 o
  12   1   1      12412.15      11933.98       232.32 o
  13   1   1       4236.75       4274.28       112.47 o
  14   1   1        408.81        393.44        33.63 o
  15   1   1        252.38        232.83        29.06 o
  16   1   1        151.14        134.84        17.48 o
  17   1   1         10.93         22.81        11.36 o
  18   1   1        269.09        273.69        17.55 o
   0   2   1      23243.68      23167.86       280.56 o
   1   2   1      11433.32      10868.61       303.99 o
   2   2   1       1359.47       1439.33        40.78 o
   3   2   1       9747.93       9934.78       297.03 o
   4   2   1      24320.09      24940.32       357.78 o
   5   2   1       8855.81       9456.61       120.20 o
   6   2   1      15605.84      15896.37       203.74 o
   7   2   1       1137.37       1384.09        35.67 o
   8   2   1       9771.46      11456.55       157.08 o
   9   2   1         52.61         67.66        10.35 o
  10   2   1        276.08        259.17        23.96 o
  11   2   1        820.93        685.66        38.83 o
  12   2   1       3362.43       3270.49        63.77 o
  13   2   1        435.87        372.44        23.53 o
  14   2   1       1057.09       1098.91        55.10 o
  15   2   1        183.70        202.02        27.33 o
  16   2   1       2072.60       2094.15        74.50 o
  17   2   1         33.25         34.71         8.86 o
  18   2   1          7.99          9.96         8.61 o
   1   3   1       1135.85       1169.37        20.34 o
   2   3   1      10342.29      10644.88       311.41 o
   3   3   1        775.27        793.61        21.12 o
   4   3   1      12260.77      12363.34       238.39 o
   5   3   1       5971.18       6351.10        74.17 o
   6   3   1       6560.84       6391.81        77.33 o
   7   3   1      24163.50      25533.83       506.77 o
   8   3   1       7590.97       6750.93       111.82 o
   9   3   1       6271.88       6328.48       114.30 o
  10   3   1       3423.45       3299.23        81.83 o
  11   3   1        700.77        623.48        44.30 o
  12   3   1       1302.98       1364.61        47.67 o
  13   3   1       1619.93       1515.86        63.76 o
  14   3   1        348.92        345.56        26.09 o
  15   3   1         35.79         43.23        14.86 o
  16   3   1        227.07        202.05        22.01 o
  17   3   1       1434.88       1513.65        55.38 o
  18   3   1         67.21        113.95        13.41 o
   0   4   1      19180.62      18898.45       248.93 o
   1   4   1      24814.29      24220.91       569.51 o
   2   4   1       9915.97       9855.57       164.47 o
   3   4   1       2412.44       2418.11        45.01 o
   4   4   1      13146.13      13227.04       259.64 o
   5   4   1      22758.01      23673.25       432.83 o
   6   4   1        254.63        458.39        20.32 o
   7   4   1       6773.49       7889.49       106.20 o
   8   4   1        318.96        319.37        20.73 o
   9   4   1        191.88        184.83        19.10 o
  10   4   1        176.37        169.98        21.38 o
  11   4   1       1208.40       1118.25        54.79 o
  12   4   1        899.97        910.43        37.18 o
  13   4   1         22.02         25.10        12.23 o
  14   4   1        344.50        337.24        27.81 o
  15   4   1        537.76        550.47        37.04 o
  16   4   1        919.79        934.35        50.72 o
  17   4   1        816.01        922.98        34.84 o
  18   4   1         49.70         47.62        13.41 o
   1   5   1        959.53       1057.62        25.99 o
   2   5   1          0.63         13.44         6.19 o
   3   5   1       4156.40       4262.11        55.30 o
   4   5   1       6075.15       6184.13       111.07 o
   5   5   1        445.73        367.66        15.87 o
   6   5   1         70.57         98.64        11.12 o
   7   5   1       1567.55       1682.73        46.15 o
   8   5   1       7304.94       6649.70       135.06 o
   9   5   1       1372.47       1341.18        57.69 o
  10   5   1         16.23         26.33        14.00 o
  11   5   1        360.09        351.09        20.06 o
  12   5   1       1285.97       1238.27        42.36 o
  13   5   1        902.45        991.47        64.91 o
  14   5   1          1.94         14.03        11.30 o
  15   5   1        130.72        154.22        20.41 o
  16   5   1        191.72        191.05        22.78 o
  17   5   1        369.52        407.42        21.37 o
   0   6   1         22.67        105.41        14.05 o
   1   6   1       1163.25       1413.30        37.66 o
   2   6   1       2845.74       2957.64        55.58 o
   3   6   1        117.42        141.39        10.91 o
   4   6   1        303.25        241.47        15.43 o
   5   6   1        659.62        594.92        25.93 o
   6   6   1        270.96        287.39        24.06 o
   7   6   1       1850.80       1740.43        54.87 o
   8   6   1        322.12        345.52        25.10 o
   9   6   1        862.21        739.80        50.04 o
  10   6   1          0.36         -5.75         8.34 o
  11   6   1        994.57        943.63        36.80 o
  12   6   1        584.02        488.07        30.21 o
  13   6   1        303.46        245.52        29.87 o
  14   6   1          5.36          2.28        13.72 o
  15   6   1         34.63         43.13        13.54 o
  16   6   1       1194.28       1184.74        58.91 o
  17   6   1         25.50         19.98         7.77 o
   1   7   1       3605.49       3624.32        74.92 o
   2   7   1          2.98         15.18         7.12 o
   3   7   1        519.44        491.67        30.74 o
   4   7   1        168.17        192.90        21.75 o
   5   7   1       1522.65       1449.37        46.11 o
   6   7   1        860.43        752.61        36.87 o
   7   7   1          4.25         28.67        11.74 o
   8   7   1       1350.04       1204.75        56.60 o
   9   7   1        213.54        195.43        18.39 o
  10   7   1       1829.20       1651.12        54.70 o
  11   7   1       1023.17        949.94        44.51 o
  12   7   1        139.02        102.57        16.21 o
  13   7   1         51.86         38.61        17.21 o
  14   7   1         39.28         43.45        14.13 o
  15   7   1        905.99        947.65        40.90 o
  16   7   1         23.59         47.59        11.07 o
   0   8   1       1040.65        964.33        47.50 o
   1   8   1        919.52        840.75        35.99 o
   2   8   1       5448.23       4731.61       116.48 o
   3   8   1       6748.90       6311.14       142.18 o
   4   8   1       3947.45       3655.72       140.86 o
   5   8   1        261.78        343.56        25.46 o
   6   8   1       5152.73       4699.26       154.53 o
   7   8   1       6310.67       5729.58        89.24 o
   8   8   1        544.85        494.55        26.01 o
   9   8   1         39.17         39.05        10.25 o
  10   8   1          5.69         -6.35        12.34 o
  11   8   1        436.94        400.95        28.37 o
  12   8   1          1.20         -2.23         9.75 o
  13   8   1        370.71        409.86        35.30 o
  14   8   1        950.08        975.99        43.22 o
  15   8   1         23.43         16.84         9.74 o
   1   9   1        738.89        676.14        32.40 o
   2   9   1       1768.26       1844.77        59.44 o
   3   9   1        220.28        193.32        23.80 o
   4   9   1        582.07        480.22        37.63 o
   5   9   1       8588.94       8163.49       194.24 o
   6   9   1      11201.77      10680.14       204.20 o
   7   9   1        227.09        187.98        19.78 o
   8   9   1       3877.15       3613.74        90.73 o
   9   9   1        796.97        655.10        36.53 o
  10   9   1       4685.92       4478.30       153.65 o
  11   9   1       2101.68       2139.99        63.52 o
  12   9   1        447.81        513.11        32.71 o
  13   9   1         19.89         26.80        12.50 o
  14   9   1       1645.87       1741.02        51.54 o
   0  10   1       4969.80       4967.75       292.66 o
   1  10   1       1873.87       1863.46        65.77 o
   2  10   1      15478.50      15009.23       411.76 o
   3  10   1       2951.81       2848.29        71.78 o
   4  10   1       7709.06       7699.82       141.47 o
   5  10   1       3566.54       3370.23        97.60 o
   6  10   1       7849.79       7702.14       177.44 o
   7  10   1         49.63         24.31        10.32 o
   8  10   1        440.09        429.53        31.73 o
   9  10   1         30.32         47.77        15.66 o
  10  10   1         18.70         14.01        13.79 o
  11  10   1        201.97        228.99        21.77 o
  12  10   1          0.05          6.08         8.67 o
  13  10   1        552.29        548.54        27.27 o
   1  11   1        841.46        784.34        37.58 o
   2  11   1       1843.16       1819.90        61.87 o
   3  11   1         20.30         15.20        10.26 o
   4  11   1       2437.45       2278.38        67.75 o
   5  11   1         11.54         19.39        11.25 o
   6  11   1       6754.23       6961.70       134.02 o
   7  11   1       1430.61       1420.95        53.94 o
   8  11   1        340.37        301.71        29.17 o
   9  11   1         36.84         27.39        16.14 o
  10  11   1       1011.60       1005.56        45.61 o
  11  11   1        597.05        649.62        28.62 o
  12  11   1        269.95        316.88        27.05 o
   0  12   1        161.90        152.06        25.02 o
   1  12   1          0.19         -0.26        10.69 o
   2  12   1        625.03        662.31        34.57 o
   3  12   1        474.43        476.16        29.31 o
   4  12   1        350.00        348.54        24.92 o
   5  12   1        201.26        204.20        19.42 o
   6  12   1        324.56        305.82        22.88 o
   7  12   1        544.55        443.36        30.49 o
   8  12   1         67.77         56.59        12.41 o
   9  12   1        221.91        226.72        19.27 o
  10  12   1        332.09        312.14        20.40 o
   1  13   1        289.00        296.55        25.92 o
   2  13   1          7.26          6.87        10.35 o
   3  13   1        166.94        116.51        16.06 o
   4  13   1        904.34        816.51        37.51 o
   5  13   1        243.44        248.59        20.61 o
   6  13   1          8.62         11.58        10.88 o
   7  13   1          2.29          9.87         7.99 o
   8  13   1        558.81        589.42        26.82 o
   0  14   1       3880.06       3933.36       122.63 o
   1  14   1        799.99        878.85        38.80 o
   2  14   1        500.86        448.34        27.12 o
   3  14   1        518.74        490.90        28.19 o
   4  14   1       1491.31       1452.13        51.57 o
   5  14   1        638.12        723.58        44.16 o
   6  14   1        775.52        728.13        51.36 o
   0   0   2       8286.77       7158.44       184.35 o
   1   0   2        116.02        141.25        11.35 o
   2   0   2      12622.67      12588.21       384.71 o
   3   0   2      37377.37      24686.65       488.56 o
   4   0   2      10165.35      10121.77       227.38 o
   5   0   2      24073.34      23444.95       620.48 o
   6   0   2         50.76         35.04         9.66 o
   7   0   2       1719.95       1992.30        69.11 o
   8   0   2       1436.01       1421.27        56.84 o
   9   0   2       3362.19       3438.59        94.07 o
  10   0   2          2.31         -7.89        11.94 o
  11   0   2       6461.73       6602.63       149.62 o
  12   0   2       1121.42       1050.05        82.06 o
  13   0   2         30.57         12.03        14.75 o
  14   0   2       2768.05       2917.33       117.31 o
  15   0   2         24.88         75.57        22.65 o
  16   0   2        434.04        453.49        52.17 o
  17   0   2        406.21        483.50        48.62 o
  18   0   2       1132.77       1175.51        51.52 o
   1   1   2      10959.67      11670.43       271.47 o
   2   1   2       2044.32       2145.96        34.43 o
   3   1   2       7206.75       7534.80       178.47 o
   4   1   2       7072.96       7325.53       198.08 o
   5   1   2       1848.27       1639.13        41.69 o
   6   1   2       7212.22       7277.16       207.76 o
   7   1   2       9338.89       9388.24       325.64 o
   8   1   2       1009.01       1040.75        35.15 o
   9   1   2      13347.71      13108.58       162.98 o
  10   1   2       5196.97       5275.20        89.38 o
  11   1   2          8.15         22.74         9.28 o
  12   1   2         24.01         17.57         9.30 o
  13   1   2       1041.88       1011.19        38.38 o
  14   1   2        154.36        185.33        17.59 o
  15   1   2         21.05         14.47        10.52 o
  16   1   2        112.77         78.33        14.53 o
  17   1   2       1848.63       1826.21        59.25 o
  18   1   2          1.99         13.30         7.02 o
   0   2   2        518.88        512.89        18.67 o
   1   2   2      15404.73      16277.12       311.85 o
   2   2   2      27900.93      30495.47       316.88 o
   3   2   2       4899.96       5409.28        95.01 o
   4   2   2        846.89        930.42        19.27 o
   5   2   2      19612.03      19363.67       429.05 o
   6   2   2        153.15        210.61        11.62 o
   7   2   2         62.37         44.01         8.35 o
   8   2   2         56.32         79.44        12.67 o
   9   2   2       4323.56       4355.12        98.86 o
  10   2   2        121.67         91.39        15.05 o
  11   2   2       3670.42       3649.93        95.28 o
  12   2   2         61.57         73.57        10.07 o
  13   2   2       1650.24       1611.27        46.18 o
  14   2   2        904.56       1029.46        44.27 o
  15   2   2        201.14        236.84        22.42 o
  16   2   2        440.17        436.81        26.32 o
  17   2   2        407.40        402.68        24.36 o
  18   2   2         35.85         33.47         8.01 o
   1   3   2      26555.43      26177.83       503.14 o
   2   3   2       1168.04       1153.53        19.66 o
   3   3   2       6494.50       6784.72       106.56 o
   4   3   2       9458.50       9988.13       149.29 o
   5   3   2       1063.60       1173.28        27.37 o
   6   3   2       1072.13       1307.13        42.78 o
   7   3   2       1771.27       2127.43        64.41 o
   8   3   2        305.90        298.50        19.86 o
   9   3   2        165.60        158.04        17.09 o
  10   3   2        251.46        211.41        19.53 o
  11   3   2        782.53        863.54        45.48 o
  12   3   2         69.22         56.12         8.23 o
  13   3   2       2125.93       2158.76        61.66 o
  14   3   2        232.19        231.04        21.54 o
  15   3   2       1810.70       1885.58        58.14 o
  16   3   2          7.05          8.29        10.06 o
  17   3   2       1189.97       1259.34        40.32 o
  18   3   2        287.04        329.29        27.89 o
   0   4   2       1049.50       1047.51        28.80 o
   1   4   2       1610.81       1584.22        29.58 o
   2   4   2       4237.25       4644.07       124.12 o
   3   4   2      19345.88      20059.38       447.27 o
   4   4   2        615.24        835.20        25.28 o
   5   4   2        104.06        103.56         8.62 o
   6   4   2       2889.34       3323.30        84.84 o
   7   4   2       6407.56       6444.99       155.18 o
   8   4   2          7.05         12.19        10.71 o
   9   4   2       2036.73       2006.80        61.98 o
  10   4   2          5.16         20.13         9.19 o
  11   4   2       2698.62       2398.72        52.43 o
  12   4   2          5.51         15.16         9.01 o
  13   4   2        827.93        875.56        41.97 o
  14   4   2         72.55         65.78        12.93 o
  15   4   2         27.14         28.45        11.81 o
  16   4   2        254.46        223.41        19.53 o
  17   4   2        246.50        270.90        18.98 o
  18   4   2         94.18         87.29        23.29 o
   1   5   2       7317.94       7283.59       246.35 o
   2   5   2       2019.21       2163.63        39.65 o
   3   5   2          0.11          7.61         6.61 o
   4   5   2        234.76        212.92        14.60 o
   5   5   2      27705.74      28124.28       488.74 o
   6   5   2        312.29        474.83        23.48 o
   7   5   2       4481.65       3858.76       117.97 o
   8   5   2       1268.48       1093.66        44.62 o
   9   5   2       5228.45       5236.12       199.46 o
  10   5   2        937.12        890.22        48.61 o
  11   5   2       8483.41       7933.28       151.26 o
  12   5   2        556.15        538.29        26.75 o
  13   5   2       1257.93       1133.10        47.29 o
  14   5   2        374.53        405.24        29.75 o
  15   5   2       2927.81       2935.97        75.95 o
  16   5   2        152.82        108.08        15.03 o
  17   5   2         84.38        112.24        13.23 o
   0   6   2      27186.89      28196.93       493.20 o
   1   6   2      45894.93      48446.66       475.71 o
   2   6   2       4620.05       4785.19       131.46 o
   3   6   2      25293.93      24536.24      1111.49 o
   4   6   2       6317.16       6529.55       153.81 o
   5   6   2       1362.77       1359.41        52.25 o
   6   6   2       1009.93        935.87        45.76 o
   7   6   2      10315.94       9702.82       201.63 o
   8   6   2        354.88        389.04        34.78 o
   9   6   2        600.81        539.59        38.12 o
  10   6   2          5.15          7.62         8.46 o
  11   6   2       1092.10        982.78        37.61 o
  12   6   2         75.45         98.63        13.26 o
  13   6   2       2025.04       1995.50        67.37 o
  14   6   2         51.10         33.32        10.49 o
  15   6   2        571.03        567.90        34.50 o
  16   6   2        372.96        403.91        25.07 o
  17   6   2       1098.91       1197.49        40.31 o
   1   7   2       5497.76       5638.20       123.53 o
   2   7   2        599.45        643.51        27.29 o
   3   7   2       1457.08       1529.46        40.91 o
   4   7   2       1741.83       1530.02        48.23 o
   5   7   2      10162.03       9430.60       150.01 o
   6   7   2        771.14        757.43        37.22 o
   7   7   2       6716.61       6001.79       119.12 o
   8   7   2       1905.50       1618.38        66.04 o
   9   7   2       6900.94       6468.10       102.73 o
  10   7   2        848.57        762.90        32.91 o
  11   7   2       9152.37       8368.42       140.68 o
  12   7   2       3284.26       3018.50       101.96 o
  13   7   2       2291.07       2197.42        75.67 o
  14   7   2        634.67        535.20        34.86 o
  15   7   2       1382.78       1403.58        55.63 o
  16   7   2         30.62         12.05        13.30 o
   0   8   2       5070.77       5383.36       142.29 o
   1   8   2      10228.28      10443.43       287.65 o
   2   8   2       4063.63       3985.71       132.20 o
   3   8   2       5189.34       4792.05       223.00 o
   4   8   2       1571.18       1591.37        59.05 o
   5   8   2       1994.69       1832.28        55.35 o
   6   8   2        192.24        172.36        20.16 o
   7   8   2       4167.38       4084.50        76.14 o
   8   8   2        264.31        261.08        20.54 o
   9   8   2         18.65         17.84        11.34 o
  10   8   2         45.85         37.73        10.51 o
  11   8   2         79.83         67.32        11.47 o
  12   8   2         11.90          6.11        10.68 o
  13   8   2        962.94        982.20        53.16 o
  14   8   2        187.02        159.29        18.04 o
  15   8   2        306.12        283.92        19.65 o
   1   9   2        842.19        764.54        34.88 o
   2   9   2        276.35        291.00        20.07 o
   3   9   2        163.29        173.07        22.31 o
   4   9   2        158.20        163.51        15.79 o
   5   9   2         97.44         90.56        12.20 o
   6   9   2       3246.56       3090.41        78.43 o
   7   9   2         50.28         53.03        11.30 o
   8   9   2       4863.42       4601.20       146.98 o
   9   9   2         26.54         20.96        13.48 o
  10   9   2       1224.30       1138.87        44.17 o
  11   9   2         57.20         62.35        13.46 o
  12   9   2        144.71        127.27        15.74 o
  13   9   2         16.31         20.11        12.48 o
  14   9   2          7.84         11.62         9.30 o
   0  10   2         60.32         54.27        14.42 o
   1  10   2       1915.72       1970.58        57.26 o
   2  10   2        140.69        115.79        17.01 o
   3  10   2         38.17         44.27        10.59 o
   4  10   2        514.46        492.74        29.33 o
   5  10   2        505.43        432.32        29.54 o
   6  10   2       1724.21       1689.29        55.38 o
   7  10   2        898.03        999.44        42.51 o
   8  10   2        939.87        957.81        42.57 o
   9  10   2        164.59        140.33        17.96 o
  10  10   2         14.84         23.87        11.11 o
  11  10   2          0.08         -0.31        11.63 o
  12  10   2         12.48         19.22        14.87 o
  13  10   2         13.59         11.02         9.32 o
   1  11   2        529.96        494.42        29.70 o
   2  11   2         37.81         31.04        12.34 o
   3  11   2        692.85        626.46        36.22 o
   4  11   2          5.54         16.04        11.45 o
   5  11   2        233.71        202.41        21.22 o
   6  11   2       1925.27       1936.67        63.90 o
   7  11   2        324.52        279.64        22.73 o
   8  11   2       2487.46       2479.99        78.65 o
   9  11   2        208.53        176.33        19.35 o
  10  11   2        291.13        271.36        21.89 o
  11  11   2        589.90        671.53        28.44 o
  12  11   2         79.60         92.97        19.22 o
   0  12   2       1491.84       1457.30       157.66 o
   1  12   2       4003.29       4135.87       143.17 o
   2  12   2        314.91        371.08        28.01 o
   3  12   2       1887.33       1963.98        63.76 o
   4  12   2       1486.78       1463.28        54.08 o
   5  12   2        829.77        836.63        40.19 o
   6  12   2       1985.95       1928.02        73.05 o
   7  12   2        245.63        283.18        23.83 o
   8  12   2         72.56         99.71        14.60 o
   9  12   2         11.95         34.05        10.89 o
  10  12   2         11.74         22.50         8.76 o
   1  13   2        855.04        859.05        40.81 o
   2  13   2          0.42         -5.54        12.73 o
   3  13   2        994.09        958.11        44.85 o
   4  13   2          6.84          0.08        10.04 o
   5  13   2       1244.84       1220.67        47.93 o
   6  13   2        182.32        174.37        20.00 o
   7  13   2       3004.48       2968.06        75.71 o
   8  13   2        680.90        747.46        38.54 o
   0  14   2       1812.17       1998.45        84.09 o
   1  14   2       2020.61       2108.35        60.74 o
   2  14   2        420.32        350.06        23.79 o
   3  14   2       1480.39       1506.95        48.72 o
   4  14   2         54.54         61.26        11.02 o
   5  14   2        761.27        781.52        34.86 o
   1   1   3       1401.61       1593.56        43.90 o
   2   1   3        113.01        146.29         6.14 o
   3   1   3        480.89        558.50        14.16 o
   4   1   3        935.05       1058.64        23.76 o
   5   1   3       1313.66       1309.63        41.97 o
   6   1   3        524.18        521.81        19.67 o
   7   1   3       5736.44       5789.65       131.57 o
   8   1   3        705.05        792.75        28.28 o
   9   1   3       3723.49       3774.53        90.79 o
  10   1   3        241.80        235.60        23.50 o
  11   1   3       3580.03       3965.30       102.89 o
  12   1   3          0.27         18.70         8.66 o
  13   1   3       3178.25       3324.51        75.16 o
  14   1   3         11.42         19.53         8.39 o
  15   1   3         67.55         82.55        11.20 o
  16   1   3          0.02          2.38         9.10 o
  17   1   3          1.26         -4.21        12.61 o
  18   1   3         91.20        100.53        10.89 o
   0   2   3       6984.59       7080.89        78.98 o
   1   2   3       1266.97       1102.48        24.60 o
   2   2   3        836.65       1032.52        24.88 o
   3   2   3      37880.16      38609.38       838.60 o
   4   2   3          3.65         23.27         4.23 o
   5   2   3       8795.74       9465.13       115.98 o
   6   2   3      13591.77      15966.10       395.74 o
   7   2   3        358.98        286.70        19.72 o
   8   2   3          7.57          4.10         7.40 o
   9   2   3        143.23        125.06        15.40 o
  10   2   3        370.26        347.76        25.33 o
  11   2   3        131.15        140.42        19.15 o
  12   2   3        277.41        277.93        17.73 o
  13   2   3        362.17        349.24        21.74 o
  14   2   3       1335.92       1386.15        47.84 o
  15   2   3         66.31         78.23        13.30 o
  16   2   3        230.37        201.78        16.99 o
  17   2   3        856.38        958.63        36.45 o
  18   2   3          8.00         11.96         7.56 o
   1   3   3         68.74         96.65         5.37 o
   2   3   3       4361.30       4552.26       110.13 o
   3   3   3       4367.72       4273.21        79.39 o
   4   3   3       9140.30       9239.18       110.08 o
   5   3   3      16480.32      16098.39       216.43 o
   6   3   3       6188.89       6942.55       120.18 o
   7   3   3       9025.12       8794.41       255.56 o
   8   3   3       1582.61       1507.46        49.31 o
   9   3   3      15610.70      14770.15       555.57 o
  10   3   3        208.34        231.07        21.34 o
  11   3   3      10390.35       9999.39       179.40 o
  12   3   3       1019.15        995.51        33.11 o
  13   3   3       4826.47       4696.88        83.68 o
  14   3   3        276.92        317.97        25.34 o
  15   3   3       1215.67       1267.03        47.36 o
  16   3   3         39.44         21.42         9.66 o
  17   3   3        331.86        280.17        19.42 o
  18   3   3         29.53         40.42        14.46 o
   0   4   3      18060.30      19533.38       291.59 o
   1   4   3      32863.97      32813.52       635.45 o
   2   4   3         97.36         85.93         6.90 o
   3   4   3      16600.60      16410.98       239.21 o
   4   4   3       1105.80       1101.42        26.25 o
   5   4   3      12338.64      12212.65       190.02 o
   6   4   3        478.98        495.24        21.03 o
   7   4   3       5575.08       5342.15       157.09 o
   8   4   3        772.81        744.04        35.90 o
   9   4   3         61.60         48.98        10.14 o
  10   4   3        153.80        145.96        17.68 o
  11   4   3       1036.22       1045.86        30.39 o
  12   4   3        629.70        638.07        31.73 o
  13   4   3        735.28        735.19        35.85 o
  14   4   3        741.22        721.25        37.07 o
  15   4   3       1350.13       1374.29        52.46 o
  16   4   3        616.64        627.25        28.94 o
  17   4   3        773.49        885.85        35.57 o
   1   5   3        378.46        448.97        18.62 o
   2   5   3        226.12        336.80        14.54 o
   3   5   3       6288.24       6685.52       139.14 o
   4   5   3          9.31         18.82         6.56 o
   5   5   3       7695.61       7879.75       134.64 o
   6   5   3       3213.72       3310.04       109.96 o
   7   5   3       6482.09       6100.81       104.59 o
   8   5   3        140.08         97.47        15.01 o
   9   5   3       2523.14       2500.53        72.58 o
  10   5   3        110.12        130.34        17.54 o
  11   5   3       3426.17       3184.01        65.37 o
  12   5   3        305.43        284.85        22.75 o
  13   5   3       3198.68       3038.77        79.44 o
  14   5   3         35.70         11.00        10.37 o
  15   5   3         59.11         48.65        12.58 o
  16   5   3         21.06         27.64         8.46 o
  17   5   3         96.79         73.43        12.46 o
   0   6   3       1970.37       2138.66        89.09 o
   1   6   3       9000.56      10135.57       266.45 o
   2   6   3          7.52         32.33         8.69 o
   3   6   3         26.03         21.55         9.15 o
   4   6   3       2889.63       2954.54        60.67 o
   5   6   3        320.67        296.88        17.41 o
   6   6   3        360.40        310.93        21.50 o
   7   6   3        365.82        322.12        24.98 o
   8   6   3         14.43         19.59         9.94 o
   9   6   3        247.30        226.77        27.92 o
  10   6   3        669.26        571.30        28.09 o
  11   6   3        178.45        198.06        17.33 o
  12   6   3         77.10         95.78        13.73 o
  13   6   3         40.85         37.41        11.97 o
  14   6   3        484.57        458.02        30.53 o
  15   6   3        214.92        205.15        19.15 o
  16   6   3         48.76         38.78         9.66 o
   1   7   3        469.35        460.20        22.97 o
   2   7   3       2509.08       2549.78        57.08 o
   3   7   3         14.44         22.14         8.94 o
   4   7   3       2876.48       3082.66        74.07 o
   5   7   3       5667.27       5337.56        96.01 o
   6   7   3         56.84         42.82         9.64 o
   7   7   3        617.20        510.38        32.61 o
   8   7   3       2652.16       2430.25        64.48 o
   9   7   3       1214.88       1216.47        41.21 o
  10   7   3        217.51        200.52        17.76 o
  11   7   3       1669.30       1602.53        50.50 o
  12   7   3       1239.16       1250.18        43.63 o
  13   7   3        442.89        467.39        28.93 o
  14   7   3        331.26        353.13        25.30 o
  15   7   3        940.79        955.22        40.38 o
  16   7   3          0.06         -1.24         8.34 o
   0   8   3       1783.27       1793.43        76.91 o
   1   8   3      29525.88      28718.30       788.95 o
   2   8   3       2111.99       2024.00        69.63 o
   3   8   3      13920.26      13122.12       192.59 o
   4   8   3        169.52        165.06        15.43 o
   5   8   3       1939.81       1811.87        59.80 o
   6   8   3        118.66         96.54        14.62 o
   7   8   3       4394.25       4278.62       106.82 o
   8   8   3        681.68        671.41        32.31 o
   9   8   3         57.55         40.74        16.95 o
  10   8   3        238.09        215.27        18.92 o
  11   8   3        218.97        210.10        18.03 o
  12   8   3        700.55        625.55        31.47 o
  13   8   3        648.18        640.29        37.60 o
  14   8   3        347.11        354.34        25.11 o
  15   8   3        156.06        181.90        15.90 o
   1   9   3       2176.02       2075.12        54.40 o
   2   9   3         31.81         56.04         9.84 o
   3   9   3       2002.21       1854.53        60.15 o
   4   9   3        621.02        660.66        26.09 o
   5   9   3       5240.51       4844.78        97.29 o
   6   9   3       4880.85       4732.82       116.49 o
   7   9   3       3094.26       2753.95        71.39 o
   8   9   3        195.28        175.55        18.50 o
   9   9   3       3314.23       3087.19       172.13 o
  10   9   3        628.74        605.24        34.67 o
  11   9   3       6014.09       6071.02       112.04 o
  12   9   3          8.71         -4.67         9.03 o
  13   9   3       2332.17       2423.08        67.51 o
  14   9   3        172.79        129.58        13.98 o
   0  10   3          5.09          5.14        11.06 o
   1  10   3       7289.33       7049.57       124.99 o
   2  10   3        935.90        929.56        41.97 o
   3  10   3       4815.98       4599.32        93.33 o
   4  10   3         85.65         75.56        12.80 o
   5  10   3       2898.79       2955.71        69.45 o
   6  10   3       1890.03       1870.43        58.53 o
   7  10   3       3238.60       3263.72        78.34 o
   8  10   3        620.43        605.17        32.47 o
   9  10   3          1.29          5.43        13.57 o
  10  10   3        264.98        249.80        21.16 o
  11  10   3         71.87         91.15        12.67 o
  12  10   3        502.96        521.72        33.60 o
  13  10   3        664.03        653.94        32.98 o
   1  11   3       1147.07       1126.02        47.75 o
   2  11   3         44.28         36.85        11.84 o
   3  11   3        436.57        442.28        30.30 o
   4  11   3       3512.17       3389.51       111.37 o
   5  11   3       1982.10       2010.56        60.48 o
   6  11   3       1764.20       1878.53        74.61 o
   7  11   3       3930.12       3925.10        77.22 o
   8  11   3        141.11        123.66        18.22 o
   9  11   3       1871.76       1889.34        52.43 o
  10  11   3       2320.67       2409.19        64.20 o
  11  11   3        482.34        533.03        26.98 o
  12  11   3          5.24          5.49         9.63 o
   0  12   3        169.49        166.07        28.97 o
   1  12   3        636.82        651.96        33.77 o
   2  12   3       1754.66       1832.17        56.75 o
   3  12   3       1371.81       1475.34        50.41 o
   4  12   3         46.43         44.81        11.67 o
   5  12   3         20.64         24.92        11.36 o
   6  12   3       2038.42       2086.78        67.78 o
   7  12   3          1.57          9.83        12.53 o
   8  12   3         87.16         68.30        17.97 o
   9  12   3          6.37         24.09        12.26 o
  10  12   3         33.52         42.28        11.38 o
   1  13   3         18.55         11.20        12.08 o
   2  13   3        374.53        353.90        30.90 o
   3  13   3          8.32        -12.82        12.82 o
   4  13   3         11.74         29.33        11.26 o
   5  13   3         25.42         35.38        11.80 o
   6  13   3        606.03        659.33        35.99 o
   7  13   3        220.39        189.70        21.59 o
   8  13   3        141.81        146.24        17.66 o
   0  14   3        292.38        264.64        29.70 o
   1  14   3       1769.83       1846.28        55.56 o
   2  14   3        391.60        357.46        23.59 o
   3  14   3       1333.48       1529.37        48.40 o
   4  14   3        144.15        151.33        17.03 o
   5  14   3       1286.03       1455.64        58.21 o
   0   0   4        398.67        252.61        33.21 o
   1   0   4       5935.61       6094.53       130.94 o
   2   0   4       9621.38      10401.30       148.57 o
   3   0   4      42827.55      41360.80      1178.30 o
   4   0   4      29269.38      29679.27      1057.85 o
   5   0   4      14111.74      14859.28       184.84 o
   6   0   4      13940.79      15021.36       296.47 o
   7   0   4       3197.42       3636.65        97.17 o
   8   0   4      13448.41      14901.75       385.53 o
   9   0   4        206.19        245.20        38.53 o
  10   0   4         23.37         40.32        20.27 o
  11   0   4       4851.57       5423.86       200.39 o
  12   0   4       3812.56       3905.97       106.59 o
  13   0   4       6583.98       7117.78       239.55 o
  14   0   4        498.28        536.04        43.24 o
  15   0   4        972.90       1069.70        57.60 o
  16   0   4       3803.69       3945.30       106.02 o
  17   0   4         11.82          2.97         9.64 o
  18   0   4        120.16        145.22        29.59 o
   1   1   4      28794.70      29990.47       335.47 o
   2   1   4       1390.22       1534.90        22.27 o
   3   1   4       2356.33       2415.02        53.77 o
   4   1   4      31104.54      32217.26       659.21 o
   5   1   4      13537.77      14316.53       331.48 o
   6   1   4         32.80        109.22        11.05 o
   7   1   4      17486.62      18395.61       451.79 o
   8   1   4      12603.56      13071.85       252.60 o
   9   1   4       6645.53       6726.50       144.86 o
  10   1   4         13.01         37.31        12.19 o
  11   1   4       8017.01       7516.07       229.91 o
  12   1   4       8784.93       8529.90       255.44 o
  13   1   4       5354.33       5371.66        95.68 o
  14   1   4         26.63         37.06         9.63 o
  15   1   4       2783.41       3011.83        69.67 o
  16   1   4        130.92         94.11        12.42 o
  17   1   4          0.49          6.34         6.21 o
  18   1   4         37.92         16.37         6.85 o
   0   2   4     116098.61     118711.49      1532.45 o
   1   2   4     130119.34     135326.70      2036.39 o
   2   2   4        986.39       1004.53        22.11 o
   3   2   4      15561.36      16281.59       164.71 o
   4   2   4       9094.72       9264.31       125.10 o
   5   2   4       6202.85       6889.14       183.03 o
   6   2   4       5012.66       6277.83       126.47 o
   7   2   4      12337.53      12474.43       515.78 o
   8   2   4         68.75         94.64        13.30 o
   9   2   4        396.24        402.41        29.41 o
  10   2   4        927.44        933.16        49.69 o
  11   2   4        815.34        787.52        44.95 o
  12   2   4       1527.29       1505.82        43.03 o
  13   2   4         27.15         25.60         8.88 o
  14   2   4        169.51        141.55        16.03 o
  15   2   4        319.15        347.09        22.80 o
  16   2   4       2831.16       2906.55        62.82 o
  17   2   4        531.84        561.34        30.22 o
  18   2   4       1136.22       1305.17        44.14 o
   1   3   4       1451.97       1573.03        23.53 o
   2   3   4        271.77        430.60        11.33 o
   3   3   4        298.67        327.31        19.63 o
   4   3   4        234.92        228.54        10.03 o
   5   3   4       3102.37       3134.62        45.33 o
   6   3   4       7159.49       8018.33       210.92 o
   7   3   4         73.18         63.33         9.93 o
   8   3   4       2267.14       2144.89        55.69 o
   9   3   4        260.17        258.26        21.51 o
  10   3   4       4246.20       4191.94       141.55 o
  11   3   4        984.37       1057.06        47.62 o
  12   3   4        645.37        665.64        27.35 o
  13   3   4        231.59        209.64        19.46 o
  14   3   4         38.45         27.07         9.82 o
  15   3   4         52.36         70.88        10.62 o
  16   3   4          8.56          7.79         9.63 o
  17   3   4         28.90         24.58         7.66 o
  18   3   4          0.06          1.86        12.76 o
   0   4   4        672.56        635.82        23.20 o
   1   4   4      10385.02      11253.66       173.90 o
   2   4   4       2743.02       2943.74        56.45 o
   3   4   4       1364.91       1385.17        31.52 o
   4   4   4        214.81        211.05        12.33 o
   5   4   4       6599.35       6982.22       111.67 o
   6   4   4       2192.82       2220.45        44.03 o
   7   4   4        405.97        443.58        24.04 o
   8   4   4       2082.87       2384.90        66.68 o
   9   4   4        225.72        197.55        20.48 o
  10   4   4        366.92        319.00        25.70 o
  11   4   4        195.82        177.63        13.95 o
  12   4   4         48.48         57.01        11.69 o
  13   4   4        219.63        191.28        18.35 o
  14   4   4        179.85        214.21        18.69 o
  15   4   4         20.62         16.36        10.54 o
  16   4   4        124.18        104.19        13.69 o
  17   4   4          1.22         10.51         7.55 o
   1   5   4        102.21        115.25         9.31 o
   2   5   4         13.79         12.67         4.97 o
   3   5   4       2845.97       2672.00        59.04 o
   4   5   4        324.01        299.89        17.55 o
   5   5   4       4525.96       4767.24       124.11 o
   6   5   4       2420.58       2175.41        50.55 o
   7   5   4       8477.76       7964.40       175.04 o
   8   5   4         12.11          1.47         9.29 o
   9   5   4       4060.86       3961.75       102.62 o
  10   5   4       2347.80       2237.26        50.12 o
  11   5   4        942.05        923.21        32.45 o
  12   5   4        163.28        133.51        15.94 o
  13   5   4        542.63        599.87        30.06 o
  14   5   4         52.26         67.69        12.72 o
  15   5   4          5.95          9.48         9.65 o
  16   5   4          0.91         -3.57         9.29 o
  17   5   4       1188.46       1212.05        47.33 o
   0   6   4       1161.58       1664.22        68.19 o
   1   6   4      19029.98      18434.05       324.23 o
   2   6   4      10784.43      10540.45       271.51 o
   3   6   4      10702.98      11171.82       147.78 o
   4   6   4       1666.45       1555.08        40.63 o
   5   6   4       9220.91       9292.47       220.88 o
   6   6   4       1280.56       1111.19        37.39 o
   7   6   4       2367.42       2156.13        65.36 o
   8   6   4         74.54         82.88        15.71 o
   9   6   4        458.91        408.26        23.80 o
  10   6   4         12.08          2.58         8.30 o
  11   6   4        596.46        583.57        29.09 o
  12   6   4          0.42         -2.46        10.48 o
  13   6   4         40.34         56.16        10.72 o
  14   6   4       1491.27       1480.56        49.58 o
  15   6   4        282.92        353.28        21.99 o
  16   6   4        162.47        144.42        13.44 o
   1   7   4        303.68        327.79        21.33 o
   2   7   4       2177.26       2238.51        53.42 o
   3   7   4       2538.75       2358.34        82.28 o
   4   7   4         10.85         36.18         8.53 o
   5   7   4       3900.27       3741.21        76.29 o
   6   7   4       3554.10       3662.54        86.88 o
   7   7   4       5356.37       4789.87       125.65 o
   8   7   4       1086.49        952.09        31.01 o
   9   7   4       7133.68       6334.19       165.42 o
  10   7   4       3052.07       2806.24        66.17 o
  11   7   4       3940.09       3585.13        77.06 o
  12   7   4        126.02        119.64        14.69 o
  13   7   4       1890.69       1982.21        58.78 o
  14   7   4       1437.25       1397.47        45.11 o
  15   7   4        202.28        174.94        17.76 o
  16   7   4        184.23        172.56        21.88 o
   0   8   4       1114.96       1038.55        49.98 o
   1   8   4       1943.92       1788.60        46.86 o
   2   8   4       2411.14       2404.84        79.50 o
   3   8   4       2569.49       2348.40        84.29 o
   4   8   4       1136.41       1076.18        38.43 o
   5   8   4        694.66        677.77        39.89 o
   6   8   4       3111.25       2838.36        68.47 o
   7   8   4          9.35         20.01         8.80 o
   8   8   4          5.25          9.28         8.78 o
   9   8   4        490.77        422.19        27.54 o
  10   8   4         77.95         60.61        11.95 o
  11   8   4        334.83        291.53        21.29 o
  12   8   4         24.54         20.70         9.14 o
  13   8   4         26.23         46.89        10.70 o
  14   8   4        377.11        386.52        26.20 o
  15   8   4        127.84        136.92        14.94 o
   1   9   4         35.12         23.53         8.72 o
   2   9   4        225.62        213.57        19.66 o
   3   9   4        326.23        274.23        19.78 o
   4   9   4       1371.87       1364.28        44.52 o
   5   9   4          9.67         13.37         9.29 o
   6   9   4       4547.31       4473.03       110.71 o
   7   9   4        246.81        271.70        24.62 o
   8   9   4          5.04         21.96        10.12 o
   9   9   4        220.42        149.82        18.29 o
  10   9   4          2.48         -1.20        10.84 o
  11   9   4        164.85        171.62        17.68 o
  12   9   4        196.80        160.47        19.67 o
  13   9   4        125.07        100.22        14.13 o
  14   9   4         47.63         45.99        11.92 o
   0  10   4        817.45        779.44        50.21 o
   1  10   4       1289.61       1298.56        49.69 o
   2  10   4         56.80         36.84        14.32 o
   3  10   4       1170.27       1177.34        42.38 o
   4  10   4       1196.12       1222.47        48.11 o
   5  10   4        538.46        504.48        29.94 o
   6  10   4          1.15         -2.10        10.91 o
   7  10   4        335.37        331.19        26.80 o
   8  10   4        224.99        224.59        21.99 o
   9  10   4        150.03        132.46        19.44 o
  10  10   4         73.04         79.69        14.22 o
  11  10   4         21.95         11.51         9.89 o
  12  10   4         39.89         42.74        11.89 o
  13  10   4          5.15         11.39        10.84 o
   1  11   4         56.04         50.54        11.49 o
   2  11   4          6.45         17.28        12.00 o
   3  11   4        718.29        744.91        38.89 o
   4  11   4       1236.35       1172.88        54.31 o
   5  11   4       2898.95       2957.07        76.98 o
   6  11   4       2098.67       2012.15        60.04 o
   7  11   4        420.83        413.15        26.65 o
   8  11   4       2185.08       2242.45       114.72 o
   9  11   4        591.34        601.67        33.93 o
  10  11   4        172.51        149.75        16.97 o
  11  11   4        828.32        928.34        42.19 o
  12  11   4        231.87        226.51        22.20 o
   0  12   4       1316.75       1414.76        98.41 o
   1  12   4       1733.50       1912.30        62.67 o
   2  12   4       1979.21       2151.72        61.30 o
   3  12   4       2771.87       2973.08        72.32 o
   4  12   4       3655.91       3596.12        84.99 o
   5  12   4        286.85        337.38        28.28 o
   6  12   4       3607.29       3676.56       105.40 o
   7  12   4         55.30         68.87        13.40 o
   8  12   4        422.08        439.13        26.73 o
   9  12   4         75.74         71.66        12.56 o
  10  12   4         13.21          3.34         8.76 o
   1  13   4         25.39         14.76        10.34 o
   2  13   4        615.85        624.45        32.47 o
   3  13   4        985.61        984.12        39.88 o
   4  13   4       1093.02       1165.57        46.90 o
   5  13   4        271.36        240.85        21.35 o
   6  13   4       1805.56       1681.96        56.77 o
   7  13   4        364.40        325.69        22.87 o
   8  13   4        381.49        365.68        38.69 o
   0  14   4       1027.66       1054.24        56.88 o
   1  14   4       1184.73       1199.79        42.82 o
   2  14   4       1611.95       1720.71        50.90 o
   3  14   4       1299.91       1382.90        44.09 o
   4  14   4        246.05        227.68        17.15 o
   5  14   4        604.63        670.39        68.65 o
   1   1   5       4713.61       5455.44        55.66 o
   2   1   5      12433.08      12952.26       186.80 o
   3   1   5        201.12        192.26         7.85 o
   4   1   5       2319.69       2385.80        40.28 o
   5   1   5       1799.99       1988.81        70.04 o
   6   1   5      11768.56      12504.85       284.48 o
   7   1   5        426.60        636.81        33.01 o
   8   1   5       2279.17       2566.15       133.50 o
   9   1   5        294.03        219.59        25.69 o
  10   1   5       4093.84       4090.49       143.58 o
  11   1   5        313.10        355.09        34.78 o
  12   1   5       3241.67       3379.44        86.40 o
  13   1   5        172.52        149.68        16.68 o
  14   1   5        454.24        447.78        27.17 o
  15   1   5        158.34        176.22        16.89 o
  16   1   5        274.54        245.36        19.30 o
  17   1   5        449.36        486.84        22.88 o
  18   1   5        367.64        381.11        23.19 o
   0   2   5     337292.53     339207.62      7996.06 o
   1   2   5      16817.31      18227.07       219.99 o
   2   2   5      60841.39      63523.12       862.01 o
   3   2   5       4238.37       4450.56        55.34 o
   4   2   5       8386.93       8903.40        89.86 o
   5   2   5        570.09        754.14        23.50 o
   6   2   5       9930.67      10012.90       174.60 o
   7   2   5         10.19         45.15        10.23 o
   8   2   5       2663.97       2611.68        74.83 o
   9   2   5          3.96         35.00        12.12 o
  10   2   5        106.60        134.83        18.92 o
  11   2   5        129.80        102.19        18.65 o
  12   2   5        153.61        152.61        14.16 o
  13   2   5        286.17        275.98        19.62 o
  14   2   5        553.57        553.43        30.05 o
  15   2   5        134.82        115.30        14.97 o
  16   2   5       1248.99       1408.52        48.35 o
  17   2   5         17.00         13.50         8.26 o
  18   2   5        915.39       1047.86        37.44 o
   1   3   5        192.48        248.07         8.10 o
   2   3   5       4294.59       4389.21        77.09 o
   3   3   5        148.52        158.36         9.12 o
   4   3   5      10648.15      10561.19       193.63 o
   5   3   5       7534.38       7639.54       130.78 o
   6   3   5       5867.92       5678.86        93.60 o
   7   3   5       2777.87       2548.10        76.05 o
   8   3   5      20254.14      20268.58       248.27 o
   9   3   5       1577.26       1575.35        54.60 o
  10   3   5       6354.12       6461.64       165.47 o
  11   3   5       3525.48       3409.08        62.86 o
  12   3   5      18745.37      18106.87       302.52 o
  13   3   5        141.34        141.28        15.35 o
  14   3   5       2670.58       2615.87        85.72 o
  15   3   5        236.03        214.82        18.00 o
  16   3   5        295.01        251.90        17.54 o
  17   3   5          4.36          7.68         7.10 o
   0   4   5       8169.37       7954.67       194.59 o
   1   4   5        284.31        455.54        12.43 o
   2   4   5       9221.05       9449.16       145.33 o
   3   4   5       3720.80       3592.69       106.96 o
   4   4   5      23860.53      24576.86       398.95 o
   5   4   5        613.18        618.87        21.25 o
   6   4   5       2122.32       2041.35        44.51 o
   7   4   5       4530.71       4557.68       217.20 o
   8   4   5         89.22         87.46        13.11 o
   9   4   5        141.22        126.99        18.19 o
  10   4   5        543.21        545.90        37.30 o
  11   4   5         11.30         22.09         8.85 o
  12   4   5         89.33         85.93        11.65 o
  13   4   5       1524.50       1453.39        47.09 o
  14   4   5        348.06        453.27        26.90 o
  15   4   5        486.76        492.01        26.05 o
  16   4   5        111.12        134.22        13.69 o
  17   4   5        302.46        341.66        18.57 o
   1   5   5       5483.04       6032.41        67.82 o
   2   5   5        362.71        348.95        14.99 o
   3   5   5         52.26         59.53         7.59 o
   4   5   5        495.57        451.49        21.56 o
   5   5   5       2702.56       2704.64        54.55 o
   6   5   5       6952.44       7016.64       114.52 o
   7   5   5        625.77        753.20        36.13 o
   8   5   5       7110.26       7142.35       160.46 o
   9   5   5          1.41         14.90        12.16 o
  10   5   5       1806.99       1798.44        42.61 o
  11   5   5         45.93         37.71         8.43 o
  12   5   5         70.15         26.07        10.53 o
  13   5   5        556.54        474.46        26.95 o
  14   5   5        232.46        238.03        18.81 o
  15   5   5        863.88        835.19        34.92 o
  16   5   5        285.10        260.92        17.18 o
  17   5   5        894.54       1060.38        78.18 o
   0   6   5        187.69        175.61        20.16 o
   1   6   5        381.49        367.35        17.38 o
   2   6   5       2741.25       2855.98        79.66 o
   3   6   5        875.00        781.26        34.87 o
   4   6   5       1045.15       1121.61        36.38 o
   5   6   5       5827.84       5904.20       111.34 o
   6   6   5        193.69        251.37        22.31 o
   7   6   5         99.59         69.55        12.39 o
   8   6   5          3.55         30.29        13.97 o
   9   6   5        994.53        874.59        29.53 o
  10   6   5        362.68        347.76        20.04 o
  11   6   5        391.21        375.58        22.94 o
  12   6   5         45.96         42.92        10.83 o
  13   6   5        156.25        149.61        14.55 o
  14   6   5         42.35         32.59         9.26 o
  15   6   5        283.56        273.98        18.96 o
  16   6   5          7.32         16.06         7.66 o
   1   7   5        780.05        714.09        28.82 o
   2   7   5       1543.20       1495.62        59.11 o
   3   7   5       1612.87       1660.83        55.56 o
   4   7   5        470.61        439.28        26.24 o
   5   7   5        219.46        217.87        18.56 o
   6   7   5       1941.47       1677.52        63.99 o
   7   7   5       3127.21       3066.14       151.47 o
   8   7   5        404.20        375.34        22.82 o
   9   7   5        480.11        432.87        24.20 o
  10   7   5         77.79         87.77        12.68 o
  11   7   5         48.80         37.87         9.44 o
  12   7   5         26.61         46.93        11.15 o
  13   7   5       1357.26       1325.60        41.24 o
  14   7   5        132.40        142.66        14.57 o
  15   7   5        168.67        191.61        15.12 o
   0   8   5       3027.67       3018.26       103.08 o
   1   8   5       1498.75       1481.44        55.26 o
   2   8   5       7465.75       7269.12       138.43 o
   3   8   5       1789.60       1641.65        53.78 o
   4   8   5       4339.00       4043.10        84.59 o
   5   8   5      15691.98      14246.96       309.03 o
   6   8   5         29.78         40.01        10.46 o
   7   8   5         45.66         48.07        10.93 o
   8   8   5          2.00          4.69         9.86 o
   9   8   5       1650.27       1582.38        53.49 o
  10   8   5          1.38          4.44        11.56 o
  11   8   5        797.79        812.11        36.86 o
  12   8   5          4.64          1.02        11.53 o
  13   8   5        224.81        228.97        18.11 o
  14   8   5         50.74         74.39        17.42 o
  15   8   5         15.66          4.27         8.46 o
   1   9   5       1393.55       1120.28        50.88 o
   2   9   5        162.31        164.22        14.01 o
   3   9   5       3218.17       2928.45        58.84 o
   4   9   5       1914.87       2010.29        62.48 o
   5   9   5        660.31        682.00        36.51 o
   6   9   5       1310.12       1262.85        50.62 o
   7   9   5       5796.85       5558.52       171.25 o
   8   9   5       3999.69       3894.96        96.17 o
   9   9   5       1690.21       1636.69        62.49 o
  10   9   5       3447.53       3397.85        89.59 o
  11   9   5          5.00          9.62        11.25 o
  12   9   5        377.80        428.13        33.23 o
  13   9   5       1038.93       1147.64        49.06 o
  14   9   5        340.20        375.34        39.45 o
   0  10   5       7452.38       7113.98       271.42 o
   1  10   5       3349.65       3379.42       101.21 o
   2  10   5       9842.33       9576.91       143.91 o
   3  10   5         20.66         18.44         9.59 o
   4  10   5       4593.20       4817.38       139.10 o
   5  10   5       1432.11       1283.02        51.48 o
   6  10   5       1852.45       1796.98        69.74 o
   7  10   5        607.16        569.27        34.17 o
   8  10   5        634.27        616.24        35.03 o
   9  10   5        213.75        209.22        22.41 o
  10  10   5        247.65        210.50        21.38 o
  11  10   5        718.95        761.73        35.99 o
  12  10   5        258.61        293.40        24.11 o
  13  10   5        186.88        181.37        19.98 o
   1  11   5        844.57        834.63        38.68 o
   2  11   5        218.31        218.42        21.15 o
   3  11   5        178.73        151.69        17.81 o
   4  11   5        852.16        806.27        38.17 o
   5  11   5        501.90        484.11        29.57 o
   6  11   5       2346.73       2266.93        63.60 o
   7  11   5        321.04        299.75        22.76 o
   8  11   5       1197.16       1124.17        44.46 o
   9  11   5        395.98        437.78        26.33 o
  10  11   5       3653.16       3881.08        75.58 o
  11  11   5         40.89         36.07        17.45 o
   0  12   5         54.86         18.78        12.31 o
   1  12   5          4.39          9.63        11.77 o
   2  12   5        259.54        269.82        23.51 o
   3  12   5         26.99         17.95        11.72 o
   4  12   5         61.53         51.47        11.68 o
   5  12   5       1684.69       1897.35        58.66 o
   6  12   5         63.01         63.46        13.83 o
   7  12   5        305.52        300.98        23.27 o
   8  12   5         24.28         19.16        10.01 o
   9  12   5        343.86        349.66        21.40 o
  10  12   5         41.73         49.93        15.10 o
   1  13   5        252.45        236.27        18.90 o
   2  13   5         27.78         29.35         9.14 o
   3  13   5        593.30        629.57        31.67 o
   4  13   5        206.82        211.52        18.48 o
   5  13   5         13.43          0.82         8.23 o
   6  13   5        175.89        154.12        15.19 o
   7  13   5        325.41        277.62        25.20 o
   8  13   5        481.88        552.88        71.85 o
   0  14   5       1369.16       1455.77        64.08 o
   1  14   5        323.72        316.67        25.22 o
   2  14   5       1195.07       1310.53        45.77 o
   3  14   5       1233.97       1282.49        49.49 o
   4  14   5        840.99        908.47        83.19 o
   0   0   6      15126.32      15319.70       301.83 o
   1   0   6        359.56        398.51        20.16 o
   2   0   6      87617.41      85642.56       911.79 o
   3   0   6        351.34        397.65        30.08 o
   4   0   6       8950.34       8864.82       195.69 o
   5   0   6      10313.53      11439.27       254.04 o
   6   0   6      20103.70      21636.01       352.47 o
   7   0   6       3929.91       4657.77       156.61 o
   8   0   6       6779.87       7458.13       184.55 o
   9   0   6        165.81        172.86        33.55 o
  10   0   6       1343.10       1310.74       169.40 o
  11   0   6         20.73         -5.25        19.04 o
  12   0   6        382.53        427.41        33.95 o
  13   0   6       1033.57       1056.08        71.37 o
  14   0   6       5081.81       5324.31       446.15 o
  15   0   6        114.87        131.54        24.69 o
  16   0   6         41.62         43.10        17.95 o
  17   0   6          4.09         -7.17        10.91 o
  18   0   6        773.76        854.39        70.11 o
   1   1   6       1222.02       1264.03        20.88 o
   2   1   6        440.35        350.23         8.45 o
   3   1   6        107.33        111.90         6.36 o
   4   1   6       6538.10       6700.43        70.76 o
   5   1   6        163.13        177.63        10.75 o
   6   1   6      24255.15      25368.51       343.54 o
   7   1   6       4961.21       5577.95       128.19 o
   8   1   6       1820.63       1774.70        92.99 o
   9   1   6        653.60        674.69        53.59 o
  10   1   6      17471.68      19570.67       887.22 o
  11   1   6         50.79         22.28        13.38 o
  12   1   6       1457.58       1481.63        47.30 o
  13   1   6       1198.42       1204.56        58.84 o
  14   1   6       1672.58       1699.17        62.52 o
  15   1   6        402.41        448.46        33.21 o
  16   1   6        331.45        284.68        22.52 o
  17   1   6        871.16        947.72        32.00 o
  18   1   6          0.14         22.87        12.98 o
   0   2   6      12926.50      14377.32       200.16 o
   1   2   6         49.48         74.49         4.80 o
   2   2   6       1130.87        879.09        15.05 o
   3   2   6        289.95        274.53         9.79 o
   4   2   6       2975.23       3262.15        47.89 o
   5   2   6       2936.36       3095.53        67.43 o
   6   2   6       1536.92       1591.79        42.79 o
   7   2   6        514.40        451.59        26.38 o
   8   2   6        185.39        192.19        20.39 o
   9   2   6        346.12        270.37        25.45 o
  10   2   6        688.77        572.42        43.50 o
  11   2   6       2513.40       2504.07        56.46 o
  12   2   6        353.71        355.64        22.33 o
  13   2   6        243.27        237.13        22.82 o
  14   2   6        138.77        143.65        17.25 o
  15   2   6        193.67        194.33        18.88 o
  16   2   6         48.54         49.39        11.49 o
  17   2   6          6.63          7.03         7.14 o
   1   3   6       5371.71       5649.13        64.11 o
   2   3   6        521.03        516.57        12.65 o
   3   3   6       4590.63       4818.73        62.01 o
   4   3   6       1767.12       1814.07        37.87 o
   5   3   6       1249.42       1404.39        35.40 o
   6   3   6        112.63         94.23        12.05 o
   7   3   6          4.55         -0.22         7.80 o
   8   3   6        502.23        425.61        31.00 o
   9   3   6         23.38         15.07         9.59 o
  10   3   6          6.55        -10.48        12.33 o
  11   3   6        416.62        385.34        21.64 o
  12   3   6       9084.96       9067.29       147.95 o
  13   3   6          8.94         16.62         9.03 o
  14   3   6        209.01        188.70        18.26 o
  15   3   6        381.49        342.20        21.94 o
  16   3   6          9.75         10.82         7.88 o
  17   3   6        462.03        426.87        29.67 o
   0   4   6      49818.86      54391.36      1440.00 o
   1   4   6        400.39        529.74        17.17 o
   2   4   6        421.63        444.23        16.15 o
   3   4   6       2050.10       1917.59        61.86 o
   4   4   6      11035.90      11629.09       227.81 o
   5   4   6       1314.27       1266.40        35.59 o
   6   4   6       3287.83       3647.85        80.01 o
   7   4   6        403.36        346.39        24.06 o
   8   4   6       2171.89       2159.97        63.59 o
   9   4   6       2124.08       2127.56        83.91 o
  10   4   6        260.72        279.24        27.21 o
  11   4   6       3099.71       2939.59        64.46 o
  12   4   6       1035.65       1036.77        37.63 o
  13   4   6       2198.31       2172.07        57.68 o
  14   4   6          8.14         24.87         9.89 o
  15   4   6         36.27         49.67        10.09 o
  16   4   6       1585.93       1615.27        42.86 o
  17   4   6         21.75         33.74        10.34 o
   1   5   6       5672.46       5605.52       160.33 o
   2   5   6       4406.03       4781.88        72.97 o
   3   5   6       2516.61       2655.31        53.30 o
   4   5   6       9262.74       9474.23       322.76 o
   5   5   6        335.32        333.18        21.19 o
   6   5   6       1889.30       1793.22        47.30 o
   7   5   6        496.53        511.57        35.60 o
   8   5   6      15686.68      13994.78       313.00 o
   9   5   6        515.03        515.66        40.60 o
  10   5   6       1475.85       1354.02        40.82 o
  11   5   6        225.82        204.63        18.19 o
  12   5   6       4781.08       4453.07       111.30 o
  13   5   6         35.61         33.60         8.90 o
  14   5   6        546.77        490.14        26.63 o
  15   5   6        756.48        769.24        29.90 o
  16   5   6        370.79        380.88        20.59 o
   0   6   6      17414.00      16359.27       527.12 o
   1   6   6        244.22        208.17        17.85 o
   2   6   6      12332.39      11383.90       183.95 o
   3   6   6        836.23        802.03        32.68 o
   4   6   6      17277.17      17192.44       320.79 o
   5   6   6       1924.07       2024.38        47.89 o
   6   6   6       5281.83       5020.09        95.85 o
   7   6   6      10354.21      10136.13       287.52 o
   8   6   6       2216.11       2381.46        78.10 o
   9   6   6        215.76        213.51        16.57 o
  10   6   6        360.46        372.06        22.40 o
  11   6   6         47.32         61.20        11.57 o
  12   6   6        642.32        683.48        33.53 o
  13   6   6        146.08        145.14        14.86 o
  14   6   6        999.70       1049.29        37.03 o
  15   6   6         12.93         15.11         7.32 o
  16   6   6        959.68        941.66        37.28 o
   1   7   6        300.56        253.52        21.39 o
   2   7   6       1809.10       1800.63        58.77 o
   3   7   6        102.68         95.63        16.56 o
   4   7   6       6448.17       6069.17       258.22 o
   5   7   6       3255.05       3070.69        70.82 o
   6   7   6       7405.42       6787.15       145.73 o
   7   7   6        766.11        687.30        28.14 o
   8   7   6      10157.64       9311.44       193.98 o
   9   7   6        324.25        270.14        20.57 o
  10   7   6       1743.58       1827.39        57.38 o
  11   7   6        346.80        329.99        24.63 o
  12   7   6       1628.28       1712.69        55.64 o
  13   7   6         64.58         67.78        11.49 o
  14   7   6        421.11        459.24        24.23 o
  15   7   6         96.08        106.71        14.06 o
   0   8   6       7748.58       7951.46       349.01 o
   1   8   6        155.33        135.66        17.69 o
   2   8   6       3606.62       3262.63       127.82 o
   3   8   6        109.19         84.93        15.12 o
   4   8   6       7765.16       7269.38       210.76 o
   5   8   6       6551.93       6077.68       103.65 o
   6   8   6       1145.53       1101.43        45.94 o
   7   8   6       1425.55       1477.82        54.25 o
   8   8   6        100.61        127.53        15.30 o
   9   8   6        139.34        133.72        16.98 o
  10   8   6          0.14         -0.23        10.49 o
  11   8   6        147.83        108.25        14.66 o
  12   8   6        428.22        404.27        34.20 o
  13   8   6        171.20        167.89        17.32 o
  14   8   6        226.46        246.41        21.83 o
  15   8   6          2.80         12.40         9.43 o
   1   9   6         29.39         38.17         8.83 o
   2   9   6        306.99        340.42        26.37 o
   3   9   6         39.13          7.55        22.44 o
   4   9   6       2550.06       2454.15        88.25 o
   5   9   6        152.90        146.24        17.89 o
   6   9   6        213.55        214.87        22.15 o
   7   9   6         53.21         48.89        13.66 o
   8   9   6         45.57         55.28        13.61 o
   9   9   6        123.20        128.22        16.77 o
  10   9   6        124.11         72.53        13.39 o
  11   9   6          3.22         15.28        10.07 o
  12   9   6       1336.70       1505.62        61.51 o
  13   9   6        168.53        175.99        19.54 o
  14   9   6        550.18        628.96        52.61 o
   0  10   6        129.70        181.60        42.65 o
   1  10   6         85.21         60.09        14.25 o
   2  10   6         21.12         34.16         9.36 o
   3  10   6         52.95         25.85        11.45 o
   4  10   6       1509.59       1619.21        53.82 o
   5  10   6          0.72          8.62        12.14 o
   6  10   6        845.99        855.71        42.21 o
   7  10   6         26.93         27.46        11.84 o
   8  10   6        158.58        155.96        18.87 o
   9  10   6          4.32          8.54        10.44 o
  10  10   6        184.02        159.44        18.83 o
  11  10   6          8.33          4.90        14.73 o
  12  10   6          6.44          2.80         8.40 o
  13  10   6          0.84          6.44        10.92 o
   1  11   6          0.90         15.75        10.98 o
   2  11   6        604.04        578.93        35.48 o
   3  11   6         94.80         80.35        13.80 o
   4  11   6       1375.24       1276.71        47.58 o
   5  11   6        101.52        113.36        15.39 o
   6  11   6       1442.79       1290.49        46.42 o
   7  11   6         96.84         83.68        13.35 o
   8  11   6       1757.32       1810.82        55.32 o
   9  11   6        366.30        352.30        22.99 o
  10  11   6        936.98        986.89        34.60 o
  11  11   6        207.28        240.18        21.06 o
   0  12   6      13416.62      13109.93       217.51 o
   1  12   6        127.96        104.27        12.73 o
   2  12   6       6881.66       6816.64       123.05 o
   3  12   6        279.04        258.14        20.86 o
   4  12   6       3521.60       3645.15       115.77 o
   5  12   6         50.03         70.48        13.36 o
   6  12   6       2101.44       2271.42        61.18 o
   7  12   6         45.87         64.39        12.87 o
   8  12   6        260.87        311.21        20.79 o
   9  12   6        739.31        816.43        38.00 o
   1  13   6          3.03         -8.75         8.75 o
   2  13   6        930.29        927.59        34.94 o
   3  13   6         17.70         13.48         6.93 o
   4  13   6       1877.75       1931.96        45.73 o
   5  13   6         58.60         62.45         9.74 o
   6  13   6       1785.26       1803.17        64.21 o
   7  13   6        614.27        704.58        49.80 o
   0  14   6       2382.25       2700.41       158.30 o
   1  14   6        231.75        209.23        30.82 o
   2  14   6        494.62        587.36        49.16 o
   3  14   6        124.26        145.33        25.15 o
   1   1   7        437.58        439.04        11.85 o
   2   1   7         28.93         27.66         3.35 o
   3   1   7        367.58        398.26        14.42 o
   4   1   7       3113.53       3321.68        55.27 o
   5   1   7        611.80        903.96        42.15 o
   6   1   7       9959.90      11176.48       156.35 o
   7   1   7        306.02        375.26        27.77 o
   8   1   7        173.66        186.46        24.04 o
   9   1   7       1015.32        955.71        49.38 o
  10   1   7       7136.63       7398.18       171.97 o
  11   1   7        786.02        753.00        29.11 o
  12   1   7       1349.62       1289.97        44.61 o
  13   1   7        642.42        620.89        35.03 o
  14   1   7       1322.40       1422.11        61.73 o
  15   1   7        783.54        768.34        39.00 o
  16   1   7        345.39        309.86        21.73 o
  17   1   7         12.16          2.69         5.66 o
   0   2   7       2499.17       2424.02        46.05 o
   1   2   7       5142.89       5156.90        54.32 o
   2   2   7      25213.07      26297.07       251.31 o
   3   2   7      15210.90      15967.36       158.77 o
   4   2   7       4238.52       4134.13        65.62 o
   5   2   7       1846.46       1812.04        62.63 o
   6   2   7       1603.00       1663.02        51.28 o
   7   2   7       1069.00       1083.34        47.76 o
   8   2   7        310.67        247.91        28.86 o
   9   2   7          2.82         24.77        15.87 o
  10   2   7        339.66        406.99        30.26 o
  11   2   7         65.21         96.84        12.99 o
  12   2   7        104.65        104.72        13.69 o
  13   2   7        286.64        299.37        27.18 o
  14   2   7          6.10         -0.91        10.41 o
  15   2   7         21.21         13.97        11.99 o
  16   2   7        102.87        116.65        14.51 o
  17   2   7         82.18         99.20        10.77 o
   1   3   7       2065.91       2198.65        35.56 o
   2   3   7        333.98        365.05        14.63 o
   3   3   7        530.20        510.73        15.32 o
   4   3   7       3786.09       3757.92        69.49 o
   5   3   7       9292.75       9513.15       171.98 o
   6   3   7       8287.29       8305.37       161.65 o
   7   3   7       4262.70       3820.73        88.87 o
   8   3   7       5674.54       5340.44       141.66 o
   9   3   7       5143.09       5160.90       121.32 o
  10   3   7       4758.20       4919.04       248.02 o
  11   3   7        530.29        501.48        26.17 o
  12   3   7         27.26         33.57         8.95 o
  13   3   7        102.54         64.09        11.97 o
  14   3   7        470.11        424.38        30.41 o
  15   3   7       1754.03       1685.97        66.84 o
  16   3   7         68.90         48.16        11.48 o
  17   3   7         24.81         21.05         7.31 o
   0   4   7      23926.02      26464.74       301.44 o
   1   4   7      23727.02      25960.23       276.44 o
   2   4   7      28609.87      29919.68       473.62 o
   3   4   7      15934.31      16717.02       177.86 o
   4   4   7       3004.62       3286.72        76.45 o
   5   4   7       1940.62       2032.85        47.19 o
   6   4   7       2553.71       2474.35        77.07 o
   7   4   7       1841.92       1711.91        58.25 o
   8   4   7        100.75        127.82        18.89 o
   9   4   7        385.98        358.26        31.93 o
  10   4   7         37.47         56.08         9.67 o
  11   4   7        318.91        255.88        19.11 o
  12   4   7          1.30         -1.26        10.60 o
  13   4   7         10.55         23.40         9.43 o
  14   4   7        780.82        847.15        34.86 o
  15   4   7         30.62         27.18         8.58 o
  16   4   7          6.48          1.40        10.59 o
  17   4   7        675.63        683.00        34.84 o
   1   5   7        900.48        898.09        33.04 o
   2   5   7       2316.43       2237.72        69.62 o
   3   5   7       1101.73        970.76        31.04 o
   4   5   7       2243.50       2584.74        77.98 o
   5   5   7       6672.50       6873.46       181.12 o
   6   5   7       4495.19       4404.94       138.19 o
   7   5   7       1748.70       1792.64        73.24 o
   8   5   7        155.47        138.04        18.14 o
   9   5   7       1947.70       1756.87        55.78 o
  10   5   7       6287.75       5972.31       100.88 o
  11   5   7       5618.70       5224.67        94.17 o
  12   5   7        776.15        681.81        34.17 o
  13   5   7        699.70        735.57        34.53 o
  14   5   7       1414.49       1308.69        45.69 o
  15   5   7          2.75         18.37         8.07 o
  16   5   7         12.41          9.09        11.04 o
   0   6   7       1609.87       1627.58        83.17 o
   1   6   7        184.70        142.21        21.30 o
   2   6   7       1091.93       1068.79        47.37 o
   3   6   7          7.01          8.82         8.07 o
   4   6   7          3.20          6.54         6.66 o
   5   6   7          3.83         -8.81         8.81 o
   6   6   7       2726.04       2904.46        69.35 o
   7   6   7       1623.97       1601.45        96.30 o
   8   6   7        244.22        234.40        17.20 o
   9   6   7        281.83        247.08        19.24 o
  10   6   7        322.02        328.50        21.17 o
  11   6   7        203.18        132.22        19.79 o
  12   6   7        359.79        368.85        27.02 o
  13   6   7         60.25         61.27        11.37 o
  14   6   7        965.16        919.27        36.44 o
  15   6   7         92.92         88.57        11.77 o
  16   6   7        833.40        891.90        72.24 o
   1   7   7        262.64        250.27        24.12 o
   2   7   7        159.94        175.15        21.32 o
   3   7   7         29.39         35.54        11.92 o
   4   7   7       1575.00       1426.45        51.71 o
   5   7   7       2685.37       2493.74        70.99 o
   6   7   7       3764.36       3721.01       121.16 o
   7   7   7       2520.65       2642.89        85.26 o
   8   7   7         40.18         45.40        11.49 o
   9   7   7        627.02        523.72        32.48 o
  10   7   7         15.76          9.13        10.81 o
  11   7   7        524.36        544.66        35.35 o
  12   7   7        859.55        902.48        48.46 o
  13   7   7        624.24        560.11        29.81 o
  14   7   7         63.39         57.47        10.33 o
  15   7   7          6.09         18.36         6.77 o
   0   8   7      10136.86       9165.45       424.68 o
   1   8   7       4037.84       3914.45       108.99 o
   2   8   7       1070.95        927.60        58.78 o
   3   8   7        328.23        283.86        24.72 o
   4   8   7       1853.27       1841.74        50.93 o
   5   8   7       2888.09       3040.23       160.06 o
   6   8   7        384.60        358.10        29.32 o
   7   8   7       2664.76       2714.96        89.07 o
   8   8   7         88.92         80.86        14.97 o
   9   8   7         39.71         42.15        13.31 o
  10   8   7        179.77        177.66        20.04 o
  11   8   7          0.73          6.64        11.68 o
  12   8   7        176.72        201.88        21.62 o
  13   8   7          1.59          6.88         8.14 o
  14   8   7         66.14         66.68         9.54 o
   1   9   7        791.23        738.51        36.41 o
   2   9   7        419.82        369.61        25.66 o
   3   9   7        530.81        547.23        32.41 o
   4   9   7       5258.47       5406.64       109.76 o
   5   9   7        428.96        443.49        32.45 o
   6   9   7        898.77        889.43        46.29 o
   7   9   7       2411.43       2203.28        73.70 o
   8   9   7       8628.31       9051.56       178.46 o
   9   9   7       1938.80       1914.31        62.25 o
  10   9   7        328.81        273.25        22.40 o
  11   9   7       1015.87       1030.35        43.17 o
  12   9   7       3301.16       3366.75        83.34 o
  13   9   7        686.76        757.92        31.71 o
   0  10   7      18820.91      19337.01       622.32 o
   1  10   7       5946.19       5367.38       129.38 o
   2  10   7       2436.97       2342.93        76.16 o
   3  10   7       2439.85       2296.77        75.50 o
   4  10   7       7574.20       7753.65       148.88 o
   5  10   7       1387.85       1496.54        60.54 o
   6  10   7        426.91        446.16        36.57 o
   7  10   7         71.43         37.90        12.35 o
   8  10   7        142.64        161.06        19.64 o
   9  10   7        182.56        214.68        21.22 o
  10  10   7        365.97        430.58        34.55 o
  11  10   7          0.55          9.53        10.56 o
  12  10   7        363.36        413.58        24.31 o
   1  11   7        263.55        203.50        23.06 o
   2  11   7          2.11         23.49        12.01 o
   3  11   7       1187.99       1098.66        50.63 o
   4  11   7       1029.08       1093.43        43.23 o
   5  11   7        201.35        179.64        18.28 o
   6  11   7        116.42         88.98        17.35 o
   7  11   7       1004.20        995.53        45.36 o
   8  11   7       4027.50       4238.42        91.93 o
   9  11   7        463.45        490.41        31.06 o
  10  11   7        438.93        463.70        27.41 o
  11  11   7        651.01        729.93        29.89 o
   0  12   7       1899.14       1783.90        74.27 o
   1  12   7        195.86        161.40        15.56 o
   2  12   7        152.74        125.87        14.17 o
   3  12   7        242.30        223.14        22.30 o
   4  12   7        548.74        524.55        32.67 o
   5  12   7        866.01        934.27        42.54 o
   6  12   7         12.77         -1.06        11.60 o
   7  12   7          0.23          5.35        11.19 o
   8  12   7         92.98         87.19        14.27 o
   9  12   7         97.74        101.72        13.71 o
   1  13   7        236.37        237.08        26.65 o
   2  13   7         55.20         69.65        16.10 o
   3  13   7        209.80        200.19        20.89 o
   4  13   7        205.92        212.56        20.83 o
   5  13   7         57.65         27.05        10.70 o
   6  13   7       1383.28       1475.82        57.94 o
   0  14   7        214.00        212.96        40.38 o
   1  14   7         59.27         38.72        15.79 o
   2  14   7       1601.64       2042.24        92.14 o
   0   0   8        154.01        205.05        18.63 o
   1   0   8      24996.26      26191.98       288.15 o
   2   0   8      15182.60      15644.60       234.71 o
   3   0   8      28916.07      30980.50       339.95 o
   4   0   8       2960.70       3554.09        80.86 o
   5   0   8        222.46        157.77        17.63 o
   6   0   8      36211.50      43181.43       716.48 o
   7   0   8       1946.46       1786.04       128.72 o
   8   0   8       1050.38       1215.65        59.37 o
   9   0   8       1844.60       1933.91        89.43 o
  10   0   8        766.39        816.97        74.92 o
  11   0   8        624.82        599.66        45.13 o
  12   0   8        161.06        147.12        23.73 o
  13   0   8       1261.85       1370.77        78.21 o
  14   0   8       1828.72       1992.60       110.26 o
  15   0   8        389.77        410.74        46.57 o
  16   0   8         97.75         84.75        15.35 o
  17   0   8        699.71        765.55        39.24 o
   1   1   8      10829.56      11257.04       128.56 o
   2   1   8       3572.49       3858.01        83.65 o
   3   1   8          4.42         21.34         4.90 o
   4   1   8        432.93        513.20        19.75 o
   5   1   8      10597.50      10376.77       151.61 o
   6   1   8      10227.42      12535.97       208.56 o
   7   1   8       4520.38       4620.05       148.60 o
   8   1   8        879.13        998.12        72.43 o
   9   1   8       5673.17       5937.95       336.73 o
  10   1   8       2528.14       2689.76        97.85 o
  11   1   8       2840.70       2629.43        64.45 o
  12   1   8        110.46         87.15        12.93 o
  13   1   8          5.64          4.87        11.80 o
  14   1   8        528.21        576.25        38.99 o
  15   1   8       1806.58       1843.39        64.06 o
  16   1   8         13.88         28.05         8.70 o
  17   1   8        448.00        553.28        23.25 o
   0   2   8         17.37         55.84        10.34 o
   1   2   8        958.89        783.23        23.71 o
   2   2   8        769.13        879.71        22.17 o
   3   2   8       8373.54       8180.63        81.12 o
   4   2   8         37.04         21.20         6.64 o
   5   2   8        343.77        424.26        24.69 o
   6   2   8        131.30        163.62        18.36 o
   7   2   8      10306.10      10754.82       303.84 o
   8   2   8        366.02        427.83        36.20 o
   9   2   8        967.83       1067.40        59.06 o
  10   2   8         10.69          8.95         9.16 o
  11   2   8       1294.85       1252.55        41.38 o
  12   2   8         64.74         53.16        12.62 o
  13   2   8       4290.76       4257.60       137.61 o
  14   2   8       1270.10       1249.73        51.75 o
  15   2   8        643.35        618.05        36.81 o
  16   2   8         82.60        112.88        13.79 o
  17   2   8        314.47        325.89        19.53 o
   1   3   8       9494.67      10656.23       184.28 o
   2   3   8        277.50        263.94        14.57 o
   3   3   8        440.73        519.98        20.77 o
   4   3   8          4.90          7.58         5.96 o
   5   3   8       3651.56       4014.44        97.23 o
   6   3   8        724.04        747.06        39.49 o
   7   3   8          3.51          3.01        11.83 o
   8   3   8        790.42        759.23        43.27 o
   9   3   8         14.49         14.30        20.56 o
  10   3   8        536.23        551.25        25.75 o
  11   3   8       6457.52       6239.43       100.32 o
  12   3   8        250.75        247.98        22.85 o
  13   3   8       3037.04       2871.34       104.16 o
  14   3   8        789.18        819.50        51.11 o
  15   3   8       1038.06        996.01        52.28 o
  16   3   8          5.54          8.42         8.13 o
  17   3   8        534.95        549.30        42.38 o
   0   4   8         84.40         66.09        11.06 o
   1   4   8       7220.40       9738.61       117.10 o
   2   4   8       1702.64       1969.21        41.46 o
   3   4   8       3270.91       3315.05        61.44 o
   4   4   8       1738.53       1890.08        49.62 o
   5   4   8       4527.93       4608.96       117.50 o
   6   4   8         26.98         22.81        10.95 o
   7   4   8        135.41        145.67        18.89 o
   8   4   8          2.64          5.11        11.34 o
   9   4   8       1601.28       1570.59        79.74 o
  10   4   8        116.97         61.45        11.70 o
  11   4   8       1283.22       1117.78        41.92 o
  12   4   8        978.34       1021.71        44.93 o
  13   4   8         98.61         91.77        15.01 o
  14   4   8         19.39         -3.49        12.70 o
  15   4   8         63.81         46.21        13.68 o
  16   4   8        252.94        256.49        22.82 o
   1   5   8       2069.08       2224.40        43.82 o
   2   5   8          7.06         28.94         6.81 o
   3   5   8       3709.16       3498.27        64.67 o
   4   5   8       1256.48       1356.44        54.58 o
   5   5   8       2602.20       2608.22        81.41 o
   6   5   8        449.17        412.37        34.87 o
   7   5   8       4423.24       4323.89       140.58 o
   8   5   8       2394.16       2277.79        87.43 o
   9   5   8       7680.65       6986.98       125.94 o
  10   5   8         72.01         63.57        13.30 o
  11   5   8       2643.55       2471.03        76.33 o
  12   5   8       1069.92       1044.59        41.67 o
  13   5   8       2902.27       3077.06        76.96 o
  14   5   8        130.65        112.98        17.04 o
  15   5   8        223.13        246.65        21.13 o
  16   5   8         20.18         11.03         7.25 o
   0   6   8       2126.51       2359.26       108.27 o
   1   6   8      27383.58      27112.62       401.67 o
   2   6   8       1218.81       1146.57        37.03 o
   3   6   8       7495.34       8083.09       158.70 o
   4   6   8       1543.96       1620.36        61.51 o
   5   6   8      10544.55      10596.31       443.22 o
   6   6   8        812.47        863.78        77.10 o
   7   6   8       1642.80       1560.35        87.09 o
   8   6   8        295.79        264.64        21.11 o
   9   6   8       1157.46       1160.69        45.46 o
  10   6   8          4.12        -10.29        10.29 o
  11   6   8       1848.97       1774.11        75.61 o
  12   6   8        133.85        133.33        16.92 o
  13   6   8         44.64         44.07        10.24 o
  14   6   8         43.74         61.97        11.19 o
  15   6   8        801.74        820.13        33.97 o
   1   7   8          0.38          7.71         8.98 o
   2   7   8        333.08        332.28        24.54 o
   3   7   8       5731.84       5546.26       132.92 o
   4   7   8       1570.45       1368.73        57.92 o
   5   7   8       6658.95       5929.14       161.70 o
   6   7   8         29.40         25.18         8.72 o
   7   7   8       5252.76       4918.16       208.20 o
   8   7   8         25.19         27.83        12.98 o
   9   7   8       1621.44       1536.04        60.47 o
  10   7   8          2.91         -4.28        11.66 o
  11   7   8       2092.60       2136.67        88.73 o
  12   7   8        333.24        319.24        23.72 o
  13   7   8       1979.60       2100.35        56.40 o
  14   7   8          1.74         -2.93         8.04 o
  15   7   8          0.68         25.74        12.80 o
   0   8   8       1072.63        915.42        59.83 o
   1   8   8       4449.04       4253.93       106.88 o
   2   8   8         90.07         98.58        14.39 o
   3   8   8       1161.58       1028.53        34.01 o
   4   8   8         60.78         49.14        12.73 o
   5   8   8       2122.40       2212.56        71.68 o
   6   8   8        345.42        352.59        37.83 o
   7   8   8         44.93         68.18        16.53 o
   8   8   8        251.46        259.30        28.21 o
   9   8   8         55.92         62.95        15.46 o
  10   8   8          1.94        -11.23        14.17 o
  11   8   8         42.74         29.86        10.35 o
  12   8   8        380.35        353.37        23.56 o
  13   8   8        138.63        118.54        12.82 o
  14   8   8          4.64         17.64        10.91 o
   1   9   8        114.34        101.72        14.02 o
   2   9   8         83.69         51.33        20.75 o
   3   9   8         79.72         85.55        16.27 o
   4   9   8        503.84        544.38        35.49 o
   5   9   8        758.75        714.13        46.98 o
   6   9   8         66.53         50.91        12.49 o
   7   9   8        712.63        694.28        41.10 o
   8   9   8        458.46        449.38        36.12 o
   9   9   8        266.02        276.50        25.56 o
  10   9   8        477.48        483.45        31.53 o
  11   9   8         46.67         50.46        11.29 o
  12   9   8        115.03         97.19        12.74 o
  13   9   8          0.43         21.28        10.63 o
   0  10   8        436.89        431.77        38.89 o
   1  10   8       1754.88       1844.68        61.06 o
   2  10   8        806.29        826.42        47.82 o
   3  10   8       1319.60       1318.32        55.79 o
   4  10   8          1.21          6.80        11.57 o
   5  10   8        446.73        422.04        32.09 o
   6  10   8        177.27        172.59        20.66 o
   7  10   8       1220.32       1178.24        56.18 o
   8  10   8         99.49         95.97        19.10 o
   9  10   8         50.45         61.47        15.04 o
  10  10   8          6.37          9.44        11.57 o
  11  10   8         21.05         18.13         7.92 o
  12  10   8        151.57        187.68        15.55 o
   1  11   8        179.13        194.91        24.35 o
   2  11   8        294.53        256.63        25.73 o
   3  11   8        279.68        277.59        27.64 o
   4  11   8        258.96        288.64        38.65 o
   5  11   8        252.08        176.67        20.50 o
   6  11   8        197.89        168.95        20.63 o
   7  11   8        934.00       1007.43        48.07 o
   8  11   8        397.99        456.76        28.01 o
   9  11   8       1569.57       1724.70        54.95 o
  10  11   8        715.52        732.85        29.72 o
   0  12   8         77.44         69.58        29.47 o
   1  12   8       4841.37       4880.55       116.09 o
   2  12   8        962.30        963.44        44.79 o
   3  12   8       3703.32       3843.75       116.48 o
   4  12   8        499.88        552.75        32.94 o
   5  12   8       2870.14       3099.74        77.08 o
   6  12   8        195.61        200.19        20.07 o
   7  12   8        704.39        856.42        34.50 o
   8  12   8        462.61        470.63        26.34 o
   1  13   8          4.10         -3.87        15.78 o
   2  13   8         87.91         53.59        14.31 o
   3  13   8        912.72        971.54        45.70 o
   4  13   8       1225.11       1236.75        46.37 o
   5  13   8       2198.22       2330.94        69.76 o
   6  13   8        364.88        440.97        37.64 o
   1   1   9        127.89        118.95         9.57 o
   2   1   9        119.08        130.56        10.48 o
   3   1   9       1279.74       1283.34        33.11 o
   4   1   9        681.06        718.42        24.02 o
   5   1   9       2398.52       2615.46        54.70 o
   6   1   9        487.52        676.14        32.53 o
   7   1   9       5574.21       6557.44       237.77 o
   8   1   9        322.66        356.00        26.71 o
   9   1   9       1149.42       1296.89        58.83 o
  10   1   9         27.64         34.21         7.44 o
  11   1   9       1067.91        976.28        41.20 o
  12   1   9        212.65        142.71        20.89 o
  13   1   9       1002.95        943.63        45.49 o
  14   1   9         19.90         12.53        13.24 o
  15   1   9        138.24        140.40        17.34 o
  16   1   9         62.86         56.97        10.05 o
  17   1   9         70.57         61.90        11.27 o
   0   2   9         41.11         95.89        13.50 o
   1   2   9       7877.11       8425.72        98.87 o
   2   2   9        168.46        222.54        13.00 o
   3   2   9      13787.83      14018.89       221.89 o
   4   2   9        697.33        732.00        25.70 o
   5   2   9       9999.12      11161.65       286.23 o
   6   2   9       1366.13       1496.62        46.51 o
   7   2   9       2688.43       3047.20        85.14 o
   8   2   9       1959.10       2069.28        81.51 o
   9   2   9        103.74        128.61        17.74 o
  10   2   9         70.61         49.91         9.43 o
  11   2   9        574.31        557.13        25.35 o
  12   2   9        124.07        140.54        17.88 o
  13   2   9        976.12       1060.44        48.44 o
  14   2   9         14.00         36.12        14.37 o
  15   2   9        513.43        566.98        39.00 o
  16   2   9         29.96         32.12         9.16 o
  17   2   9         28.91         32.02         9.17 o
   1   3   9       9964.51      11044.47       204.87 o
   2   3   9         15.85         14.24         8.22 o
   3   3   9       5129.10       5787.83       121.16 o
   4   3   9        569.84        617.16        31.17 o
   5   3   9      11323.46      11705.15       399.13 o
   6   3   9       3352.01       3318.43        73.61 o
   7   3   9      10513.13      10215.78       247.88 o
   8   3   9         45.86         47.88        16.50 o
   9   3   9       7765.93       7807.58       282.87 o
  10   3   9        493.44        445.50        23.30 o
  11   3   9       5413.16       5544.55        88.69 o
  12   3   9          9.33         13.40        11.41 o
  13   3   9       2410.12       2572.63       105.42 o
  14   3   9         61.61         31.58        14.48 o
  15   3   9       2343.02       2366.53        78.96 o
  16   3   9         50.39         52.36         9.41 o
   0   4   9         31.92         17.19        11.79 o
   1   4   9      69021.80      72809.66       625.30 o
   2   4   9        790.89        854.31        33.34 o
   3   4   9      26396.68      27143.75       618.68 o
   4   4   9        384.81        361.33        23.97 o
   5   4   9       4150.64       4126.71       130.35 o
   6   4   9        715.07        659.75        44.64 o
   7   4   9       4901.66       4935.05       169.19 o
   8   4   9          2.38         13.72        13.63 o
   9   4   9         13.06         11.15        11.44 o
  10   4   9          9.77          3.49         9.11 o
  11   4   9        263.23        259.70        23.18 o
  12   4   9          6.27          1.48        10.08 o
  13   4   9        188.58        213.08        28.58 o
  14   4   9        979.64       1035.30        54.80 o
  15   4   9        183.70        267.55        25.70 o
  16   4   9          7.81         11.73         6.92 o
   1   5   9        213.28        166.04        15.86 o
   2   5   9       2614.66       2914.71        66.47 o
   3   5   9         25.06         26.98         7.88 o
   4   5   9        651.56        665.53        33.86 o
   5   5   9       5472.75       5074.62       156.02 o
   6   5   9         58.23         54.78        13.57 o
   7   5   9       2195.90       2058.69        82.94 o
   8   5   9        158.95        109.58        17.68 o
   9   5   9       4229.52       4207.01        94.57 o
  10   5   9         96.05         92.22        14.94 o
  11   5   9       6927.29       6882.99       200.07 o
  12   5   9         59.30         61.87        12.25 o
  13   5   9        989.55        887.30        39.43 o
  14   5   9        883.32        867.12        41.79 o
  15   5   9        664.95        644.33        36.16 o
  16   5   9         29.13         13.58         8.85 o
   0   6   9        120.01        161.55        20.03 o
   1   6   9         17.37         11.99         8.96 o
   2   6   9        744.08        657.87        34.30 o
   3   6   9        851.03        855.16        38.76 o
   4   6   9        741.35        851.35        39.93 o
   5   6   9        511.35        499.93        34.43 o
   6   6   9       2389.70       2260.18        87.93 o
   7   6   9       2696.61       2560.98        76.42 o
   8   6   9        270.10        296.52        24.20 o
   9   6   9         64.10         57.87        11.98 o
  10   6   9         17.36          2.79        11.26 o
  11   6   9        293.65        318.32        27.97 o
  12   6   9        295.97        230.05        22.63 o
  13   6   9        544.90        517.61        35.40 o
  14   6   9         43.38         25.17        11.24 o
  15   6   9         45.92         42.38        10.46 o
   1   7   9       1599.79       1444.18        66.65 o
   2   7   9         84.34         34.00        11.27 o
   3   7   9       1418.67       1176.18        75.00 o
   4   7   9         21.17         14.34        10.40 o
   5   7   9          0.57          7.97         7.61 o
   6   7   9       7914.72       7367.57       191.75 o
   7   7   9       2309.01       2291.28        85.09 o
   8   7   9        590.91        598.40        41.10 o
   9   7   9       1200.78       1151.13        51.51 o
  10   7   9        461.59        478.84        32.80 o
  11   7   9        219.32        177.75        19.76 o
  12   7   9          9.74          6.34        10.87 o
  13   7   9        967.72        876.51        37.90 o
  14   7   9        108.56        131.70        15.02 o
   0   8   9         50.55         35.26        20.40 o
   1   8   9      11931.29      11288.37       144.87 o
   2   8   9        128.85        118.88        15.73 o
   3   8   9       2382.65       2347.16        66.73 o
   4   8   9       1165.25       1234.28        52.33 o
   5   8   9       5232.51       4972.98       254.42 o
   6   8   9        458.81        473.30        33.98 o
   7   8   9         41.32         46.28        15.38 o
   8   8   9        280.14        311.17        31.19 o
   9   8   9        805.31        871.24        43.97 o
  10   8   9        278.85        325.45        26.51 o
  11   8   9        961.85        956.77        39.25 o
  12   8   9        378.28        394.20        23.40 o
  13   8   9         64.78         60.03        10.46 o
  14   8   9         58.80         75.45        25.12 o
   1   9   9        880.81        926.46        42.57 o
   2   9   9          9.55         12.94         8.71 o
   3   9   9       2457.36       2363.46        69.02 o
   4   9   9       1357.19       1311.37        50.92 o
   5   9   9       2319.52       2316.15        75.75 o
   6   9   9        299.38        258.33        25.52 o
   7   9   9       4558.82       4601.28       192.56 o
   8   9   9        703.56        776.24        45.48 o
   9   9   9       4439.58       4472.30       100.59 o
  10   9   9          3.27         -2.43        10.45 o
  11   9   9       2048.45       2244.92        56.09 o
  12   9   9         24.80         21.86         7.85 o
  13   9   9       2031.55       2354.35        83.74 o
   0  10   9        918.69        948.43        66.80 o
   1  10   9       1611.58       1810.37        76.21 o
   2  10   9          6.75         12.52        10.67 o
   3  10   9       3530.50       3826.63        89.84 o
   4  10   9        116.59        108.53        15.21 o
   5  10   9       4617.92       4827.55       101.68 o
   6  10   9        156.40        122.60        16.84 o
   7  10   9         25.28         13.21        10.95 o
   8  10   9         19.48         12.87         9.95 o
   9  10   9        636.47        705.42        31.93 o
  10  10   9         12.61         18.17         8.50 o
  11  10   9       1436.78       1519.35        42.31 o
   1  11   9        381.30        340.86        31.04 o
   2  11   9          0.34          2.05        12.34 o
   3  11   9       2111.67       2090.69        68.94 o
   4  11   9        489.50        497.00        35.18 o
   5  11   9        268.78        284.74        24.88 o
   6  11   9         30.57         28.65        11.45 o
   7  11   9       1391.64       1505.26        51.60 o
   8  11   9         43.26         53.45        10.92 o
   9  11   9        936.52       1037.21        35.99 o
  10  11   9         25.64         22.27        17.76 o
   0  12   9        215.59        213.60        30.60 o
   1  12   9        513.09        498.80        31.31 o
   2  12   9        104.97         59.88        14.93 o
   3  12   9          5.27         11.44        11.55 o
   4  12   9        295.13        317.16        23.99 o
   5  12   9        665.26        731.83        34.82 o
   6  12   9          4.01          9.94         8.53 o
   7  12   9         72.72         60.46        10.16 o
   8  12   9        138.17        130.75        18.00 o
   1  13   9        502.14        506.79        32.18 o
   2  13   9        193.44        167.76        17.06 o
   3  13   9         27.67         20.62        11.29 o
   4  13   9        249.36        291.68        23.50 o
   5  13   9        612.36        599.98        44.59 o
   0   0  10      20488.85      20529.48       325.36 o
   1   0  10       7302.42       7270.64       194.11 o
   2   0  10      21296.13      20873.06       337.20 o
   3   0  10       3424.13       3340.57        91.47 o
   4   0  10       3889.43       4301.50       129.07 o
   5   0  10        208.50        184.88        18.70 o
   6   0  10      11286.87      12939.78       462.73 o
   7   0  10        210.23        175.84        19.22 o
   8   0  10        780.77        699.12        53.49 o
   9   0  10         76.47         97.40        22.32 o
  10   0  10        321.20        301.37        33.08 o
  11   0  10        208.51        202.12        26.30 o
  12   0  10         12.42        -20.55        20.55 o
  13   0  10        166.44        195.45        29.55 o
  14   0  10       1307.25       1340.65        74.18 o
  15   0  10        328.55        347.89        35.28 o
  16   0  10          4.46          1.65        22.27 o
   1   1  10        508.38        483.21        21.47 o
   2   1  10       2439.04       2322.50        48.19 o
   3   1  10       1091.64       1210.26        38.01 o
   4   1  10        271.62        307.21        18.14 o
   5   1  10       2768.57       2864.50        60.09 o
   6   1  10      14351.54      15549.12       421.06 o
   7   1  10       1285.09       1190.71        38.48 o
   8   1  10        876.84       1013.80        38.82 o
   9   1  10       2754.23       2922.54        90.44 o
  10   1  10       8045.62       7802.33       145.19 o
  11   1  10       2362.55       2308.55        60.23 o
  12   1  10        531.34        581.36        33.74 o
  13   1  10        155.25        159.39        18.44 o
  14   1  10       1169.33       1088.16        51.50 o
  15   1  10        215.89        188.10        20.70 o
  16   1  10        131.07        119.63        14.53 o
   0   2  10        235.56        268.13        21.92 o
   1   2  10        264.45        202.96        13.37 o
   2   2  10      14863.42      15796.51       251.41 o
   3   2  10       5065.74       5313.22        78.89 o
   4   2  10         25.12         22.58         9.38 o
   5   2  10         77.11         74.53        11.92 o
   6   2  10       1140.11       1092.25        40.59 o
   7   2  10        941.73        971.72        40.05 o
   8   2  10         16.79         19.45         8.65 o
   9   2  10         79.60         71.30         9.26 o
  10   2  10        281.48        305.77        18.14 o
  11   2  10         44.99         39.83        11.35 o
  12   2  10       1225.53       1210.62        48.77 o
  13   2  10       1433.57       1481.19        56.48 o
  14   2  10        463.84        499.30        39.22 o
  15   2  10         76.35         65.50        13.14 o
  16   2  10        727.09        690.92        31.40 o
   1   3  10         61.04         87.07         9.46 o
   2   3  10       1087.76       1207.63        34.72 o
   3   3  10        654.29        690.15        31.67 o
   4   3  10       3813.99       4336.77       110.31 o
   5   3  10       1405.00       1349.50        70.15 o
   6   3  10       1426.61       1448.36        59.03 o
   7   3  10        172.18        202.82        22.82 o
   8   3  10        701.13        682.21        37.92 o
   9   3  10         15.35         39.22         7.56 o
  10   3  10       1720.30       1700.01        44.23 o
  11   3  10        270.94        242.78        21.01 o
  12   3  10       2503.89       2409.40        90.25 o
  13   3  10       1020.52        963.95        56.08 o
  14   3  10         46.47         22.39        15.57 o
  15   3  10         54.35         77.52        15.89 o
  16   3  10          6.06         16.74         6.46 o
   0   4  10      38573.53      40302.78       533.86 o
   1   4  10      14475.86      14925.64       169.44 o
   2   4  10        754.82        815.43        34.49 o
   3   4  10       2458.46       2669.49        59.66 o
   4   4  10       1461.57       1338.52        57.33 o
   5   4  10       2799.66       2788.91        83.04 o
   6   4  10       1271.05       1312.34        64.35 o
   7   4  10        144.71        110.40        17.88 o
   8   4  10       1353.03       1313.04        41.10 o
   9   4  10        882.34        841.06        35.09 o
  10   4  10        690.81        711.20        32.80 o
  11   4  10         84.46         71.96        17.12 o
  12   4  10         94.40        102.18        18.24 o
  13   4  10        359.59        331.99        32.58 o
  14   4  10          6.27         15.36        14.07 o
  15   4  10        721.20        665.21        41.23 o
  16   4  10       1073.71       1102.85        39.74 o
   1   5  10         58.74         40.44        10.42 o
   2   5  10        647.94        656.09        31.63 o
   3   5  10       1880.11       1829.86        58.17 o
   4   5  10       3358.31       3015.91       104.49 o
   5   5  10       1743.60       1723.90        74.52 o
   6   5  10        477.09        444.31        37.66 o
   7   5  10       9160.64       8514.88       207.91 o
   8   5  10       3647.69       3301.35        90.64 o
   9   5  10       3769.06       3569.04        86.99 o
  10   5  10         85.47        117.93        17.05 o
  11   5  10       2171.08       2086.72        77.27 o
  12   5  10       5705.93       5781.95       161.92 o
  13   5  10       2346.11       2395.75        85.67 o
  14   5  10        147.40        151.97        20.64 o
  15   5  10         44.74         36.97        10.10 o
   0   6  10      11871.47      11835.39       252.67 o
   1   6  10       4298.05       4038.53       101.98 o
   2   6  10       2130.49       2120.36        65.29 o
   3   6  10       6476.91       6494.69       161.29 o
   4   6  10       6142.45       5830.28       145.69 o
   5   6  10      17478.25      17574.07       402.33 o
   6   6  10       1645.39       1471.64        56.25 o
   7   6  10       2673.72       2710.10       105.02 o
   8   6  10        386.29        374.25        24.90 o
   9   6  10        736.12        695.84        40.06 o
  10   6  10        533.90        479.99        33.59 o
  11   6  10        865.32        793.39        41.99 o
  12   6  10        194.07        198.77        21.07 o
  13   6  10        116.61        110.83        14.23 o
  14   6  10          2.49          9.67         7.38 o
  15   6  10        899.06        978.10        37.17 o
   1   7  10         30.20          1.98        11.13 o
   2   7  10         41.24          4.27        11.08 o
   3   7  10       3842.13       3430.72        72.05 o
   4   7  10        955.85        878.37        39.92 o
   5   7  10       4341.85       4055.06        90.61 o
   6   7  10         18.96         55.71        15.48 o
   7   7  10       3476.80       3361.28        91.23 o
   8   7  10       7225.23       6981.68       170.05 o
   9   7  10       1848.33       1720.90        69.91 o
  10   7  10       1055.86       1108.57        54.70 o
  11   7  10        858.64        903.99        42.95 o
  12   7  10       1114.28       1187.36        49.91 o
  13   7  10        897.52       1014.11        38.32 o
  14   7  10        273.39        235.11        19.95 o
   0   8  10       4704.57       4933.27       133.75 o
   1   8  10       3758.33       3710.60       101.48 o
   2   8  10       2925.19       2964.27        76.12 o
   3   8  10       1041.84       1106.07        63.86 o
   4   8  10       3590.52       3470.18        92.02 o
   5   8  10         48.85         53.15        15.53 o
   6   8  10       1718.06       1679.08        69.56 o
   7   8  10        207.27        214.46        25.60 o
   8   8  10        885.68        898.28        55.63 o
   9   8  10         12.91          1.76        12.43 o
  10   8  10        138.43        103.75        19.17 o
  11   8  10        148.88        135.79        17.32 o
  12   8  10        232.74        216.76        20.49 o
  13   8  10          5.23          5.55         7.68 o
   1   9  10         57.96         70.79        12.60 o
   2   9  10        354.00        320.87        25.38 o
   3   9  10          6.31          3.15        12.18 o
   4   9  10        726.53        755.85        38.95 o
   5   9  10         17.70         11.43        12.10 o
   6   9  10        392.10        425.59        31.50 o
   7   9  10         22.60         21.01        12.42 o
   8   9  10         96.29        106.79        17.40 o
   9   9  10         64.42         73.19        13.47 o
  10   9  10        109.60        117.45        15.50 o
  11   9  10         14.03          1.55         7.68 o
  12   9  10          9.91         15.53         7.14 o
   0  10  10        932.88        761.82        61.60 o
   1  10  10       1658.23       1600.77        61.31 o
   2  10  10       1004.52       1007.85        48.30 o
   3  10  10        969.34        852.87        38.13 o
   4  10  10        344.57        378.03        30.09 o
   5  10  10        679.40        762.53        41.14 o
   6  10  10        188.89        200.23        18.97 o
   7  10  10        536.42        551.34        32.56 o
   8  10  10         73.02         76.41        11.56 o
   9  10  10          0.81         -8.39         8.39 o
  10  10  10        106.44        121.98        12.20 o
  11  10  10         61.18         74.33        13.82 o
   1  11  10         60.72         43.72        13.99 o
   2  11  10          1.09         12.00        10.15 o
   3  11  10         92.17         93.58        15.49 o
   4  11  10        299.74        267.62        24.18 o
   5  11  10        583.64        665.33        32.51 o
   6  11  10        403.05        395.07        31.95 o
   7  11  10       1450.37       1481.82        48.02 o
   8  11  10        282.30        292.25        19.63 o
   9  11  10        990.90       1125.80        61.32 o
   0  12  10       1551.10       1685.56        79.88 o
   1  12  10       1705.03       1861.44        58.75 o
   2  12  10       1294.05       1361.67        54.53 o
   3  12  10       1179.75       1376.78        53.50 o
   4  12  10       1402.54       1628.67        56.64 o
   5  12  10        710.04        711.95        39.87 o
   6  12  10        600.12        604.48        30.90 o
   7  12  10        339.19        394.22        30.75 o
   1  13  10        125.13        147.84        15.58 o
   2  13  10         19.72         16.74         9.25 o
   3  13  10        188.44        235.04        24.44 o
   4  13  10        938.45       1023.04        57.94 o
   1   1  11        857.11        858.82        30.25 o
   2   1  11         40.38         31.63         8.35 o
   3   1  11       1044.94       1084.26        40.89 o
   4   1  11       3461.61       3742.42        74.99 o
   5   1  11        331.29        346.34        21.24 o
   6   1  11       4975.55       5145.81        89.37 o
   7   1  11        525.58        613.55        32.31 o
   8   1  11       3399.49       3459.08        81.26 o
   9   1  11         21.91         14.27         6.76 o
  10   1  11       1395.74       1459.72        37.41 o
  11   1  11        128.34         92.98        15.26 o
  12   1  11       1128.52       1099.99        45.39 o
  13   1  11         68.63         58.09        12.00 o
  14   1  11        347.51        357.10        26.37 o
  15   1  11         69.21         58.22        13.13 o
  16   1  11          3.81         18.08         8.79 o
   0   2  11      33335.95      36334.98       457.85 o
   1   2  11       5513.44       5823.13        90.46 o
   2   2  11      25917.14      27315.89       452.86 o
   3   2  11        737.37        809.22        29.50 o
   4   2  11       8712.29       8987.98       130.76 o
   5   2  11        168.94        198.75        17.98 o
   6   2  11       6317.90       6634.01       261.49 o
   7   2  11        124.03        104.49        17.09 o
   8   2  11       2066.06       2047.49        68.27 o
   9   2  11        472.44        535.83        23.44 o
  10   2  11         76.31         43.56        10.57 o
  11   2  11        919.14        890.63        41.70 o
  12   2  11        105.95         89.93        13.64 o
  13   2  11         54.06         34.49        11.81 o
  14   2  11       1107.79       1096.46        48.13 o
  15   2  11         54.92         58.99        11.78 o
  16   2  11        450.72        497.29        22.28 o
   1   3  11         96.74        111.54        11.53 o
   2   3  11       1864.91       1857.24        44.71 o
   3   3  11       1567.48       1591.96        46.80 o
   4   3  11       3887.85       3771.24        88.17 o
   5   3  11        735.55        714.12        37.37 o
   6   3  11      11068.76      11856.76       219.89 o
   7   3  11        684.82        690.46        47.09 o
   8   3  11       3156.58       3132.41        61.92 o
   9   3  11        800.73        744.24        31.08 o
  10   3  11      12310.89      11957.35       139.65 o
  11   3  11        341.88        332.26        24.17 o
  12   3  11       4566.82       4587.99       113.05 o
  13   3  11        497.89        449.20        32.55 o
  14   3  11       2103.28       2057.08        73.74 o
  15   3  11        104.68        105.24        13.01 o
  16   3  11        560.18        555.60        41.40 o
   0   4  11         27.50         97.60        16.79 o
   1   4  11        835.95        821.66        33.27 o
   2   4  11       7373.91       6994.70       113.08 o
   3   4  11        473.79        494.06        27.64 o
   4   4  11       6872.33       6836.31       185.37 o
   5   4  11       1043.41       1042.87        50.77 o
   6   4  11       8383.04       8084.25       208.01 o
   7   4  11        986.30        950.01        39.07 o
   8   4  11       1945.09       1914.02        50.32 o
   9   4  11        218.90        205.32        17.38 o
  10   4  11        368.32        390.52        27.44 o
  11   4  11         23.22         23.85        11.21 o
  12   4  11        459.53        394.35        32.12 o
  13   4  11        241.14        230.98        27.48 o
  14   4  11        680.37        774.03        35.23 o
  15   4  11          5.21         11.84         8.25 o
   1   5  11        192.47        176.34        16.27 o
   2   5  11       1575.19       1553.18        47.82 o
   3   5  11        123.50         91.23        13.58 o
   4   5  11       1084.06       1035.70        54.04 o
   5   5  11          0.86         17.41        12.12 o
   6   5  11       3349.11       3191.25        69.22 o
   7   5  11       4430.56       4444.61        88.31 o
   8   5  11       1927.91       1870.84        56.04 o
   9   5  11        832.33        772.82        38.03 o
  10   5  11        305.71        341.15        28.00 o
  11   5  11         72.11         77.47        12.45 o
  12   5  11       2124.77       2087.76        64.59 o
  13   5  11        215.29        232.71        20.80 o
  14   5  11         31.29         38.03        11.51 o
  15   5  11        291.69        277.95        21.08 o
   0   6  11        295.03        288.53        35.49 o
   1   6  11        545.79        588.05        38.47 o
   2   6  11       2431.13       2307.76        64.93 o
   3   6  11         21.76         29.62        12.15 o
   4   6  11        244.90        248.28        18.84 o
   5   6  11       6446.14       6517.57       145.92 o
   6   6  11        239.46        227.99        20.38 o
   7   6  11        604.23        667.84        35.56 o
   8   6  11        147.20        145.02        19.53 o
   9   6  11          1.79         10.43        11.08 o
  10   6  11          0.78          3.81        10.62 o
  11   6  11         34.52         42.61        11.48 o
  12   6  11         20.36         24.91        10.44 o
  13   6  11          2.14          1.06        13.34 o
  14   6  11         19.31         35.26         9.54 o
   1   7  11         33.79         41.90        15.64 o
   2   7  11        591.15        622.25        40.37 o
   3   7  11        546.49        469.42        34.87 o
   4   7  11        396.57        385.67        29.60 o
   5   7  11        630.46        684.82        39.35 o
   6   7  11          4.61          0.57         9.82 o
   7   7  11        177.61        191.29        24.18 o
   8   7  11       4198.25       3991.32       117.70 o
   9   7  11         11.21         11.64        15.18 o
  10   7  11        216.18        202.64        21.31 o
  11   7  11         15.52         26.03        10.64 o
  12   7  11         54.40         51.37        11.55 o
  13   7  11        441.60        533.07        25.49 o
  14   7  11         15.20         27.20        16.14 o
   0   8  11       6576.18       6685.15       224.69 o
   1   8  11         79.05         95.21        22.73 o
   2   8  11       1528.19       1416.86        62.20 o
   3   8  11        840.67        858.23        48.72 o
   4   8  11       8186.91       8357.36       163.43 o
   5   8  11        218.05        212.39        21.12 o
   6   8  11        936.82        965.42        46.92 o
   7   8  11         78.80         68.53        18.29 o
   8   8  11        373.00        409.20        36.00 o
   9   8  11          7.13         15.57        13.27 o
  10   8  11        564.06        602.21        34.05 o
  11   8  11         65.49         66.56        11.80 o
  12   8  11        414.56        453.25        24.33 o
  13   8  11         55.20         53.02        25.54 o
   1   9  11        447.44        472.37        30.52 o
   2   9  11        916.09        759.48        38.29 o
   3   9  11        183.45        148.47        17.54 o
   4   9  11       4500.31       4314.60        95.30 o
   5   9  11        111.37        127.09        20.23 o
   6   9  11       1883.32       1869.64        71.56 o
   7   9  11         34.90         22.34        13.47 o
   8   9  11       4282.44       4384.99       108.41 o
   9   9  11        175.48        200.18        19.76 o
  10   9  11        854.32        899.42        37.43 o
  11   9  11        290.68        299.47        17.78 o
  12   9  11       3930.59       4413.62       103.50 o
   0  10  11      12976.84      13924.29       352.32 o
   1  10  11        749.92        791.62        41.79 o
   2  10  11       3066.03       3419.10       112.44 o
   3  10  11        343.74        378.85        26.62 o
   4  10  11       4218.87       4340.71       127.43 o
   5  10  11          5.03         10.72        10.70 o
   6  10  11       1283.41       1374.41        57.03 o
   7  10  11        333.25        379.21        29.62 o
   8  10  11        345.00        319.58        25.70 o
   9  10  11        419.02        474.83        25.62 o
  10  10  11          8.04          9.64         8.50 o
   1  11  11        317.73        325.57        23.24 o
   2  11  11        367.97        312.25        22.94 o
   3  11  11          0.56         12.75        11.94 o
   4  11  11       2592.96       2772.97        82.18 o
   5  11  11        377.09        464.85        28.49 o
   6  11  11        455.98        489.07        27.44 o
   7  11  11          2.04         26.55         9.14 o
   8  11  11       2262.19       2528.10        62.88 o
   9  11  11          0.16          1.59        11.64 o
   0  12  11       3836.68       4195.69       105.16 o
   1  12  11          1.89          0.23         9.14 o
   2  12  11        122.17        110.71        15.65 o
   3  12  11         49.60         51.90        10.98 o
   4  12  11        418.54        423.68        30.10 o
   5  12  11        349.68        477.90        30.16 o
   6  12  11         17.16         19.36         9.27 o
   1  13  11         44.63         54.02        15.31 o
   2  13  11         28.28         75.62        23.39 o
   0   0  12      13277.96      13234.10       528.64 o
   1   0  12       1919.89       1960.14        70.29 o
   2   0  12      17034.17      16583.37       336.17 o
   3   0  12       7435.88       7657.05       180.89 o
   4   0  12       9833.89       9569.16       325.08 o
   5   0  12        348.58        350.70        30.17 o
   6   0  12       1963.79       2120.85        92.68 o
   7   0  12       6021.61       6062.02       170.45 o
   8   0  12        156.19        127.19        15.47 o
   9   0  12        503.99        439.57        28.98 o
  10   0  12         22.73         17.07        10.69 o
  11   0  12       2454.41       2412.51        79.87 o
  12   0  12        644.17        679.22        48.75 o
  13   0  12        488.31        438.36        35.41 o
  14   0  12        704.01        724.70        48.76 o
  15   0  12        268.51        260.38        31.38 o
  16   0  12        600.97        518.32        38.50 o
   1   1  12       5511.72       5617.85       106.02 o
   2   1  12       1228.26       1292.10        43.18 o
   3   1  12        342.04        345.72        22.57 o
   4   1  12       4315.79       4065.34        76.70 o
   5   1  12        990.70        982.80        42.38 o
   6   1  12       7041.96       7268.94       129.84 o
   7   1  12        254.88        268.37        24.45 o
   8   1  12       5003.26       4990.89        71.91 o
   9   1  12        243.84        210.36        14.88 o
  10   1  12       5623.58       5801.55        98.61 o
  11   1  12        857.71        894.44        38.26 o
  12   1  12       3549.25       3382.34        88.62 o
  13   1  12          5.70         12.50         9.61 o
  14   1  12       2330.53       2239.73        82.92 o
  15   1  12       1995.40       2030.00        59.98 o
  16   1  12        131.43        102.47        14.00 o
   0   2  12      19208.01      20334.08       394.48 o
   1   2  12       2809.40       2966.57        67.22 o
   2   2  12      10200.00      10932.81       163.00 o
   3   2  12       1790.06       1764.57        56.60 o
   4   2  12        983.09        935.57        46.78 o
   5   2  12       2245.37       2440.06        71.10 o
   6   2  12       1688.67       1787.91        69.66 o
   7   2  12        312.04        258.05        23.44 o
   8   2  12          1.14          9.55        10.44 o
   9   2  12        572.48        581.74        24.38 o
  10   2  12         92.09         72.02        11.17 o
  11   2  12       1139.13       1103.81        42.29 o
  12   2  12        187.37        149.97        18.26 o
  13   2  12        199.69        199.32        21.65 o
  14   2  12        268.65        259.25        25.16 o
  15   2  12          5.92          3.85         7.93 o
   1   3  12        565.07        546.58        26.59 o
   2   3  12        831.03        837.86        40.23 o
   3   3  12        732.86        634.61        32.94 o
   4   3  12        602.09        667.55        33.87 o
   5   3  12       4492.14       4609.16       119.07 o
   6   3  12        100.98        131.29        18.44 o
   7   3  12         33.95         38.62         9.19 o
   8   3  12        131.12         84.37        13.51 o
   9   3  12         25.40         20.02         9.09 o
  10   3  12         74.05         70.06        14.08 o
  11   3  12        873.99        873.42        37.11 o
  12   3  12         28.08         30.65        11.95 o
  13   3  12        297.08        273.09        24.17 o
  14   3  12        181.24        201.53        26.72 o
  15   3  12         66.26         70.39         9.89 o
   0   4  12       2369.39       2511.58        86.60 o
   1   4  12        818.97        895.75        37.59 o
   2   4  12       6446.35       6712.60       117.81 o
   3   4  12         16.34          1.40         8.94 o
   4   4  12        847.39        864.17        39.67 o
   5   4  12        548.12        502.30        36.12 o
   6   4  12        108.94         81.89        11.03 o
   7   4  12       4022.82       3792.33        81.16 o
   8   4  12        210.30        246.34        20.87 o
   9   4  12        193.80        170.70        16.98 o
  10   4  12        457.65        426.21        26.46 o
  11   4  12        747.49        760.93        36.33 o
  12   4  12         12.06         12.93         9.36 o
  13   4  12        274.31        280.76        22.10 o
  14   4  12        457.82        384.54        25.86 o
  15   4  12          8.19         15.85         7.77 o
   1   5  12       1173.08       1273.22        47.48 o
   2   5  12         26.11         33.68         9.41 o
   3   5  12        596.38        558.78        34.38 o
   4   5  12       2334.73       2112.30        75.44 o
   5   5  12        995.02       1017.38        42.96 o
   6   5  12       1690.48       1573.59        53.29 o
   7   5  12       3126.38       3045.16        72.24 o
   8   5  12        558.99        519.46        27.19 o
   9   5  12        641.41        622.49        34.25 o
  10   5  12       1267.59       1394.07        47.06 o
  11   5  12         12.90         19.33         8.60 o
  12   5  12         11.87         18.37         9.18 o
  13   5  12        429.93        478.31        27.11 o
  14   5  12          2.97         14.24         8.82 o
   0   6  12       6908.37       6408.13       149.22 o
   1   6  12       1468.47       1478.58        43.95 o
   2   6  12       6032.03       5555.19        81.83 o
   3   6  12        970.05        880.01        33.69 o
   4   6  12       3577.09       3424.93        89.68 o
   5   6  12       4529.25       4611.21        98.15 o
   6   6  12        197.93        210.50        19.07 o
   7   6  12        580.12        523.79        29.30 o
   8   6  12        225.95        243.18        22.44 o
   9   6  12        279.89        275.79        21.23 o
  10   6  12        157.71        137.25        16.73 o
  11   6  12         26.26         16.14         8.82 o
  12   6  12         99.97        109.50        13.93 o
  13   6  12        486.74        442.11        26.73 o
  14   6  12         80.40        115.42        13.51 o
   1   7  12        406.91        355.16        31.35 o
   2   7  12        632.92        596.95        40.22 o
   3   7  12        399.28        345.20        30.98 o
   4   7  12        636.30        619.75        37.52 o
   5   7  12          2.24         12.18         9.55 o
   6   7  12       2079.70       1982.83        62.07 o
   7   7  12        369.65        371.51        28.69 o
   8   7  12       7259.11       7463.83       227.12 o
   9   7  12        641.61        594.97        35.24 o
  10   7  12       2665.98       2538.36        74.86 o
  11   7  12        553.98        586.61        28.61 o
  12   7  12       1545.14       1615.67        52.92 o
  13   7  12        427.62        490.88        24.76 o
   0   8  12       5180.05       4718.97       156.49 o
   1   8  12       1296.31       1170.35        52.34 o
   2   8  12       1883.80       1899.69        83.03 o
   3   8  12          0.68        -11.78        18.36 o
   4   8  12       2229.50       2320.08        93.42 o
   5   8  12         91.19         62.33        13.71 o
   6   8  12       1069.25       1043.61        53.15 o
   7   8  12         55.01         35.68        12.19 o
   8   8  12          0.97          2.47        11.48 o
   9   8  12        572.30        523.13        33.57 o
  10   8  12         42.53         49.40        12.14 o
  11   8  12        401.92        381.11        20.92 o
  12   8  12         54.69         47.35         7.55 o
   1   9  12          3.66         -7.99        13.60 o
   2   9  12         22.28         21.32        10.55 o
   3   9  12        449.66        387.61        30.13 o
   4   9  12        188.05        185.94        20.85 o
   5   9  12        112.41        103.30        16.73 o
   6   9  12        448.64        449.12        38.43 o
   7   9  12         60.38         56.61        17.16 o
   8   9  12        170.99        146.66        19.53 o
   9   9  12        135.63        141.32        18.13 o
  10   9  12         25.21         43.81         8.78 o
  11   9  12         49.97         43.37         9.10 o
   0  10  12         66.05         70.55        24.21 o
   1  10  12          0.51          4.20        11.40 o
   2  10  12       1084.02       1060.21        47.19 o
   3  10  12        325.44        243.40        23.09 o
   4  10  12        180.12        168.06        21.65 o
   5  10  12        186.31        182.54        19.70 o
   6  10  12        113.09        153.90        22.43 o
   7  10  12         22.92         43.69        11.92 o
   8  10  12        179.79        204.87        17.89 o
   9  10  12         59.06         54.45         9.88 o
   1  11  12        173.68        151.97        16.01 o
   2  11  12        366.08        396.72        27.09 o
   3  11  12         26.71         25.29        14.04 o
   4  11  12       1069.03       1153.53        48.06 o
   5  11  12         13.28          3.16        10.43 o
   6  11  12       2314.08       2579.85        61.27 o
   7  11  12          3.50         17.03         8.17 o
   8  11  12        679.75        727.26        91.50 o
   0  12  12       5809.26       5827.31       136.39 o
   1  12  12         78.48         83.49        10.72 o
   2  12  12       5356.89       5999.54       105.95 o
   3  12  12         18.25         23.50        18.43 o
   4  12  12       2870.03       3642.05       100.75 o
   5  12  12         14.98         23.93         9.99 o
   1   1  13        198.07        186.85        20.91 o
   2   1  13        768.82        784.25        35.22 o
   3   1  13          0.64         -1.66         8.50 o
   4   1  13        239.96        213.22        21.11 o
   5   1  13        305.78        280.27        21.78 o
   6   1  13        191.43        180.59        20.50 o
   7   1  13        146.72        175.58        14.19 o
   8   1  13       3261.03       3269.17        64.98 o
   9   1  13        607.15        595.84        26.92 o
  10   1  13        232.05        268.31        21.25 o
  11   1  13          4.38          2.94        10.11 o
  12   1  13         24.23         25.79         8.80 o
  13   1  13        171.90        119.17        16.41 o
  14   1  13         60.28         61.39        11.03 o
  15   1  13        135.58        144.26        14.28 o
   0   2  13       5036.71       4826.33       140.04 o
   1   2  13       1113.29        952.83        42.29 o
   2   2  13       4242.19       4077.44        92.43 o
   3   2  13       5170.67       5520.96       122.90 o
   4   2  13       6494.46       6996.56       130.06 o
   5   2  13        756.20        721.61        47.91 o
   6   2  13       4562.21       4580.99        81.36 o
   7   2  13         62.23         76.49        10.38 o
   8   2  13        450.72        491.12        24.64 o
   9   2  13         36.48         20.16         7.44 o
  10   2  13          1.00         -9.88         9.88 o
  11   2  13        122.88        108.25        14.79 o
  12   2  13        197.68        194.49        19.00 o
  13   2  13        249.50        266.67        19.90 o
  14   2  13          6.97         18.14         8.38 o
  15   2  13         31.21         37.50         7.46 o
   1   3  13         83.76        104.77        15.89 o
   2   3  13        143.73        110.52        19.64 o
   3   3  13        415.35        363.27        29.72 o
   4   3  13       3275.93       3090.61        91.04 o
   5   3  13       1089.65       1007.59        46.61 o
   6   3  13       6536.72       6654.65        95.01 o
   7   3  13       2394.35       2282.73        55.55 o
   8   3  13       3982.71       3963.41        75.85 o
   9   3  13       3055.05       2927.85        71.19 o
  10   3  13       2055.85       2013.64        51.35 o
  11   3  13       1193.99       1229.50        40.34 o
  12   3  13       1341.11       1355.73        46.06 o
  13   3  13        474.83        426.21        23.72 o
  14   3  13        190.68        210.06        14.30 o
  15   3  13        233.24        248.78        21.20 o
   0   4  13       6610.80       6146.05       232.98 o
   1   4  13       4207.59       4278.87       116.90 o
   2   4  13       2744.01       2855.38        90.65 o
   3   4  13       3271.03       3178.93        86.17 o
   4   4  13       3019.10       3014.48        64.25 o
   5   4  13       3276.18       3287.62        70.43 o
   6   4  13       1146.32       1211.55        54.24 o
   7   4  13       4415.87       4036.06        88.95 o
   8   4  13        777.97        727.95        39.62 o
   9   4  13         55.01         64.74        15.69 o
  10   4  13        131.98        131.19        15.46 o
  11   4  13         23.47          6.45         9.27 o
  12   4  13        539.81        511.92        25.55 o
  13   4  13        705.72        745.82        32.69 o
  14   4  13        625.53        656.31        27.29 o
   1   5  13       2312.68       2041.53        48.95 o
   2   5  13       1654.66       1540.69        40.90 o
   3   5  13       1182.32       1179.32        38.85 o
   4   5  13       3543.75       3365.62        76.87 o
   5   5  13       6655.90       6223.51       152.66 o
   6   5  13        558.02        623.52        27.29 o
   7   5  13       3102.13       3089.56        79.69 o
   8   5  13         88.86         85.74        11.86 o
   9   5  13        641.21        657.49        32.33 o
  10   5  13         10.53          1.99         9.30 o
  11   5  13       2340.58       2381.06        49.39 o
  12   5  13       2506.96       2734.92        55.02 o
  13   5  13       1080.37       1103.91        47.04 o
  14   5  13        722.78        750.62        32.65 o
   0   6  13       4318.04       4184.09       123.18 o
   1   6  13       2894.14       2845.98        74.70 o
   2   6  13         16.85         15.57        10.96 o
   3   6  13          2.25        -10.72        10.72 o
   4   6  13        442.07        373.90        26.30 o
   5   6  13          0.32         23.55        10.72 o
   6   6  13        681.58        641.60        34.73 o
   7   6  13         91.82         72.32        16.01 o
   8   6  13        208.07        194.33        18.31 o
   9   6  13        808.64        782.69        36.28 o
  10   6  13        328.27        329.88        23.32 o
  11   6  13        400.38        443.99        23.53 o
  12   6  13         83.13         92.76        14.04 o
  13   6  13        262.84        260.44        18.53 o
   1   7  13       1065.20       1024.58        48.18 o
   2   7  13         85.00         76.90        13.18 o
   3   7  13        389.53        373.92        32.77 o
   4   7  13        223.48        214.02        32.71 o
   5   7  13       1448.54       1425.85        56.57 o
   6   7  13        687.96        730.66        36.80 o
   7   7  13        275.80        264.61        20.75 o
   8   7  13        138.50        132.36        15.89 o
   9   7  13        808.94        846.60        39.77 o
  10   7  13        769.35        823.30        34.52 o
  11   7  13        263.46        227.96        16.21 o
  12   7  13        104.32        103.30        13.02 o
   0   8  13        176.95        275.11        39.46 o
   1   8  13       1986.29       2023.35        75.84 o
   2   8  13       3546.84       3602.13        94.54 o
   3   8  13        798.03        864.21        44.67 o
   4   8  13        740.40        794.57        42.23 o
   5   8  13       1591.07       1610.11        54.54 o
   6   8  13       1370.45       1461.52        50.57 o
   7   8  13        371.91        344.73        26.25 o
   8   8  13         18.77         19.72         9.66 o
   9   8  13        472.39        509.53        32.12 o
  10   8  13        117.87        112.49        13.10 o
  11   8  13        521.76        475.93        21.70 o
   1   9  13        142.63         79.54        18.63 o
   2   9  13       1110.25       1120.50        49.76 o
   3   9  13       1173.68       1176.03        51.28 o
   4   9  13        431.22        367.76        23.94 o
   5   9  13        267.86        273.11        22.23 o
   6   9  13       3427.35       3654.60        87.45 o
   7   9  13        557.51        531.41        31.47 o
   8   9  13        447.19        413.74        26.30 o
   9   9  13        391.59        404.57        23.85 o
  10   9  13       1663.41       1904.80        43.56 o
   0  10  13        965.92        942.31       129.66 o
   1  10  13       3232.12       3223.83        91.92 o
   2  10  13       3379.60       3789.80        99.45 o
   3  10  13       1886.12       1843.90        66.48 o
   4  10  13        234.92        203.95        21.88 o
   5  10  13       1824.74       1934.61        64.51 o
   6  10  13       1272.10       1406.87        44.16 o
   7  10  13         41.33         66.35        10.12 o
   8  10  13        251.99        302.53        17.97 o
   9  10  13        696.52        796.49        33.98 o
   1  11  13          0.63          6.90        10.09 o
   2  11  13         51.98         40.65        10.97 o
   3  11  13        704.50        786.29        37.89 o
   4  11  13         45.53         33.66        12.19 o
   5  11  13        164.84        138.14        17.65 o
   6  11  13       1552.36       1884.88        52.31 o
   7  11  13        855.16        956.21        46.36 o
   0  12  13        712.79        794.08        50.64 o
   1  12  13         34.64         34.39        11.70 o
   2  12  13         85.89        112.03        13.42 o
   3  12  13          3.35          7.39         8.03 o
   0   0  14       2293.68       2387.16       177.27 o
   1   0  14      10161.11      10357.52       292.29 o
   2   0  14        172.09        186.27        28.05 o
   3   0  14      10458.03      10587.53       256.02 o
   4   0  14       3118.09       3229.05       101.75 o
   5   0  14       6638.10       6440.15       143.41 o
   6   0  14        403.00        374.00        26.70 o
   7   0  14        716.69        696.88        39.33 o
   8   0  14        178.82        189.80        23.61 o
   9   0  14        422.05        431.25        38.11 o
  10   0  14        412.31        440.92        37.73 o
  11   0  14         37.38         41.64        19.66 o
  12   0  14        994.58       1082.88        54.42 o
  13   0  14         23.65         27.19        13.95 o
  14   0  14          6.96          6.07        15.64 o
  15   0  14         71.39         84.06        26.82 o
   1   1  14          3.44          0.33         8.59 o
   2   1  14          4.79         -0.04         9.76 o
   3   1  14       1980.77       1944.97        58.81 o
   4   1  14       1108.59       1139.64        48.45 o
   5   1  14       3384.46       3224.88        53.69 o
   6   1  14        606.32        624.54        24.14 o
   7   1  14       5879.67       5717.21        84.94 o
   8   1  14       1206.05       1155.88        34.69 o
   9   1  14       3993.51       4130.06        95.35 o
  10   1  14        510.18        530.89        26.00 o
  11   1  14       1073.85       1057.42        39.76 o
  12   1  14        428.27        398.24        23.23 o
  13   1  14        647.13        664.90        31.93 o
  14   1  14         21.13         19.37        10.73 o
  15   1  14        169.68        154.41        30.37 o
   0   2  14       2249.36       2172.69       119.28 o
   1   2  14       4218.78       4240.75       148.05 o
   2   2  14        736.05        675.95        36.87 o
   3   2  14       3276.73       3273.56       153.23 o
   4   2  14         88.82        129.16        18.06 o
   5   2  14       2280.04       2124.95        44.85 o
   6   2  14       1690.09       1648.65        41.38 o
   7   2  14         52.04         53.79         8.95 o
   8   2  14          0.92          9.53        10.89 o
   9   2  14        178.82        164.55        17.01 o
  10   2  14          6.51         -8.84         9.76 o
  11   2  14        658.10        607.07        29.54 o
  12   2  14         17.48         13.19        11.98 o
  13   2  14          4.79         -1.87         7.60 o
  14   2  14        714.36        694.42        23.64 o
   1   3  14        106.70        160.53        21.47 o
   2   3  14       1203.41       1186.30        54.87 o
   3   3  14         54.92         57.68        10.75 o
   4   3  14        866.22        799.10        30.20 o
   5   3  14         25.86         16.88         7.07 o
   6   3  14       1967.53       1920.26        44.55 o
   7   3  14         52.46         55.53         9.31 o
   8   3  14          9.24          6.73        10.59 o
   9   3  14        386.51        361.35        26.10 o
  10   3  14        136.14        132.00        14.05 o
  11   3  14        306.86        281.40        17.69 o
  12   3  14        359.92        354.40        20.73 o
  13   3  14        106.79        107.62        10.60 o
  14   3  14        616.32        592.17        22.02 o
   0   4  14         44.27         32.51        10.50 o
   1   4  14        418.64        446.62        20.24 o
   2   4  14       2824.72       2649.04        49.85 o
   3   4  14        652.20        621.46        24.54 o
   4   4  14         81.32         65.32         9.26 o
   5   4  14        995.75        974.86        34.67 o
   6   4  14       3680.36       3646.15        72.53 o
   7   4  14         41.84         28.39        13.45 o
   8   4  14         45.47         39.18         9.81 o
   9   4  14          4.21         15.69        10.66 o
  10   4  14         39.22         76.43        12.26 o
  11   4  14         50.31         37.48         8.16 o
  12   4  14        781.28        806.23        26.64 o
  13   4  14         31.93         41.84         8.27 o
  14   4  14        308.67        323.96        23.75 o
   1   5  14       1571.23       1378.68        42.65 o
   2   5  14        318.16        287.20        19.68 o
   3   5  14       3323.31       3350.68        62.36 o
   4   5  14         62.95         62.35        12.03 o
   5   5  14       1430.35       1365.86        48.57 o
   6   5  14       5159.38       5154.41       105.59 o
   7   5  14       2774.73       2648.18        67.35 o
   8   5  14        163.72        147.10        16.81 o
   9   5  14       2164.14       2213.48        55.86 o
  10   5  14       2070.89       2089.34        51.86 o
  11   5  14       2396.17       2670.07        57.10 o
  12   5  14         60.01         66.09         9.37 o
  13   5  14       2047.74       2158.90        59.83 o
   0   6  14       2065.09       1941.65        99.95 o
   1   6  14      31313.29      28612.12       281.16 o
   2   6  14       4122.75       3771.56        83.20 o
   3   6  14       9566.79       8908.21       146.06 o
   4   6  14         20.03         48.32        14.28 o
   5   6  14       2935.69       2977.41       107.50 o
   6   6  14         41.87         40.70        13.39 o
   7   6  14       2039.08       2131.68        58.55 o
   8   6  14        362.95        317.30        20.82 o
   9   6  14        142.95        175.67        17.84 o
  10   6  14         67.68         65.80        10.74 o
  11   6  14         11.52         13.14         8.50 o
  12   6  14         98.78        101.90        12.69 o
  13   6  14         71.82         56.72        13.40 o
   1   7  14          5.28         14.41        10.61 o
   2   7  14         70.88         45.57        12.72 o
   3   7  14        834.01        815.16        43.19 o
   4   7  14        198.05        158.96        21.42 o
   5   7  14       3931.58       3942.52        89.29 o
   6   7  14        189.79        151.32        15.33 o
   7   7  14       3137.49       3102.48        65.73 o
   8   7  14          8.95         25.03         9.30 o
   9   7  14       3244.39       3363.89        73.35 o
  10   7  14       1318.47       1394.89        42.46 o
  11   7  14       3520.21       3745.75        72.65 o
  12   7  14          2.97         12.18        11.09 o
   0   8  14       1102.78        933.99        64.96 o
   1   8  14        361.32        417.50        30.70 o
   2   8  14         61.06         47.16        13.13 o
   3   8  14       1959.35       2143.33        64.04 o
   4   8  14         89.44         77.64        13.75 o
   5   8  14       1376.52       1330.58        48.41 o
   6   8  14          7.12         12.62         9.18 o
   7   8  14        141.09        162.61        15.33 o
   8   8  14        147.79        142.37        15.46 o
   9   8  14         58.14         52.80        10.98 o
  10   8  14         39.87         21.76         7.61 o
  11   8  14        165.67        204.23        21.00 o
   1   9  14          2.02         -2.03        11.76 o
   2   9  14         21.50         34.51        12.50 o
   3   9  14         57.70         43.21        16.44 o
   4   9  14          0.38         -4.63         9.63 o
   5   9  14         97.39         80.76        10.86 o
   6   9  14         69.42         63.09        10.81 o
   7   9  14        294.63        329.39        21.25 o
   8   9  14        717.11        733.62        28.56 o
   9   9  14        401.44        368.61        18.90 o
   0  10  14        706.88        700.62        51.42 o
   1  10  14         89.73        114.96        16.35 o
   2  10  14        167.18        175.78        20.40 o
   3  10  14         15.67         21.09         9.60 o
   4  10  14        243.99        234.44        21.80 o
   5  10  14         34.45         48.13        12.73 o
   6  10  14        359.47        364.97        22.28 o
   7  10  14          1.93          3.57         7.65 o
   8  10  14        112.83         89.27        16.87 o
   1  11  14         70.34         68.29        10.37 o
   2  11  14         40.74         50.21        10.51 o
   3  11  14        190.13        202.38        16.51 o
   4  11  14         56.11         55.53        10.92 o
   5  11  14        625.14        657.46        32.73 o
   1   1  15        212.83        172.84        26.06 o
   2   1  15         99.79         89.70        12.65 o
   3   1  15       1083.40        988.56        28.06 o
   4   1  15         54.66         33.89         8.86 o
   5   1  15        722.07        724.83        27.09 o
   6   1  15        135.95        146.28        13.27 o
   7   1  15       1030.46        999.55        41.15 o
   8   1  15        106.68        129.11        16.27 o
   9   1  15       1249.95       1247.43        45.24 o
  10   1  15        205.77        189.56        20.55 o
  11   1  15       1608.58       1650.79        47.38 o
  12   1  15        456.25        443.36        24.44 o
  13   1  15        775.55        825.37        35.44 o
  14   1  15          0.62          6.57         8.10 o
   0   2  15       2188.43       1998.71        81.14 o
   1   2  15       5562.90       5318.44        98.82 o
   2   2  15        677.07        642.02        24.03 o
   3   2  15       2279.85       2197.79        47.68 o
   4   2  15        304.72        330.25        20.80 o
   5   2  15       4974.71       4820.93        74.13 o
   6   2  15       2111.37       2042.60        48.80 o
   7   2  15       1119.68       1202.40        49.89 o
   8   2  15        461.36        431.01        28.97 o
   9   2  15        772.70        740.98        34.08 o
  10   2  15         47.58         35.48         9.41 o
  11   2  15        238.97        255.50        18.90 o
  12   2  15          3.41          2.07        10.41 o
  13   2  15        328.22        311.60        19.23 o
  14   2  15         44.43         53.61        14.20 o
   1   3  15          2.24          1.03         9.32 o
   2   3  15        155.60        125.14        11.90 o
   3   3  15       3944.07       3871.49        70.80 o
   4   3  15        536.64        512.06        23.92 o
   5   3  15       1856.32       1852.82        49.98 o
   6   3  15        922.84        841.77        33.33 o
   7   3  15       7709.03       7373.10       113.59 o
   8   3  15        636.78        655.98        29.19 o
   9   3  15       4045.15       4091.74        78.19 o
  10   3  15        275.04        250.34        17.78 o
  11   3  15        889.18        931.09        34.13 o
  12   3  15         92.64        125.88        11.71 o
  13   3  15        895.17        941.97        29.06 o
   0   4  15        626.06        557.20        31.65 o
   1   4  15       7767.89       7557.09        88.45 o
   2   4  15       1370.79       1219.44        33.88 o
   3   4  15       7901.93       7452.58       101.10 o
   4   4  15          3.41         -1.55        10.34 o
   5   4  15       7702.89       7637.67       123.34 o
   6   4  15       2789.05       2829.39        70.55 o
   7   4  15        239.21        220.64        18.81 o
   8   4  15        666.25        681.81        31.29 o
   9   4  15        392.68        411.63        22.25 o
  10   4  15        118.88        110.69        12.50 o
  11   4  15        748.97        738.88        29.31 o
  12   4  15         46.31         48.18        11.98 o
  13   4  15        166.90        163.31        13.75 o
   1   5  15        797.12        759.44        27.96 o
   2   5  15        175.81        139.32        12.40 o
   3   5  15        287.96        264.21        20.03 o
   4   5  15        154.10        170.32        19.29 o
   5   5  15       1310.48       1169.80        51.81 o
   6   5  15        100.32         65.15        12.89 o
   7   5  15       1226.08       1110.49        45.23 o
   8   5  15         29.25         37.46        10.83 o
   9   5  15       1421.89       1426.49        44.98 o
  10   5  15        793.02        772.98        29.33 o
  11   5  15        604.00        559.85        23.93 o
  12   5  15          0.67          7.11         6.74 o
   0   6  15       1550.99       1504.84        72.57 o
   1   6  15        419.81        418.05        28.18 o
   2   6  15        131.90        153.77        18.85 o
   3   6  15        374.28        357.40        31.30 o
   4   6  15         44.14         19.29        11.41 o
   5   6  15          2.30         10.05        10.73 o
   6   6  15        123.49         98.51        14.54 o
   7   6  15        562.80        537.15        33.78 o
   8   6  15        109.72        114.71        15.53 o
   9   6  15         32.09         23.44         9.59 o
  10   6  15        403.49        478.19        22.95 o
  11   6  15        988.15        976.61        34.02 o
  12   6  15        195.59        164.76        22.29 o
   1   7  15        663.70        605.61        41.19 o
   2   7  15        283.72        231.04        25.91 o
   3   7  15         72.30         45.26        13.34 o
   4   7  15         26.61         21.79        11.15 o
   5   7  15        734.20        730.26        39.10 o
   6   7  15         38.76         15.66        10.09 o
   7   7  15        597.17        557.76        29.40 o
   8   7  15         24.44         17.83         8.86 o
   9   7  15        614.64        606.47        27.20 o
  10   7  15          7.07          8.03         6.99 o
  11   7  15       3072.16       3308.05       106.17 o
   0   8  15       1872.27       1693.83        74.51 o
   1   8  15       4876.43       4851.79       108.16 o
   2   8  15        444.27        464.24        35.02 o
   3   8  15       3432.46       3473.04        87.49 o
   4   8  15        569.28        528.67        29.99 o
   5   8  15       1351.49       1281.59        45.51 o
   6   8  15         59.43         77.55        11.73 o
   7   8  15       2506.01       2726.45        53.82 o
   8   8  15          0.97          1.52         7.08 o
   9   8  15         19.52         30.60         7.13 o
  10   8  15        157.76        167.84        16.34 o
   1   9  15        972.84       1052.95        45.26 o
   2   9  15         11.00          1.99        10.63 o
   3   9  15        893.23        795.13        41.44 o
   4   9  15          1.98          4.45         8.26 o
   5   9  15       3140.92       3239.66        59.74 o
   6   9  15         65.88         48.37         9.43 o
   7   9  15       1922.07       2078.33        52.68 o
   8   9  15       1560.96       1519.32        41.39 o
   0  10  15       1576.25       1763.79        76.16 o
   1  10  15       2818.49       3076.77        72.49 o
   2  10  15        388.26        388.48        25.09 o
   3  10  15       3262.09       3547.53        68.94 o
   4  10  15       1404.93       1476.60        44.34 o
   5  10  15        119.63        115.15        12.93 o
   6  10  15        582.07        597.99        27.70 o
   7  10  15        806.17        932.79        71.97 o
   1  11  15        710.31        830.49        30.41 o
   2  11  15          0.24          2.16         7.89 o
   3  11  15        118.54        157.95        24.62 o
   0   0  16      27439.96      26982.04      1775.04 o
   1   0  16      18201.48      18035.29       285.38 o
   2   0  16      11326.37      11153.18       173.94 o
   3   0  16       2312.02       2165.79        64.88 o
   4   0  16       4873.20       4464.16        91.03 o
   5   0  16       3325.00       3219.72        80.69 o
   6   0  16       2079.51       2052.88        75.34 o
   7   0  16        119.38         92.20        19.70 o
   8   0  16        687.76        708.37        56.88 o
   9   0  16        580.31        605.99        53.70 o
  10   0  16        295.65        252.74        40.08 o
  11   0  16        468.76        430.74        37.40 o
  12   0  16          1.35          9.81        10.23 o
  13   0  16        330.24        310.02        30.97 o
   1   1  16        421.33        370.32        21.11 o
   2   1  16        873.12        874.53        27.62 o
   3   1  16       2990.34       2691.01        53.79 o
   4   1  16       4066.64       3811.37        62.71 o
   5   1  16        126.77        126.99        12.47 o
   6   1  16       2883.28       2834.53        67.12 o
   7   1  16       1830.57       1786.70        55.20 o
   8   1  16       3044.20       2930.79        88.18 o
   9   1  16       1250.50       1308.13        52.26 o
  10   1  16       1326.60       1385.82        50.81 o
  11   1  16        769.94        711.54        37.14 o
  12   1  16       2828.26       2973.79        72.52 o
  13   1  16       1800.94       1775.54        62.75 o
   0   2  16       1831.25       1683.59        60.78 o
   1   2  16       1035.47        929.11        30.50 o
   2   2  16        382.49        288.72        17.27 o
   3   2  16        223.86        234.63        17.94 o
   4   2  16       2874.70       2895.67        63.86 o
   5   2  16       2541.13       2456.24        69.52 o
   6   2  16       1753.19       1751.06        54.82 o
   7   2  16        863.03        854.02        37.74 o
   8   2  16       1188.50       1108.42        49.13 o
   9   2  16        644.42        609.16        35.31 o
  10   2  16        411.67        417.29        25.52 o
  11   2  16        358.82        336.42        23.58 o
  12   2  16        249.74        274.84        20.23 o
  13   2  16          0.58         -4.17         6.19 o
   1   3  16        207.00        198.18        13.65 o
   2   3  16        167.33        154.22        12.76 o
   3   3  16        201.31        172.72        14.46 o
   4   3  16          1.81         -4.13         9.24 o
   5   3  16          2.90         12.82        10.52 o
   6   3  16       1319.68       1292.65        46.44 o
   7   3  16       4073.97       3923.36        82.99 o
   8   3  16         46.37         53.31        10.85 o
   9   3  16        560.64        579.45        28.45 o
  10   3  16        178.53        159.68        14.87 o
  11   3  16        147.95        176.71        14.28 o
  12   3  16          0.50         -6.56         6.56 o
  13   3  16        304.72        328.09        44.20 o
   0   4  16        321.21        329.24        25.01 o
   1   4  16        749.05        716.24        24.91 o
   2   4  16       1089.07       1040.50        33.81 o
   3   4  16        542.69        536.65        25.25 o
   4   4  16        898.93        867.11        41.07 o
   5   4  16       3292.13       3353.38        77.52 o
   6   4  16       3136.09       3035.71        72.61 o
   7   4  16         78.19         65.54        11.58 o
   8   4  16        747.74        769.05        31.57 o
   9   4  16         32.07         18.85         8.89 o
  10   4  16         44.86         35.06         9.49 o
  11   4  16         41.47         38.02         8.13 o
  12   4  16          0.30         -2.52         6.62 o
   1   5  16        516.94        427.36        22.76 o
   2   5  16        365.23        335.95        20.29 o
   3   5  16        432.24        434.65        27.48 o
   4   5  16         45.87         39.67        11.65 o
   5   5  16       1971.78       1924.99        60.27 o
   6   5  16       1041.76       1052.88        41.29 o
   7   5  16        421.27        436.03        26.15 o
   8   5  16       1536.30       1515.02        50.24 o
   9   5  16        818.19        823.44        32.35 o
  10   5  16       1688.93       1667.69        45.95 o
  11   5  16        568.83        576.47        21.44 o
   0   6  16       1054.37       1042.01        59.13 o
   1   6  16        790.89        790.35        34.53 o
   2   6  16       3068.85       2992.41        72.18 o
   3   6  16       3198.25       2994.78        83.24 o
   4   6  16       2142.66       2122.74        62.59 o
   5   6  16        694.31        767.95        36.88 o
   6   6  16       1258.39       1350.23        52.25 o
   7   6  16       1122.56       1039.89        41.30 o
   8   6  16        108.39        110.36        14.17 o
   9   6  16        165.16        116.11        12.90 o
  10   6  16        205.77        228.14        17.04 o
  11   6  16         77.44         56.98        12.04 o
   1   7  16        251.76        264.74        24.46 o
   2   7  16        689.56        657.77        37.59 o
   3   7  16          0.75          4.54        11.51 o
   4   7  16       1565.00       1413.43        49.26 o
   5   7  16       1116.06       1108.20        39.53 o
   6   7  16       2429.78       2531.68        58.60 o
   7   7  16        761.28        774.74        33.20 o
   8   7  16        873.01        885.34        36.08 o
   9   7  16        366.91        405.35        20.56 o
  10   7  16        603.91        711.58        33.02 o
   0   8  16       1494.15       1599.70       206.19 o
   1   8  16       1211.47       1154.69        53.36 o
   2   8  16       2198.60       2090.63        71.78 o
   3   8  16        399.58        421.69        28.11 o
   4   8  16       1943.15       1980.26        64.88 o
   5   8  16        158.32        124.99        13.19 o
   6   8  16        463.26        437.59        22.15 o
   7   8  16         89.30        117.91        10.48 o
   8   8  16        218.04        233.85        18.97 o
   9   8  16        243.10        256.51        19.81 o
   1   9  16        132.29        113.37        19.45 o
   2   9  16          4.61         -0.89        13.01 o
   3   9  16        405.26        379.09        27.53 o
   4   9  16        249.89        247.64        17.81 o
   5   9  16         63.26         49.16        12.22 o
   6   9  16         48.43         45.37         8.34 o
   7   9  16         50.08         42.67        12.55 o
   0  10  16         61.58         39.10         9.35 o
   1  10  16        359.58        348.57        23.39 o
   2  10  16        100.12         87.38        11.53 o
   3  10  16        297.53        326.68        17.91 o
   4  10  16        190.25        169.09        15.46 o
   5  10  16        235.50        291.73        23.96 o
   1   1  17        243.47        260.35        22.09 o
   2   1  17          3.62          4.52         9.06 o
   3   1  17         15.41          8.59         9.62 o
   4   1  17        605.33        515.05        24.80 o
   5   1  17       1302.70       1254.77        40.95 o
   6   1  17        835.15        879.87        38.27 o
   7   1  17         32.54         25.49        10.16 o
   8   1  17        604.88        582.66        37.99 o
   9   1  17         17.80         32.24        15.84 o
  10   1  17       1234.60       1373.93        53.16 o
  11   1  17        259.97        236.89        33.39 o
  12   1  17       1010.67       1040.88        49.95 o
   0   2  17       7556.41       7119.09       149.96 o
   1   2  17          2.54          0.96         9.59 o
   2   2  17       6443.23       6227.75        97.58 o
   3   2  17         11.28          0.85         8.55 o
   4   2  17       2571.69       2472.79        61.22 o
   5   2  17         76.55         51.52        11.48 o
   6   2  17        556.75        580.01        30.77 o
   7   2  17        105.67        119.17        16.74 o
   8   2  17        233.98        240.97        22.53 o
   9   2  17          0.73         -0.26         9.93 o
  10   2  17          1.63        -10.27        13.44 o
  11   2  17        272.23        247.81        23.03 o
  12   2  17        150.89        152.38        15.82 o
   1   3  17          1.53          1.84        10.62 o
   2   3  17        660.45        637.12        28.62 o
   3   3  17        137.46        100.55        13.37 o
   4   3  17       3706.23       3584.93        80.22 o
   5   3  17        261.41        247.08        20.57 o
   6   3  17       1692.55       1506.38        49.57 o
   7   3  17         65.99         69.28        14.85 o
   8   3  17       2809.06       2931.44        71.28 o
   9   3  17         19.55         26.96        10.38 o
  10   3  17       1695.59       1761.01        52.48 o
  11   3  17          6.34         -5.24         8.91 o
  12   3  17       1740.89       1838.96        66.99 o
   0   4  17       9670.60       9602.52       177.93 o
   1   4  17         20.84         17.81         8.83 o
   2   4  17       3068.91       2956.58        57.70 o
   3   4  17         14.01         14.81         8.09 o
   4   4  17       2782.43       2716.47        68.13 o
   5   4  17         30.97         31.07        11.70 o
   6   4  17        218.11        228.30        21.17 o
   7   4  17          0.45         -0.39         9.95 o
   8   4  17          5.04        -10.12        10.12 o
   9   4  17        185.32        192.16        18.03 o
  10   4  17          9.78          8.10         7.34 o
  11   4  17         11.11          8.05         6.38 o
   1   5  17         32.49         19.54         7.96 o
   2   5  17        217.61        191.88        15.17 o
   3   5  17        111.39         93.66        13.49 o
   4   5  17        129.81        138.10        14.66 o
   5   5  17        224.03        218.01        20.65 o
   6   5  17        384.35        332.25        22.41 o
   7   5  17         69.60         46.50        11.44 o
   8   5  17       2959.16       2931.15        67.00 o
   9   5  17         21.98         30.38         9.27 o
  10   5  17         24.75         30.78         7.24 o
  11   5  17         37.81         41.91        15.81 o
   0   6  17       1611.54       1579.38        70.89 o
   1   6  17          0.11         -8.31         9.86 o
   2   6  17        298.72        274.00        22.36 o
   3   6  17          3.38         -0.46        11.59 o
   4   6  17         95.07         74.23        11.43 o
   5   6  17          6.13          5.39         9.20 o
   6   6  17         20.45          3.05        11.65 o
   7   6  17        108.93         78.18        12.27 o
   8   6  17          4.82          0.28         9.22 o
   9   6  17         24.29         27.93         7.88 o
  10   6  17        150.92        137.29        14.40 o
   1   7  17        129.99         77.61        15.81 o
   2   7  17        179.31        105.97        15.66 o
   3   7  17          6.89          8.49         9.84 o
   4   7  17         75.86         70.02        10.61 o
   5   7  17         10.26          4.90         8.28 o
   6   7  17        685.42        712.43        30.83 o
   7   7  17        160.02        156.21        15.40 o
   8   7  17         32.06         39.05         8.04 o
   9   7  17        178.21        179.32        20.18 o
   0   8  17         24.14         52.39        22.67 o
   1   8  17         33.98         22.16        13.56 o
   2   8  17       3761.98       4054.99        86.38 o
   3   8  17          5.73         20.47         7.18 o
   4   8  17        642.88        626.28        24.82 o
   5   8  17         46.03         38.31         8.00 o
   6   8  17       1036.06       1170.21        30.39 o
   7   8  17         20.50         23.40         7.55 o
   8   8  17        422.39        528.11        32.02 o
   1   9  17          0.20        -11.34        11.34 o
   2   9  17        346.99        387.58        25.48 o
   3   9  17          0.79          4.34         7.21 o
   4   9  17        209.47        240.73        15.31 o
   5   9  17         39.36         39.03         7.95 o
   6   9  17       2722.68       3052.22       101.23 o
   0  10  17       1679.72       1793.39        75.19 o
   1  10  17         16.78          0.53         8.23 o
   2  10  17       3709.29       4205.92       119.01 o
   0   0  18       4931.69       4145.08       249.05 o
   1   0  18          7.34          9.20        22.03 o
   2   0  18       3345.91       3505.06       156.78 o
   3   0  18       1663.68       1713.03        68.19 o
   4   0  18       5808.96       5737.26       127.20 o
   5   0  18       2918.91       3139.49       101.26 o
   6   0  18       1207.00       1298.92        64.02 o
   7   0  18         85.98         79.54        25.70 o
   8   0  18        457.77        396.28        48.16 o
   9   0  18        380.75        391.88        45.22 o
  10   0  18         65.33         33.29        28.96 o
  11   0  18        966.66        948.48        68.54 o
  12   0  18        336.91        354.31        77.97 o
   1   1  18        309.67        300.36        25.96 o
   2   1  18         83.01         71.19        12.22 o
   3   1  18        282.21        259.88        19.38 o
   4   1  18       2612.41       2574.55        65.01 o
   5   1  18         10.89          9.05         8.77 o
   6   1  18       1010.60        985.61        40.70 o
   7   1  18        500.79        517.60        35.21 o
   8   1  18       3499.56       3603.15        92.92 o
   9   1  18        592.03        634.20        36.21 o
  10   1  18        769.06        768.00        36.06 o
  11   1  18          0.34         13.59         8.61 o
  12   1  18        578.49        624.16        40.72 o
   0   2  18       3875.68       3775.27       116.00 o
   1   2  18        735.45        784.06        35.80 o
   2   2  18        941.81        856.50        34.97 o
   3   2  18          8.80         -9.88         9.88 o
   4   2  18       2419.56       2465.43        63.12 o
   5   2  18       1317.99       1306.94        45.78 o
   6   2  18        210.66        199.92        17.60 o
   7   2  18        269.45        220.30        20.99 o
   8   2  18        622.57        617.14        33.41 o
   9   2  18         90.07        114.41        16.39 o
  10   2  18        215.81        219.70        18.73 o
  11   2  18         63.15         97.77        14.55 o
   1   3  18        169.44        117.58        13.01 o
   2   3  18         14.28          9.47         8.98 o
   3   3  18        177.54        154.59        15.27 o
   4   3  18        979.84       1007.57        37.76 o
   5   3  18        610.99        683.14        30.69 o
   6   3  18        447.59        518.55        30.77 o
   7   3  18       1937.26       1832.46        59.61 o
   8   3  18         34.52         23.84         9.24 o
   9   3  18        377.07        371.20        26.00 o
  10   3  18        209.18        234.76        27.33 o
  11   3  18         55.76         51.60        11.40 o
   0   4  18        834.43        844.89        51.76 o
   1   4  18         36.97         48.94         9.68 o
   2   4  18       2966.40       2878.79        57.83 o
   3   4  18         89.86        101.25        11.83 o
   4   4  18        691.83        763.67        34.64 o
   5   4  18        633.88        555.13        30.74 o
   6   4  18       1790.94       1668.82        52.70 o
   7   4  18        125.38        124.28        15.64 o
   8   4  18         14.31         11.62         8.64 o
   9   4  18          3.22          3.31         7.92 o
  10   4  18         62.95         54.23        13.00 o
   1   5  18          6.18          4.00         8.05 o
   2   5  18        154.38        133.07        13.67 o
   3   5  18          0.09         -9.19         9.19 o
   4   5  18        419.63        357.84        24.31 o
   5   5  18        771.43        804.73        36.22 o
   6   5  18       3496.49       3355.51        73.93 o
   7   5  18         88.26         67.45        12.22 o
   8   5  18        593.67        606.37        29.34 o
   9   5  18        288.18        268.01        17.84 o
  10   5  18       1476.36       1578.44        66.50 o
   0   6  18        517.51        617.83        42.76 o
   1   6  18        100.00        131.35        16.69 o
   2   6  18       3072.41       3150.40        89.48 o
   3   6  18        333.34        341.08        23.40 o
   4   6  18       1378.03       1390.77        45.76 o
   5   6  18        351.42        294.57        25.15 o
   6   6  18       2174.29       2184.41        59.87 o
   7   6  18        560.53        580.54        27.85 o
   8   6  18        406.95        419.17        24.56 o
   9   6  18         51.70         26.24        19.44 o
   1   7  18        243.42        221.65        22.79 o
   2   7  18       2293.18       2157.01        55.64 o
   3   7  18        167.16        158.12        17.23 o
   4   7  18       1438.54       1327.37        41.70 o
   5   7  18        373.62        329.95        18.36 o
   6   7  18       2143.57       2357.78        51.92 o
   7   7  18        325.60        356.26        19.74 o
   8   7  18        485.70        525.85        39.67 o
   0   8  18       5140.67       5006.43       163.91 o
   1   8  18       1356.09       1195.41        51.37 o
   2   8  18       4688.10       4587.70        94.43 o
   3   8  18        240.89        239.01        17.76 o
   4   8  18        732.61        760.18        29.71 o
   5   8  18        104.07        110.06        10.58 o
   6   8  18        538.89        606.66        43.05 o
   1   9  18        206.52        173.78        23.29 o
   2   9  18          4.59          3.51         8.24 o
   3   9  18        114.33        101.53        14.27 o
   4   9  18         41.63         34.64        19.25 o
   1   1  19         13.43         12.88        11.68 o
   2   1  19        140.54        182.57        18.00 o
   3   1  19        208.84        188.48        19.30 o
   4   1  19          1.00          6.61         9.50 o
   5   1  19        152.55        141.68        14.39 o
   6   1  19        435.17        473.35        27.36 o
   7   1  19       1148.33       1168.11        43.86 o
   8   1  19        374.17        379.76        23.97 o
   9   1  19        316.27        310.80        20.13 o
  10   1  19          2.33         -2.12         6.85 o
  11   1  19         31.13         36.96        11.82 o
   0   2  19        623.62        598.09        37.99 o
   1   2  19       2170.92       2156.72        58.93 o
   2   2  19       1419.56       1413.67        43.74 o
   3   2  19       1665.98       1636.49        49.33 o
   4   2  19       2430.95       2511.66        60.99 o
   5   2  19        361.62        364.85        26.43 o
   6   2  19       1526.82       1497.48        52.40 o
   7   2  19        450.33        460.68        27.58 o
   8   2  19          0.31         -9.02        11.21 o
   9   2  19         29.20         34.25         7.67 o
  10   2  19          0.23         -7.26         7.26 o
   1   3  19         20.52         17.95         8.47 o
   2   3  19         88.18         47.11         9.66 o
   3   3  19        694.17        658.83        28.80 o
   4   3  19        447.41        417.56        24.63 o
   5   3  19        451.58        444.51        26.13 o
   6   3  19       2308.70       2268.80        69.80 o
   7   3  19        650.36        693.37        36.50 o
   8   3  19       1922.61       2065.21        68.51 o
   9   3  19       1005.98       1096.24        45.06 o
  10   3  19        971.64        953.57        42.52 o
   0   4  19       2902.70       3067.67        96.98 o
   1   4  19       4034.13       4022.39        74.87 o
   2   4  19       1123.43       1085.47        38.91 o
   3   4  19       1771.64       1760.84        53.90 o
   4   4  19          4.26         15.04        11.61 o
   5   4  19       2337.35       2387.53        73.00 o
   6   4  19         49.49         24.49        12.88 o
   7   4  19        646.43        690.89        39.37 o
   8   4  19        151.97        146.73        26.42 o
   9   4  19        319.84        316.32        22.64 o
   1   5  19        192.19        208.67        16.41 o
   2   5  19          0.84          2.71         9.57 o
   3   5  19       1121.73       1125.92        40.11 o
   4   5  19          0.57          2.05        10.45 o
   5   5  19        823.87        813.23        35.78 o
   6   5  19          6.69          9.90        16.37 o
   7   5  19       1034.05       1026.67        39.12 o
   8   5  19          5.87          6.14         9.77 o
   9   5  19        988.17       1061.33        55.93 o
   0   6  19        842.39        821.08        63.54 o
   1   6  19          2.87         -0.13         8.70 o
   2   6  19         15.05         -4.42        10.35 o
   3   6  19        127.28         86.58        11.21 o
   4   6  19         27.33         17.97        10.21 o
   5   6  19         70.47         82.12        13.43 o
   6   6  19         76.07         72.21        13.09 o
   7   6  19        262.19        292.97        21.44 o
   8   6  19          5.49        -10.43        12.82 o
   1   7  19       1104.46       1102.59        49.23 o
   2   7  19        271.59        247.34        22.87 o
   3   7  19        493.46        391.77        22.21 o
   4   7  19        187.09        180.78        14.91 o
   5   7  19        319.11        328.32        21.19 o
   6   7  19        180.83        177.57        15.96 o
   0   8  19       3271.71       3360.85       129.07 o
   1   8  19       3373.80       3501.00        81.54 o
   2   8  19       2277.42       2255.57        63.36 o
   3   8  19       1306.99       1430.74        47.07 o
   4   8  19        713.82        749.47        37.13 o
   0   0  20        284.37        351.64        69.44 o
   1   0  20       3328.15       3324.49       118.85 o
   2   0  20        719.24        681.90        62.42 o
   3   0  20       1900.15       1787.84       100.22 o
   4   0  20         25.85         11.03        12.51 o
   5   0  20       7178.65       7462.24       172.23 o
   6   0  20         22.16         31.08        17.75 o
   7   0  20       2189.71       2279.16        80.41 o
   8   0  20        132.05        114.41        18.04 o
   9   0  20       1733.78       1766.78        60.17 o
   1   1  20        100.67         56.41        12.13 o
   2   1  20        117.86         61.34        18.46 o
   3   1  20       2196.06       2156.56        68.99 o
   4   1  20         22.50         18.74        10.45 o
   5   1  20        866.28        952.83        36.05 o
   6   1  20        994.29       1027.39        42.93 o
   7   1  20       3632.23       3758.07        83.13 o
   8   1  20         95.22         73.05        10.10 o
   9   1  20       1832.42       1943.12        49.16 o
   0   2  20          3.07        -11.01        12.48 o
   1   2  20       3691.06       3676.35        80.07 o
   2   2  20        367.76        280.69        25.33 o
   3   2  20       1363.53       1296.49        40.84 o
   4   2  20        363.32        366.46        21.86 o
   5   2  20       1358.36       1477.44        45.39 o
   6   2  20       3421.84       3441.41        75.08 o
   7   2  20          0.19          1.22         9.83 o
   8   2  20        269.51        248.37        21.39 o
   9   2  20          1.99         -7.45         8.30 o
   1   3  20        256.42        215.69        16.17 o
   2   3  20          4.82          2.03         9.20 o
   3   3  20         34.43         33.99         9.79 o
   4   3  20        323.03        325.33        21.79 o
   5   3  20         15.43         25.52        16.01 o
   6   3  20        340.31        386.13        29.60 o
   7   3  20         14.94         13.20        10.86 o
   8   3  20         13.06         28.46        11.64 o
   9   3  20          0.15         20.83         9.83 o
   0   4  20          6.28         14.70        12.04 o
   1   4  20        310.87        350.86        21.21 o
   2   4  20        126.47        144.75        15.55 o
   3   4  20        485.53        515.88        26.30 o
   4   4  20        203.20        246.46        22.02 o
   5   4  20        340.22        329.70        27.16 o
   6   4  20          3.21         19.11        10.51 o
   7   4  20        732.39        802.23        37.27 o
   8   4  20        161.27        211.59        32.97 o
   1   5  20        206.04        198.14        18.92 o
   2   5  20        115.70        117.83        14.83 o
   3   5  20        275.60        277.85        21.51 o
   4   5  20        134.42        148.02        16.07 o
   5   5  20       1457.66       1599.14        54.92 o
   6   5  20        288.79        311.20        22.86 o
   7   5  20       1184.06       1282.41        50.09 o
   0   6  20        232.82        230.20        31.30 o
   1   6  20       5687.60       5792.55       106.02 o
   2   6  20         14.56         25.67         9.35 o
   3   6  20       4654.97       4925.45        91.92 o
   4   6  20          7.35         12.59         8.99 o
   5   6  20       1578.85       1689.50        59.50 o
   6   6  20         11.67         13.18        10.04 o
   1   7  20         54.44         67.03        13.12 o
   2   7  20         93.15         74.99        14.56 o
   3   7  20        100.45        150.07        15.60 o
   4   7  20        185.03        219.98        35.90 o
   1   1  21        102.09         76.53        13.76 o
   2   1  21         40.07         22.54        12.83 o
   3   1  21        654.96        629.81        34.48 o
   4   1  21        995.18       1022.84        38.08 o
   5   1  21         79.63        113.33        23.13 o
   6   1  21       1210.78       1144.52        40.41 o
   7   1  21          3.77         -2.02         8.50 o
   8   1  21        163.94        173.37        21.75 o
   0   2  21       1986.38       2077.36       105.12 o
   1   2  21       5230.52       5352.35       110.13 o
   2   2  21        795.00        803.70        40.95 o
   3   2  21       1463.73       1458.66        46.40 o
   4   2  21       1282.15       1335.78        43.26 o
   5   2  21          5.65          3.00         8.88 o
   6   2  21       1665.51       1784.80        56.66 o
   7   2  21         26.95         31.48         8.76 o
   8   2  21        229.53        162.74        31.87 o
   1   3  21        152.42        162.51        17.36 o
   2   3  21        274.92        319.22        21.02 o
   3   3  21        654.07        674.47        33.53 o
   4   3  21         65.44         37.06        10.94 o
   5   3  21       1533.02       1568.88        63.11 o
   6   3  21        298.31        320.04        37.92 o
   7   3  21       1135.07       1219.68        47.88 o
   0   4  21       1609.88       1611.55        97.25 o
   1   4  21       1763.93       1757.77        41.25 o
   2   4  21        493.82        505.98        32.42 o
   3   4  21       1694.15       1838.90        59.32 o
   4   4  21        565.88        635.39        33.21 o
   5   4  21        864.53        955.65        39.16 o
   6   4  21        283.21        311.02        24.28 o
   1   5  21        150.58        152.29        16.40 o
   2   5  21        265.48        246.06        28.07 o
   3   5  21         80.06         69.68        17.91 o
   4   5  21        411.89        433.31        35.94 o
   5   5  21        260.49        274.31        27.58 o
   0   6  21        847.36        816.18        48.69 o
   1   6  21         22.66         18.47         7.97 o
   2   6  21          9.42         35.03        14.08 o
   3   6  21          8.64          3.23        13.24 o
   0   0  22       4715.11       4963.54       219.82 o
   1   0  22        635.19        601.64        40.87 o
   2   0  22       2616.44       2637.96        87.30 o
   3   0  22       1738.89       1798.69        68.80 o
   4   0  22        910.71       1084.54        49.94 o
   5   0  22         52.06         20.51        36.62 o
   6   0  22        336.45        357.78        47.86 o
   1   1  22        149.56        120.75        14.14 o
   2   1  22          5.65         -7.47         9.91 o
   3   1  22         15.92          4.80         9.39 o
   4   1  22        770.95        806.86        29.83 o
   5   1  22        550.13        571.20        30.38 o
   6   1  22        780.78        805.19        39.30 o
   0   2  22        119.45         88.74        18.52 o
   1   2  22          2.73        -10.28        10.28 o
   2   2  22        232.05        271.90        20.94 o
   3   2  22         72.38         80.21        11.05 o
   4   2  22        881.00        871.55        36.69 o
   5   2  22        492.73        520.66        38.23 o
   6   2  22         54.04         82.38        26.93 o
   1   3  22        311.66        315.81        23.47 o
   2   3  22          2.03         18.60         9.26 o
   3   3  22          2.50         18.28        12.64 o
   4   3  22         58.05         35.70        28.39 o
   5   3  22         89.84         97.29        24.55 o
   0   4  22          1.07         -5.76        13.27 o
   1   4  22         27.20         26.14        11.23 o
   2   4  22        630.48        651.01        58.33 o
   3   4  22         16.87         40.04        17.85 o
   1   1  23          6.90         -2.03        11.51 o
   2   1  23          2.11         12.22        22.53 o
   3   1  23          7.37        -11.54        11.54 o
   0   2  23       1434.40       1459.04        73.00 o
   1   2  23        304.75        295.76        31.71 o
   2   2  23       2099.13       2260.18       129.89 o
   3   2  23         39.09         10.74        16.29 o
                                                
