# Supplementary material for: Crystal structures of five (2-chloro­quinolin-3-yl)methyl ethers: supra­molecular assembly in one and two dimensions mediated by hydrogen bonding and π–π stacking
Source: Acta Crystallogr E Crystallogr Commun. 2015 May 13;71(Pt 6):609–17. doi: 10.1107/S2056989015008233 (PMC4459322; doi:10.1107/S2056989015008233)
Supplement: Supplementary file 4 [file e-71-00609-IIIsup4.hkl]

# Compound (III)
# h,k,l, Fc-squared, Fo-squared, sigma(Fo-squared), status flag
#
data_III
_shelx_title ' KUM-12'
_shelx_refln_list_code          4
_shelx_F_calc_maximum      641.38
_exptl_crystal_F_000      2848.00
_reflns_d_resolution_high  0.8078

loop_
 _space_group_symop_operation_xyz
 'x, y, z'
 '-x+1/2, -y, z+1/2'
 'x+1/2, -y+1/2, -z'
 '-x, y+1/2, -z+1/2'

_cell_length_a    13.5860
_cell_length_b    15.5857
_cell_length_c    30.9389
_cell_angle_alpha  90.000
_cell_angle_beta   90.000
_cell_angle_gamma  90.000

_shelx_F_squared_multiplier     1.000

loop_
 _refln_index_h
 _refln_index_k
 _refln_index_l
 _refln_F_squared_calc
 _refln_F_squared_meas
 _refln_F_squared_sigma
 _refln_observed_status
   6   0   0         15.97          3.84         9.97 o
   8   0   0      54295.36      67178.15      3888.13 o
  10   0   0        811.50        984.47        89.44 o
  12   0   0      12270.97      14552.81       410.94 o
  14   0   0       1491.42       1358.17        77.74 o
  16   0   0      17285.82      20662.63       438.31 o
   1   1   0        244.43        273.03        34.26 o
   2   1   0       7593.09       8001.90        67.17 o
   3   1   0        635.92        596.68        19.93 o
   4   1   0       9763.15      10715.57       351.54 o
   5   1   0       2188.63       2276.99        62.12 o
   6   1   0      15593.14      17831.16       177.72 o
   7   1   0        159.16        203.83        20.12 o
   8   1   0       1588.99       1762.83        54.67 o
   9   1   0        753.71        833.34       134.79 o
  10   1   0       4008.21       4511.62       139.53 o
  11   1   0         15.35         51.40        12.28 o
  12   1   0         13.30        216.83        41.45 o
  13   1   0          8.09         -4.27        12.58 o
  14   1   0        358.64        462.83        33.39 o
  15   1   0        135.55        194.02        26.91 o
  16   1   0          6.61        135.32        28.53 o
   0   2   0      58160.34      59650.70      2247.78 o
   1   2   0       8892.77       7920.40       372.36 o
   2   2   0       3204.73       2732.73       100.25 o
   3   2   0      12118.60      12889.06       591.88 o
   4   2   0      37151.28      40308.30       776.03 o
   5   2   0        467.18        543.32        19.43 o
   6   2   0       2898.18       2835.07        74.41 o
   7   2   0       2321.25       2420.21        63.79 o
   8   2   0       5948.70       7554.71       322.01 o
   9   2   0         16.00         28.44        21.40 o
  10   2   0        296.04        328.09        37.89 o
  11   2   0         33.16         29.28        10.08 o
  12   2   0        291.80        312.28        35.51 o
  13   2   0        177.98        149.62        23.32 o
  14   2   0          9.68         26.13        13.86 o
  15   2   0         50.13         65.95        17.08 o
  16   2   0       2129.44       2213.37        67.76 o
   1   3   0         70.60         64.62         6.50 o
   2   3   0        297.68        312.22        12.24 o
   3   3   0        432.32        455.01        16.65 o
   4   3   0        204.24        213.08         8.94 o
   5   3   0        338.94        395.86        18.97 o
   6   3   0        586.27        654.21        39.49 o
   7   3   0        731.99        891.03        50.50 o
   8   3   0        647.14        782.44        33.44 o
   9   3   0       1233.66       1306.71        75.29 o
  10   3   0         82.81        107.11        28.70 o
  11   3   0        410.58        383.09        29.55 o
  12   3   0        171.71        162.57        19.52 o
  13   3   0        627.66        693.53        48.27 o
  14   3   0        182.71        160.94        22.82 o
  15   3   0         37.68         51.32        15.85 o
  16   3   0         53.82         68.00        13.57 o
   0   4   0      16325.98      15490.19       216.11 o
   1   4   0      19750.11      21327.39       874.30 o
   2   4   0      11912.45      11846.86       135.87 o
   3   4   0       6512.18       6015.27       183.76 o
   4   4   0       3815.46       3285.42        62.24 o
   5   4   0       8241.76       7602.91       255.30 o
   6   4   0       1321.13       1264.69        37.53 o
   7   4   0        458.18        388.98        20.89 o
   8   4   0          5.51          3.15        11.51 o
   9   4   0        196.83        276.56        56.62 o
  10   4   0         31.78         17.99        14.27 o
  11   4   0          1.07          2.38        12.13 o
  12   4   0          1.08         -7.81        10.24 o
  13   4   0         21.53         64.86        17.92 o
  14   4   0         19.21         21.53        10.06 o
  15   4   0         17.07          6.20        11.91 o
  16   4   0          0.04         16.57        13.21 o
   1   5   0        297.54        300.53        16.22 o
   2   5   0       1474.38       1431.49        32.96 o
   3   5   0       1831.72       1815.54        69.06 o
   4   5   0       8298.48       8539.83       185.72 o
   5   5   0       2279.97       2434.88       176.48 o
   6   5   0       1790.78       1853.04        44.63 o
   7   5   0       2983.02       3099.78        86.13 o
   8   5   0       3722.17       3838.02       102.72 o
   9   5   0       1278.17       1080.98        65.63 o
  10   5   0         99.52         63.74        14.97 o
  11   5   0        727.24        623.95        52.03 o
  12   5   0        408.41        421.53        45.00 o
  13   5   0        217.00        252.81        28.72 o
  14   5   0         17.53         23.28        10.49 o
  15   5   0         72.47         70.66        16.62 o
  16   5   0         49.88         55.45        16.35 o
   0   6   0        231.67        233.05        25.04 o
   1   6   0       1912.66       2143.28        56.51 o
   2   6   0       7205.47       8473.37       274.89 o
   3   6   0        403.20        423.61        26.85 o
   4   6   0         37.54         31.08        10.78 o
   5   6   0        379.76        398.69        20.43 o
   6   6   0        165.80        198.30        17.32 o
   7   6   0        187.32        182.84        17.54 o
   8   6   0        118.21        112.20        18.74 o
   9   6   0         29.72         56.20        17.60 o
  10   6   0          3.91         15.58        12.33 o
  11   6   0        158.94        127.06        26.66 o
  12   6   0          2.74          0.52        13.42 o
  13   6   0         18.47         12.93        15.58 o
  14   6   0          1.74         -5.40        12.47 o
  15   6   0         16.18         19.73        12.22 o
   1   7   0         17.86         32.37         8.34 o
   2   7   0        306.77        346.22        26.16 o
   3   7   0        380.18        422.39        46.45 o
   4   7   0       2794.74       3200.41       101.40 o
   5   7   0          1.64         18.81         7.79 o
   6   7   0         78.32        128.89        16.87 o
   7   7   0        704.42        747.91        35.89 o
   8   7   0        856.32        853.17        46.76 o
   9   7   0         25.86         15.82        11.30 o
  10   7   0         51.14         52.97        20.70 o
  11   7   0         44.09         36.25        17.62 o
  12   7   0         54.63         99.31        23.86 o
  13   7   0          0.55         -1.82        15.66 o
  14   7   0          3.80         -1.65        11.13 o
  15   7   0         10.15         11.02         8.39 o
   0   8   0          0.83          9.46        21.10 o
   1   8   0         22.98          9.64        14.47 o
   2   8   0      42735.73      50497.98      3589.25 o
   3   8   0        362.67        310.31        35.50 o
   4   8   0         46.25         76.50        21.25 o
   5   8   0          0.75          5.14        10.65 o
   6   8   0       3893.75       4255.86        93.91 o
   7   8   0         30.39         24.23        11.33 o
   8   8   0         20.44          4.32        11.25 o
   9   8   0        130.11        166.36        23.01 o
  10   8   0          1.92          3.02        19.32 o
  11   8   0         31.47          5.00        14.45 o
  12   8   0         38.67         24.28        16.36 o
  13   8   0         78.40        101.59        22.72 o
  14   8   0         69.89         44.27        12.33 o
  15   8   0          8.83          4.28        12.27 o
   1   9   0         34.84         22.80        13.23 o
   2   9   0        128.52        136.71        24.59 o
   3   9   0        271.41        290.92        35.04 o
   4   9   0       1057.55       1047.21        71.92 o
   5   9   0        615.60        540.46        55.29 o
   6   9   0         72.46         65.52        16.19 o
   7   9   0        640.92        651.28        46.09 o
   8   9   0        371.74        354.31        24.85 o
   9   9   0        568.03        545.77        31.07 o
  10   9   0          0.35         -6.11        11.30 o
  11   9   0         23.44         21.52        16.40 o
  12   9   0         13.90         12.00        16.91 o
  13   9   0         35.78         25.86        10.96 o
  14   9   0         14.28         11.65        10.25 o
   0  10   0        312.06        304.86        48.16 o
   1  10   0       1331.13       1214.54        67.07 o
   2  10   0       5450.96       5088.31       147.51 o
   3  10   0       2107.14       1962.77        92.43 o
   4  10   0         60.20         54.62        19.01 o
   5  10   0        281.13        279.06        28.80 o
   6  10   0        148.25         90.07        17.48 o
   7  10   0         46.13         24.15        11.31 o
   8  10   0         18.59        -12.84        12.84 o
   9  10   0        554.29        468.86        33.31 o
  10  10   0         50.14         26.93        12.07 o
  11  10   0        270.66        267.99       103.00 o
  12  10   0        154.80        146.44        43.82 o
  13  10   0        587.00        607.01        38.33 o
  14  10   0         39.14         16.83        17.44 o
   1  11   0         40.89         60.67        23.55 o
   2  11   0          9.31         15.35        14.83 o
   3  11   0        700.16        844.05       115.82 o
   4  11   0         84.19         69.25        28.64 o
   5  11   0        187.66        204.25        28.70 o
   6  11   0          8.04          2.67        16.84 o
   7  11   0       1053.67       1063.19        51.19 o
   8  11   0          4.27         -2.52        12.61 o
   9  11   0        215.63        261.89        25.24 o
  10  11   0        100.83        152.53        28.90 o
  11  11   0        131.15        198.31        33.77 o
  12  11   0         43.16         71.86        20.68 o
  13  11   0         48.99         92.78        14.64 o
   0  12   0      10948.77      10348.56       317.91 o
   1  12   0       9870.88       9281.25       212.67 o
   2  12   0       6378.33       5721.30       164.66 o
   3  12   0       9971.74       9224.58       256.28 o
   4  12   0       4785.42       4555.20       105.96 o
   5  12   0       2292.00       2065.45        82.62 o
   6  12   0        220.42        168.86        26.07 o
   7  12   0        386.82        322.97        34.40 o
   8  12   0        184.29        156.09        19.86 o
   9  12   0        253.12        251.81        25.53 o
  10  12   0        438.03        441.13        36.94 o
  11  12   0        960.82       1170.40        90.90 o
  12  12   0         69.09         95.91        15.74 o
  13  12   0          9.26         40.33        13.04 o
   1  13   0         54.54         43.55        12.08 o
   2  13   0       3785.34       3610.05        93.06 o
   3  13   0       2430.74       2560.09        92.69 o
   4  13   0       1112.30       1058.47        56.59 o
   5  13   0       2051.51       1952.91        69.69 o
   6  13   0      13490.97      13615.57       200.16 o
   7  13   0       2551.13       2539.48        88.80 o
   8  13   0        614.52        606.69        37.47 o
   9  13   0       2136.70       2142.78        58.53 o
  10  13   0       6307.82       6629.78       150.88 o
  11  13   0       1006.10       1008.31        53.75 o
  12  13   0         54.88         48.62        13.33 o
   0  14   0      26136.12      27987.54       435.48 o
   1  14   0       1562.02       1542.04        71.12 o
   2  14   0         35.49         47.21        15.53 o
   3  14   0       3999.23       3914.82       114.80 o
   4  14   0      12858.95      13271.48       194.43 o
   5  14   0         18.96         11.77        12.26 o
   6  14   0          0.57          1.24        11.63 o
   7  14   0        791.97        855.53        43.34 o
   8  14   0       1028.69       1209.95        48.43 o
   9  14   0          6.80          8.06        10.88 o
  10  14   0          7.00         -3.12        11.67 o
  11  14   0         31.27         53.30        18.61 o
   1  15   0         48.45         54.67        12.02 o
   2  15   0         70.35         54.99        14.29 o
   3  15   0          5.87          4.06        13.24 o
   4  15   0        323.33        356.75        33.56 o
   5  15   0        293.71        345.82        31.36 o
   6  15   0        873.63        806.45        44.42 o
   7  15   0         16.38         14.08         8.58 o
   8  15   0        154.49        125.25        14.63 o
   9  15   0          7.99         14.50         8.06 o
   0  16   0        744.82        763.78        82.06 o
   1  16   0         17.95         32.56        18.86 o
   2  16   0         31.93         50.71        13.37 o
   3  16   0         18.97         21.96        10.94 o
   4  16   0        297.79        317.68        29.90 o
   5  16   0        125.68        130.70        18.93 o
   6  16   0          0.11          1.58         9.45 o
   7  16   0        102.90        114.83        16.33 o
   8  16   0         35.16         28.04         7.80 o
   1  17   0          7.34         17.58        13.16 o
   2  17   0         76.68         70.19        15.33 o
   3  17   0         16.26         20.28        11.15 o
   4  17   0          7.23          7.64        11.66 o
   5  17   0        180.26        210.58        25.37 o
   6  17   0        168.89        163.13        20.54 o
   7  17   0         64.69         73.55        14.40 o
   0  18   0        936.35       1020.50        79.03 o
   1  18   0        319.01        395.95        29.11 o
   2  18   0        148.34        175.82        23.48 o
   3  18   0        475.58        556.80        38.77 o
   4  18   0        576.20        656.09        40.03 o
   5  18   0         58.11         59.22        12.90 o
   6  18   0         17.21         47.96        16.75 o
   1  19   0          5.67          8.91         7.02 o
   2  19   0         74.03         88.67        15.26 o
   1   0   1        225.31        210.49        18.78 o
   2   0   1          3.15         36.81         3.63 o
   3   0   1       1940.46       1999.46        70.86 o
   4   0   1     411366.84     399771.34      3163.70 o
   5   0   1       6249.21       6601.23        72.25 o
   6   0   1        958.85        786.66        26.26 o
   7   0   1       2222.06       2494.66        93.02 o
   8   0   1     168509.91     189053.28      2913.04 o
   9   0   1       5945.65       6324.57       159.33 o
  10   0   1       1918.72       1833.66        88.19 o
  11   0   1       1007.49       1049.77        43.15 o
  12   0   1      25264.39      25139.33       413.25 o
  13   0   1       1847.38       1947.54        67.58 o
  14   0   1        353.50        419.79        31.30 o
  15   0   1        193.11        197.21        21.56 o
  16   0   1        853.00       1255.01        67.80 o
 -16   1   1       1020.11       1177.21        61.35 o
 -15   1   1       2387.46       2250.10        66.69 o
 -14   1   1        679.15        691.00        56.49 o
 -13   1   1        116.58        133.62        20.22 o
 -12   1   1      13891.97      14786.53       294.26 o
 -11   1   1       4944.37       4529.62       102.70 o
 -10   1   1        854.73        960.01       125.35 o
  -9   1   1       1233.92       1267.24        68.43 o
  -8   1   1      65225.47      70391.78      1736.05 o
  -7   1   1       4749.60       4849.79       154.02 o
  -6   1   1       2916.28       3018.54        54.40 o
  -5   1   1       8277.18       8116.34       283.17 o
  -4   1   1     120305.98     126220.85      1186.52 o
  -3   1   1        722.71        784.45        44.28 o
  -2   1   1      35824.67      36832.86      1032.80 o
  -1   1   1      10000.54       7916.62       167.17 o
   1   1   1       9956.93       9257.74       321.15 o
   2   1   1      36021.67      36685.52      1009.64 o
   3   1   1        537.04        442.39        12.69 o
   4   1   1     121775.80     129796.96       922.26 o
   5   1   1       8147.03       8246.34       280.06 o
   6   1   1       2944.74       3088.76        75.66 o
   7   1   1       4572.04       4991.92        78.42 o
   8   1   1      66416.52      75595.70       687.89 o
   9   1   1       1196.00       1235.30        67.51 o
  10   1   1        788.37        852.39        59.46 o
  11   1   1       4920.71       4855.73       100.45 o
  12   1   1      13874.95      14818.16       291.08 o
  13   1   1        118.56        104.02        20.36 o
  14   1   1        658.85        648.96        38.54 o
  15   1   1       2411.42       2586.67        82.60 o
  16   1   1        975.64       1083.30        58.32 o
 -16   2   1        641.06        734.81        39.18 o
 -15   2   1        112.87        162.54        23.25 o
 -14   2   1        133.32        161.50        20.86 o
 -13   2   1        629.61        526.16        34.75 o
 -12   2   1       3237.14       3504.65       147.76 o
 -11   2   1         29.95         33.89        14.82 o
 -10   2   1        604.32        564.34        49.74 o
  -9   2   1       1430.41       1435.02        72.83 o
  -8   2   1       3204.43       3709.96       117.56 o
  -7   2   1         55.76        122.10        18.68 o
  -6   2   1       1309.09       1277.70        54.30 o
  -5   2   1       4810.02       5004.41       113.04 o
  -4   2   1        652.47        639.28        33.06 o
  -3   2   1         32.30         33.75         7.26 o
  -2   2   1       5633.96       5963.69        86.04 o
  -1   2   1       2700.89       2627.62        79.63 o
   0   2   1         78.25        104.13         6.56 o
   1   2   1       2734.03       3031.48        41.61 o
   2   2   1       5495.04       5823.15       262.08 o
   3   2   1         60.34         65.97         6.12 o
   4   2   1        413.72        399.48        17.29 o
   5   2   1       4971.24       5225.78        56.68 o
   6   2   1       1265.85       1444.01        36.18 o
   7   2   1         92.12        132.91        13.27 o
   8   2   1       3086.22       3398.54       100.27 o
   9   2   1       1408.30       1397.41        83.81 o
  10   2   1        590.43        635.07        40.92 o
  11   2   1         31.14         55.00        11.67 o
  12   2   1       3264.19       3293.84       101.78 o
  13   2   1        594.63        489.82        39.87 o
  14   2   1        132.98        145.08        19.87 o
  15   2   1        106.47        176.11        22.95 o
  16   2   1        644.97        874.94        52.53 o
 -16   3   1         53.70         49.48        16.64 o
 -15   3   1        764.18        727.49        41.89 o
 -14   3   1        102.88        120.39        21.31 o
 -13   3   1         50.47         57.35        13.49 o
 -12   3   1        316.89        307.94        27.07 o
 -11   3   1        842.66        887.62        53.24 o
 -10   3   1        671.12        684.98        42.43 o
  -9   3   1         18.61         53.11        14.00 o
  -8   3   1       1054.14       1067.97        38.67 o
  -7   3   1        841.40        887.68        38.54 o
  -6   3   1       3170.49       3248.94       126.36 o
  -5   3   1         32.96         44.52         7.61 o
  -4   3   1       1093.29       1118.52        36.34 o
  -3   3   1        825.99        771.46        30.98 o
  -2   3   1       2142.77       2135.66        59.44 o
  -1   3   1        991.55        959.16        17.61 o
   0   3   1        151.60        149.23        14.43 o
   1   3   1        926.51        923.54        28.30 o
   2   3   1       2455.30       2409.50        41.49 o
   3   3   1        606.44        522.41        19.36 o
   4   3   1       1098.27       1057.19        27.91 o
   5   3   1         11.58         25.39         6.30 o
   6   3   1       3200.79       3387.00        61.98 o
   7   3   1        773.12        838.38        31.60 o
   8   3   1        968.94        968.31        43.12 o
   9   3   1         21.59         52.10        13.91 o
  10   3   1        607.88        601.16        40.00 o
  11   3   1        887.94        948.54        40.42 o
  12   3   1        303.06        327.75        31.31 o
  13   3   1         42.63         45.94        16.08 o
  14   3   1        103.59         89.32        23.26 o
  15   3   1        757.51        776.99        44.15 o
  16   3   1         49.89         75.78        14.04 o
 -16   4   1         69.97         97.12        19.27 o
 -15   4   1         23.34         15.70        11.79 o
 -14   4   1         74.34         96.78        15.41 o
 -13   4   1        407.87        461.61        38.41 o
 -12   4   1        186.62        213.16        26.62 o
 -11   4   1        141.92        171.02        23.51 o
 -10   4   1        437.28        421.29        33.80 o
  -9   4   1        899.54       1007.37        67.81 o
  -8   4   1          7.62         18.23        11.27 o
  -7   4   1       2130.43       2139.56        48.91 o
  -6   4   1       2402.69       2259.71        47.35 o
  -5   4   1       1511.45       1422.74        34.78 o
  -4   4   1       3806.11       3451.98        91.87 o
  -3   4   1      11871.65      10979.46       195.74 o
  -2   4   1       8647.14       7753.12       119.63 o
  -1   4   1      14557.18      13838.49       321.28 o
   0   4   1      10797.82      10607.17       380.60 o
   1   4   1      14676.95      14868.29       767.53 o
   2   4   1       8294.61       7697.67       191.57 o
   3   4   1      12108.01      11269.22       278.08 o
   4   4   1       3464.09       3083.71        52.76 o
   5   4   1       1773.51       1693.28        53.13 o
   6   4   1       2208.66       2669.52        63.29 o
   7   4   1       2225.52       2328.39        60.76 o
   8   4   1         10.03         26.72        10.07 o
   9   4   1        918.16       1031.54        54.02 o
  10   4   1        425.24        445.67        34.37 o
  11   4   1        166.79        160.54        19.31 o
  12   4   1        180.50        223.95        23.38 o
  13   4   1        411.75        487.13        39.71 o
  14   4   1         75.18         80.87        13.33 o
  15   4   1         28.32         10.24        11.59 o
  16   4   1         64.64         73.72        17.90 o
 -16   5   1         11.65         -0.04        10.61 o
 -15   5   1         54.09         46.66        13.93 o
 -14   5   1         29.00         24.00        11.53 o
 -13   5   1         96.96        119.23        21.31 o
 -12   5   1         11.10         28.70        12.14 o
 -11   5   1        200.01        217.92        26.42 o
 -10   5   1        264.39        259.50        27.57 o
  -9   5   1       1341.29       1441.81        62.12 o
  -8   5   1        405.17        433.83        28.31 o
  -7   5   1        105.82         99.41        12.48 o
  -6   5   1        645.54        702.33        27.40 o
  -5   5   1       3657.28       3980.60        70.66 o
  -4   5   1        434.26        417.69        30.15 o
  -3   5   1        292.70        308.13        12.94 o
  -2   5   1        245.97        316.43        15.81 o
  -1   5   1       1745.38       2068.15        45.08 o
   0   5   1       2817.20       3157.74        53.61 o
   1   5   1       1775.62       2064.49        46.33 o
   2   5   1        262.17        334.58        18.94 o
   3   5   1        401.27        392.95        15.74 o
   4   5   1        356.30        397.58        20.65 o
   5   5   1       3714.52       4041.53        90.83 o
   6   5   1        700.02        797.54        28.68 o
   7   5   1         63.30         73.03        13.11 o
   8   5   1        426.53        462.58        28.82 o
   9   5   1       1350.01       1480.07        75.91 o
  10   5   1        293.49        274.89        24.53 o
  11   5   1        195.81        225.05        33.77 o
  12   5   1         13.73         26.69        15.73 o
  13   5   1         99.50         81.42        20.39 o
  14   5   1         26.70         16.74         9.73 o
  15   5   1         64.22         68.43        12.55 o
  16   5   1          9.85         11.16        10.46 o
 -15   6   1         21.84         28.12        14.19 o
 -14   6   1         19.05          1.47        12.80 o
 -13   6   1         13.44         13.31        11.25 o
 -12   6   1         83.72         87.49        23.02 o
 -11   6   1         32.96         24.18        26.89 o
 -10   6   1         74.11         60.35        16.70 o
  -9   6   1        148.81        173.89        27.84 o
  -8   6   1        128.54        200.31        23.14 o
  -7   6   1        211.42        196.56        22.19 o
  -6   6   1         67.08         88.08        16.98 o
  -5   6   1        339.29        339.57        18.85 o
  -4   6   1        110.15        114.92        10.81 o
  -3   6   1         56.14         89.54        11.70 o
  -2   6   1        272.97        301.76        17.79 o
  -1   6   1         73.46         76.60        11.19 o
   0   6   1        220.85        166.78        12.94 o
   1   6   1         69.26         56.30        12.84 o
   2   6   1        278.16        338.25        21.23 o
   3   6   1         47.46         73.68        10.32 o
   4   6   1        155.85        153.10        15.90 o
   5   6   1        354.13        337.59        25.34 o
   6   6   1         63.95         83.64        12.44 o
   7   6   1        280.45        304.22        29.71 o
   8   6   1        116.82        158.48        20.91 o
   9   6   1        150.32        211.24        49.49 o
  10   6   1         56.27         39.70        35.55 o
  11   6   1         51.49         61.04        18.46 o
  12   6   1         88.38         92.35        22.67 o
  13   6   1          8.27         11.86        13.62 o
  14   6   1         16.23         25.65        13.90 o
  15   6   1         21.93         31.02        11.63 o
 -15   7   1         18.73          6.31         9.63 o
 -14   7   1        182.91        175.00        22.41 o
 -13   7   1        109.10         87.80        17.89 o
 -12   7   1         10.91         30.39        15.91 o
 -11   7   1         59.20         49.78        16.64 o
 -10   7   1       1304.92       1351.60        75.25 o
  -9   7   1         87.26         94.13        31.09 o
  -8   7   1         62.01         75.30        14.28 o
  -7   7   1        327.42        309.05        20.87 o
  -6   7   1       4450.38       4647.76       112.93 o
  -5   7   1        944.93        922.41        38.55 o
  -4   7   1       1468.60       1641.51        82.26 o
  -3   7   1       1405.58       1325.09        43.44 o
  -2   7   1       1886.16       2168.60        64.39 o
  -1   7   1        780.18        814.49        34.33 o
   0   7   1       5535.92       6317.14       532.32 o
   1   7   1        800.21        832.46        39.42 o
   2   7   1       1845.19       2012.03        55.39 o
   3   7   1       1451.63       1618.42        64.37 o
   4   7   1       1412.65       1461.24        59.59 o
   5   7   1        976.66        989.00        39.75 o
   6   7   1       4294.59       4544.23       104.75 o
   7   7   1        344.66        306.60        27.45 o
   8   7   1         73.01         54.84        12.57 o
   9   7   1         93.33         97.46        18.59 o
  10   7   1       1254.23       1319.62        60.56 o
  11   7   1         60.87         51.72        14.19 o
  12   7   1         12.05         20.76        15.80 o
  13   7   1        103.24         98.35        24.47 o
  14   7   1        188.65        197.39        24.35 o
  15   7   1         16.52          3.35         8.37 o
 -15   8   1         14.38          3.53         9.14 o
 -14   8   1         12.32         10.95        10.62 o
 -13   8   1         16.69         -3.69        12.94 o
 -12   8   1         82.65         77.65        22.41 o
 -11   8   1        133.40        114.84        22.88 o
 -10   8   1        304.49        324.91        31.65 o
  -9   8   1        101.82         93.72        15.60 o
  -8   8   1        209.02        193.98        21.57 o
  -7   8   1        236.17        223.59        19.70 o
  -6   8   1       2564.50       2842.91        70.43 o
  -5   8   1        101.96        101.81        12.93 o
  -4   8   1       1284.15       1462.44        49.21 o
  -3   8   1         42.11         40.99        11.91 o
  -2   8   1       1731.71       1999.50       120.94 o
  -1   8   1        373.17        345.79        24.67 o
   0   8   1       2147.61       2427.16        88.03 o
   1   8   1        373.05        373.69        44.97 o
   2   8   1       1696.75       1867.24       193.49 o
   3   8   1         34.98         49.24        17.97 o
   4   8   1       1273.21       1334.47       118.98 o
   5   8   1         92.61         88.93        16.92 o
   6   8   1       2541.26       2609.14        86.15 o
   7   8   1        257.25        237.92        26.97 o
   8   8   1        223.69        224.47        27.16 o
   9   8   1         96.77         72.46        13.08 o
  10   8   1        302.57        339.68        31.25 o
  11   8   1        135.70        117.01        24.79 o
  12   8   1         82.87         75.20        20.91 o
  13   8   1         16.52         19.48        15.83 o
  14   8   1         12.72          4.75        20.78 o
  15   8   1         11.16          8.17         8.31 o
 -14   9   1         12.77         -1.78        10.90 o
 -13   9   1         82.67         52.57        17.64 o
 -12   9   1          7.12        -19.17        19.17 o
 -11   9   1        208.03        218.37        53.28 o
 -10   9   1         38.74         33.03        11.22 o
  -9   9   1        111.24         86.59        18.12 o
  -8   9   1        200.34        168.46        20.01 o
  -7   9   1        157.51        119.10        19.64 o
  -6   9   1        404.67        335.65        32.23 o
  -5   9   1        677.75        671.22        45.44 o
  -4   9   1         95.39        122.01        25.81 o
  -3   9   1        389.02        392.27        39.59 o
  -2   9   1        121.62        111.05        22.52 o
  -1   9   1         89.74         70.17        17.56 o
   0   9   1         21.94         53.25        48.01 o
   1   9   1         90.07         86.99        17.87 o
   2   9   1        115.75         75.36        30.39 o
   3   9   1        411.22        413.15        77.11 o
   4   9   1        123.60        151.10        34.00 o
   5   9   1        652.01        724.86        46.50 o
   6   9   1        400.28        378.83        35.23 o
   7   9   1        150.59        162.55        23.83 o
   8   9   1        190.90        204.29        19.32 o
   9   9   1         97.77         86.93        15.70 o
  10   9   1         36.66         33.33        13.16 o
  11   9   1        211.67        203.39        31.69 o
  12   9   1          6.40         -3.46        24.89 o
  13   9   1         86.26         70.69        21.04 o
  14   9   1          7.37         -9.22        12.57 o
 -14  10   1        103.25         95.71        13.63 o
 -13  10   1         26.99         13.49        14.81 o
 -12  10   1        145.19        150.96        27.51 o
 -11  10   1        238.47        279.02        36.56 o
 -10  10   1         65.98         45.44        15.78 o
  -9  10   1        231.68        227.62        28.87 o
  -8  10   1        153.20        173.57        31.79 o
  -7  10   1        654.36        600.34        43.14 o
  -6  10   1        314.57        284.33        30.38 o
  -5  10   1         57.91         34.43        15.01 o
  -4  10   1       1148.81       1100.65        77.46 o
  -3  10   1        898.50        787.84        58.24 o
  -2  10   1        392.25        374.62        39.68 o
  -1  10   1        986.45        863.99        56.33 o
   0  10   1       2043.81       1819.11        81.60 o
   1  10   1        960.73        782.79        54.97 o
   2  10   1        382.78        404.44        41.43 o
   3  10   1        933.21        900.82        65.33 o
   4  10   1       1119.38        981.45       101.28 o
   5  10   1         80.81         43.37        17.25 o
   6  10   1        298.30        273.79        29.79 o
   7  10   1        760.64        679.24        35.83 o
   8  10   1        141.92        111.17        20.02 o
   9  10   1        259.11        257.92        27.53 o
  10  10   1         73.13         78.83        14.68 o
  11  10   1        257.53        274.29        35.80 o
  12  10   1        135.98        101.69        22.63 o
  13  10   1         26.11         19.37        12.11 o
  14  10   1        105.35        128.61        15.38 o
 -13  11   1        671.03        675.55        35.33 o
 -12  11   1        356.13        404.98        91.61 o
 -11  11   1       1091.85       1174.80        86.96 o
 -10  11   1       1347.60       1162.08        62.67 o
  -9  11   1       2427.60       2277.76        89.99 o
  -8  11   1       1393.42       1358.39        57.41 o
  -7  11   1       3113.81       2662.66       113.00 o
  -6  11   1       2210.05       1962.20       135.52 o
  -5  11   1       3652.22       3653.42       156.28 o
  -4  11   1       1489.15       1223.35        78.29 o
  -3  11   1       2687.43       2769.36       111.94 o
  -2  11   1        721.63        739.17       110.91 o
  -1  11   1        326.47        279.48        32.49 o
   0  11   1        295.31        284.10        33.03 o
   1  11   1        211.44        212.87        31.12 o
   2  11   1        802.61        785.15        57.43 o
   3  11   1       2635.48       2761.46       112.63 o
   4  11   1       1606.66       1656.75        89.13 o
   5  11   1       3488.29       3564.47       114.38 o
   6  11   1       2244.39       2044.10        70.67 o
   7  11   1       3044.20       2853.85        86.24 o
   8  11   1       1344.03       1126.04        53.26 o
   9  11   1       2503.02       2346.25        80.58 o
  10  11   1       1345.24       1239.82        53.11 o
  11  11   1       1064.09       1056.86        68.47 o
  12  11   1        326.42        342.50        36.89 o
  13  11   1        720.69        769.67        38.12 o
 -13  12   1        250.28        291.34        25.16 o
 -12  12   1        144.39        140.47        24.20 o
 -11  12   1       1712.64       1953.48        69.89 o
 -10  12   1        352.18        342.26        32.13 o
  -9  12   1        690.72        669.96        46.90 o
  -8  12   1        805.49        738.95        49.22 o
  -7  12   1       4143.20       3780.18       156.65 o
  -6  12   1       1200.98       1132.27        61.38 o
  -5  12   1       2341.64       2207.74        85.04 o
  -4  12   1       1632.05       1488.61        70.19 o
  -3  12   1        870.57        789.41        49.56 o
  -2  12   1       2427.33       2365.10       102.76 o
  -1  12   1       2728.55       2634.32       105.30 o
   0  12   1       1152.45       1128.68        68.21 o
   1  12   1       2697.37       2656.69       280.44 o
   2  12   1       2453.18       2333.65       115.32 o
   3  12   1        790.03        834.45        52.31 o
   4  12   1       1680.57       1643.77        62.32 o
   5  12   1       2242.06       2380.91        99.78 o
   6  12   1       1231.87       1018.04        59.17 o
   7  12   1       4043.64       4125.26       107.32 o
   8  12   1        848.76        788.62        43.83 o
   9  12   1        645.79        619.81        33.70 o
  10  12   1        336.43        290.49        24.82 o
  11  12   1       1709.53       2085.37       222.80 o
  12  12   1        153.54        139.23        22.34 o
  13  12   1        245.04        230.99        26.48 o
 -12  13   1          3.04         29.68        11.25 o
 -11  13   1        289.66        267.69        30.44 o
 -10  13   1        324.05        380.03        31.74 o
  -9  13   1         97.10        153.70        21.52 o
  -8  13   1         53.89         60.36        14.18 o
  -7  13   1        424.92        430.25        32.65 o
  -6  13   1       2163.57       2243.79        74.49 o
  -5  13   1       1997.03       1734.90        65.35 o
  -4  13   1        158.24        145.51        21.43 o
  -3  13   1       3976.47       3789.15        96.36 o
  -2  13   1      15634.81      14971.95       272.62 o
  -1  13   1       6810.10       6221.60       127.79 o
   0  13   1        372.31        372.69        29.53 o
   1  13   1       6859.90       6770.46       118.00 o
   2  13   1      15581.56      15684.33       442.84 o
   3  13   1       3945.70       3914.21        98.38 o
   4  13   1        116.93        117.08        19.60 o
   5  13   1       2121.97       2085.06        71.34 o
   6  13   1       2138.43       2287.87        75.36 o
   7  13   1        437.84        424.60        32.77 o
   8  13   1         67.94         85.63        14.12 o
   9  13   1         72.07        113.70        14.81 o
  10  13   1        332.01        357.93        26.01 o
  11  13   1        260.30        239.46        27.52 o
  12  13   1          7.28         32.21        16.57 o
 -11  14   1        451.71        453.59        30.27 o
 -10  14   1        306.92        345.60        33.05 o
  -9  14   1         37.95         47.83        12.90 o
  -8  14   1       2770.06       2923.80        75.95 o
  -7  14   1        976.21        951.98        45.32 o
  -6  14   1        302.85        333.71        28.40 o
  -5  14   1        145.26        134.75        18.86 o
  -4  14   1       2774.00       2883.44        89.53 o
  -3  14   1         69.02         76.98        19.19 o
  -2  14   1        886.47        850.69        51.79 o
  -1  14   1        890.50        879.16        74.02 o
   0  14   1          6.08         18.96        11.63 o
   1  14   1        854.46        857.43        53.36 o
   2  14   1        891.45        926.26        54.29 o
   3  14   1         66.75         89.77        19.77 o
   4  14   1       2771.35       2761.29        81.45 o
   5  14   1        129.33        125.48        25.01 o
   6  14   1        300.98        328.05        27.50 o
   7  14   1        965.97        928.22        44.77 o
   8  14   1       2777.40       2832.02        74.93 o
   9  14   1         49.09         46.78        12.02 o
  10  14   1        333.09        349.78        41.13 o
  11  14   1        468.85        475.59        49.83 o
 -10  15   1         79.87         90.02        22.39 o
  -9  15   1        479.45        478.46        29.12 o
  -8  15   1         82.96         64.41        11.68 o
  -7  15   1         63.26         69.17        12.17 o
  -6  15   1        553.93        566.62        33.61 o
  -5  15   1        155.19        138.01        20.31 o
  -4  15   1         66.08         45.69        11.85 o
  -3  15   1         42.88         44.86        12.38 o
  -2  15   1        620.24        581.39        41.99 o
  -1  15   1         59.93         45.18        17.70 o
   0  15   1         42.92         63.05        19.81 o
   1  15   1         80.56         71.83        15.23 o
   2  15   1        629.70        598.15        42.74 o
   3  15   1         46.51          8.81        15.82 o
   4  15   1         68.95         49.42        14.56 o
   5  15   1        171.61        146.91        20.86 o
   6  15   1        542.16        534.05        32.17 o
   7  15   1         48.58         51.84        11.72 o
   8  15   1        144.96        144.73        15.23 o
   9  15   1        452.71        470.78        27.93 o
  -9  16   1         21.74        -10.53        12.89 o
  -8  16   1         90.47         93.68        17.10 o
  -7  16   1         27.85         29.74         9.43 o
  -6  16   1       1382.58       1504.58        57.83 o
  -5  16   1        178.31        163.81        21.21 o
  -4  16   1         25.77         22.05        10.72 o
  -3  16   1        168.85        158.05        19.66 o
  -2  16   1       6988.06       6816.02       183.46 o
  -1  16   1        704.90        692.11        55.66 o
   0  16   1         53.74         62.57        21.43 o
   1  16   1        700.97        670.52        56.15 o
   2  16   1       6974.85       7257.37       188.25 o
   3  16   1        157.32        158.63        23.52 o
   4  16   1         42.02         32.22        13.54 o
   5  16   1        175.71        133.92        19.84 o
   6  16   1       1393.40       1429.48        56.46 o
   7  16   1         24.51         21.27         9.02 o
   8  16   1         85.36         83.25        12.34 o
  -7  17   1        109.56         89.32        12.72 o
  -6  17   1         54.96         54.07        20.39 o
  -5  17   1         28.74         30.38        12.33 o
  -4  17   1         72.98         69.71        18.16 o
  -3  17   1        260.47        253.67        25.00 o
  -2  17   1        143.96        164.03        21.95 o
  -1  17   1         24.16         33.80        14.31 o
   0  17   1          6.01          2.36        12.93 o
   1  17   1         26.18         12.43        13.27 o
   2  17   1        155.33        181.74        34.40 o
   3  17   1        249.81        254.00        25.16 o
   4  17   1         81.95         76.92        18.52 o
   5  17   1         22.59         17.35        10.50 o
   6  17   1         56.36         72.30        15.06 o
   7  17   1        104.65         95.96        18.04 o
  -6  18   1        514.43        591.46        47.44 o
  -5  18   1        345.22        362.38        41.92 o
  -4  18   1        134.87        124.34        18.92 o
  -3  18   1        615.14        653.79        33.98 o
  -2  18   1       2252.97       2377.25       115.95 o
  -1  18   1       1009.81       1088.76        46.93 o
   0  18   1         86.99         83.04        17.83 o
   1  18   1       1000.24       1054.70        48.40 o
   2  18   1       2240.09       2315.04        84.48 o
   3  18   1        656.03        661.72        47.05 o
   4  18   1        116.53        125.92        18.96 o
   5  18   1        383.83        351.00        26.69 o
  -2  19   1        129.80        138.47        13.66 o
  -1  19   1         90.92         86.63        11.29 o
   0  19   1         36.59         29.61         8.86 o
   1  19   1         90.86         55.72        11.16 o
   2  19   1        142.28        131.20        17.21 o
   1   0   2       3444.19       3159.51        61.74 o
   2   0   2        488.83        408.77        12.28 o
   3   0   2       2834.32       2837.24        77.18 o
   4   0   2      19795.71      20792.20       155.27 o
   5   0   2        222.95        203.70        11.29 o
   6   0   2        950.01        966.48        28.66 o
   7   0   2        298.74        289.65        16.84 o
   8   0   2      12364.38      15123.11       317.81 o
   9   0   2        422.36        465.04        33.38 o
  10   0   2         86.45        128.73        26.82 o
  11   0   2         93.52         91.80        12.21 o
  12   0   2       2487.62       3065.44        85.77 o
  13   0   2        940.84       1097.52        51.30 o
  14   0   2        174.51        168.31        20.01 o
  15   0   2         85.16         81.28        14.82 o
  16   0   2        274.46        381.57        36.78 o
 -16   1   2       3068.29       3171.83        97.61 o
 -15   1   2         89.60        147.23        23.30 o
 -14   1   2        340.50        349.75        29.26 o
 -13   1   2        191.19        147.25        20.77 o
 -12   1   2       7124.43       8454.19       230.00 o
 -11   1   2       2168.10       2264.78        71.37 o
 -10   1   2       1729.71       1791.90       111.63 o
  -9   1   2        651.10        590.81        39.16 o
  -8   1   2       7163.47       8252.34       459.82 o
  -7   1   2      11679.92      12716.31       266.58 o
  -6   1   2      10332.51      11613.46       375.51 o
  -5   1   2       2719.21       2579.96        77.72 o
  -4   1   2      12227.25      13077.55       177.21 o
  -3   1   2      30304.48      31161.71       690.96 o
  -2   1   2      10454.08      10901.53       490.66 o
  -1   1   2      19628.89      17176.57       446.79 o
   0   1   2      49376.53      49452.72       569.10 o
   1   1   2      19547.05      21335.11      1429.22 o
   2   1   2      10242.23       9558.61       255.71 o
   3   1   2      30240.21      31422.40       261.09 o
   4   1   2      12350.96      12337.70       315.85 o
   5   1   2       2616.53       2362.16        74.31 o
   6   1   2      10208.83      11666.41       139.41 o
   7   1   2      11873.77      13369.30       175.08 o
   8   1   2       7222.98       8518.27       168.00 o
   9   1   2        645.34        644.32        68.67 o
  10   1   2       1832.42       1851.74        98.45 o
  11   1   2       2253.83       2339.68        58.21 o
  12   1   2       7395.20       7431.61       158.74 o
  13   1   2        191.28        156.11        24.44 o
  14   1   2        387.48        376.84        29.55 o
  15   1   2         92.41        138.13        27.96 o
  16   1   2       3129.17       3191.02       117.83 o
 -16   2   2         41.88         80.74        17.07 o
 -15   2   2        573.98        527.71        36.99 o
 -14   2   2         18.70         20.76        11.42 o
 -13   2   2        140.55        154.55        18.23 o
 -12   2   2        801.63        872.42        40.54 o
 -11   2   2       3645.42       4340.73       117.77 o
 -10   2   2        788.30        870.97        59.83 o
  -9   2   2        369.47        373.81        37.55 o
  -8   2   2       5742.38       6495.46       430.46 o
  -7   2   2       6907.46       8325.16       154.30 o
  -6   2   2       2807.44       2819.30        64.01 o
  -5   2   2       2844.29       3077.19        58.12 o
  -4   2   2       8776.67       9049.33       192.77 o
  -3   2   2       2112.70       2200.18        38.80 o
  -2   2   2         30.64         38.19         5.09 o
  -1   2   2       5073.09       5403.27       120.89 o
   0   2   2       1469.06       1479.48        74.36 o
   1   2   2       5052.25       5380.86       179.70 o
   2   2   2         31.93         39.79         3.91 o
   3   2   2       2117.43       2291.14        46.42 o
   4   2   2       8660.09       9186.34       118.45 o
   5   2   2       2648.81       2985.08        46.53 o
   6   2   2       2808.89       2772.51        99.65 o
   7   2   2       6795.27       8401.90       138.12 o
   8   2   2       5585.68       6319.67       118.42 o
   9   2   2        328.16        380.67        30.04 o
  10   2   2        828.84        817.71        58.43 o
  11   2   2       3608.51       3943.90        98.17 o
  12   2   2        766.08        787.13        61.27 o
  13   2   2        138.58        164.55        23.82 o
  14   2   2         16.38         10.84        11.43 o
  15   2   2        573.98        508.64        50.51 o
  16   2   2         48.44         41.27        12.88 o
 -16   3   2         13.93         32.03        14.06 o
 -15   3   2         43.85         43.61        14.20 o
 -14   3   2        273.42        277.55        24.68 o
 -13   3   2         14.42         29.94        11.44 o
 -12   3   2        173.32        211.43        22.76 o
 -11   3   2        272.47        299.52        29.16 o
 -10   3   2       1592.79       1767.17        74.59 o
  -9   3   2         33.01         33.72        39.15 o
  -8   3   2        161.03        183.32        19.72 o
  -7   3   2        108.05        120.04        16.60 o
  -6   3   2       1377.45       1345.75        38.84 o
  -5   3   2       1046.30       1095.85        31.96 o
  -4   3   2        224.37        229.00        13.16 o
  -3   3   2        773.18        882.56        20.22 o
  -2   3   2        152.33        158.22         9.64 o
  -1   3   2       2467.51       2922.32        42.33 o
   0   3   2       1237.52       1338.56        59.27 o
   1   3   2       2440.58       2944.33       124.59 o
   2   3   2        169.67        185.92         8.83 o
   3   3   2        722.33        813.53        23.85 o
   4   3   2        274.37        309.21        10.60 o
   5   3   2       1030.40       1132.12        23.59 o
   6   3   2       1464.07       1566.15        54.16 o
   7   3   2         98.82        108.02        12.67 o
   8   3   2        144.10        110.99        14.95 o
   9   3   2         38.84         23.97        10.09 o
  10   3   2       1626.30       1727.68        85.18 o
  11   3   2        223.00        208.67        19.41 o
  12   3   2        160.73        156.90        29.96 o
  13   3   2         14.98         10.51        16.54 o
  14   3   2        268.06        279.22        29.07 o
  15   3   2         34.75         33.33        12.98 o
  16   3   2         11.27         10.10        13.29 o
 -16   4   2        221.51        286.20        30.04 o
 -15   4   2         53.83         61.65        14.57 o
 -14   4   2         59.24         84.16        14.90 o
 -13   4   2        232.39        270.18        22.95 o
 -12   4   2        312.74        347.94        34.07 o
 -11   4   2        480.06        570.05        52.79 o
 -10   4   2        180.32        203.77        24.11 o
  -9   4   2       1157.96       1254.83        59.92 o
  -8   4   2        188.49        156.19        16.09 o
  -7   4   2       4015.10       4714.87        75.80 o
  -6   4   2       2214.89       2314.51        47.83 o
  -5   4   2        769.00        753.04        24.31 o
  -4   4   2       2209.21       1956.21        39.79 o
  -3   4   2      17433.58      19880.29       392.77 o
  -2   4   2       2399.72       2318.77        54.17 o
  -1   4   2       8892.14       9982.91       207.62 o
   0   4   2       1027.33        993.80        34.41 o
   1   4   2       8884.00       9886.32       188.43 o
   2   4   2       2371.08       2122.29        89.01 o
   3   4   2      17583.36      18476.81       304.56 o
   4   4   2       2193.31       2054.05        29.38 o
   5   4   2        661.70        596.40        21.87 o
   6   4   2       2129.66       2018.71        61.01 o
   7   4   2       4104.06       4462.79       161.26 o
   8   4   2        155.67        135.49        23.62 o
   9   4   2       1158.94       1287.21        47.94 o
  10   4   2        171.28        141.62        26.04 o
  11   4   2        475.88        517.33        33.81 o
  12   4   2        329.14        316.30        40.07 o
  13   4   2        235.43        289.81        44.42 o
  14   4   2         55.55         78.81        23.94 o
  15   4   2         49.60         41.76        13.67 o
  16   4   2        226.25        308.79        26.56 o
 -16   5   2         45.50         62.80        15.35 o
 -15   5   2        199.74        197.06        22.72 o
 -14   5   2         33.08         36.21        13.74 o
 -13   5   2        177.26        154.73        19.22 o
 -12   5   2        824.64        844.97        62.70 o
 -11   5   2       1031.33       1065.87        55.49 o
 -10   5   2        445.09        472.08        36.50 o
  -9   5   2       2171.27       2220.27        93.71 o
  -8   5   2       1951.26       2170.22        80.39 o
  -7   5   2       2016.89       2094.70        50.38 o
  -6   5   2       1547.39       1689.53        47.09 o
  -5   5   2      11386.72      11901.88       166.10 o
  -4   5   2        659.77        596.84        23.41 o
  -3   5   2        435.81        441.91        15.03 o
  -2   5   2       2649.18       2867.45        43.77 o
  -1   5   2       9242.02       9709.66       196.66 o
   0   5   2          7.61         14.32         6.04 o
   1   5   2       9182.19      10017.71       103.79 o
   2   5   2       2791.00       2914.06        47.67 o
   3   5   2        329.43        302.56        14.21 o
   4   5   2        636.57        650.65        37.54 o
   5   5   2      11500.81      11874.62       162.30 o
   6   5   2       1544.64       1581.88        45.79 o
   7   5   2       2067.88       2086.32        57.21 o
   8   5   2       1887.47       1815.40        56.73 o
   9   5   2       2306.46       2343.85        77.26 o
  10   5   2        402.51        428.28        27.03 o
  11   5   2       1015.49        891.98        62.80 o
  12   5   2        775.79        734.52        64.33 o
  13   5   2        198.84        176.07        29.76 o
  14   5   2         25.60         19.70        13.06 o
  15   5   2        189.74        165.77        21.51 o
  16   5   2         38.45         39.75        13.60 o
 -15   6   2         68.84        104.57        16.84 o
 -14   6   2         69.46         64.87        18.26 o
 -13   6   2         62.52         37.02        12.51 o
 -12   6   2         29.85         42.98        14.16 o
 -11   6   2        161.00        195.13        26.26 o
 -10   6   2        227.41        218.35        24.49 o
  -9   6   2        413.81        384.76        31.93 o
  -8   6   2        554.99        509.53        26.62 o
  -7   6   2        738.12        706.16        29.98 o
  -6   6   2       1044.27       1070.08        35.21 o
  -5   6   2        998.23       1057.85        33.35 o
  -4   6   2       1445.86       1180.38        33.99 o
  -3   6   2       2353.23       2358.15        59.94 o
  -2   6   2       1206.62       1361.79        39.91 o
  -1   6   2         99.72        176.58        15.41 o
   0   6   2          0.62          3.38         6.55 o
   1   6   2        113.67        155.81        14.39 o
   2   6   2       1191.87       1543.58        43.58 o
   3   6   2       2450.85       2524.14        50.61 o
   4   6   2       1401.32       1254.29        42.51 o
   5   6   2        996.26       1034.30        42.66 o
   6   6   2       1104.64       1153.38        40.35 o
   7   6   2        784.74        705.85        39.79 o
   8   6   2        517.34        505.52        35.39 o
   9   6   2        413.55        418.92        43.56 o
  10   6   2        258.53        258.32        27.69 o
  11   6   2        155.14        130.83        32.54 o
  12   6   2         26.96         17.48        15.71 o
  13   6   2         64.03         72.19        24.59 o
  14   6   2         64.31         64.57        12.51 o
  15   6   2         65.50         78.28        14.44 o
 -15   7   2         31.38         16.30         9.11 o
 -14   7   2        197.46        185.46        23.05 o
 -13   7   2        262.41        249.17        28.09 o
 -12   7   2         95.44         98.44        23.05 o
 -11   7   2         35.70         35.47        14.30 o
 -10   7   2        394.29        398.46        29.92 o
  -9   7   2        743.77        737.80        43.46 o
  -8   7   2         15.46         12.77         8.53 o
  -7   7   2        243.78        241.22        17.16 o
  -6   7   2       1041.65       1121.11        35.45 o
  -5   7   2       1399.11       1332.80        60.46 o
  -4   7   2        962.60       1028.80        51.18 o
  -3   7   2       4260.70       4557.31        92.82 o
  -2   7   2      12401.80      12547.71       218.87 o
  -1   7   2       6578.37       6372.21       114.97 o
   0   7   2       1920.64       1722.92       124.39 o
   1   7   2       6603.23       6763.71       165.75 o
   2   7   2      12245.00      14641.93       753.04 o
   3   7   2       4301.79       3977.89       117.48 o
   4   7   2        974.97        920.27        41.48 o
   5   7   2       1371.92       1483.81        48.72 o
   6   7   2       1023.89       1069.01        40.58 o
   7   7   2        263.91        250.45        23.73 o
   8   7   2          7.93         22.85        13.94 o
   9   7   2        711.48        737.57        47.51 o
  10   7   2        395.46        348.20        33.81 o
  11   7   2         34.03         38.05        15.44 o
  12   7   2        121.18        129.77        25.78 o
  13   7   2        262.62        293.16        39.21 o
  14   7   2        186.73        160.52        21.80 o
  15   7   2         32.70         13.59         9.38 o
 -15   8   2         59.55         58.30        10.24 o
 -14   8   2         54.48         36.59        11.23 o
 -13   8   2         31.54         11.32        13.16 o
 -12   8   2         13.24          4.81        13.10 o
 -11   8   2         53.67         51.82        14.31 o
 -10   8   2        149.69        169.22        19.29 o
  -9   8   2          5.66         14.25        10.05 o
  -8   8   2        299.83        241.85        23.94 o
  -7   8   2         17.46         18.41         8.03 o
  -6   8   2       2281.65       2401.40        62.91 o
  -5   8   2        686.84        717.24        33.20 o
  -4   8   2        236.90        198.01        18.71 o
  -3   8   2        683.76        740.78        40.54 o
  -2   8   2       5244.29       6166.03       212.68 o
  -1   8   2       2084.33       2314.72        81.66 o
   0   8   2        669.64        752.41        48.26 o
   1   8   2       2151.12       2525.56        91.75 o
   2   8   2       5189.02       6107.39       154.33 o
   3   8   2        807.76        943.42        59.88 o
   4   8   2        188.26        150.02        26.07 o
   5   8   2        779.90        785.67        56.51 o
   6   8   2       2190.67       2276.34        79.70 o
   7   8   2         33.93         17.33        12.32 o
   8   8   2        329.30        276.41        30.45 o
   9   8   2          8.05          4.24        10.17 o
  10   8   2        128.92        104.21        22.00 o
  11   8   2         54.34        108.35        22.98 o
  12   8   2         20.65         29.12        16.55 o
  13   8   2         28.77         21.46        16.09 o
  14   8   2         62.76         44.35        12.36 o
  15   8   2         64.40         79.53        24.65 o
 -14   9   2         18.33          7.74         9.87 o
 -13   9   2         54.90         38.42        23.60 o
 -12   9   2        137.22        114.24        16.88 o
 -11   9   2          5.43          1.37        11.64 o
 -10   9   2        222.93        233.64        27.39 o
  -9   9   2        243.01        222.17        27.02 o
  -8   9   2        340.66        356.75        32.77 o
  -7   9   2         66.22         58.17        24.88 o
  -6   9   2        217.51        243.22        28.26 o
  -5   9   2         17.21         28.00        12.74 o
  -4   9   2        252.21        247.63        32.28 o
  -3   9   2        127.97         73.77        24.65 o
  -2   9   2        770.62        708.53        50.79 o
  -1   9   2        536.00        500.22        41.19 o
   0   9   2        149.05        115.67        22.16 o
   1   9   2        516.91        494.78        57.87 o
   2   9   2        704.80        718.60        78.50 o
   3   9   2        139.72         90.23        22.20 o
   4   9   2        274.78        264.15        34.64 o
   5   9   2         15.73         -1.57        13.51 o
   6   9   2        169.77        144.97        21.76 o
   7   9   2         64.88         65.68        17.71 o
   8   9   2        345.84        341.39        24.86 o
   9   9   2        248.91        218.90        23.12 o
  10   9   2        202.14        172.15        23.71 o
  11   9   2          5.51          8.91        10.71 o
  12   9   2        129.15         73.53        21.47 o
  13   9   2         48.60         53.57        19.39 o
  14   9   2         11.22         -2.58        10.96 o
 -14  10   2         20.75         14.88        10.74 o
 -13  10   2         17.68          4.05        10.12 o
 -12  10   2        251.21        258.53        34.42 o
 -11  10   2        615.31        628.25        45.17 o
 -10  10   2        196.89        173.91        24.81 o
  -9  10   2        394.68        368.10        45.98 o
  -8  10   2       1511.48       1368.32        68.28 o
  -7  10   2       3207.58       3111.79       131.20 o
  -6  10   2        452.38        496.12        40.33 o
  -5  10   2       2069.23       1906.39        84.77 o
  -4  10   2       1583.11       1546.54        81.66 o
  -3  10   2       2068.86       2212.63        95.89 o
  -2  10   2        151.85        123.95        23.58 o
  -1  10   2        357.00        285.95        33.00 o
   0  10   2          0.38          5.42        12.79 o
   1  10   2        357.65        301.88        34.40 o
   2  10   2        163.34        159.18        24.99 o
   3  10   2       2116.45       2209.31        98.50 o
   4  10   2       1541.59       1457.93        83.45 o
   5  10   2       2032.23       2079.67       100.22 o
   6  10   2        489.17        499.30        67.03 o
   7  10   2       3260.43       3218.86        78.95 o
   8  10   2       1463.36       1352.77        51.95 o
   9  10   2        374.39        336.30        28.74 o
  10  10   2        207.64        169.80        17.94 o
  11  10   2        620.35        608.11        42.13 o
  12  10   2        248.22        303.16        49.91 o
  13  10   2         16.40         25.66        15.84 o
  14  10   2         21.84         35.55        12.83 o
 -13  11   2        110.60        120.41        16.86 o
 -12  11   2        508.39        562.42        36.88 o
 -11  11   2       1756.63       1887.50       107.54 o
 -10  11   2        698.25        700.00        68.09 o
  -9  11   2        886.96        880.76        58.16 o
  -8  11   2        804.11        703.87        48.69 o
  -7  11   2        325.19        310.37        33.04 o
  -6  11   2       2110.09       2251.52       100.54 o
  -5  11   2      11795.84      12388.61       268.34 o
  -4  11   2        462.63        468.62        46.46 o
  -3  11   2      13833.91      14294.00       822.45 o
  -2  11   2       6811.55       6906.72       210.69 o
  -1  11   2      29988.13      32009.15       460.82 o
   0  11   2        885.48        754.55        55.78 o
   1  11   2      29945.88      31355.90      1880.00 o
   2  11   2       6735.34       6616.17       417.02 o
   3  11   2      13870.62      14528.27       285.72 o
   4  11   2        457.39        396.69        56.25 o
   5  11   2      11941.27      12177.99       351.84 o
   6  11   2       2092.03       2013.24       156.74 o
   7  11   2        335.95        281.51        27.74 o
   8  11   2        872.82        761.07        43.34 o
   9  11   2        890.67        935.62        48.52 o
  10  11   2        705.60        711.49        54.70 o
  11  11   2       1774.21       1920.20        71.50 o
  12  11   2        527.38        541.93        79.83 o
  13  11   2        107.98        107.58        16.82 o
 -13  12   2        366.34        432.73        45.62 o
 -12  12   2        126.85        152.60        18.33 o
 -11  12   2        344.70        455.11        34.73 o
 -10  12   2        373.06        332.55        31.32 o
  -9  12   2       2259.86       2409.04       154.51 o
  -8  12   2        959.51        914.53        72.32 o
  -7  12   2       1510.65       1569.14        92.84 o
  -6  12   2       2105.12       2165.74        99.39 o
  -5  12   2       7356.86       7305.39       257.17 o
  -4  12   2       1547.61       1453.19        51.48 o
  -3  12   2        113.60        161.71        19.50 o
  -2  12   2       1213.85       1099.50       169.84 o
  -1  12   2       4506.52       4665.46       185.30 o
   0  12   2       1152.17       1125.96        88.64 o
   1  12   2       4533.30       4595.19       279.48 o
   2  12   2       1255.01       1258.18        87.12 o
   3  12   2         97.67        129.45        20.56 o
   4  12   2       1558.27       1630.66        61.52 o
   5  12   2       7423.20       7532.89       177.53 o
   6  12   2       2129.68       1936.67        61.45 o
   7  12   2       1528.31       1552.12        65.76 o
   8  12   2        951.04       1013.83        44.09 o
   9  12   2       2253.41       2295.35        73.66 o
  10  12   2        378.70        324.77        26.77 o
  11  12   2        367.57        412.90        31.70 o
  12  12   2        129.53        180.07        25.20 o
  13  12   2        360.38        433.42        30.65 o
 -12  13   2        452.45        470.16        31.67 o
 -11  13   2       3101.04       3185.45        80.72 o
 -10  13   2       1245.82       1278.06        56.43 o
  -9  13   2       4212.62       4249.29       111.97 o
  -8  13   2       1509.11       1630.86        73.13 o
  -7  13   2       2633.01       2586.57        78.70 o
  -6  13   2       2566.73       2580.48       124.84 o
  -5  13   2       7519.83       7547.32       141.31 o
  -4  13   2       1926.96       1913.87        72.97 o
  -3  13   2        236.36        257.15        33.83 o
  -2  13   2        901.78        957.47        54.43 o
  -1  13   2       2191.19       2271.87        74.05 o
   0  13   2       1698.10       1630.19        61.54 o
   1  13   2       2224.22       2344.50        75.51 o
   2  13   2        879.55        925.99        46.31 o
   3  13   2        183.15        166.90        21.56 o
   4  13   2       1877.60       2021.93        77.27 o
   5  13   2       7307.27       7583.43       142.58 o
   6  13   2       2531.43       2627.15        89.09 o
   7  13   2       2514.73       2498.73        88.14 o
   8  13   2       1496.49       1509.59        58.42 o
   9  13   2       4152.70       4309.06       140.35 o
  10  13   2       1271.36       1225.39        45.55 o
  11  13   2       3033.14       3212.46        98.37 o
  12  13   2        463.84        463.82        31.88 o
 -11  14   2        147.39        114.15        16.53 o
 -10  14   2        219.31        182.93        16.91 o
  -9  14   2        161.02        145.00        23.60 o
  -8  14   2        719.40        766.28        69.17 o
  -7  14   2         46.71         76.00        15.84 o
  -6  14   2         11.52         19.38        10.99 o
  -5  14   2        281.76        271.59        27.91 o
  -4  14   2        183.00        189.85        20.81 o
  -3  14   2        199.78        187.42        24.88 o
  -2  14   2         50.56         32.03        13.46 o
  -1  14   2        155.31        181.86        21.28 o
   0  14   2         42.61         39.54        11.55 o
   1  14   2        153.87        137.54        18.50 o
   2  14   2         50.85         36.84        13.51 o
   3  14   2        174.69        130.56        21.79 o
   4  14   2        191.63        192.17        23.41 o
   5  14   2        315.37        330.01        28.63 o
   6  14   2         47.36         46.56        12.07 o
   7  14   2         26.89         40.21        12.83 o
   8  14   2        684.54        765.86        49.00 o
   9  14   2        198.69        207.62        18.58 o
  10  14   2        232.30        202.81        16.78 o
  11  14   2        128.47        116.22        17.08 o
 -10  15   2        174.10        157.89        29.14 o
  -9  15   2        122.54        129.20        16.49 o
  -8  15   2         42.61         34.35        10.68 o
  -7  15   2        117.25        109.28        14.54 o
  -6  15   2         12.83          4.13        11.71 o
  -5  15   2        268.08        301.66        29.39 o
  -4  15   2        180.99        149.06        19.96 o
  -3  15   2         55.41         37.30        11.91 o
  -2  15   2          7.32         -6.41        13.87 o
  -1  15   2         59.91         64.72        23.29 o
   0  15   2        398.61        420.67        31.53 o
   1  15   2         29.94         23.18        13.26 o
   2  15   2          1.62          0.20        12.66 o
   3  15   2         24.89         12.93        12.48 o
   4  15   2        240.82        281.67        29.39 o
   5  15   2        231.57        229.06        26.36 o
   6  15   2         25.22         16.38        11.67 o
   7  15   2        137.65        123.30        15.72 o
   8  15   2         50.23         57.51         9.33 o
   9  15   2        133.91        122.31        19.04 o
  -9  16   2        317.91        372.59        38.94 o
  -8  16   2        297.58        311.94        36.81 o
  -7  16   2        308.07        298.00        23.41 o
  -6  16   2       3048.06       3219.61        85.36 o
  -5  16   2        636.40        638.90        39.44 o
  -4  16   2        673.06        663.86        45.24 o
  -3  16   2        585.97        539.99        40.51 o
  -2  16   2        961.96        973.65        53.84 o
  -1  16   2        107.01         76.62        20.37 o
   0  16   2        978.65       1012.52        67.02 o
   1  16   2        127.60         90.25        20.27 o
   2  16   2        922.99        925.72        51.19 o
   3  16   2        631.49        616.30        40.92 o
   4  16   2        638.40        679.36        42.46 o
   5  16   2        700.75        657.73        41.02 o
   6  16   2       2963.44       2866.18        97.19 o
   7  16   2        341.65        357.10        26.15 o
   8  16   2        288.15        303.54        26.99 o
  -7  17   2         13.71          3.61         8.67 o
  -6  17   2         84.82        105.56        14.75 o
  -5  17   2         45.37         44.16        11.50 o
  -4  17   2        493.59        505.87        28.95 o
  -3  17   2        440.02        454.77        33.07 o
  -2  17   2         46.46         39.87        13.36 o
  -1  17   2        798.03        859.75        57.09 o
   0  17   2       1257.83       1299.15       153.13 o
   1  17   2        793.54        874.21        57.90 o
   2  17   2         48.04         64.22        19.09 o
   3  17   2        432.13        469.42        51.04 o
   4  17   2        499.61        476.48        31.37 o
   5  17   2         43.98         35.95        10.23 o
   6  17   2         87.56         73.15        12.07 o
   7  17   2         12.41         10.35        10.64 o
  -5  18   2        200.57        195.07        20.86 o
  -4  18   2          7.58         16.62        11.21 o
  -3  18   2        391.78        424.99        27.72 o
  -2  18   2        151.80        146.22        17.70 o
  -1  18   2          3.01         -0.50        10.53 o
   0  18   2          7.40         -5.23         8.22 o
   1  18   2          0.58          3.06         8.49 o
   2  18   2        143.34        181.56        19.39 o
   3  18   2        393.45        409.21        32.34 o
   4  18   2          5.79         17.38        14.84 o
   5  18   2        195.22        202.33        19.98 o
  -2  19   2        116.55         93.47        11.90 o
  -1  19   2       1401.27       1568.11        54.97 o
   0  19   2        355.94        353.47        21.86 o
   1  19   2       1412.36       1496.15        44.88 o
   2  19   2        108.15        113.35        34.15 o
   1   0   3        252.48        211.39        19.33 o
   2   0   3        196.23        144.61         6.40 o
   3   0   3        813.70        736.26        32.13 o
   4   0   3        167.90        192.97         9.01 o
   5   0   3          4.53         25.13         4.78 o
   6   0   3        673.22        897.50        26.43 o
   7   0   3         99.81         82.52        12.35 o
   8   0   3       1485.93       1737.19        57.78 o
   9   0   3        883.25        948.50        46.29 o
  10   0   3       1910.23       2002.23        90.68 o
  11   0   3         41.81         34.14        11.58 o
  12   0   3        762.33        891.96        46.06 o
  13   0   3        321.84        359.54        34.78 o
  14   0   3        419.19        389.93        29.74 o
  15   0   3         11.02         -0.46        10.50 o
  16   0   3         48.31         72.91        20.64 o
 -16   1   3        301.33        350.94        33.43 o
 -15   1   3         82.37         85.21        15.68 o
 -14   1   3        211.33        230.85        24.44 o
 -13   1   3         64.62         84.03        16.93 o
 -12   1   3        376.77        466.94        30.72 o
 -11   1   3        120.26        128.15        14.14 o
 -10   1   3       1228.15       1345.15       108.56 o
  -9   1   3        165.33        172.68        21.30 o
  -8   1   3       1096.75       1283.89        49.01 o
  -7   1   3        603.13        688.33        33.53 o
  -6   1   3       3047.30       3285.97        70.05 o
  -5   1   3        615.78        627.29        25.31 o
  -4   1   3       1892.94       1994.44        59.89 o
  -3   1   3       1809.97       1845.46        39.48 o
  -2   1   3       1366.34       1392.22        36.11 o
  -1   1   3        944.47        999.72        21.96 o
   0   1   3       1322.32       1374.69        29.51 o
   1   1   3        931.80       1042.19        24.78 o
   2   1   3       1676.47       1592.81        27.19 o
   3   1   3       1798.31       1753.52        40.19 o
   4   1   3       1933.53       1938.45        32.78 o
   5   1   3        538.65        577.14        24.06 o
   6   1   3       3411.02       3864.53        97.42 o
   7   1   3        631.61        641.91        32.79 o
   8   1   3       1049.87       1387.17        62.24 o
   9   1   3        174.98        177.79        21.74 o
  10   1   3       1265.45       1432.15       172.43 o
  11   1   3        125.55        113.93        13.71 o
  12   1   3        348.39        456.35        84.93 o
  13   1   3         77.26         64.09        16.37 o
  14   1   3        183.02        175.93        20.15 o
  15   1   3         76.94         51.11        15.37 o
  16   1   3        304.43        334.40        34.47 o
 -16   2   3       1033.36       1018.47        51.41 o
 -15   2   3        112.19        148.37        21.71 o
 -14   2   3        137.00        129.03        21.46 o
 -13   2   3        597.12        595.85        33.10 o
 -12   2   3       2920.37       3238.68        82.44 o
 -11   2   3       1199.99       1334.52        68.24 o
 -10   2   3        249.33        249.68        32.84 o
  -9   2   3       1268.51       1324.00        54.47 o
  -8   2   3       3452.97       3762.38       105.18 o
  -7   2   3      22281.70      26106.35       445.89 o
  -6   2   3       6881.52       7969.20       253.32 o
  -5   2   3         49.19         33.57         7.41 o
  -4   2   3       4606.75       4960.47       134.39 o
  -3   2   3      91625.01      97504.53      1068.04 o
  -2   2   3      14687.75      14252.67       412.87 o
  -1   2   3      36193.21      36537.05       235.25 o
   0   2   3      27008.52      26977.49       784.50 o
   1   2   3      35971.62      35331.55      1316.13 o
   2   2   3      15174.62      14432.88       304.98 o
   3   2   3      90811.42      93505.41      1129.80 o
   4   2   3       4753.22       5008.20       102.45 o
   5   2   3         47.98         45.13         5.91 o
   6   2   3       7122.24       6903.98       293.41 o
   7   2   3      22014.70      26680.62      1419.59 o
   8   2   3       3453.99       3722.99       106.88 o
   9   2   3       1277.59       1398.23        82.83 o
  10   2   3        263.23        218.96        31.91 o
  11   2   3       1188.58       1272.13        52.63 o
  12   2   3       2823.08       2844.36        81.90 o
  13   2   3        566.81        519.11        41.15 o
  14   2   3        152.99        131.07        21.99 o
  15   2   3        116.83        103.68        17.29 o
  16   2   3       1009.63       1121.92        58.59 o
 -16   3   3         45.21         80.24        28.76 o
 -15   3   3         29.07         28.17        11.54 o
 -14   3   3        137.27        150.57        18.72 o
 -13   3   3        202.09        242.64        21.75 o
 -12   3   3         35.66         44.16        12.09 o
 -11   3   3        139.57        207.67        24.85 o
 -10   3   3         41.39         46.07        14.92 o
  -9   3   3       2142.40       2381.89        96.71 o
  -8   3   3        595.75        652.30        36.39 o
  -7   3   3        783.52        884.66        39.50 o
  -6   3   3        383.93        389.94        20.98 o
  -5   3   3       5972.86       6887.81        89.46 o
  -4   3   3       1539.23       1598.43        28.69 o
  -3   3   3       1921.69       1970.25        43.24 o
  -2   3   3        155.56        165.80         9.16 o
  -1   3   3      10350.86      11814.65        98.62 o
   0   3   3       1561.11       1599.85        71.15 o
   1   3   3      10414.98      10535.64       166.96 o
   2   3   3        191.76        188.42        10.62 o
   3   3   3       2128.19       2198.94        46.92 o
   4   3   3       1542.65       1526.88        34.34 o
   5   3   3       5824.93       6709.03       101.63 o
   6   3   3        464.95        520.44        20.61 o
   7   3   3        763.48        830.89        33.29 o
   8   3   3        661.48        639.68        30.71 o
   9   3   3       2104.14       2474.54        77.17 o
  10   3   3         54.29         44.92        17.87 o
  11   3   3        117.83        121.48        17.63 o
  12   3   3         42.63         14.91        13.55 o
  13   3   3        214.74        199.21        26.41 o
  14   3   3        145.66        173.32        29.89 o
  15   3   3         32.84         28.12        13.15 o
  16   3   3         40.42         26.96        11.48 o
 -16   4   3         76.98         98.23        26.91 o
 -15   4   3          5.21          9.79        10.74 o
 -14   4   3        123.71        156.37        22.18 o
 -13   4   3        200.44        223.51        24.50 o
 -12   4   3        157.57        148.83        18.96 o
 -11   4   3        455.01        548.34        34.56 o
 -10   4   3        420.78        431.16        34.59 o
  -9   4   3       1617.02       1812.49        58.24 o
  -8   4   3       1305.75       1303.31        54.28 o
  -7   4   3       6869.86       7160.62       186.13 o
  -6   4   3         78.48         77.40        10.70 o
  -5   4   3       2879.68       3274.98        52.13 o
  -4   4   3        894.36        811.77        24.71 o
  -3   4   3      15228.49      16140.97       276.95 o
  -2   4   3        426.87        399.11        18.54 o
  -1   4   3        875.24        800.48        18.89 o
   0   4   3         38.96         37.80         5.69 o
   1   4   3        879.55        871.24        21.39 o
   2   4   3        397.96        347.00        18.87 o
   3   4   3      15144.43      15734.57       252.58 o
   4   4   3        921.95        836.11        18.62 o
   5   4   3       2979.16       3423.18        73.72 o
   6   4   3         83.76         76.26        15.97 o
   7   4   3       6899.27       7094.73       145.96 o
   8   4   3       1258.95       1057.23        41.22 o
   9   4   3       1633.69       1790.55        56.44 o
  10   4   3        374.58        326.29        38.92 o
  11   4   3        466.69        530.14        34.83 o
  12   4   3        128.06         60.78        19.44 o
  13   4   3        196.34        191.07        32.10 o
  14   4   3        106.83         77.16        21.62 o
  15   4   3          7.65          1.73        12.70 o
  16   4   3         77.81         79.49        13.47 o
 -16   5   3         58.20         57.61        14.59 o
 -15   5   3        212.05        212.58        23.05 o
 -14   5   3        136.94        158.67        24.76 o
 -13   5   3        381.15        364.64        29.30 o
 -12   5   3         53.27         65.13        17.52 o
 -11   5   3         91.85        112.14        16.38 o
 -10   5   3        273.12        228.88        26.50 o
  -9   5   3        309.49        427.00        41.32 o
  -8   5   3        246.79        266.35        25.90 o
  -7   5   3        856.19       1034.26        38.95 o
  -6   5   3        559.59        536.37        26.86 o
  -5   5   3       1791.82       2020.13        49.31 o
  -4   5   3       1441.95       1531.49        42.45 o
  -3   5   3      12875.49      14249.01       477.29 o
  -2   5   3       2867.36       2793.54        70.86 o
  -1   5   3      15732.63      16852.72       475.19 o
   0   5   3       1124.60       1089.28        60.58 o
   1   5   3      15812.66      17498.17       479.65 o
   2   5   3       2742.04       2373.00        69.08 o
   3   5   3      12908.62      13983.73       366.54 o
   4   5   3       1325.68       1281.94        41.65 o
   5   5   3       1823.62       2104.75        49.85 o
   6   5   3        572.63        586.45        28.41 o
   7   5   3        806.85        894.04        37.23 o
   8   5   3        192.75        180.89        18.58 o
   9   5   3        303.92        306.91        29.41 o
  10   5   3        308.79        286.55        22.22 o
  11   5   3        106.19        113.39        24.99 o
  12   5   3         59.04         65.95        17.45 o
  13   5   3        398.13        355.10        41.39 o
  14   5   3        142.24        103.13        18.96 o
  15   5   3        218.05        266.07        25.73 o
  16   5   3         57.07         69.39        20.05 o
 -15   6   3         14.16         -7.19        10.81 o
 -14   6   3         33.35         39.38        12.76 o
 -13   6   3         24.71         15.56        10.44 o
 -12   6   3        468.47        416.20        40.14 o
 -11   6   3        226.83        204.41        21.40 o
 -10   6   3        234.55        222.92        19.14 o
  -9   6   3         68.14         71.42        14.83 o
  -8   6   3        585.30        545.68        28.52 o
  -7   6   3        879.41       1067.45        37.16 o
  -6   6   3       1504.17       1511.39        61.52 o
  -5   6   3       3120.79       3338.22        61.53 o
  -4   6   3        557.68        531.14        23.15 o
  -3   6   3       5329.49       5425.62       103.21 o
  -2   6   3       6436.28       6062.93        87.01 o
  -1   6   3      12816.77      13940.35       357.58 o
   0   6   3       4611.60       4420.50        98.78 o
   1   6   3      12933.18      13721.26       335.41 o
   2   6   3       6398.00       6316.79       139.83 o
   3   6   3       5470.72       5576.52        91.25 o
   4   6   3        444.30        450.00        34.42 o
   5   6   3       3223.83       3223.76        91.06 o
   6   6   3       1381.55       1462.54        67.81 o
   7   6   3        816.96        968.41        58.32 o
   8   6   3        661.84        655.41        49.59 o
   9   6   3         60.73         17.46        12.11 o
  10   6   3        186.57        162.75        22.39 o
  11   6   3        196.56        163.83        23.53 o
  12   6   3        474.00        419.55        45.78 o
  13   6   3         25.30         12.97        15.92 o
  14   6   3         28.81         27.84        14.14 o
  15   6   3         14.04          5.56        15.31 o
 -15   7   3         68.50         65.93        10.86 o
 -14   7   3         33.15         22.83        13.02 o
 -13   7   3         20.30          1.41        12.20 o
 -12   7   3        101.78         82.59        15.82 o
 -11   7   3        249.63        243.58        27.29 o
 -10   7   3         14.36         43.42        12.75 o
  -9   7   3          4.52         21.55         9.01 o
  -8   7   3        815.44        804.86        32.61 o
  -7   7   3        299.15        273.78        18.85 o
  -6   7   3        443.29        455.26        23.21 o
  -5   7   3       1020.37       1077.78        36.95 o
  -4   7   3       2997.43       2876.60        84.45 o
  -3   7   3       1997.94       1891.88        59.53 o
  -2   7   3       5003.71       4468.19        82.59 o
  -1   7   3       5704.43       5160.77       128.22 o
   0   7   3       4320.61       4471.54       363.62 o
   1   7   3       5724.29       5327.38       131.19 o
   2   7   3       4929.55       4553.60        92.80 o
   3   7   3       2041.74       2105.09       134.66 o
   4   7   3       2914.80       3057.75       102.73 o
   5   7   3       1053.64       1041.31        58.88 o
   6   7   3        393.91        386.68        37.01 o
   7   7   3        299.65        285.43        34.16 o
   8   7   3        793.78        821.70        58.87 o
   9   7   3          4.94         20.03        12.15 o
  10   7   3         15.72         32.10        13.03 o
  11   7   3        257.53        276.05        29.45 o
  12   7   3         95.18         94.37        18.51 o
  13   7   3         21.36         17.17        23.83 o
  14   7   3         31.83         44.34        21.03 o
  15   7   3         68.48         44.76        10.62 o
 -15   8   3         13.28          0.03         9.84 o
 -14   8   3        442.92        408.79        26.71 o
 -13   8   3        201.53        195.64        24.02 o
 -12   8   3        118.95         82.19        16.85 o
 -11   8   3         49.78         48.21        14.06 o
 -10   8   3       1504.25       1346.77        92.44 o
  -9   8   3       1476.21       1388.18        64.61 o
  -8   8   3       1025.31        966.11        46.09 o
  -7   8   3        654.97        592.54        31.12 o
  -6   8   3       2220.72       2197.61        58.71 o
  -5   8   3       3036.30       2797.98        74.19 o
  -4   8   3       3269.01       3484.65       122.90 o
  -3   8   3       2382.52       2437.88        63.58 o
  -2   8   3       1687.71       1560.85        57.13 o
  -1   8   3       1338.08       1200.85        47.76 o
   0   8   3       1526.21       1479.52        84.33 o
   1   8   3       1302.09       1202.11        83.59 o
   2   8   3       1778.01       1605.97       173.73 o
   3   8   3       2374.19       2414.06        95.83 o
   4   8   3       3242.61       3702.98       122.88 o
   5   8   3       2960.24       3051.55        89.73 o
   6   8   3       2388.23       2326.38        80.94 o
   7   8   3        664.42        522.88        39.24 o
   8   8   3        979.48        734.92        48.49 o
   9   8   3       1463.23       1233.06        53.87 o
  10   8   3       1626.63       1500.59        68.38 o
  11   8   3         52.22         38.60        13.47 o
  12   8   3        112.93         84.41        17.96 o
  13   8   3        202.04        160.10        34.87 o
  14   8   3        477.39        478.31        44.21 o
  15   8   3         13.28         -3.87        22.24 o
 -14   9   3        258.36        252.09        25.71 o
 -13   9   3         28.74         17.44         8.96 o
 -12   9   3        297.19        344.93        31.22 o
 -11   9   3         10.92         -2.70        12.20 o
 -10   9   3        190.93        175.39        24.26 o
  -9   9   3        414.01        389.35        35.22 o
  -8   9   3        491.84        484.19        38.59 o
  -7   9   3        232.85        253.91        28.29 o
  -6   9   3        791.91        756.47        35.65 o
  -5   9   3       1628.09       1764.35        64.81 o
  -4   9   3        120.14        133.88        25.47 o
  -3   9   3        532.45        567.79        36.40 o
  -2   9   3        644.91        658.00        50.70 o
  -1   9   3        446.89        484.48        40.89 o
   0   9   3         73.95         55.76        43.03 o
   1   9   3        399.40        436.39        38.71 o
   2   9   3        785.77        851.52        56.44 o
   3   9   3        374.36        349.73        39.54 o
   4   9   3        187.31        220.71        33.01 o
   5   9   3       1602.90       1722.75        70.31 o
   6   9   3        806.89        883.57        52.11 o
   7   9   3        199.21        156.93        22.82 o
   8   9   3        542.63        482.80        33.77 o
   9   9   3        447.00        402.34        30.49 o
  10   9   3        160.57        157.10        24.22 o
  11   9   3         11.86         13.36        12.17 o
  12   9   3        293.69        262.39        28.17 o
  13   9   3         32.37          5.89        15.11 o
  14   9   3        258.09        237.98        22.92 o
 -14  10   3         42.97         54.51        23.04 o
 -13  10   3        125.03        106.60        16.00 o
 -12  10   3        277.73        306.75        30.12 o
 -11  10   3        828.32       1002.62        56.55 o
 -10  10   3         76.03         59.42        19.94 o
  -9  10   3        250.71        216.11        26.93 o
  -8  10   3         75.02         82.03        17.56 o
  -7  10   3        193.91        213.98        34.28 o
  -6  10   3        818.24        792.46        64.57 o
  -5  10   3        368.12        398.67        35.35 o
  -4  10   3        190.36        173.68        27.93 o
  -3  10   3       1755.33       1810.45        85.61 o
  -2  10   3       1062.98       1016.66       104.80 o
  -1  10   3       3039.32       3290.62       279.48 o
   0  10   3        616.21        672.21        53.97 o
   1  10   3       3073.84       3599.97       300.49 o
   2  10   3       1051.15       1099.75        66.39 o
   3  10   3       1766.03       1782.89        88.36 o
   4  10   3        161.10        198.27        30.80 o
   5  10   3        359.11        363.60        33.27 o
   6  10   3        774.83        721.41        62.24 o
   7  10   3        156.06        162.98        20.34 o
   8  10   3         86.14         84.99        17.51 o
   9  10   3        183.30        145.79        20.51 o
  10  10   3         64.79         47.43        19.24 o
  11  10   3        860.46        913.56        51.44 o
  12  10   3        271.68        329.34        37.23 o
  13  10   3        109.65         85.58        50.40 o
  14  10   3         53.14         65.50        12.37 o
 -13  11   3       1159.61       1280.33        46.73 o
 -12  11   3        274.91        314.90        23.86 o
 -11  11   3        356.45        434.03        56.56 o
 -10  11   3        467.29        504.30        46.17 o
  -9  11   3       2682.09       2736.40       130.72 o
  -8  11   3        231.27        235.65        43.05 o
  -7  11   3       4616.57       4299.01       158.27 o
  -6  11   3        706.10        660.30        46.05 o
  -5  11   3       1594.61       1400.14        68.75 o
  -4  11   3        143.74        148.36        21.03 o
  -3  11   3       7342.88       7948.92       193.93 o
  -2  11   3        158.29        162.02        28.70 o
  -1  11   3        532.78        587.06        50.43 o
   0  11   3        123.44        114.57        19.99 o
   1  11   3        548.45        616.33        50.25 o
   2  11   3        172.94        158.89        27.43 o
   3  11   3       7329.57       7609.79       195.05 o
   4  11   3        165.93        220.20        40.63 o
   5  11   3       1615.37       1551.14       122.63 o
   6  11   3        691.39        715.26        41.83 o
   7  11   3       4610.62       4700.97       112.58 o
   8  11   3        255.14        218.11        23.66 o
   9  11   3       2752.92       2687.15        83.24 o
  10  11   3        437.77        470.96        38.28 o
  11  11   3        341.88        383.50        32.65 o
  12  11   3        305.10        328.92        27.28 o
  13  11   3       1178.27       1292.88        58.41 o
 -13  12   3       2606.52       2840.48        76.08 o
 -12  12   3        430.15        473.92        30.37 o
 -11  12   3       2364.90       2404.03        98.16 o
 -10  12   3        580.68        689.03        67.15 o
  -9  12   3       5118.99       5545.15       143.46 o
  -8  12   3        372.85        358.43        46.98 o
  -7  12   3      15224.94      16047.17       503.69 o
  -6  12   3        549.24        580.56        43.93 o
  -5  12   3        963.82       1082.51        70.86 o
  -4  12   3        203.81        108.55        25.79 o
  -3  12   3      29142.16      28769.29       257.06 o
  -2  12   3         56.31         52.97        22.19 o
  -1  12   3       9964.06       9711.80       225.30 o
   0  12   3        115.88         73.09        20.32 o
   1  12   3       9991.79      10337.95       225.49 o
   2  12   3         52.56         96.82        25.07 o
   3  12   3      29366.48      29618.18       412.85 o
   4  12   3        228.08        208.32        23.79 o
   5  12   3        968.27        910.96        41.93 o
   6  12   3        532.67        531.55        32.84 o
   7  12   3      15423.01      15538.85       246.35 o
   8  12   3        392.66        405.78        32.04 o
   9  12   3       5184.88       5363.75       129.15 o
  10  12   3        562.17        553.49        39.06 o
  11  12   3       2355.73       2603.14        93.27 o
  12  12   3        431.03        523.86        39.91 o
  13  12   3       2609.16       2957.13        79.00 o
 -12  13   3        323.09        371.12        47.09 o
 -11  13   3        322.22        354.13        23.21 o
 -10  13   3        123.10        123.13        19.97 o
  -9  13   3        203.44        236.20        29.57 o
  -8  13   3        798.81        824.04        95.63 o
  -7  13   3       1843.96       1889.10        98.66 o
  -6  13   3          5.85         24.39        14.74 o
  -5  13   3        844.49        900.97        46.75 o
  -4  13   3       1169.10       1132.12        51.45 o
  -3  13   3       3251.27       3125.48        86.11 o
  -2  13   3        509.94        488.27        38.86 o
  -1  13   3       3286.63       3281.79       100.01 o
   0  13   3       1293.16       1147.82        50.70 o
   1  13   3       3223.84       2973.80        98.28 o
   2  13   3        515.61        476.29        40.31 o
   3  13   3       3117.62       3114.55        87.19 o
   4  13   3       1264.93       1196.60        53.97 o
   5  13   3        823.56        839.39        39.84 o
   6  13   3          2.12         37.03        12.36 o
   7  13   3       1779.54       1897.16        59.15 o
   8  13   3        818.00        790.56        42.29 o
   9  13   3        155.79        172.70        20.32 o
  10  13   3         86.25        108.56        17.59 o
  11  13   3        339.18        411.70        28.31 o
  12  13   3        317.04        358.01        28.21 o
 -11  14   3         85.43         94.72        21.68 o
 -10  14   3        615.32        613.03        29.03 o
  -9  14   3        358.39        340.43        29.94 o
  -8  14   3        110.31        165.87        24.23 o
  -7  14   3        859.04        769.35        40.56 o
  -6  14   3       1251.77       1306.81        60.53 o
  -5  14   3        469.54        497.24        34.07 o
  -4  14   3        107.17        123.10        16.46 o
  -3  14   3        689.89        610.69        44.41 o
  -2  14   3        475.89        463.14        38.66 o
  -1  14   3        344.69        373.70        28.93 o
   0  14   3         46.11         63.19        17.15 o
   1  14   3        358.51        341.03        29.82 o
   2  14   3        473.82        460.73        38.82 o
   3  14   3        660.49        623.58        47.59 o
   4  14   3         57.48         54.68        13.73 o
   5  14   3        463.93        436.29        32.12 o
   6  14   3       1316.64       1260.97        53.04 o
   7  14   3        784.80        811.76        35.82 o
   8  14   3         81.10        108.82        15.69 o
   9  14   3        314.43        349.84        24.09 o
  10  14   3        665.39        674.97        36.73 o
  11  14   3         76.91         96.59        22.11 o
 -10  15   3        177.70        167.20        28.31 o
  -9  15   3         36.24         38.71        12.03 o
  -8  15   3         46.77         43.08        11.27 o
  -7  15   3         79.33         32.18        27.21 o
  -6  15   3        279.80        272.32        23.07 o
  -5  15   3         43.51         22.43        12.38 o
  -4  15   3        113.70         94.90        16.13 o
  -3  15   3        260.18        229.89        27.79 o
  -2  15   3        176.30        222.49        26.28 o
  -1  15   3        211.26        225.61        34.97 o
   0  15   3        470.24        450.30        33.36 o
   1  15   3        212.65        211.92        26.31 o
   2  15   3        170.69        163.91        23.33 o
   3  15   3        319.05        297.09        30.39 o
   4  15   3         74.20         66.34        18.09 o
   5  15   3         33.16         15.83        13.72 o
   6  15   3        256.51        268.12        23.01 o
   7  15   3         97.35        127.16        19.30 o
   8  15   3         57.60         59.37        12.78 o
   9  15   3         22.13         21.72        12.69 o
  -9  16   3         47.55         67.73        20.74 o
  -8  16   3        324.30        345.35        75.35 o
  -7  16   3         10.18          5.33        13.34 o
  -6  16   3         45.43         44.31        12.44 o
  -5  16   3         17.80         12.63        15.29 o
  -4  16   3       1126.74       1166.62        57.00 o
  -3  16   3        369.78        377.69        35.79 o
  -2  16   3        507.14        471.36        38.00 o
  -1  16   3        680.33        652.54        53.21 o
   0  16   3       1303.49       1347.85        86.95 o
   1  16   3        695.20        694.78        82.61 o
   2  16   3        475.57        449.17        36.17 o
   3  16   3        396.08        422.59        40.33 o
   4  16   3       1107.85       1094.08        65.13 o
   5  16   3         27.88         26.73        11.39 o
   6  16   3         53.29         64.29        14.98 o
   7  16   3          8.88         14.94        11.09 o
   8  16   3        308.82        325.43        27.77 o
  -7  17   3        171.49        197.98        17.50 o
  -6  17   3        214.27        257.19        32.09 o
  -5  17   3        754.04        857.21        41.70 o
  -4  17   3        310.66        334.95        24.31 o
  -3  17   3         40.76         42.99        12.46 o
  -2  17   3        136.73        153.68        21.02 o
  -1  17   3        580.69        638.26        48.36 o
   0  17   3        199.40        232.28        30.46 o
   1  17   3        585.80        628.88        48.08 o
   2  17   3        136.76        148.97        24.09 o
   3  17   3         51.03         54.80        18.22 o
   4  17   3        298.56        287.40        25.30 o
   5  17   3        754.72        872.30        40.30 o
   6  17   3        227.79        242.55        19.79 o
   7  17   3        170.30        195.81        20.06 o
  -5  18   3         21.02         22.59         9.85 o
  -4  18   3         36.16         21.62        10.40 o
  -3  18   3        171.73        230.54        20.59 o
  -2  18   3          7.09          3.12         8.57 o
  -1  18   3          5.59         -5.77         8.98 o
   0  18   3          3.39          4.55         9.14 o
   1  18   3         11.88         14.14         8.35 o
   2  18   3         11.03         15.84        10.03 o
   3  18   3        178.55        225.14        23.61 o
   4  18   3         44.04         38.50        11.21 o
   5  18   3         12.79         -4.58         9.74 o
  -2  19   3         25.16         33.19        12.40 o
  -1  19   3        375.09        449.67        23.76 o
   0  19   3          3.10         -1.27         5.71 o
   1  19   3        375.18        475.72        31.23 o
   2  19   3         25.15          9.79        39.11 o
   0   0   4        954.34        856.65        25.22 o
   1   0   4       5379.94       5043.29        79.45 o
   2   0   4      23139.52      26356.26       495.89 o
   3   0   4       5280.22       5789.03        76.74 o
   4   0   4         46.45         74.02         5.84 o
   5   0   4       8783.57       9294.67       206.29 o
   6   0   4      13762.27      15247.21       479.28 o
   7   0   4       2683.43       3144.83        78.77 o
   8   0   4        602.23        652.31        35.86 o
   9   0   4       2498.05       2575.53       123.06 o
  10   0   4       2265.94       2463.71        79.72 o
  11   0   4        110.19        143.81        19.56 o
  12   0   4        146.86        108.74        18.39 o
  13   0   4         53.77         49.30        16.97 o
  14   0   4          4.80         13.57        12.17 o
  15   0   4         52.62         36.26        15.99 o
  16   0   4         41.44         31.94        12.44 o
 -16   1   4         82.70         68.79        16.54 o
 -15   1   4        291.36        311.70        28.17 o
 -14   1   4        375.01        352.12        28.05 o
 -13   1   4         12.62         20.48        10.30 o
 -12   1   4        865.28       1054.57        39.58 o
 -11   1   4        934.73        976.68        40.30 o
 -10   1   4        790.61        797.24        57.49 o
  -9   1   4        256.70        213.07        22.38 o
  -8   1   4       6266.77       7389.44       129.14 o
  -7   1   4       2074.42       2278.71        98.51 o
  -6   1   4        288.63        283.18        20.47 o
  -5   1   4       1488.01       1433.60        36.77 o
  -4   1   4      13105.38      14409.18       216.82 o
  -3   1   4       2280.51       2302.34        35.73 o
  -2   1   4        464.09        431.58         9.86 o
  -1   1   4        120.41        127.03         6.22 o
   0   1   4         33.18         35.10         3.52 o
   1   1   4        138.41        139.37         5.98 o
   2   1   4        456.12        405.65         8.75 o
   3   1   4       2387.00       2217.40        30.49 o
   4   1   4      13061.40      13837.98       225.00 o
   5   1   4       1486.93       1374.30        25.89 o
   6   1   4        293.20        283.42        16.02 o
   7   1   4       2162.77       2254.76        76.73 o
   8   1   4       6229.50       7444.71       145.00 o
   9   1   4        280.09        242.88        24.12 o
  10   1   4        759.06        793.76        45.01 o
  11   1   4        921.77        933.19        36.96 o
  12   1   4        862.17        927.69        54.16 o
  13   1   4         16.88          3.48        14.70 o
  14   1   4        352.98        327.02        27.32 o
  15   1   4        286.36        252.74        25.59 o
  16   1   4         83.53         30.81        13.79 o
 -16   2   4        197.60        206.72        38.65 o
 -15   2   4        486.93        479.59        34.41 o
 -14   2   4        176.60        199.31        20.89 o
 -13   2   4         69.87         95.90        16.16 o
 -12   2   4        481.73        453.47        33.05 o
 -11   2   4       1742.42       1880.64        63.39 o
 -10   2   4        279.18        288.04        36.19 o
  -9   2   4        684.89        741.17        55.09 o
  -8   2   4       3233.55       3660.68        87.21 o
  -7   2   4       1034.49       1271.30        47.12 o
  -6   2   4       6016.04       6570.77       106.74 o
  -5   2   4      17599.16      19007.45       491.44 o
  -4   2   4       6820.46       7564.45       169.73 o
  -3   2   4      18802.89      19593.73       209.39 o
  -2   2   4      80082.11      85096.04      1197.69 o
  -1   2   4      78341.72      76776.92       597.53 o
   0   2   4         93.16         98.86         7.64 o
   1   2   4      78420.55      75023.03      1073.34 o
   2   2   4      79884.50      76202.83       881.19 o
   3   2   4      18844.96      19420.67       293.72 o
   4   2   4       6615.11       6833.24       133.53 o
   5   2   4      17420.78      18213.49       220.90 o
   6   2   4       5956.75       6459.56       169.00 o
   7   2   4        946.70       1168.68        67.45 o
   8   2   4       3102.32       3638.36       112.38 o
   9   2   4        627.70        700.66        53.18 o
  10   2   4        322.29        374.12        31.30 o
  11   2   4       1729.20       1757.89        61.91 o
  12   2   4        495.83        479.90        43.11 o
  13   2   4         72.42         77.86        17.90 o
  14   2   4        186.33        172.24        57.70 o
  15   2   4        498.92        478.91        35.27 o
  16   2   4        203.01        177.93        18.45 o
 -16   3   4         40.71          4.79        14.34 o
 -15   3   4         33.89         40.35        17.89 o
 -14   3   4          3.66         23.80        15.25 o
 -13   3   4        219.56        238.20        21.58 o
 -12   3   4         91.57         86.75        12.31 o
 -11   3   4        115.10        139.79        21.09 o
 -10   3   4         44.09          3.25        11.56 o
  -9   3   4         74.18         97.18        16.58 o
  -8   3   4        496.03        480.44        32.05 o
  -7   3   4        689.28        687.49        42.72 o
  -6   3   4        946.40        867.84        31.17 o
  -5   3   4         59.69         50.37         8.87 o
  -4   3   4       1757.96       1806.78        32.47 o
  -3   3   4       3205.37       3172.84        96.89 o
  -2   3   4       2248.31       2211.73        51.05 o
  -1   3   4       2056.13       2067.63        53.44 o
   0   3   4        363.35        479.30        25.49 o
   1   3   4       2062.33       2537.98        63.64 o
   2   3   4       2323.48       2070.70        66.75 o
   3   3   4       3227.72       3048.04        76.36 o
   4   3   4       1869.21       1829.58        55.70 o
   5   3   4         68.84         85.10         7.01 o
   6   3   4        911.21        988.09        32.80 o
   7   3   4        786.54        792.78        31.74 o
   8   3   4        555.15        556.71        31.06 o
   9   3   4         34.56         48.89        13.51 o
  10   3   4         42.11         61.93        15.11 o
  11   3   4        160.59        162.16        20.43 o
  12   3   4        105.20         56.66        15.16 o
  13   3   4        201.06        167.65        28.65 o
  14   3   4          3.24         15.16        45.75 o
  15   3   4         38.73          9.98        13.17 o
  16   3   4         41.87         33.23        11.76 o
 -16   4   4         20.22         30.21        14.47 o
 -15   4   4        174.49        205.08        22.99 o
 -14   4   4         14.51         13.50        13.23 o
 -13   4   4        189.96        178.88        21.47 o
 -12   4   4          6.55         22.29        11.14 o
 -11   4   4       1991.79       2094.76        81.22 o
 -10   4   4        327.24        330.50        31.72 o
  -9   4   4       1450.96       1571.49        71.04 o
  -8   4   4        386.95        406.43        26.61 o
  -7   4   4       4460.75       4802.77        88.14 o
  -6   4   4        829.18        817.36        28.57 o
  -5   4   4      13558.18      13500.90       258.71 o
  -4   4   4       4120.06       3932.76       118.66 o
  -3   4   4       3514.95       3142.31        65.00 o
  -2   4   4       3077.95       2830.00        54.77 o
  -1   4   4      29993.78      30736.08       926.55 o
   0   4   4       8473.07       8115.14       242.04 o
   1   4   4      29909.82      30192.49      1186.75 o
   2   4   4       3170.09       2835.71       184.22 o
   3   4   4       3097.39       2645.67        57.14 o
   4   4   4       4299.58       3894.66        79.20 o
   5   4   4      13208.19      13657.11       125.55 o
   6   4   4        813.47        851.47        31.88 o
   7   4   4       4253.54       4501.24       143.11 o
   8   4   4        372.95        332.98        23.84 o
   9   4   4       1386.09       1379.77        58.87 o
  10   4   4        296.65        317.55        29.92 o
  11   4   4       2021.85       2036.24        68.31 o
  12   4   4          8.07        -18.69        20.59 o
  13   4   4        208.75        187.35        39.12 o
  14   4   4         11.28          4.75        14.36 o
  15   4   4        185.11        225.13        25.13 o
  16   4   4         20.76         23.43         9.47 o
 -16   5   4          9.63        -18.70        18.70 o
 -15   5   4        116.77        139.76        19.36 o
 -14   5   4        164.00        169.13        22.85 o
 -13   5   4         24.02         19.77        10.47 o
 -12   5   4         71.27         50.06        11.56 o
 -11   5   4        820.06        825.09        41.76 o
 -10   5   4        665.91        637.06        26.84 o
  -9   5   4        597.56        708.76        57.21 o
  -8   5   4        359.17        339.75        28.99 o
  -7   5   4       4328.98       4744.32        93.06 o
  -6   5   4       2284.43       2180.53        63.34 o
  -5   5   4       2671.62       2888.96        60.20 o
  -4   5   4        429.38        366.05        19.69 o
  -3   5   4       4536.80       4305.21       107.31 o
  -2   5   4       1038.57       1029.32        25.59 o
  -1   5   4        442.28        511.21        19.12 o
   0   5   4        166.62        230.65        12.71 o
   1   5   4        439.09        515.04        16.88 o
   2   5   4       1035.78       1046.37        31.60 o
   3   5   4       4602.00       4508.80        74.04 o
   4   5   4        445.80        360.61        16.80 o
   5   5   4       2690.57       3233.13        62.29 o
   6   5   4       2233.14       2389.90        57.55 o
   7   5   4       4419.12       4645.85       114.98 o
   8   5   4        351.86        325.18        24.02 o
   9   5   4        602.74        710.46        43.72 o
  10   5   4        650.37        640.23        33.90 o
  11   5   4        821.86        826.03        50.58 o
  12   5   4         59.98         48.78        15.71 o
  13   5   4         17.35         19.27        13.30 o
  14   5   4        168.59        180.67        24.84 o
  15   5   4        112.15        126.86        19.67 o
  16   5   4          8.10         -5.86        16.18 o
 -15   6   4         85.17        123.72        17.57 o
 -14   6   4         54.56         45.52        14.89 o
 -13   6   4         58.39         37.81        11.05 o
 -12   6   4        143.40        175.83        25.17 o
 -11   6   4        271.44        297.16        28.44 o
 -10   6   4        431.93        420.97        26.91 o
  -9   6   4          1.96          9.75         9.92 o
  -8   6   4        375.48        403.58        24.53 o
  -7   6   4        438.16        481.83        25.44 o
  -6   6   4       1282.86       1434.29        51.07 o
  -5   6   4         68.84         56.97         8.73 o
  -4   6   4        682.39        615.33        29.27 o
  -3   6   4        612.51        584.20        37.00 o
  -2   6   4        537.68        497.61        24.85 o
  -1   6   4       1477.89       1524.82        38.16 o
   0   6   4       1519.86       1424.64        35.54 o
   1   6   4       1416.84       1458.27        60.04 o
   2   6   4        510.52        535.59        28.43 o
   3   6   4        486.22        407.22        22.91 o
   4   6   4        947.86        882.75        34.46 o
   5   6   4         42.91         28.43        11.36 o
   6   6   4       1214.26       1081.52        57.73 o
   7   6   4        416.30        451.98        39.66 o
   8   6   4        363.60        361.58        37.02 o
   9   6   4          0.96          5.81        23.29 o
  10   6   4        390.68        386.06        33.84 o
  11   6   4        270.70        220.97        27.25 o
  12   6   4        140.70        145.71        23.50 o
  13   6   4         59.56         48.26        16.06 o
  14   6   4         47.87         49.01        20.28 o
  15   6   4         81.15         98.75        16.64 o
 -15   7   4          5.34         -3.98         9.66 o
 -14   7   4        156.77        191.07        22.10 o
 -13   7   4          3.69        -10.97        10.97 o
 -12   7   4        233.92        225.50        22.23 o
 -11   7   4          0.64          3.82         9.02 o
 -10   7   4        513.34        521.74        30.55 o
  -9   7   4        615.97        561.37        26.42 o
  -8   7   4        569.32        591.84        31.78 o
  -7   7   4        398.00        405.28        22.46 o
  -6   7   4       2003.90       2011.00        48.49 o
  -5   7   4       4172.96       4155.69        85.28 o
  -4   7   4       1577.15       1738.00        57.19 o
  -3   7   4       1198.01       1239.02        52.26 o
  -2   7   4       1147.90       1196.93        44.75 o
  -1   7   4       3444.64       3448.07        97.37 o
   0   7   4       6282.95       7388.21       523.32 o
   1   7   4       3355.54       3685.20       117.31 o
   2   7   4       1276.91       1336.63        68.41 o
   3   7   4       1036.37        995.34        35.77 o
   4   7   4       1645.40       1644.93        75.17 o
   5   7   4       4109.25       4049.23       119.29 o
   6   7   4       2028.49       1967.22       109.13 o
   7   7   4        374.42        364.45        38.00 o
   8   7   4        640.17        658.88        52.29 o
   9   7   4        625.55        598.07        36.61 o
  10   7   4        477.86        495.61        39.39 o
  11   7   4          0.19          8.59        12.59 o
  12   7   4        262.43        281.06        31.73 o
  13   7   4          3.76        -11.03        15.80 o
  14   7   4        150.16        185.88        25.10 o
  15   7   4          5.52         15.03        10.05 o
 -15   8   4         30.96          3.53         8.10 o
 -14   8   4        665.42        684.97        33.47 o
 -13   8   4         26.77         22.09        10.81 o
 -12   8   4        122.76        104.17        17.52 o
 -11   8   4        205.50        172.50        21.00 o
 -10   8   4       4206.58       4213.63       178.87 o
  -9   8   4        448.21        338.08        29.04 o
  -8   8   4        164.97        134.87        18.35 o
  -7   8   4        880.15        830.02        42.29 o
  -6   8   4       7083.51       7686.51       226.51 o
  -5   8   4       1778.08       1790.02        56.78 o
  -4   8   4       2008.24       2014.12        61.08 o
  -3   8   4       1432.51       1434.38        48.64 o
  -2   8   4       2451.00       2645.79        75.17 o
  -1   8   4       2151.11       1784.21        72.51 o
   0   8   4       6557.37       6919.13       154.72 o
   1   8   4       2077.80       2040.21        80.75 o
   2   8   4       2672.89       2918.85       183.95 o
   3   8   4       1263.10       1208.56        52.66 o
   4   8   4       2189.76       2257.38       304.55 o
   5   8   4       1705.74       1576.99        63.75 o
   6   8   4       7395.45       7682.60       251.64 o
   7   8   4        920.02       1008.83        69.69 o
   8   8   4        162.09        142.59        29.09 o
   9   8   4        476.63        412.19        32.42 o
  10   8   4       4247.20       3939.76       124.67 o
  11   8   4        245.12        196.54        25.98 o
  12   8   4         98.30        105.72        20.58 o
  13   8   4         30.12         29.63        11.55 o
  14   8   4        642.56        661.90        59.19 o
  15   8   4         34.70          8.52         9.56 o
 -14   9   4          6.20          8.44         8.51 o
 -13   9   4        125.72        131.54        17.83 o
 -12   9   4         93.24         89.47        14.09 o
 -11   9   4        253.95        264.03        24.95 o
 -10   9   4         40.20         50.45        15.76 o
  -9   9   4         26.08          8.82        11.85 o
  -8   9   4        988.39       1059.77        65.22 o
  -7   9   4        318.69        324.05        29.57 o
  -6   9   4        855.65        852.04        43.30 o
  -5   9   4        672.97        660.13        32.62 o
  -4   9   4       2825.64       3144.23        77.28 o
  -3   9   4        200.59        244.43        23.59 o
  -2   9   4        531.56        584.25        52.20 o
  -1   9   4       2296.09       2436.74       315.30 o
   0   9   4       3913.99       4198.59       388.19 o
   1   9   4       2348.61       2383.80        91.08 o
   2   9   4        494.08        516.96        44.79 o
   3   9   4        256.35        313.37        37.16 o
   4   9   4       2759.16       2850.75       318.12 o
   5   9   4        745.75        734.36        45.62 o
   6   9   4        842.11        916.95        79.29 o
   7   9   4        281.40        213.94        34.01 o
   8   9   4        927.36        909.53        46.33 o
   9   9   4         16.60         18.54        12.31 o
  10   9   4         41.65         46.04        14.65 o
  11   9   4        257.24        223.63        27.17 o
  12   9   4         82.23         97.01        18.51 o
  13   9   4        133.86         93.48        19.74 o
  14   9   4          4.17         -1.06        10.81 o
 -14  10   4         11.78         24.70        10.26 o
 -13  10   4        179.11        205.56        32.29 o
 -12  10   4        239.87        205.50        20.85 o
 -11  10   4        103.05        107.56        25.01 o
 -10  10   4         21.32          7.32        15.86 o
  -9  10   4         50.06         41.79        12.49 o
  -8  10   4        255.69        214.62        28.16 o
  -7  10   4        269.94        236.24        40.73 o
  -6  10   4         53.09         61.46        37.96 o
  -5  10   4        640.09        700.80        59.95 o
  -4  10   4        244.50        254.71        31.61 o
  -3  10   4        112.92        123.14        23.50 o
  -2  10   4         59.01         72.13        17.79 o
  -1  10   4       1827.41       2046.44        87.09 o
   0  10   4       1662.41       1707.47        78.95 o
   1  10   4       1833.92       1903.78        84.55 o
   2  10   4         59.11        105.03        24.15 o
   3  10   4        132.76        125.48        25.49 o
   4  10   4        237.53        210.70        31.69 o
   5  10   4        652.30        701.64        58.90 o
   6  10   4         48.32         62.34        18.87 o
   7  10   4        306.34        253.02        24.74 o
   8  10   4        251.09        215.53        23.23 o
   9  10   4         42.95         26.82        16.54 o
  10  10   4         20.04         -9.08        14.24 o
  11  10   4         99.56         73.03        19.51 o
  12  10   4        233.08        226.16        27.67 o
  13  10   4        166.52        212.96        35.85 o
  14  10   4         11.73         21.08        16.09 o
 -13  11   4         45.24         90.10        14.33 o
 -12  11   4        351.74        391.26        25.85 o
 -11  11   4        460.78        495.20        37.68 o
 -10  11   4         65.50         71.97        21.92 o
  -9  11   4         72.66         25.61        29.86 o
  -8  11   4        290.74        202.93        35.04 o
  -7  11   4       2220.23       2316.14       112.81 o
  -6  11   4       1304.62       1194.78        78.86 o
  -5  11   4        122.49        107.21        26.17 o
  -4  11   4        483.03        422.40        43.25 o
  -3  11   4       1779.76       1804.94       113.12 o
  -2  11   4        612.05        630.87        50.15 o
  -1  11   4         55.56         84.77        19.54 o
   0  11   4        756.51        740.61        53.95 o
   1  11   4         65.89         71.08        18.96 o
   2  11   4        602.22        638.11        52.23 o
   3  11   4       1801.95       2106.34        98.16 o
   4  11   4        437.27        412.83        36.10 o
   5  11   4        142.23         92.88        19.42 o
   6  11   4       1240.76       1266.65        55.59 o
   7  11   4       2294.09       2161.88        74.28 o
   8  11   4        261.40        244.69        24.63 o
   9  11   4         82.34         79.09        15.90 o
  10  11   4         55.40         23.90        13.30 o
  11  11   4        499.59        501.17        37.32 o
  12  11   4        342.93        376.56        32.10 o
  13  11   4         49.27         71.19        13.39 o
 -12  12   4        314.01        374.26        27.18 o
 -11  12   4       2276.26       2362.06        76.65 o
 -10  12   4        176.48        169.87        32.06 o
  -9  12   4        591.37        652.14        48.24 o
  -8  12   4        163.71        156.79        30.68 o
  -7  12   4        834.50        901.98        70.81 o
  -6  12   4       1184.82       1067.77        75.41 o
  -5  12   4       8350.16       8671.45       151.72 o
  -4  12   4        374.11        328.20        32.02 o
  -3  12   4       2637.82       2555.81        84.10 o
  -2  12   4       3593.46       3259.85        98.32 o
  -1  12   4      13718.73      13123.25       258.98 o
   0  12   4       1124.57       1044.00        65.04 o
   1  12   4      13735.29      13803.42       703.67 o
   2  12   4       3571.21       3316.22       122.23 o
   3  12   4       2677.79       2662.68        59.36 o
   4  12   4        349.95        352.67        34.79 o
   5  12   4       8461.30       7931.26       169.65 o
   6  12   4       1192.71       1128.99        46.74 o
   7  12   4        891.74        922.79        48.55 o
   8  12   4        196.67        189.57        22.70 o
   9  12   4        590.74        596.00        33.61 o
  10  12   4        196.99        200.91        20.96 o
  11  12   4       2336.72       2437.74        86.69 o
  12  12   4        344.89        364.45        30.25 o
  13  12   4        143.18        227.85        32.30 o
 -12  13   4        327.43        398.14        27.66 o
 -11  13   4        201.02        232.79        18.69 o
 -10  13   4        149.09        187.27        19.34 o
  -9  13   4        451.37        483.93        47.72 o
  -8  13   4        912.88        909.64        66.52 o
  -7  13   4        475.53        549.10        53.55 o
  -6  13   4       1208.43       1119.30        75.24 o
  -5  13   4       1588.16       1778.42       112.52 o
  -4  13   4       1136.10       1195.91        63.10 o
  -3  13   4        134.99        123.31        20.26 o
  -2  13   4       1363.80       1307.51        63.20 o
  -1  13   4       1648.80       1656.97        61.62 o
   0  13   4        212.62        199.78        19.07 o
   1  13   4       1648.91       1393.72        80.61 o
   2  13   4       1386.19       1322.39        64.65 o
   3  13   4         96.01         94.60        18.52 o
   4  13   4       1126.01       1073.20        44.58 o
   5  13   4       1642.19       1600.88        55.02 o
   6  13   4       1168.82       1147.04        46.36 o
   7  13   4        438.15        437.47        32.78 o
   8  13   4        848.06        841.44        43.25 o
   9  13   4        476.67        496.69        36.16 o
  10  13   4        129.61        141.40        19.21 o
  11  13   4        203.72        216.96        20.64 o
  12  13   4        312.84        370.32        31.14 o
 -11  14   4        652.07        548.63        57.53 o
 -10  14   4        621.31        640.10        29.07 o
  -9  14   4       1697.83       1792.88       105.10 o
  -8  14   4       1061.71       1070.04        54.42 o
  -7  14   4        359.64        337.44        32.56 o
  -6  14   4        987.65        914.53        44.17 o
  -5  14   4       2642.36       2617.88       139.86 o
  -4  14   4       1568.16       1582.14        54.46 o
  -3  14   4         27.04         22.84        12.92 o
  -2  14   4       1360.78       1410.72        66.25 o
  -1  14   4       1066.91       1004.99        47.99 o
   0  14   4         45.01         32.72        13.85 o
   1  14   4       1031.38       1076.24        86.47 o
   2  14   4       1416.34       1408.53        66.73 o
   3  14   4         16.10         18.15        13.69 o
   4  14   4       1490.88       1521.60        68.14 o
   5  14   4       2603.20       2647.90        78.46 o
   6  14   4        963.69       1042.84        42.23 o
   7  14   4        360.27        347.46        27.49 o
   8  14   4        984.54       1021.29        43.92 o
   9  14   4       1751.34       1804.50        57.71 o
  10  14   4        591.83        580.53        31.60 o
  11  14   4        632.60        630.67        49.36 o
 -10  15   4         48.91         33.50        15.94 o
  -9  15   4         81.05         90.60        20.58 o
  -8  15   4         44.20         33.40        10.18 o
  -7  15   4         36.63         26.28        18.63 o
  -6  15   4         43.17         44.12        11.59 o
  -5  15   4         42.76         33.27         9.45 o
  -4  15   4         79.20         63.91        13.68 o
  -3  15   4         74.56         68.07        13.16 o
  -2  15   4         82.66         44.39        33.99 o
  -1  15   4         18.94          5.56        15.86 o
   0  15   4          4.09         16.15         9.83 o
   1  15   4         14.88         10.99        10.29 o
   2  15   4         86.70         93.83        18.15 o
   3  15   4         67.43         66.36        29.44 o
   4  15   4        100.89         59.70        18.75 o
   5  15   4         28.18         21.60        12.42 o
   6  15   4         62.06         42.93        13.94 o
   7  15   4         25.79         19.77        13.05 o
   8  15   4         79.58         92.69        12.09 o
   9  15   4         68.62         44.00        11.04 o
  -9  16   4        215.25        247.30        33.02 o
  -8  16   4         33.30         58.58        15.87 o
  -7  16   4         15.55         19.23        11.21 o
  -6  16   4        204.82        212.80        29.94 o
  -5  16   4         66.43         87.50        21.77 o
  -4  16   4        112.40        136.18        21.23 o
  -3  16   4         63.36         77.27        18.29 o
  -2  16   4        217.28        281.86        25.83 o
  -1  16   4        115.17        116.31        20.09 o
   0  16   4          2.34          6.09        20.86 o
   1  16   4        109.29        118.24        20.42 o
   2  16   4        254.87        258.16        35.45 o
   3  16   4         43.28         43.86        13.55 o
   4  16   4        101.03        123.74        23.44 o
   5  16   4         75.10         84.93        15.40 o
   6  16   4        203.55        220.14        28.30 o
   7  16   4         15.99         12.69        10.40 o
   8  16   4         28.87         21.12         9.76 o
  -7  17   4        193.66        200.47        21.80 o
  -6  17   4        248.72        277.20        28.46 o
  -5  17   4        331.76        381.24        34.33 o
  -4  17   4        712.85        726.84        44.43 o
  -3  17   4         96.43        112.26        18.24 o
  -2  17   4         35.90         40.61        14.46 o
  -1  17   4         45.93         26.70        11.80 o
   0  17   4         25.10         25.76        14.85 o
   1  17   4         44.94         58.60        17.85 o
   2  17   4         40.82         58.23        15.72 o
   3  17   4        107.87        101.46        19.39 o
   4  17   4        679.02        744.84        38.53 o
   5  17   4        344.04        393.10        27.07 o
   6  17   4        263.75        351.87        29.76 o
   7  17   4        222.97        225.67        21.04 o
  -5  18   4        586.14        637.41        29.58 o
  -4  18   4        273.19        314.46        27.68 o
  -3  18   4        384.16        372.13        25.78 o
  -2  18   4        520.15        539.22        32.21 o
  -1  18   4        575.27        622.17        34.60 o
   0  18   4         55.36         70.17        13.59 o
   1  18   4        584.27        647.12        35.20 o
   2  18   4        505.07        577.67        32.69 o
   3  18   4        375.29        353.87        29.18 o
   4  18   4        270.32        282.91        20.51 o
   5  18   4        577.85        658.26        79.36 o
  -2  19   4          4.03          7.19        10.00 o
  -1  19   4         30.95         30.61        11.64 o
   0  19   4          0.51         -9.57         9.57 o
   1  19   4         31.50         20.84        14.67 o
   2  19   4          5.35         -5.17        26.28 o
   1   0   5        318.42        323.38         6.44 o
   2   0   5       1204.15       1235.95        25.32 o
   3   0   5        161.35        153.56         8.40 o
   4   0   5        808.97        857.70        18.92 o
   5   0   5       1039.52       1134.46        28.08 o
   6   0   5       1780.48       1715.83        40.68 o
   7   0   5       1658.74       1669.62        52.96 o
   8   0   5         92.64        106.62        16.38 o
   9   0   5         50.41         36.65        12.66 o
  10   0   5        151.72        156.92        21.95 o
  11   0   5       2294.42       2314.54        63.24 o
  12   0   5         19.25         10.74        11.90 o
  13   0   5        220.27        200.20        19.64 o
  14   0   5         17.05         -2.73        10.57 o
  15   0   5        386.34        401.33        31.29 o
  16   0   5         25.23          2.53        16.32 o
 -16   1   5        100.34        115.95        18.66 o
 -15   1   5         35.27         40.95        14.05 o
 -14   1   5        286.15        296.76        29.55 o
 -13   1   5         88.14         76.18        13.29 o
 -12   1   5        107.98        115.05        15.43 o
 -11   1   5         43.56         41.40        13.30 o
 -10   1   5        421.51        467.40        34.36 o
  -9   1   5        184.12        186.54        21.20 o
  -8   1   5       1246.19       1420.14        53.41 o
  -7   1   5       1282.30       1473.60        61.48 o
  -6   1   5        325.90        461.08        25.67 o
  -5   1   5        516.12        519.23        15.76 o
  -4   1   5      38011.70      42532.60       662.27 o
  -3   1   5       6034.93       5958.29       116.32 o
  -2   1   5          7.03         10.79         4.30 o
  -1   1   5       6630.42       6867.05       131.27 o
   0   1   5     104016.04     106402.68      1105.44 o
   1   1   5       6715.09       6269.29       287.31 o
   2   1   5          7.83         24.92         7.72 o
   3   1   5       6038.52       5889.34        76.38 o
   4   1   5      37842.23      40599.87       352.81 o
   5   1   5        606.91        569.92        18.84 o
   6   1   5        307.75        372.13        22.29 o
   7   1   5       1160.12       1267.53        38.64 o
   8   1   5       1244.30       1433.26        53.49 o
   9   1   5        139.15        151.73        20.44 o
  10   1   5        412.81        491.31        35.00 o
  11   1   5         33.24         28.78        12.49 o
  12   1   5         99.14         69.41        12.86 o
  13   1   5         96.06         58.20        13.40 o
  14   1   5        295.21        283.78        29.45 o
  15   1   5         33.98         16.26        19.05 o
  16   1   5         92.44         74.53        16.88 o
 -16   2   5          3.56         27.50        21.73 o
 -15   2   5         73.45         95.42        18.04 o
 -14   2   5        372.77        423.86        30.29 o
 -13   2   5         98.84        106.69        14.20 o
 -12   2   5         22.89         26.91         9.84 o
 -11   2   5        639.01        620.46        38.82 o
 -10   2   5       2293.96       2380.19        79.87 o
  -9   2   5       1254.33       1367.85        72.97 o
  -8   2   5        151.02        156.79        18.18 o
  -7   2   5        966.69        998.95        41.94 o
  -6   2   5       7008.82       7524.94       116.98 o
  -5   2   5       2882.46       3259.96        72.38 o
  -4   2   5       3810.96       3844.68        60.75 o
  -3   2   5       7942.09       8013.62        74.84 o
  -2   2   5       3649.30       3747.64        75.41 o
  -1   2   5        386.68        418.08        14.67 o
   0   2   5       9902.46      10412.41       165.32 o
   1   2   5        400.05        373.36         8.93 o
   2   2   5       3575.91       3452.50        64.36 o
   3   2   5       8029.66       7745.88       123.01 o
   4   2   5       3757.21       3855.86        52.51 o
   5   2   5       2890.27       3157.23        47.52 o
   6   2   5       7041.62       7428.85       225.82 o
   7   2   5        988.77        989.44        65.40 o
   8   2   5        161.54        162.36        19.19 o
   9   2   5       1193.10       1230.53        76.74 o
  10   2   5       2304.95       2353.44        78.67 o
  11   2   5        611.74        626.37        37.17 o
  12   2   5         22.10        -15.50        15.50 o
  13   2   5         83.08         98.56        16.56 o
  14   2   5        372.53        390.53        42.15 o
  15   2   5         68.59         57.73        14.42 o
  16   2   5          4.06        -17.49        17.49 o
 -16   3   5         23.78         23.53        14.32 o
 -15   3   5        150.46        212.79        29.72 o
 -14   3   5         51.75         65.47        16.14 o
 -13   3   5         61.87         78.84        13.28 o
 -12   3   5         11.50          8.92         8.84 o
 -11   3   5         91.15         68.69        20.31 o
 -10   3   5        130.54        131.62        16.56 o
  -9   3   5        185.95        134.30        20.36 o
  -8   3   5        176.38        160.28        20.84 o
  -7   3   5        118.30        117.40        15.72 o
  -6   3   5        149.57        132.50        15.66 o
  -5   3   5       2952.28       2972.73       122.21 o
  -4   3   5       5937.33       6142.18       103.31 o
  -3   3   5       4366.98       4165.70        53.21 o
  -2   3   5       2680.87       2274.27        43.59 o
  -1   3   5      13128.48      13357.44       301.18 o
   0   3   5      22086.94      21780.68       824.30 o
   1   3   5      13205.16      12065.73       188.13 o
   2   3   5       2657.53       2377.08        37.73 o
   3   3   5       4350.95       4177.32       114.54 o
   4   3   5       5907.49       5843.43       103.59 o
   5   3   5       3156.23       3171.65       121.48 o
   6   3   5        156.91        153.36        11.58 o
   7   3   5        119.35         90.95        13.49 o
   8   3   5        172.22        154.04        18.60 o
   9   3   5        234.28        256.25        25.00 o
  10   3   5        132.46        138.67        19.89 o
  11   3   5         99.29        105.35        16.33 o
  12   3   5         13.14          9.80        12.92 o
  13   3   5         48.60         42.47        16.42 o
  14   3   5         56.43         60.65        30.58 o
  15   3   5        151.03        176.59        22.88 o
  16   3   5         27.74         25.43        12.28 o
 -16   4   5         43.28         54.24        19.74 o
 -15   4   5        356.18        382.65        30.43 o
 -14   4   5         12.62         29.49        13.95 o
 -13   4   5        427.49        458.93        28.64 o
 -12   4   5         89.73         96.35        13.88 o
 -11   4   5        487.34        503.04        33.15 o
 -10   4   5        167.97        146.58        27.98 o
  -9   4   5       1197.16       1213.39        48.90 o
  -8   4   5        540.60        566.93        31.85 o
  -7   4   5       1601.46       1370.89        53.37 o
  -6   4   5       2428.38       2572.07       184.65 o
  -5   4   5       1273.33       1114.96        69.70 o
  -4   4   5       5018.16       4781.76        86.79 o
  -3   4   5      19279.51      18509.16       454.55 o
  -2   4   5      12791.23      12278.40       290.34 o
  -1   4   5       9901.81       9752.75       124.92 o
   0   4   5      11534.13      10983.37       143.96 o
   1   4   5       9992.03       9243.95       297.83 o
   2   4   5      12505.28      11937.45       340.69 o
   3   4   5      19563.11      19743.23       332.47 o
   4   4   5       4772.48       4424.07       169.09 o
   5   4   5       1406.42       1353.77        40.87 o
   6   4   5       2235.75       2329.11        80.39 o
   7   4   5       1724.65       1778.12        61.76 o
   8   4   5        530.15        570.53        36.36 o
   9   4   5       1136.66       1297.64        84.67 o
  10   4   5        152.07        125.17        29.05 o
  11   4   5        417.14        436.37        31.29 o
  12   4   5        107.13         93.48        15.48 o
  13   4   5        380.53        390.69        43.86 o
  14   4   5         15.72         17.99        13.43 o
  15   4   5        333.08        321.50        28.76 o
  16   4   5         48.34         52.86        11.40 o
 -15   5   5        195.84        236.84        23.62 o
 -14   5   5        135.46        105.09        19.61 o
 -13   5   5         85.79        102.29        14.79 o
 -12   5   5         99.26        102.72        15.51 o
 -11   5   5        164.56        154.97        17.90 o
 -10   5   5        154.18        169.98        17.19 o
  -9   5   5        441.43        453.69        29.73 o
  -8   5   5        710.22        755.43        36.97 o
  -7   5   5        464.44        467.78        24.50 o
  -6   5   5       3310.24       3685.05       110.51 o
  -5   5   5       2247.00       2221.27        67.99 o
  -4   5   5       2666.73       2756.94        45.31 o
  -3   5   5       6081.59       6166.99       132.64 o
  -2   5   5      19438.53      20407.43       289.41 o
  -1   5   5       9408.64      10287.68       152.95 o
   0   5   5       2669.76       2454.96        40.73 o
   1   5   5       9362.72       9766.75       292.77 o
   2   5   5      19499.02      21279.96       496.89 o
   3   5   5       6009.14       6016.03       111.18 o
   4   5   5       2630.93       2837.92        63.31 o
   5   5   5       2323.85       2241.77        92.94 o
   6   5   5       3375.87       3953.75       111.11 o
   7   5   5        409.79        458.72        26.90 o
   8   5   5        674.23        727.84        41.73 o
   9   5   5        471.91        566.66        48.86 o
  10   5   5        154.14        130.02        24.95 o
  11   5   5        162.20        150.07        24.49 o
  12   5   5         89.97         75.49        29.01 o
  13   5   5         83.23         95.56        19.54 o
  14   5   5        132.86        100.85        18.18 o
  15   5   5        196.26        226.31        23.65 o
 -15   6   5         59.19         44.34        10.50 o
 -14   6   5        169.80        160.13        22.38 o
 -13   6   5        185.84        180.59        17.65 o
 -12   6   5        134.97        176.40        17.68 o
 -11   6   5        326.88        347.96        25.88 o
 -10   6   5        207.30        226.03        20.55 o
  -9   6   5        559.56        613.34        36.12 o
  -8   6   5       1117.79       1104.64        45.93 o
  -7   6   5       1746.58       1742.29        86.10 o
  -6   6   5        307.24        316.57        18.32 o
  -5   6   5        305.92        375.39        16.93 o
  -4   6   5       2210.04       2075.85        46.39 o
  -3   6   5       4649.76       4312.72        73.61 o
  -2   6   5       7356.03       8998.14       133.19 o
  -1   6   5       1412.69       1561.49        38.98 o
   0   6   5         99.57        121.61        11.83 o
   1   6   5       1425.92       1681.57        57.22 o
   2   6   5       7279.56       9273.82       233.07 o
   3   6   5       4658.72       4941.83       284.12 o
   4   6   5       2224.28       2027.01        42.82 o
   5   6   5        343.44        423.21        34.38 o
   6   6   5        283.59        320.31        32.18 o
   7   6   5       1735.18       1624.47        74.76 o
   8   6   5       1148.96       1131.70        66.13 o
   9   6   5        597.32        612.37        76.66 o
  10   6   5        210.68        219.50        26.86 o
  11   6   5        322.62        317.09        32.26 o
  12   6   5        136.88        191.88        27.48 o
  13   6   5        187.43        174.47        25.13 o
  14   6   5        166.33        154.64        18.58 o
  15   6   5         62.01         59.16        13.19 o
 -15   7   5         30.70         38.63         9.69 o
 -14   7   5        761.58        815.25        42.34 o
 -13   7   5         94.19         91.44        13.41 o
 -12   7   5        115.68         86.21        11.56 o
 -11   7   5        197.21        201.07        19.63 o
 -10   7   5        113.13        175.34        24.90 o
  -9   7   5       1219.43       1192.48        53.21 o
  -8   7   5         24.63         63.89        12.68 o
  -7   7   5       1222.87       1268.09        45.15 o
  -6   7   5       1453.02       1927.62        63.21 o
  -5   7   5       2346.63       2274.91        47.41 o
  -4   7   5        256.15        185.89        16.23 o
  -3   7   5        952.42       1020.59        38.44 o
  -2   7   5      11466.46      14699.48       272.77 o
  -1   7   5       1205.95       1435.20        74.20 o
   0   7   5         40.63         30.01        13.42 o
   1   7   5       1187.73       1288.28        46.89 o
   2   7   5      11546.33      15544.85       199.55 o
   3   7   5       1005.57       1169.54        40.36 o
   4   7   5        233.21        183.70        16.09 o
   5   7   5       2276.33       2432.07       180.38 o
   6   7   5       1414.11       1761.57        79.22 o
   7   7   5       1227.90       1310.59       108.91 o
   8   7   5         43.84         30.25        24.09 o
   9   7   5       1239.64       1180.09        45.89 o
  10   7   5        133.95        194.68        28.40 o
  11   7   5        201.75        184.33        26.20 o
  12   7   5        117.78        105.84        20.56 o
  13   7   5        111.87         98.99        19.56 o
  14   7   5        779.12        770.01        38.51 o
  15   7   5         36.51         21.87        22.95 o
 -15   8   5         16.65         14.77        14.99 o
 -14   8   5        284.64        287.42        22.15 o
 -13   8   5        482.50        441.72        29.26 o
 -12   8   5        147.46        166.75        16.89 o
 -11   8   5         98.74         93.21        15.92 o
 -10   8   5         86.53        118.83        18.71 o
  -9   8   5       1029.57        933.29        76.90 o
  -8   8   5        975.09       1015.37        48.36 o
  -7   8   5        273.72        298.93        26.58 o
  -6   8   5       2887.79       3574.34       100.73 o
  -5   8   5         92.30        109.38        13.28 o
  -4   8   5       1040.76       1041.47        36.89 o
  -3   8   5        256.11        237.74        20.66 o
  -2   8   5       9313.79      12295.29       181.41 o
  -1   8   5        405.51        467.07        30.00 o
   0   8   5         60.53         63.13        17.69 o
   1   8   5        441.98        537.23        41.43 o
   2   8   5       9344.02      12127.90       230.74 o
   3   8   5        294.54        245.24        20.34 o
   4   8   5       1048.55       1031.78        40.96 o
   5   8   5         69.81         74.57        16.78 o
   6   8   5       2870.23       3220.52       268.67 o
   7   8   5        256.99        202.94        33.04 o
   8   8   5       1017.12       1039.41        95.19 o
   9   8   5       1012.21       1017.99        52.39 o
  10   8   5         86.77        142.33        25.16 o
  11   8   5        103.07         53.18        15.55 o
  12   8   5        159.38        172.81        25.10 o
  13   8   5        493.95        447.96        35.87 o
  14   8   5        290.26        312.30        28.83 o
  15   8   5         20.17         24.09        22.77 o
 -14   9   5        206.52        206.01        19.84 o
 -13   9   5        161.45        165.37        25.16 o
 -12   9   5          9.66        -11.62        11.62 o
 -11   9   5         68.89         73.71        14.00 o
 -10   9   5        189.56        180.42        24.56 o
  -9   9   5        262.92        246.12        24.63 o
  -8   9   5        219.94        202.66        31.72 o
  -7   9   5        148.19         92.38        15.16 o
  -6   9   5       2382.47       2492.49        85.64 o
  -5   9   5        632.92        627.33        36.39 o
  -4   9   5        731.52        792.92        33.77 o
  -3   9   5       1357.94       1472.76        91.78 o
  -2   9   5      15919.20      18893.67       246.20 o
  -1   9   5       2107.56       2235.39       123.79 o
   0   9   5         18.16         14.05        12.38 o
   1   9   5       2102.79       2207.72       170.48 o
   2   9   5      15734.79      18573.73       546.45 o
   3   9   5       1456.49       1427.84        76.41 o
   4   9   5        728.96        799.28        38.12 o
   5   9   5        616.70        613.81        54.47 o
   6   9   5       2326.50       2617.05       330.04 o
   7   9   5        191.71        136.54        29.39 o
   8   9   5        221.43        193.58        21.87 o
   9   9   5        244.90        212.80        23.90 o
  10   9   5        198.36        190.99        25.58 o
  11   9   5         65.74         57.20        15.03 o
  12   9   5          9.14         10.16        18.14 o
  13   9   5        155.49        155.29        20.03 o
  14   9   5        196.31        181.40        24.95 o
 -14  10   5         20.78          7.06        13.22 o
 -13  10   5        233.85        228.42        39.66 o
 -12  10   5        516.19        514.15        44.15 o
 -11  10   5         63.50         59.76        15.98 o
 -10  10   5        112.24        108.28        21.17 o
  -9  10   5       1497.45       1306.06        65.96 o
  -8  10   5       2321.59       1789.17       109.70 o
  -7  10   5        173.49        134.26        21.56 o
  -6  10   5        211.98        210.69        33.70 o
  -5  10   5       2949.69       2440.56       110.34 o
  -4  10   5       2536.59       2345.73       266.50 o
  -3  10   5         89.99         92.05        15.98 o
  -2  10   5        711.64        698.30       110.29 o
  -1  10   5       1007.04       1010.89        98.76 o
   0  10   5         92.04         60.61        17.13 o
   1  10   5        980.42        976.82        59.28 o
   2  10   5        751.33        728.74        54.28 o
   3  10   5         89.68         61.83        19.28 o
   4  10   5       2515.68       2437.92       109.36 o
   5  10   5       2946.47       2969.23       339.77 o
   6  10   5        225.11        204.33        33.78 o
   7  10   5        168.86        154.76        19.72 o
   8  10   5       2245.39       1957.26        71.20 o
   9  10   5       1577.81       1465.51        86.37 o
  10  10   5        110.10         94.01        20.76 o
  11  10   5         59.02         33.35        12.84 o
  12  10   5        496.86        472.39        35.91 o
  13  10   5        268.04        223.91        31.13 o
  14  10   5         23.14         13.45         8.29 o
 -13  11   5         73.29         84.14        16.61 o
 -12  11   5          4.45         -6.13        13.57 o
 -11  11   5        594.06        608.36        41.96 o
 -10  11   5        314.30        290.62        39.28 o
  -9  11   5        371.58        310.98        35.15 o
  -8  11   5         49.75         41.85        19.19 o
  -7  11   5        178.07        184.70        40.64 o
  -6  11   5        252.93        220.25        35.24 o
  -5  11   5       2028.72       1842.30        86.05 o
  -4  11   5       1112.69       1132.38        70.04 o
  -3  11   5       3132.36       3295.84       120.54 o
  -2  11   5       5341.08       5040.93       121.02 o
  -1  11   5       5796.36       5426.09       151.29 o
   0  11   5       2576.27       2784.15       104.80 o
   1  11   5       5798.56       5653.05       157.05 o
   2  11   5       5171.97       4954.27       120.82 o
   3  11   5       3387.45       3439.02       135.54 o
   4  11   5       1008.72       1005.80        82.19 o
   5  11   5       2072.26       1914.00        55.67 o
   6  11   5        209.78        173.80        20.24 o
   7  11   5        206.31        204.29        24.15 o
   8  11   5         36.80         35.52        16.96 o
   9  11   5        372.14        332.09        29.65 o
  10  11   5        318.17        288.13        35.27 o
  11  11   5        513.80        497.70        37.12 o
  12  11   5          4.77         -9.41         9.41 o
  13  11   5         67.27         90.93        14.31 o
 -12  12   5         85.03        103.14        12.49 o
 -11  12   5        184.64        183.52        28.66 o
 -10  12   5        101.73         78.69        21.06 o
  -9  12   5        538.10        630.22        57.07 o
  -8  12   5        121.61        125.48        27.93 o
  -7  12   5        363.44        366.01        62.95 o
  -6  12   5        384.48        247.87        39.08 o
  -5  12   5       2630.77       2455.03        91.99 o
  -4  12   5        993.02        890.22        62.64 o
  -3  12   5       1295.80       1242.16        51.26 o
  -2  12   5       2022.84       1825.94        90.73 o
  -1  12   5       3851.02       3286.89       122.38 o
   0  12   5       4364.11       3990.42       108.21 o
   1  12   5       3933.80       3745.75       152.34 o
   2  12   5       1973.02       1819.84        73.13 o
   3  12   5       1327.46       1174.96        38.46 o
   4  12   5        916.96        849.42        39.34 o
   5  12   5       2788.60       2662.10        93.43 o
   6  12   5        336.33        284.70        26.58 o
   7  12   5        387.06        398.67        31.84 o
   8  12   5        131.89        139.39        17.37 o
   9  12   5        591.92        630.86        34.55 o
  10  12   5         88.64         71.12        15.06 o
  11  12   5        199.46        261.19        21.88 o
  12  12   5         89.93        113.31        19.72 o
 -12  13   5         47.92         72.90        19.12 o
 -11  13   5        134.34        182.87        16.60 o
 -10  13   5        113.30        102.93        15.33 o
  -9  13   5        246.20        215.64        39.86 o
  -8  13   5        859.39        941.94        87.96 o
  -7  13   5        315.52        279.77        38.79 o
  -6  13   5         51.03         33.25        16.77 o
  -5  13   5        644.84        642.01        54.41 o
  -4  13   5       4715.09       4888.51        99.07 o
  -3  13   5       3431.46       3468.74        90.57 o
  -2  13   5        799.51        796.07        43.05 o
  -1  13   5       3291.67       3052.12       116.75 o
   0  13   5       8641.80       8732.70       213.07 o
   1  13   5       3334.78       3038.70        99.63 o
   2  13   5        695.35        674.88        46.78 o
   3  13   5       3592.14       3279.37       141.56 o
   4  13   5       4583.58       4636.98        94.87 o
   5  13   5        706.80        645.66        35.03 o
   6  13   5         19.37         31.22        12.64 o
   7  13   5        385.30        393.67        30.12 o
   8  13   5        860.79        987.62        46.55 o
   9  13   5        275.60        200.49        24.39 o
  10  13   5        133.67        104.95        16.98 o
  11  13   5        113.46        124.29        18.86 o
  12  13   5         54.07         65.94        18.24 o
 -11  14   5        153.05        140.01        17.58 o
 -10  14   5        153.79        163.82        18.48 o
  -9  14   5        123.69        118.39        18.69 o
  -8  14   5        491.41        554.04        34.24 o
  -7  14   5        172.90        170.31        23.69 o
  -6  14   5        335.41        419.38        41.36 o
  -5  14   5        209.15        231.51        21.11 o
  -4  14   5        305.12        284.19        23.73 o
  -3  14   5        337.39        318.80        31.26 o
  -2  14   5        102.67         70.96        17.42 o
  -1  14   5        442.07        428.62        37.16 o
   0  14   5       1840.69       1756.37        74.47 o
   1  14   5        430.24        469.17        41.02 o
   2  14   5        109.14         77.80        15.67 o
   3  14   5        332.75        310.85        31.51 o
   4  14   5        364.33        370.53        25.56 o
   5  14   5        175.58        167.80        17.30 o
   6  14   5        321.21        337.46        23.96 o
   7  14   5        159.53        130.58        17.45 o
   8  14   5        480.55        542.49        31.82 o
   9  14   5         93.94        121.01        14.78 o
  10  14   5        126.18        146.64        16.97 o
  11  14   5        142.29        140.72        23.53 o
 -10  15   5        325.64        326.07        38.16 o
  -9  15   5         93.31         79.20        16.33 o
  -8  15   5         24.97          2.75        14.25 o
  -7  15   5        127.88         95.06        21.86 o
  -6  15   5        981.83       1083.37        68.03 o
  -5  15   5         14.57         16.62        10.83 o
  -4  15   5         67.89         62.02        11.92 o
  -3  15   5         60.71         49.39        17.12 o
  -2  15   5        398.30        386.36        42.71 o
  -1  15   5          3.42         -4.56        13.08 o
   0  15   5        105.36         91.25        15.53 o
   1  15   5          3.60         19.87        15.49 o
   2  15   5        394.94        456.77        36.72 o
   3  15   5         58.85         57.26        14.59 o
   4  15   5         85.64         70.85        17.45 o
   5  15   5         12.91        -10.34        12.05 o
   6  15   5        972.24       1024.89        42.94 o
   7  15   5        147.77        144.75        15.25 o
   8  15   5         25.87         28.96         8.42 o
   9  15   5         85.60         99.57        15.43 o
  -9  16   5         71.92         58.67        17.49 o
  -8  16   5          1.89          9.03        33.45 o
  -7  16   5        152.64        146.90        18.48 o
  -6  16   5        258.68        264.99        32.03 o
  -5  16   5        410.25        465.08        35.23 o
  -4  16   5       2541.81       2742.64       101.59 o
  -3  16   5        223.10        194.31        25.16 o
  -2  16   5        113.51        108.22        20.81 o
  -1  16   5        389.25        399.32        34.70 o
   0  16   5       7555.59       7473.51       295.81 o
   1  16   5        389.71        401.00        34.19 o
   2  16   5        128.91        113.84        18.79 o
   3  16   5        205.03        202.54        24.63 o
   4  16   5       2557.04       2853.80        89.74 o
   5  16   5        385.06        376.44        29.88 o
   6  16   5        301.21        295.51        30.82 o
   7  16   5        140.70        159.48        21.53 o
   8  16   5          0.80         21.22        10.31 o
  -7  17   5        458.02        480.58        43.66 o
  -6  17   5       1775.50       1894.62        58.55 o
  -5  17   5        401.14        375.79        34.64 o
  -4  17   5        547.90        529.09        29.54 o
  -3  17   5        310.96        324.31        24.82 o
  -2  17   5        609.27        657.20        40.24 o
  -1  17   5         94.87         78.31        16.51 o
   0  17   5        939.91        966.49        58.33 o
   1  17   5         95.75         87.08        19.36 o
   2  17   5        604.43        620.35        45.55 o
   3  17   5        322.69        291.53        25.35 o
   4  17   5        538.02        586.21        33.44 o
   5  17   5        389.30        381.71        33.36 o
   6  17   5       1761.34       1771.01        65.58 o
   7  17   5        463.33        419.17        39.01 o
  -5  18   5        225.85        243.37        17.97 o
  -4  18   5        421.02        465.63        32.79 o
  -3  18   5        575.85        554.54        37.69 o
  -2  18   5        233.82        292.19        23.39 o
  -1  18   5        795.79        854.70        40.41 o
   0  18   5       1572.67       1877.81        60.70 o
   1  18   5        760.88        794.09        38.75 o
   2  18   5        233.79        241.53        21.08 o
   3  18   5        576.63        647.16        32.02 o
   4  18   5        433.65        487.98        33.80 o
   5  18   5        198.47        239.62        30.01 o
  -1  19   5         26.69         27.50        12.25 o
   0  19   5          8.75         -0.56        14.99 o
   1  19   5         18.94          2.75         7.02 o
   0   0   6         12.65        169.35        14.79 o
   1   0   6        382.20        389.14         7.97 o
   2   0   6       5700.36       5781.29        97.34 o
   3   0   6       2770.96       2949.98        74.13 o
   4   0   6        142.44        143.82         8.76 o
   5   0   6        158.86        140.91        10.59 o
   6   0   6        154.77        129.50        12.70 o
   7   0   6       4322.27       4718.38        93.44 o
   8   0   6        264.19        294.67        25.39 o
   9   0   6        514.56        551.87        35.98 o
  10   0   6         47.06         67.28        16.73 o
  11   0   6        125.34        131.43        14.71 o
  12   0   6         79.88         52.87        13.00 o
  13   0   6         39.34         39.10        12.01 o
  14   0   6         16.90         -8.58         8.58 o
  15   0   6        228.09        297.84        33.07 o
  16   0   6          2.95         -6.60        14.91 o
 -16   1   6         13.94         28.98        17.18 o
 -15   1   6         57.60         30.09        17.86 o
 -14   1   6         22.12         19.72         9.94 o
 -13   1   6        137.66        169.57        16.62 o
 -12   1   6         38.32         29.40         9.98 o
 -11   1   6        115.62        129.90        15.80 o
 -10   1   6         62.66         65.70        15.31 o
  -9   1   6        412.60        495.14        34.27 o
  -8   1   6       1880.11       2107.22        81.18 o
  -7   1   6         92.11        106.93        14.71 o
  -6   1   6       1069.22       1089.34        34.27 o
  -5   1   6        341.28        367.46        17.47 o
  -4   1   6       5019.76       5725.40       139.98 o
  -3   1   6       1127.43       1060.49        34.32 o
  -2   1   6      11031.53      11588.18       253.16 o
  -1   1   6        636.86        604.07        30.23 o
   0   1   6         15.72         60.03         6.22 o
   1   1   6        609.44        562.20        14.97 o
   2   1   6      11104.45      11934.04        93.06 o
   3   1   6       1108.61       1075.92        28.33 o
   4   1   6       4975.35       5561.24        73.34 o
   5   1   6        336.19        374.18        15.74 o
   6   1   6       1076.33       1106.55        33.87 o
   7   1   6         97.10         86.26        11.68 o
   8   1   6       1823.75       2070.42        85.12 o
   9   1   6        448.43        575.62        36.62 o
  10   1   6         54.49         62.10        14.91 o
  11   1   6         94.86         93.71        13.25 o
  12   1   6         33.62         20.81         8.88 o
  13   1   6        114.94        136.47        19.38 o
  14   1   6         21.40         30.94        11.12 o
  15   1   6         49.52         58.33        14.05 o
  16   1   6         13.84        -16.52        16.52 o
 -16   2   6         10.14         21.15        18.91 o
 -15   2   6        154.47        159.34        27.73 o
 -14   2   6         75.01         76.63        12.07 o
 -13   2   6         83.61         66.68        12.43 o
 -12   2   6         60.82         60.67        10.39 o
 -11   2   6         76.16         79.83        12.39 o
 -10   2   6         96.01        106.58        28.04 o
  -9   2   6        268.51        315.98        42.88 o
  -8   2   6        157.75        196.49        25.07 o
  -7   2   6       3611.82       3267.65        96.10 o
  -6   2   6       1289.10       1310.15        44.86 o
  -5   2   6       1036.08        961.61        33.02 o
  -4   2   6         12.58          2.86         4.31 o
  -3   2   6       4004.65       3705.67       100.61 o
  -2   2   6       4604.35       4595.66        56.80 o
  -1   2   6       1485.07       1415.71        26.14 o
   0   2   6        250.33        205.89         7.62 o
   1   2   6       1491.96       1574.82        27.56 o
   2   2   6       4528.11       4786.24        61.95 o
   3   2   6       4034.76       4006.03        51.25 o
   4   2   6         10.13         11.10         3.91 o
   5   2   6        957.91       1000.24        23.40 o
   6   2   6       1231.46       1352.65        29.95 o
   7   2   6       3586.70       3611.23        99.42 o
   8   2   6        178.20        251.16        26.25 o
   9   2   6        283.72        304.65        27.18 o
  10   2   6        102.48        122.09        19.83 o
  11   2   6         78.32        100.89        13.94 o
  12   2   6         69.20         33.70        13.58 o
  13   2   6         82.94         77.11        14.51 o
  14   2   6         74.21         66.31        18.86 o
  15   2   6        150.08        165.59        17.56 o
  16   2   6          9.51        -17.69        17.69 o
 -16   3   6          2.07          4.49        13.95 o
 -15   3   6         10.97         13.86        12.45 o
 -14   3   6          7.17          8.91         9.19 o
 -13   3   6        248.47        332.25        25.46 o
 -12   3   6         22.10         28.27        10.20 o
 -11   3   6        234.39        262.26        23.97 o
 -10   3   6         20.05         19.09         9.17 o
  -9   3   6        347.04        455.28        47.77 o
  -8   3   6         91.15         96.20        16.56 o
  -7   3   6        141.62        141.01        17.07 o
  -6   3   6        275.95        260.20        20.46 o
  -5   3   6        609.26        645.20        24.83 o
  -4   3   6        488.01        494.55        17.31 o
  -3   3   6        262.11        219.45        14.66 o
  -2   3   6       1178.66       1060.42        21.69 o
  -1   3   6       1114.93        971.23        31.75 o
   0   3   6        335.23        295.69        10.42 o
   1   3   6       1094.80       1074.68        50.08 o
   2   3   6       1210.39       1134.86        26.67 o
   3   3   6        274.72        256.09        11.68 o
   4   3   6        473.26        469.63        13.73 o
   5   3   6        579.39        609.58        20.16 o
   6   3   6        302.00        334.97        31.85 o
   7   3   6        141.63        171.01        18.10 o
   8   3   6         69.19         75.98        15.28 o
   9   3   6        409.55        503.52        34.71 o
  10   3   6         25.36         44.19        18.86 o
  11   3   6        229.15        204.02        21.85 o
  12   3   6         15.04         -8.29        12.57 o
  13   3   6        289.73        343.01        38.92 o
  14   3   6          6.25         10.94        13.63 o
  15   3   6         10.23          2.89        10.05 o
  16   3   6          2.15        -14.23        14.23 o
 -16   4   6         27.89         24.64        16.51 o
 -15   4   6          2.09         -5.92        11.54 o
 -14   4   6        140.66        134.93        19.79 o
 -13   4   6        265.27        237.67        22.05 o
 -12   4   6        114.12         86.38        14.14 o
 -11   4   6        936.92        917.83        36.73 o
 -10   4   6        833.58        827.22        36.88 o
  -9   4   6         76.34         65.15        13.46 o
  -8   4   6        607.72        559.04        40.07 o
  -7   4   6       6826.10       7041.40       206.28 o
  -6   4   6       4742.36       4551.27        91.97 o
  -5   4   6        117.14         98.80        10.52 o
  -4   4   6       1506.22       1383.66        45.75 o
  -3   4   6       5100.35       5013.10       187.75 o
  -2   4   6       2997.71       3149.55        50.72 o
  -1   4   6        537.91        550.65        21.78 o
   0   4   6        822.47        838.00        19.21 o
   1   4   6        539.60        570.35        21.01 o
   2   4   6       2955.55       3043.56        52.71 o
   3   4   6       5106.20       5416.67        97.45 o
   4   4   6       1477.33       1341.08        39.14 o
   5   4   6         93.37         81.66         8.69 o
   6   4   6       4707.20       4695.18       115.20 o
   7   4   6       6771.59       7238.40       177.20 o
   8   4   6        586.39        533.39        30.46 o
   9   4   6         94.31         69.37        19.32 o
  10   4   6        824.43        813.33        41.11 o
  11   4   6        930.33        881.90        52.23 o
  12   4   6        118.06         72.62        16.85 o
  13   4   6        248.70        235.20        34.61 o
  14   4   6        130.82         90.15        16.40 o
  15   4   6          1.01         -7.02        12.85 o
  16   4   6         34.26          4.33        17.76 o
 -15   5   6         28.87         38.08        12.73 o
 -14   5   6        194.15        164.75        18.35 o
 -13   5   6        631.58        621.77        33.37 o
 -12   5   6        243.28        274.39        22.76 o
 -11   5   6        683.32        706.30        35.99 o
 -10   5   6        451.38        441.38        49.54 o
  -9   5   6        225.52        216.64        21.42 o
  -8   5   6        131.03        136.11        16.89 o
  -7   5   6       1964.62       2055.59        58.57 o
  -6   5   6        859.89        865.24        30.81 o
  -5   5   6       2944.09       3051.76       108.52 o
  -4   5   6       9067.79       9708.13       112.88 o
  -3   5   6       5918.63       6077.90       152.72 o
  -2   5   6       2635.29       2343.83        49.88 o
  -1   5   6      10806.58      10034.10       231.66 o
   0   5   6      27359.72      28555.36       225.30 o
   1   5   6      10840.81      10849.15       233.37 o
   2   5   6       2644.43       2361.90        41.01 o
   3   5   6       5912.91       4956.15       113.20 o
   4   5   6       9022.00       9357.93       203.59 o
   5   5   6       2941.24       3488.01        63.53 o
   6   5   6        874.68        921.07        73.52 o
   7   5   6       1943.12       1895.19        82.79 o
   8   5   6        135.91        152.98        25.00 o
   9   5   6        254.72        249.00        45.40 o
  10   5   6        484.46        449.85        43.88 o
  11   5   6        684.56        610.09        53.93 o
  12   5   6        228.06        251.68        37.72 o
  13   5   6        677.12        655.43        45.72 o
  14   5   6        210.62        195.80        23.80 o
  15   5   6         33.71         49.78        15.32 o
 -15   6   6         40.65         51.08         9.81 o
 -14   6   6        210.36        242.32        21.19 o
 -13   6   6        355.07        317.82        23.16 o
 -12   6   6        628.87        631.28        31.49 o
 -11   6   6        308.21        314.18        24.63 o
 -10   6   6        136.08        186.14        19.87 o
  -9   6   6       1483.63       1528.77        92.01 o
  -8   6   6         80.76        117.41        16.62 o
  -7   6   6       1108.04       1023.13        38.69 o
  -6   6   6        343.11        382.05        22.84 o
  -5   6   6       1983.46       2128.97        44.45 o
  -4   6   6        427.82        560.58        22.03 o
  -3   6   6         67.25         75.89        10.12 o
  -2   6   6        350.56        362.94        17.75 o
  -1   6   6         77.60        116.08        10.64 o
   0   6   6       1945.37       2568.03        48.10 o
   1   6   6         83.93        122.73        14.09 o
   2   6   6        333.38        385.13        24.78 o
   3   6   6         55.77         60.37        11.37 o
   4   6   6        438.22        538.52        21.99 o
   5   6   6       1959.10       1767.85        80.08 o
   6   6   6        315.19        330.70        32.00 o
   7   6   6       1077.51       1055.96        93.78 o
   8   6   6         89.61        124.60        41.91 o
   9   6   6       1450.06       1245.98       110.03 o
  10   6   6        132.23        146.93        23.73 o
  11   6   6        314.28        312.31        32.76 o
  12   6   6        640.72        591.85        46.14 o
  13   6   6        384.45        363.02        34.18 o
  14   6   6        207.74        197.16        21.09 o
  15   6   6         40.24         20.47        11.26 o
 -15   7   6         43.81         51.21        11.51 o
 -14   7   6       1822.71       1965.68        57.84 o
 -13   7   6        334.19        297.20        22.25 o
 -12   7   6         47.19         37.42         9.30 o
 -11   7   6        241.37        253.94        22.38 o
 -10   7   6      11202.87      11757.66       180.61 o
  -9   7   6        510.54        545.89        36.56 o
  -8   7   6        419.09        457.12        29.02 o
  -7   7   6        367.50        381.68        25.12 o
  -6   7   6      23419.66      27121.53       281.57 o
  -5   7   6        822.93        888.03        35.32 o
  -4   7   6        329.49        470.79        25.54 o
  -3   7   6        930.96       1085.55        35.10 o
  -2   7   6       8288.98      10081.37       266.01 o
  -1   7   6        182.22        174.62        15.16 o
   0   7   6         50.69         34.71        14.80 o
   1   7   6        156.26        194.42        19.11 o
   2   7   6       8309.00       9567.63       179.66 o
   3   7   6        918.35       1179.49        45.08 o
   4   7   6        437.73        559.70        22.37 o
   5   7   6        883.66        767.18        48.08 o
   6   7   6      23659.44      28627.71       616.38 o
   7   7   6        438.43        473.10        67.05 o
   8   7   6        400.30        388.29        64.62 o
   9   7   6        487.56        454.98        31.29 o
  10   7   6      11201.46      10766.90       257.66 o
  11   7   6        277.53        301.93        47.08 o
  12   7   6         35.22         32.15        16.50 o
  13   7   6        301.45        280.66        32.97 o
  14   7   6       1777.97       1865.52        73.92 o
  15   7   6         43.76         67.04        20.70 o
 -14   8   6        115.88        156.03        19.47 o
 -13   8   6          6.28          3.39         7.93 o
 -12   8   6        126.48        143.01        17.04 o
 -11   8   6         91.39         61.92        12.55 o
 -10   8   6        738.36        872.00        45.81 o
  -9   8   6        789.47        706.96        45.43 o
  -8   8   6        315.28        340.28        23.40 o
  -7   8   6        391.77        339.85        28.21 o
  -6   8   6       3378.28       3527.12       110.31 o
  -5   8   6       2178.27       2092.50        94.05 o
  -4   8   6       1035.26       1331.62        69.88 o
  -3   8   6        112.90        124.50        13.32 o
  -2   8   6       1643.54       1717.57        48.25 o
  -1   8   6        325.77        351.56        25.90 o
   0   8   6       1740.31       2024.70        77.19 o
   1   8   6        333.95        381.06        27.42 o
   2   8   6       1671.72       1769.07        59.48 o
   3   8   6        111.58        110.93        16.93 o
   4   8   6       1005.13       1358.73        68.31 o
   5   8   6       2242.80       2330.12       100.73 o
   6   8   6       3328.13       3907.36       135.42 o
   7   8   6        389.80        342.38        42.85 o
   8   8   6        342.34        405.63        31.75 o
   9   8   6        810.27        787.10        44.25 o
  10   8   6        703.43        748.16        50.43 o
  11   8   6         89.46         52.05        15.98 o
  12   8   6        129.25        120.86        21.26 o
  13   8   6          4.66         -3.02        13.03 o
  14   8   6        109.95        102.79        13.45 o
  15   8   6          1.71         -1.20        12.71 o
 -14   9   6        177.47        161.49        16.70 o
 -13   9   6         24.02         27.86        11.20 o
 -12   9   6         63.27         24.79        11.09 o
 -11   9   6        452.79        484.48        33.73 o
 -10   9   6       1034.46       1075.31        50.26 o
  -9   9   6        171.37        163.54        23.16 o
  -8   9   6         28.18         14.22        11.69 o
  -7   9   6         63.67         56.06        11.78 o
  -6   9   6       2088.94       2238.98        72.35 o
  -5   9   6        348.92        305.21        26.57 o
  -4   9   6       2147.69       2143.92        82.80 o
  -3   9   6        617.25        634.37        34.01 o
  -2   9   6        541.28        727.54        34.83 o
  -1   9   6        621.44        608.79        43.64 o
   0   9   6       7297.10       7690.44       169.82 o
   1   9   6        605.52        639.54        46.29 o
   2   9   6        543.52        697.20        56.93 o
   3   9   6        600.45        687.53        41.31 o
   4   9   6       2167.61       2178.81       130.58 o
   5   9   6        348.11        362.56        52.92 o
   6   9   6       1964.41       2270.87       107.43 o
   7   9   6         74.74         78.66        23.54 o
   8   9   6         28.29         25.80        10.78 o
   9   9   6        160.23        142.21        20.85 o
  10   9   6        981.31        935.58        79.82 o
  11   9   6        466.64        428.99        37.52 o
  12   9   6         64.93         72.27        21.82 o
  13   9   6         22.77         21.96        10.19 o
  14   9   6        182.89        194.68        38.19 o
 -14  10   6        159.21        135.21        26.53 o
 -13  10   6         74.70        107.10        16.95 o
 -12  10   6         93.89         83.64        13.22 o
 -11  10   6         65.02         63.40        13.28 o
 -10  10   6        467.40        322.12        67.06 o
  -9  10   6       1698.87       1625.60       116.94 o
  -8  10   6         48.27         71.98        18.10 o
  -7  10   6        158.89        144.48        21.13 o
  -6  10   6       1467.82       1248.09        53.78 o
  -5  10   6       3421.92       3223.51       101.78 o
  -4  10   6        297.72        295.00        28.29 o
  -3  10   6        290.29        340.15        30.10 o
  -2  10   6        683.98        674.87        40.53 o
  -1  10   6        392.92        342.06        28.89 o
   0  10   6          4.35         11.81        11.66 o
   1  10   6        394.65        382.43        31.08 o
   2  10   6        698.27        668.54        35.25 o
   3  10   6        286.12        268.92        27.94 o
   4  10   6        312.76        330.16        31.86 o
   5  10   6       3462.58       3530.47       241.38 o
   6  10   6       1506.13       1398.60        68.27 o
   7  10   6        160.09        144.66        19.21 o
   8  10   6         51.86         50.32        15.93 o
   9  10   6       1712.85       1640.71        82.65 o
  10  10   6        498.74        387.51        35.84 o
  11  10   6         67.93         68.64        16.20 o
  12  10   6         84.68        114.15        20.45 o
  13  10   6         74.14         95.76        14.24 o
  14  10   6        173.18        185.04        31.67 o
 -13  11   6        340.21        306.07        31.57 o
 -12  11   6         79.34         70.40        15.22 o
 -11  11   6       1028.15       1076.27        95.18 o
 -10  11   6        995.81        836.37        64.83 o
  -9  11   6        775.45        726.42        77.26 o
  -8  11   6        927.56        903.54        68.92 o
  -7  11   6       3147.00       3036.30       192.83 o
  -6  11   6       2893.60       2462.37       144.77 o
  -5  11   6       1556.37       1461.99        74.33 o
  -4  11   6       2255.14       1826.61        89.97 o
  -3  11   6       2438.70       2326.38       100.25 o
  -2  11   6       1323.40       1234.42       150.99 o
  -1  11   6       1512.40       1340.72        75.19 o
   0  11   6       1822.35       1741.97        68.19 o
   1  11   6       1391.27       1141.00        69.33 o
   2  11   6       1456.18       1332.79        60.82 o
   3  11   6       2190.99       1996.65        93.07 o
   4  11   6       2408.49       2019.82       115.32 o
   5  11   6       1431.92       1411.31        47.09 o
   6  11   6       2830.32       2629.01        81.14 o
   7  11   6       3114.28       2822.22        85.32 o
   8  11   6        935.28        738.86        43.41 o
   9  11   6        723.54        622.96        39.59 o
  10  11   6        921.20        877.43        52.53 o
  11  11   6       1139.42       1168.04        60.02 o
  12  11   6         82.16         67.23        12.89 o
  13  11   6        331.82        289.61        22.40 o
 -12  12   6         36.27         43.86         9.63 o
 -11  12   6        420.21        462.69        32.84 o
 -10  12   6         45.71         49.58        15.17 o
  -9  12   6       1328.02       1380.57        87.03 o
  -8  12   6        885.98        860.46        67.74 o
  -7  12   6        641.03        690.34        69.51 o
  -6  12   6        399.56        350.51        44.00 o
  -5  12   6       2076.22       1800.63        78.29 o
  -4  12   6       2172.12       2144.72        91.72 o
  -3  12   6        500.26        494.34        37.22 o
  -2  12   6        247.51        255.79        20.11 o
  -1  12   6        291.10        265.86        35.39 o
   0  12   6        109.49         99.29        20.69 o
   1  12   6        262.08        228.27        30.71 o
   2  12   6        252.33        249.29        21.52 o
   3  12   6        503.80        507.10        27.50 o
   4  12   6       2190.72       1969.18        60.32 o
   5  12   6       1984.42       1876.13        80.12 o
   6  12   6        399.72        341.76        26.79 o
   7  12   6        658.39        632.85        35.24 o
   8  12   6        871.38        860.48        40.62 o
   9  12   6       1307.67       1330.58        48.90 o
  10  12   6         46.37         34.60        10.83 o
  11  12   6        418.32        415.83        30.11 o
  12  12   6         35.42         20.41         9.53 o
 -11  13   6          8.03          9.11         8.03 o
 -10  13   6         22.72         15.15         9.43 o
  -9  13   6        408.05        409.74        32.54 o
  -8  13   6        321.16        315.63        38.89 o
  -7  13   6        671.00        673.03        56.76 o
  -6  13   6       1013.41       1006.50        70.00 o
  -5  13   6        332.61        351.01        35.52 o
  -4  13   6        275.84        327.80        29.32 o
  -3  13   6       2664.46       2828.84        80.59 o
  -2  13   6       7018.74       7600.08       137.61 o
  -1  13   6       1834.59       1862.57        65.10 o
   0  13   6        532.90        503.36        40.19 o
   1  13   6       1821.45       1946.52        78.97 o
   2  13   6       7031.61       7168.81       149.09 o
   3  13   6       2682.77       2763.96        71.85 o
   4  13   6        262.13        300.37        24.55 o
   5  13   6        372.62        382.93        30.50 o
   6  13   6       1014.16       1076.04        50.28 o
   7  13   6        682.53        670.99        38.96 o
   8  13   6        332.46        341.64        27.61 o
   9  13   6        455.13        471.43        29.99 o
  10  13   6         35.79         23.14         9.84 o
  11  13   6         11.38         23.95        10.91 o
 -10  14   6         95.99         94.12        14.31 o
  -9  14   6         14.32         17.32        11.13 o
  -8  14   6        238.53        265.94        23.64 o
  -7  14   6         65.46         55.81        15.64 o
  -6  14   6        384.33        423.74        36.22 o
  -5  14   6        164.66        168.60        21.64 o
  -4  14   6       1304.20       1314.81        54.96 o
  -3  14   6        278.22        309.71        27.50 o
  -2  14   6       1248.71       1272.08        61.61 o
  -1  14   6        328.48        338.21        32.80 o
   0  14   6         16.11          4.60        12.22 o
   1  14   6        345.47        384.35        37.84 o
   2  14   6       1210.23       1208.20        61.26 o
   3  14   6        270.61        251.04        23.55 o
   4  14   6       1284.64       1289.24        47.30 o
   5  14   6        183.86        175.82        22.75 o
   6  14   6        382.97        427.46        30.35 o
   7  14   6         62.03         52.23        11.35 o
   8  14   6        263.56        255.58        24.67 o
   9  14   6          8.48          9.54        16.42 o
  10  14   6        108.85        143.60        16.28 o
 -10  15   6         38.55         63.01        18.35 o
  -9  15   6          5.35        -10.54        12.72 o
  -8  15   6        286.99        290.00        32.43 o
  -7  15   6         41.03         46.25        18.46 o
  -6  15   6        112.23        122.53        27.91 o
  -5  15   6          2.25         -0.37        11.55 o
  -4  15   6        140.08        148.68        22.52 o
  -3  15   6         13.45         11.79        12.67 o
  -2  15   6       2411.50       2496.77       108.61 o
  -1  15   6         26.20         46.67        18.83 o
   0  15   6          0.17         -3.07         9.68 o
   1  15   6         24.93         23.27        13.01 o
   2  15   6       2429.36       2479.54        85.78 o
   3  15   6         10.68         11.65        20.87 o
   4  15   6        121.03        118.16        23.84 o
   5  15   6          3.17         -8.19         8.19 o
   6  15   6        120.41        153.41        20.55 o
   7  15   6         37.97         54.62        17.57 o
   8  15   6        255.69        278.75        28.68 o
   9  15   6          6.52         -4.76        12.18 o
  -8  16   6       2032.18       2249.43        76.97 o
  -7  16   6        146.90        136.95        18.28 o
  -6  16   6         28.16         29.67        36.99 o
  -5  16   6         77.21         51.13        14.87 o
  -4  16   6       3104.96       3184.49        94.99 o
  -3  16   6        149.78        162.88        23.36 o
  -2  16   6        159.48        155.56        18.47 o
  -1  16   6          0.85          5.57        11.13 o
   0  16   6          1.86         22.31        14.68 o
   1  16   6          0.46         19.51        11.96 o
   2  16   6        147.61        155.82        20.37 o
   3  16   6        145.24        167.19        22.50 o
   4  16   6       3097.05       3212.48        88.90 o
   5  16   6         80.98         85.01        19.12 o
   6  16   6         29.81         26.22        13.50 o
   7  16   6        135.25        162.88        21.58 o
   8  16   6       2043.24       2140.47        67.43 o
  -7  17   6         73.83         56.95        12.75 o
  -6  17   6        642.16        653.72        33.90 o
  -5  17   6        357.06        358.72        32.84 o
  -4  17   6        148.11        131.85        16.33 o
  -3  17   6        548.57        533.54        30.88 o
  -2  17   6       5902.66       6079.38       126.93 o
  -1  17   6        984.19        974.82        49.33 o
   0  17   6         59.74         54.90        14.42 o
   1  17   6        988.37        970.39        57.19 o
   2  17   6       5923.89       6475.68       153.44 o
   3  17   6        548.39        521.86        33.13 o
   4  17   6        161.44        152.13        22.39 o
   5  17   6        363.71        332.95        30.72 o
   6  17   6        656.50        650.65        45.41 o
   7  17   6         70.56        115.00        22.19 o
  -5  18   6        517.63        537.10        40.34 o
  -4  18   6       1162.59       1212.61        41.97 o
  -3  18   6        959.11       1111.60        42.71 o
  -2  18   6        233.50        206.14        24.25 o
  -1  18   6         25.36         39.02        10.21 o
   0  18   6          2.93         15.10         8.21 o
   1  18   6         26.92         48.90        10.79 o
   2  18   6        219.52        236.13        20.46 o
   3  18   6        975.42        989.91        50.98 o
   4  18   6       1141.57       1066.70        60.43 o
   0  19   6        334.21        345.14        25.45 o
   1   0   7        540.80        529.18        10.21 o
   2   0   7       6097.62       6449.93       129.13 o
   3   0   7       1397.17       1210.56        31.60 o
   4   0   7         11.58         16.65         5.01 o
   5   0   7       1793.42       1788.30        77.57 o
   6   0   7      10010.93      10070.59       268.48 o
   7   0   7          6.16         27.25        10.75 o
   8   0   7          6.73         11.72        10.93 o
   9   0   7         32.08         27.81        11.41 o
  10   0   7       2003.85       2286.52        77.48 o
  11   0   7        389.37        405.44        26.60 o
  12   0   7          5.49          9.98         8.71 o
  13   0   7         21.76         21.70        12.38 o
  14   0   7         53.30         51.23        12.98 o
  15   0   7         95.13         99.86        21.50 o
  16   0   7          0.13          8.14        10.52 o
 -16   1   7          0.51         -8.33        14.64 o
 -15   1   7         35.97          7.97        16.98 o
 -14   1   7         27.19         12.79        10.26 o
 -13   1   7         41.20         47.35        10.92 o
 -12   1   7        173.48        154.78        17.55 o
 -11   1   7         99.31         97.72        13.60 o
 -10   1   7        105.61        120.03        19.61 o
  -9   1   7        199.85        187.00        22.42 o
  -8   1   7       2368.38       2778.34        76.74 o
  -7   1   7        275.24        253.30        23.65 o
  -6   1   7         79.31         97.65        12.60 o
  -5   1   7        143.72        158.38        12.32 o
  -4   1   7      10685.47      11367.31       182.76 o
  -3   1   7       3627.56       3645.54        56.58 o
  -2   1   7        155.92        146.46         8.03 o
  -1   1   7       3107.56       2966.66       107.52 o
   0   1   7      17037.21      18933.37       292.32 o
   1   1   7       3073.94       3065.14        29.82 o
   2   1   7        154.35        137.10         5.46 o
   3   1   7       3612.97       3873.67        88.29 o
   4   1   7      10777.80      12026.68       173.48 o
   5   1   7        155.76        154.98        11.17 o
   6   1   7         88.74         73.28         9.95 o
   7   1   7        314.67        293.29        19.45 o
   8   1   7       2368.53       2866.41        77.46 o
   9   1   7        195.18        195.65        22.18 o
  10   1   7        118.97        123.84        23.85 o
  11   1   7         97.80         85.04        12.35 o
  12   1   7        161.20        175.25        18.81 o
  13   1   7         46.50         45.25        11.40 o
  14   1   7         29.74          6.23        17.05 o
  15   1   7         36.52         27.92        27.95 o
  16   1   7          1.73         -3.70        12.20 o
 -16   2   7         44.76         53.16        19.65 o
 -15   2   7         35.58         53.66        17.46 o
 -14   2   7         35.00         40.22        12.58 o
 -13   2   7         37.86         45.25        10.56 o
 -12   2   7         70.13         96.03        14.75 o
 -11   2   7        416.52        384.99        29.86 o
 -10   2   7        481.36        478.93        36.32 o
  -9   2   7         11.16         21.96        12.06 o
  -8   2   7          1.83         11.30        12.26 o
  -7   2   7        814.04        935.46        57.67 o
  -6   2   7       1570.70       1487.05        52.65 o
  -5   2   7       2371.79       2458.64        56.70 o
  -4   2   7         92.17         95.77        10.24 o
  -3   2   7       2071.92       2078.92        30.06 o
  -2   2   7        779.29        661.08        16.67 o
  -1   2   7        584.32        616.54        16.48 o
   0   2   7          1.27         21.90         5.47 o
   1   2   7        575.80        574.90        11.34 o
   2   2   7        777.98        706.13        14.74 o
   3   2   7       2052.70       2105.79        28.59 o
   4   2   7         98.18        118.38         7.99 o
   5   2   7       2441.16       2524.52        55.93 o
   6   2   7       1489.56       1321.73        31.71 o
   7   2   7        829.57        856.17        41.70 o
   8   2   7          1.71         -0.49         9.28 o
   9   2   7         19.14         10.75        12.58 o
  10   2   7        436.13        369.04        38.30 o
  11   2   7        407.34        371.39        26.09 o
  12   2   7         72.10         54.57        12.45 o
  13   2   7         31.04         29.11        15.51 o
  14   2   7         33.22         77.82        21.46 o
  15   2   7         39.27         34.10        11.48 o
  16   2   7         45.32         53.81        14.86 o
 -16   3   7         13.78         18.02        17.36 o
 -15   3   7         46.56         65.91        18.53 o
 -14   3   7         10.41         -6.57        11.43 o
 -13   3   7         31.18         39.32        11.20 o
 -12   3   7         44.57         35.61         9.19 o
 -11   3   7         25.46         17.98         9.76 o
 -10   3   7        107.86        102.05        16.18 o
  -9   3   7        106.88        148.11        20.62 o
  -8   3   7        242.36        273.71        33.51 o
  -7   3   7        417.17        415.74        28.65 o
  -6   3   7        317.95        332.45        24.24 o
  -5   3   7        431.33        390.39        23.88 o
  -4   3   7       1692.11       1451.65        35.15 o
  -3   3   7       2498.42       2547.78        39.38 o
  -2   3   7        280.87        266.81         8.43 o
  -1   3   7       1200.91       1221.42        18.53 o
   0   3   7       1504.79       1459.78        38.33 o
   1   3   7       1207.93       1186.38        21.69 o
   2   3   7        287.77        254.22         9.51 o
   3   3   7       2526.69       2653.51        36.49 o
   4   3   7       1665.62       1506.96        27.72 o
   5   3   7        432.89        437.40        16.39 o
   6   3   7        338.22        312.68        16.79 o
   7   3   7        469.40        438.73        26.41 o
   8   3   7        245.44        223.10        26.24 o
   9   3   7         97.00        122.71        35.11 o
  10   3   7        113.31        128.24        23.90 o
  11   3   7         27.35         36.10        11.02 o
  12   3   7         34.53         25.79        13.05 o
  13   3   7         40.33         42.81        13.43 o
  14   3   7         12.09         29.36        18.31 o
  15   3   7         40.17         33.27         9.85 o
  16   3   7          8.99        -15.97        15.97 o
 -15   4   7         94.91         53.08        15.38 o
 -14   4   7         82.36         57.56        14.04 o
 -13   4   7        254.35        298.42        24.14 o
 -12   4   7        108.95        108.56        14.03 o
 -11   4   7        465.99        461.26        26.52 o
 -10   4   7        476.77        483.38        22.71 o
  -9   4   7        646.23        735.95        38.06 o
  -8   4   7        437.66        437.71        27.83 o
  -7   4   7        272.48        293.40        22.37 o
  -6   4   7        469.66        522.84        33.20 o
  -5   4   7        447.51        423.98        17.66 o
  -4   4   7         93.19        142.90        12.49 o
  -3   4   7       2762.51       3154.97        76.69 o
  -2   4   7        294.88        307.53        11.06 o
  -1   4   7        433.45        608.96        15.72 o
   0   4   7        313.48        352.55        12.74 o
   1   4   7        428.07        631.31        19.30 o
   2   4   7        320.37        342.63        23.08 o
   3   4   7       2684.80       2981.20        85.72 o
   4   4   7         84.55        121.63         8.64 o
   5   4   7        550.05        549.93        21.49 o
   6   4   7        405.16        473.35        24.01 o
   7   4   7        311.45        304.93        80.94 o
   8   4   7        368.38        364.17        30.53 o
   9   4   7        571.37        635.99        51.62 o
  10   4   7        423.34        378.65        25.65 o
  11   4   7        519.14        494.08        39.63 o
  12   4   7         89.82         62.37        16.20 o
  13   4   7        221.05        246.66        35.12 o
  14   4   7         71.75         68.93        16.39 o
  15   4   7        100.92         87.30        14.71 o
  16   4   7          5.65         -1.27        14.24 o
 -15   5   7         82.09         63.72        18.08 o
 -14   5   7         60.90         58.67        12.60 o
 -13   5   7        225.71        238.36        21.29 o
 -12   5   7        209.45        240.23        20.22 o
 -11   5   7        283.81        297.63        21.73 o
 -10   5   7         40.41         59.23        12.56 o
  -9   5   7       1112.27       1256.73        51.07 o
  -8   5   7       1474.78       1591.82        54.73 o
  -7   5   7       2519.39       2468.98        76.48 o
  -6   5   7        889.27        892.02        36.78 o
  -5   5   7        925.01        969.01        29.14 o
  -4   5   7       2807.96       2958.13        57.07 o
  -3   5   7       8875.62       9118.66       318.03 o
  -2   5   7       6567.63       6478.17       118.22 o
  -1   5   7       7285.33       7859.33        75.73 o
   0   5   7       1005.40        916.23        25.05 o
   1   5   7       7318.89       7761.35       189.02 o
   2   5   7       6628.11       6535.78       157.31 o
   3   5   7       8977.40       9594.63       219.57 o
   4   5   7       2774.12       2955.04        50.79 o
   5   5   7        901.94        889.82        31.69 o
   6   5   7        910.03        886.33        52.74 o
   7   5   7       2661.61       2578.65       221.61 o
   8   5   7       1442.54       1394.99       107.83 o
   9   5   7       1098.36       1158.15        99.25 o
  10   5   7         46.62         23.44        11.14 o
  11   5   7        284.61        232.69        28.49 o
  12   5   7        217.80        247.13        29.94 o
  13   5   7        206.89        215.07        27.04 o
  14   5   7         62.51         44.78        14.36 o
  15   5   7         76.96         85.18        11.96 o
 -15   6   7         60.31         38.00        10.60 o
 -14   6   7        209.06        223.04        26.30 o
 -13   6   7        907.85        862.95        38.01 o
 -12   6   7       4089.47       4368.44        87.33 o
 -11   6   7        971.17        990.55        38.94 o
 -10   6   7        165.95        139.24        24.00 o
  -9   6   7       5236.46       5259.45       156.62 o
  -8   6   7      13075.06      14453.70       185.43 o
  -7   6   7       5869.12       6583.02       269.57 o
  -6   6   7       1048.63       1082.14        38.66 o
  -5   6   7      13623.20      14199.15       162.04 o
  -4   6   7      13325.12      14503.95       200.02 o
  -3   6   7       5636.77       5924.62        83.02 o
  -2   6   7       1092.04       1214.00        32.18 o
  -1   6   7       3721.13       3989.94        59.93 o
   0   6   7        399.85        394.65        18.01 o
   1   6   7       3684.01       3862.75        78.22 o
   2   6   7       1138.77       1194.75        39.78 o
   3   6   7       5465.39       6008.46       117.98 o
   4   6   7      13481.89      15554.15       367.80 o
   5   6   7      13600.76      14522.36      1189.78 o
   6   6   7       1036.56        891.27        83.49 o
   7   6   7       5731.16       5758.36       227.42 o
   8   6   7      13175.06      11578.14       349.77 o
   9   6   7       5423.43       5167.13       265.85 o
  10   6   7        138.38        152.18        24.52 o
  11   6   7        918.70        890.40        47.77 o
  12   6   7       4062.33       4203.73       158.92 o
  13   6   7        973.63        867.36        52.90 o
  14   6   7        210.57        197.40        24.74 o
  15   6   7         59.60         62.00        13.17 o
 -15   7   7          2.87         11.78        11.88 o
 -14   7   7       1325.21       1312.79        78.22 o
 -13   7   7         34.48         33.92         9.15 o
 -12   7   7         18.11         20.23         9.15 o
 -11   7   7         33.03         27.50        11.34 o
 -10   7   7        490.88        532.19        36.36 o
  -9   7   7         42.50         58.34        12.55 o
  -8   7   7        280.14        274.21        22.91 o
  -7   7   7         26.69         29.73        14.17 o
  -6   7   7       4123.35       4616.05        99.80 o
  -5   7   7       1764.29       2112.16        56.77 o
  -4   7   7       1080.28       1082.35        76.99 o
  -3   7   7       3644.61       3929.33        69.74 o
  -2   7   7      39249.23      45951.15       385.43 o
  -1   7   7       9464.13       9932.52       128.31 o
   0   7   7       1135.44       1097.83        37.62 o
   1   7   7       9449.60       9857.59       162.33 o
   2   7   7      39261.78      44792.14       376.68 o
   3   7   7       3764.10       3838.93       220.17 o
   4   7   7        989.54        919.86        32.87 o
   5   7   7       1770.74       1846.75       121.46 o
   6   7   7       4047.31       4233.74       195.02 o
   7   7   7         43.90         28.19        22.34 o
   8   7   7        266.74        290.92        55.50 o
   9   7   7         21.85          9.21        13.31 o
  10   7   7        540.77        570.39        43.40 o
  11   7   7         31.50          6.52        12.08 o
  12   7   7         16.18         25.08        16.91 o
  13   7   7         26.26         15.76        12.90 o
  14   7   7       1354.59       1365.98        77.09 o
  15   7   7          3.89          7.71        10.78 o
 -14   8   7        293.36        279.76        23.80 o
 -13   8   7        142.65        149.82        14.80 o
 -12   8   7         13.42         21.34         8.16 o
 -11   8   7        143.14        124.55        16.10 o
 -10   8   7        224.48        227.97        23.96 o
  -9   8   7        210.93        240.33        28.67 o
  -8   8   7        871.33        866.56        40.33 o
  -7   8   7        769.24        763.46        41.78 o
  -6   8   7       1238.37       1423.69        55.00 o
  -5   8   7       1853.81       1783.60        60.17 o
  -4   8   7       1655.91       1670.98        55.08 o
  -3   8   7       3423.92       3525.84       179.11 o
  -2   8   7      18343.25      19472.49       372.81 o
  -1   8   7       4465.13       5012.13        95.29 o
   0   8   7        733.24        723.60        37.76 o
   1   8   7       4532.43       4827.97       122.45 o
   2   8   7      18263.77      22517.33       549.18 o
   3   8   7       3596.49       3758.66        82.54 o
   4   8   7       1507.30       1273.06        67.25 o
   5   8   7       1911.50       2060.39        94.36 o
   6   8   7       1201.55       1395.85        79.44 o
   7   8   7        844.09        739.55        60.37 o
   8   8   7        770.74        733.27        37.73 o
   9   8   7        194.56        218.91        27.64 o
  10   8   7        221.74        220.03        38.70 o
  11   8   7        139.71        107.82        21.93 o
  12   8   7          7.81          6.25        13.74 o
  13   8   7        135.45        143.99        31.00 o
  14   8   7        287.42        292.97        21.94 o
 -14   9   7         15.81         19.59         9.38 o
 -13   9   7        470.79        450.32        28.87 o
 -12   9   7         20.51         12.74         9.98 o
 -11   9   7         49.18         37.82         9.50 o
 -10   9   7         43.22         57.72        12.59 o
  -9   9   7       1251.16       1152.20        52.90 o
  -8   9   7         84.09         53.24        13.90 o
  -7   9   7        510.68        428.29        25.36 o
  -6   9   7        194.26        181.89        20.92 o
  -5   9   7       1210.41       1130.09        49.76 o
  -4   9   7        113.31         67.88        19.40 o
  -3   9   7         47.75         72.43        12.04 o
  -2   9   7       1202.45       1261.09        59.22 o
  -1   9   7        468.40        405.55        29.41 o
   0   9   7          3.07         -2.33        13.33 o
   1   9   7        437.28        367.52        28.96 o
   2   9   7       1170.58       1025.96        44.76 o
   3   9   7         58.33         54.54         9.62 o
   4   9   7        146.50        141.17        19.67 o
   5   9   7       1138.48       1118.93        72.85 o
   6   9   7        181.69        121.54        27.91 o
   7   9   7        520.11        487.62        35.46 o
   8   9   7        118.77        103.27        17.25 o
   9   9   7       1258.28       1090.89        53.07 o
  10   9   7         35.92         59.64        16.63 o
  11   9   7         39.41         26.08        21.87 o
  12   9   7         24.75         -2.32        12.89 o
  13   9   7        476.40        498.99        34.96 o
  14   9   7          8.58         15.56         9.07 o
 -14  10   7         19.17         26.43        13.74 o
 -13  10   7        259.42        221.90        21.87 o
 -12  10   7        505.77        480.39        35.73 o
 -11  10   7        229.21        225.62        38.09 o
 -10  10   7         23.25         33.26        15.32 o
  -9  10   7        974.77        953.62        58.68 o
  -8  10   7       2134.49       1973.80       126.14 o
  -7  10   7         66.48         34.93        14.28 o
  -6  10   7        700.15        703.44        35.66 o
  -5  10   7       4575.70       4671.17       159.03 o
  -4  10   7       2201.67       2080.03        75.77 o
  -3  10   7       1158.53       1232.62        57.90 o
  -2  10   7       7428.87       7114.17       381.51 o
  -1  10   7       6907.35       6680.00       181.89 o
   0  10   7         34.47         38.35        11.86 o
   1  10   7       6965.22       6867.46       195.86 o
   2  10   7       7395.05       7323.73       177.72 o
   3  10   7       1187.15       1292.01        58.81 o
   4  10   7       2254.19       2043.42       117.91 o
   5  10   7       4648.65       5037.85       227.85 o
   6  10   7        697.79        601.06        43.61 o
   7  10   7         58.07         40.01        11.41 o
   8  10   7       2219.25       1807.98        68.21 o
   9  10   7        955.17        905.74        48.24 o
  10  10   7         26.73         34.46        19.29 o
  11  10   7        239.29        210.21        29.62 o
  12  10   7        517.01        449.08        34.19 o
  13  10   7        248.91        234.38        20.74 o
  14  10   7         16.11         14.62        12.41 o
 -13  11   7         82.42         87.24        15.35 o
 -12  11   7        338.33        383.38        29.78 o
 -11  11   7         20.98         32.54        16.57 o
 -10  11   7        419.60        359.91        35.07 o
  -9  11   7        452.38        476.71        49.77 o
  -8  11   7        830.61        782.60        82.86 o
  -7  11   7         44.56         56.82        20.84 o
  -6  11   7         73.85         45.86        14.91 o
  -5  11   7        349.52        308.34        32.11 o
  -4  11   7        251.81        266.71        34.62 o
  -3  11   7         53.22         44.98        28.26 o
  -2  11   7         70.47         57.77        19.54 o
  -1  11   7        114.58        113.03        22.92 o
   0  11   7          1.34          2.98        14.82 o
   1  11   7        147.57        132.83        24.68 o
   2  11   7         47.96         40.49        12.37 o
   3  11   7         33.10         28.20        11.52 o
   4  11   7        320.22        305.44        31.20 o
   5  11   7        247.06        200.72        21.76 o
   6  11   7        102.01         95.51        14.47 o
   7  11   7         44.24         59.54        13.87 o
   8  11   7        890.65        755.16        43.54 o
   9  11   7        398.95        396.09        31.80 o
  10  11   7        392.51        400.75        35.96 o
  11  11   7          8.71         33.68        12.47 o
  12  11   7        339.25        307.74        21.81 o
  13  11   7         75.39         73.24        12.57 o
 -12  12   7         76.73         67.12        10.89 o
 -11  12   7        384.56        355.65        28.52 o
 -10  12   7        283.33        318.64        29.78 o
  -9  12   7        109.92         91.66        18.91 o
  -8  12   7        672.19        671.00        57.56 o
  -7  12   7        112.27         77.32        54.42 o
  -6  12   7        796.61        756.53        58.06 o
  -5  12   7        108.46        167.20        25.63 o
  -4  12   7        590.88        604.85        44.12 o
  -3  12   7        274.43        257.55        33.90 o
  -2  12   7        203.78        190.47        16.77 o
  -1  12   7        323.36        325.56        31.11 o
   0  12   7        132.67        135.61        24.72 o
   1  12   7        281.31        316.49        30.72 o
   2  12   7        196.50        185.69        15.87 o
   3  12   7        272.28        325.36        31.23 o
   4  12   7        531.53        572.57        36.02 o
   5  12   7        111.55        121.05        16.70 o
   6  12   7        726.19        627.24        35.22 o
   7  12   7        111.86        105.80        16.51 o
   8  12   7        609.17        670.45        35.82 o
   9  12   7        142.59        135.27        19.26 o
  10  12   7        246.45        234.29        21.41 o
  11  12   7        364.06        315.63        27.24 o
  12  12   7         65.10         64.32        14.69 o
 -11  13   7        303.46        358.88        21.29 o
 -10  13   7        296.82        342.40        27.60 o
  -9  13   7       1347.34       1316.66       154.77 o
  -8  13   7        695.69        653.99        44.94 o
  -7  13   7        523.70        541.85        56.43 o
  -6  13   7       1742.83       1852.01        78.51 o
  -5  13   7       4272.08       4513.71       212.26 o
  -4  13   7       2824.37       2906.47        85.41 o
  -3  13   7        533.56        496.20        33.44 o
  -2  13   7       1011.90       1057.42        70.02 o
  -1  13   7       4139.21       4499.28       121.48 o
   0  13   7       4554.85       4500.49       187.65 o
   1  13   7       4142.82       4299.02       126.20 o
   2  13   7       1051.67       1027.04        43.47 o
   3  13   7        503.89        537.36        31.10 o
   4  13   7       2889.71       2888.89        74.80 o
   5  13   7       4311.45       4226.55       118.23 o
   6  13   7       1779.31       1849.27        79.35 o
   7  13   7        500.12        468.01        28.89 o
   8  13   7        673.65        671.66        33.39 o
   9  13   7       1372.45       1407.79        66.11 o
  10  13   7        305.87        351.63        23.51 o
  11  13   7        300.35        366.95        21.36 o
 -10  14   7        134.02        182.59        19.35 o
  -9  14   7        248.39        218.16        27.88 o
  -8  14   7          5.22         14.30        12.34 o
  -7  14   7        166.29        180.26        24.42 o
  -6  14   7        404.15        442.41        32.05 o
  -5  14   7       1449.38       1371.93        56.91 o
  -4  14   7       1087.94       1039.91        59.60 o
  -3  14   7        650.16        635.65        46.49 o
  -2  14   7         79.06         62.38        19.22 o
  -1  14   7       1591.23       1500.98        87.35 o
   0  14   7       3655.25       3408.18       125.84 o
   1  14   7       1597.81       1542.03        52.85 o
   2  14   7         75.71         69.41        14.31 o
   3  14   7        648.08        615.28        37.07 o
   4  14   7       1089.83       1019.32        46.96 o
   5  14   7       1451.49       1500.45        56.73 o
   6  14   7        396.05        436.17        30.41 o
   7  14   7        159.86        156.01        17.76 o
   8  14   7         11.06         14.21         8.25 o
   9  14   7        241.90        235.27        30.36 o
  10  14   7        136.42        156.45        14.14 o
 -10  15   7          0.84         12.31        13.70 o
  -9  15   7         30.26         36.82        12.41 o
  -8  15   7         75.41        107.91        28.52 o
  -7  15   7         38.49         24.85        13.29 o
  -6  15   7        340.34        318.53        36.44 o
  -5  15   7         67.30         52.08        13.22 o
  -4  15   7        167.68        171.59        23.92 o
  -3  15   7         55.60         39.23        15.67 o
  -2  15   7        259.70        277.68        30.12 o
  -1  15   7        108.82         90.10        20.61 o
   0  15   7        481.26        551.77        34.71 o
   1  15   7        109.39        141.32        21.31 o
   2  15   7        263.66        264.38        27.84 o
   3  15   7         62.68         63.72        12.49 o
   4  15   7        167.51        220.20        25.15 o
   5  15   7         61.53         52.07        20.45 o
   6  15   7        349.60        374.56        30.55 o
   7  15   7         45.61         41.14        10.56 o
   8  15   7         77.34         62.34        19.44 o
   9  15   7         26.27         24.19        19.37 o
  -8  16   7        292.37        323.37        28.50 o
  -7  16   7         13.13         12.81        14.74 o
  -6  16   7        355.09        390.52        29.72 o
  -5  16   7        167.48        126.70        17.98 o
  -4  16   7         10.29         14.56        13.61 o
  -3  16   7         41.91         32.68        10.71 o
  -2  16   7         63.69         65.25        13.97 o
  -1  16   7        141.85        139.09        18.26 o
   0  16   7        276.86        314.93        35.07 o
   1  16   7        140.46        138.69        20.04 o
   2  16   7         50.45         45.08        10.66 o
   3  16   7         41.19         41.51        13.93 o
   4  16   7         11.20         18.43        16.28 o
   5  16   7        170.57        123.35        20.75 o
   6  16   7        301.02        315.76        24.15 o
   7  16   7         17.60         17.73         7.76 o
   8  16   7        296.96        354.78        39.66 o
  -7  17   7        775.12        804.99        32.68 o
  -6  17   7        900.11        954.62        48.84 o
  -5  17   7         50.24         46.99         8.67 o
  -4  17   7        548.94        553.29        29.36 o
  -3  17   7        696.70        689.00        36.78 o
  -2  17   7        436.40        428.16        32.10 o
  -1  17   7        102.27         98.77        16.82 o
   0  17   7       1379.52       1383.20        57.23 o
   1  17   7         99.32        103.45        15.96 o
   2  17   7        424.90        479.91        33.61 o
   3  17   7        701.82        740.37        47.84 o
   4  17   7        569.51        566.47        33.95 o
   5  17   7         55.10         65.42        15.02 o
   6  17   7        885.06        898.90        44.31 o
   7  17   7        790.18        801.08        53.22 o
  -5  18   7        453.02        470.00        40.85 o
  -4  18   7        255.20        208.27        17.19 o
  -3  18   7        914.27        950.69        52.17 o
  -2  18   7         37.40         43.27        10.25 o
  -1  18   7       1326.02       1323.18        47.93 o
   0  18   7       1319.84       1209.63        61.86 o
   1  18   7       1313.14       1248.44        58.76 o
   2  18   7         38.36         47.83        26.87 o
   3  18   7        915.40        927.15        47.01 o
   4  18   7        249.63        185.37        31.68 o
   0   0   8         38.99         58.76         7.79 o
   1   0   8         29.05         42.43         4.04 o
   2   0   8         82.19        114.33         6.25 o
   3   0   8        102.53        102.37         7.62 o
   4   0   8        850.91        843.28        22.47 o
   5   0   8        837.95        886.99        26.89 o
   6   0   8        551.19        588.72        25.60 o
   7   0   8         47.67         36.12         8.19 o
   8   0   8        879.59        950.60        43.99 o
   9   0   8        371.84        375.12        30.27 o
  10   0   8        706.62        800.43        56.50 o
  11   0   8          2.13          7.16         8.90 o
  12   0   8        126.67        126.25        16.60 o
  13   0   8          1.81        -10.92        12.71 o
  14   0   8        154.19        165.34        17.18 o
  15   0   8         16.84         22.91        11.51 o
  16   0   8          5.26        -22.28        22.28 o
 -16   1   8         53.85          3.66        15.45 o
 -15   1   8         13.66          5.67        13.02 o
 -14   1   8          2.05         -1.25         8.33 o
 -13   1   8         14.62         12.77         8.08 o
 -12   1   8        501.37        565.15        33.23 o
 -11   1   8        268.54        285.71        21.87 o
 -10   1   8        338.79        427.54        42.21 o
  -9   1   8        199.60        181.10        28.54 o
  -8   1   8       2313.65       2307.96       102.65 o
  -7   1   8       3131.15       3193.16        94.93 o
  -6   1   8       1823.61       1908.98        63.90 o
  -5   1   8       2313.81       2254.43        82.61 o
  -4   1   8       2562.20       2652.12        53.47 o
  -3   1   8       4818.14       4727.55        73.54 o
  -2   1   8        894.95        828.76        26.78 o
  -1   1   8        281.34        274.74         8.23 o
   0   1   8         17.67         14.80         4.16 o
   1   1   8        241.61        234.93         7.04 o
   2   1   8        935.15        810.05        20.12 o
   3   1   8       4772.98       4682.03        81.00 o
   4   1   8       2550.40       2704.02        75.80 o
   5   1   8       2212.99       2169.57        41.16 o
   6   1   8       1900.31       1795.48        44.89 o
   7   1   8       3112.06       3719.47       135.28 o
   8   1   8       2265.24       2519.09        72.22 o
   9   1   8        193.82        197.83        28.84 o
  10   1   8        366.13        383.11        45.50 o
  11   1   8        270.73        298.67        21.27 o
  12   1   8        487.03        497.75        30.68 o
  13   1   8         14.67          9.65        10.26 o
  14   1   8          0.67         -6.15        13.72 o
  15   1   8         12.80         -7.87        12.39 o
  16   1   8         51.54         24.26        19.44 o
 -16   2   8         51.27         87.58        25.46 o
 -15   2   8        144.58        158.95        28.51 o
 -14   2   8         18.21          8.42        14.29 o
 -13   2   8          4.24          9.28         9.19 o
 -12   2   8         37.13         42.25        11.24 o
 -11   2   8        210.94        245.88        21.69 o
 -10   2   8         34.61         47.57        11.39 o
  -9   2   8        207.84        204.79        22.86 o
  -8   2   8        250.57        294.13        25.47 o
  -7   2   8        791.24        894.10        40.65 o
  -6   2   8       1178.29       1103.79        42.15 o
  -5   2   8       2106.24       2194.30        48.40 o
  -4   2   8       2895.45       2801.80        44.22 o
  -3   2   8      22051.44      22905.33       579.06 o
  -2   2   8      16710.51      15473.93       382.13 o
  -1   2   8      33559.58      35110.20       786.10 o
   0   2   8       5977.11       5436.68        68.74 o
   1   2   8      33573.76      34461.66       245.55 o
   2   2   8      16775.38      16444.99       451.23 o
   3   2   8      21909.38      22543.57       443.73 o
   4   2   8       2871.89       2592.23        37.98 o
   5   2   8       2125.19       2310.99        44.45 o
   6   2   8       1203.33       1253.62        47.69 o
   7   2   8        724.84        849.93        32.70 o
   8   2   8        253.17        253.38        29.66 o
   9   2   8        206.87        220.99        29.01 o
  10   2   8         30.30         25.03        12.65 o
  11   2   8        230.16        244.60        21.51 o
  12   2   8         31.25         26.29        10.56 o
  13   2   8          5.70         -2.12        13.68 o
  14   2   8         16.59         24.48        17.09 o
  15   2   8        143.45        149.97        16.75 o
  16   2   8         46.99         73.38        23.77 o
 -16   3   8         39.38         35.72        16.42 o
 -15   3   8        125.40        137.35        17.94 o
 -14   3   8         76.14         57.74        12.66 o
 -13   3   8         88.04         75.18        13.11 o
 -12   3   8        173.00        162.80        16.85 o
 -11   3   8        281.63        315.37        25.53 o
 -10   3   8         41.13         31.34         7.93 o
  -9   3   8        369.58        404.53        31.99 o
  -8   3   8        839.02        894.06        65.18 o
  -7   3   8        735.57        726.46        37.64 o
  -6   3   8         43.12         62.72        17.70 o
  -5   3   8       3286.43       3432.41       190.79 o
  -4   3   8        879.23        844.74        34.05 o
  -3   3   8        234.89        222.26         9.76 o
  -2   3   8        277.38        283.17        14.63 o
  -1   3   8       4078.80       4373.79        40.71 o
   0   3   8         25.27         39.28         4.30 o
   1   3   8       4103.66       4549.93        47.31 o
   2   3   8        275.57        286.58         7.98 o
   3   3   8        385.70        389.80        12.79 o
   4   3   8        813.76        793.19        19.49 o
   5   3   8       3311.54       3451.23        95.57 o
   6   3   8         45.57         57.94        10.14 o
   7   3   8        797.84        826.85        40.88 o
   8   3   8        786.82        790.68        52.47 o
   9   3   8        448.19        483.90        43.58 o
  10   3   8         41.39         33.33        10.52 o
  11   3   8        314.79        302.59        26.47 o
  12   3   8        167.40        103.47        24.87 o
  13   3   8        107.86        120.50        20.86 o
  14   3   8         73.67         73.98        20.73 o
  15   3   8        135.45        111.64        12.84 o
  16   3   8         38.04         15.28        15.22 o
 -15   4   8        125.16        141.69        17.36 o
 -14   4   8        117.11        102.40        14.97 o
 -13   4   8         43.48         47.07        11.95 o
 -12   4   8         83.76         82.01        11.36 o
 -11   4   8         76.38         82.66        12.43 o
 -10   4   8        258.80        277.49        19.28 o
  -9   4   8       1750.24       1875.83        61.45 o
  -8   4   8          2.04         -3.47         8.97 o
  -7   4   8        627.20        811.82        36.09 o
  -6   4   8        182.64        202.63        17.57 o
  -5   4   8       1574.67       2120.96        50.70 o
  -4   4   8        322.44        301.57        15.29 o
  -3   4   8       7331.83       7776.53       156.91 o
  -2   4   8         74.95         64.27         5.44 o
  -1   4   8       6280.00       6146.96       122.16 o
   0   4   8        569.04        552.68        15.38 o
   1   4   8       6300.53       6482.00        65.19 o
   2   4   8         85.12         89.96         8.73 o
   3   4   8       7357.24       7653.10       242.50 o
   4   4   8        293.65        263.18        15.01 o
   5   4   8       1376.12       1748.17        45.65 o
   6   4   8        176.07        209.11        17.06 o
   7   4   8        584.99        663.21        72.25 o
   8   4   8          1.14        -13.11        13.11 o
   9   4   8       1683.49       1867.28        86.78 o
  10   4   8        248.38        244.63        23.15 o
  11   4   8         86.43         90.31        19.12 o
  12   4   8         80.55         83.31        18.36 o
  13   4   8         48.80         70.15        20.26 o
  14   4   8        115.52         95.00        18.33 o
  15   4   8        144.43        125.55        21.18 o
 -15   5   8         94.71         69.51        12.02 o
 -14   5   8         39.49         21.72         8.46 o
 -13   5   8        112.55        127.85        15.88 o
 -12   5   8         17.29         12.22         9.06 o
 -11   5   8         31.72         45.83        11.75 o
 -10   5   8        217.67        187.07        16.65 o
  -9   5   8         64.91        109.00        17.52 o
  -8   5   8        555.04        489.47        31.00 o
  -7   5   8        989.78       1264.70        42.29 o
  -6   5   8       1071.17        999.88        38.96 o
  -5   5   8        233.78        294.36        16.86 o
  -4   5   8       1936.47       1889.83        40.77 o
  -3   5   8       5715.19       6415.91        95.55 o
  -2   5   8        502.95        507.73        16.70 o
  -1   5   8       3866.72       4942.15        68.42 o
   0   5   8       1725.43       1886.52        50.23 o
   1   5   8       3767.95       4816.16        81.36 o
   2   5   8        496.22        472.84        23.19 o
   3   5   8       5698.09       5818.17       126.25 o
   4   5   8       1983.97       2050.13        76.90 o
   5   5   8         92.66        118.37        13.85 o
   6   5   8       1069.63        955.53       241.31 o
   7   5   8       1009.84       1134.92        64.74 o
   8   5   8        617.01        579.79        48.25 o
   9   5   8         76.27         84.39        24.54 o
  10   5   8        198.63        142.55        22.26 o
  11   5   8         16.61         24.22        28.57 o
  12   5   8         17.27         26.79        15.18 o
  13   5   8        108.77        136.75        24.51 o
  14   5   8         33.04         17.67        14.14 o
  15   5   8         89.08         45.90        21.74 o
 -15   6   8        662.47        687.54        40.45 o
 -14   6   8        237.91        236.03        21.61 o
 -13   6   8        329.94        310.05        21.34 o
 -12   6   8        525.15        560.25        29.87 o
 -11   6   8       1064.96       1109.62        41.29 o
 -10   6   8        133.80        216.53        23.92 o
  -9   6   8        210.56        248.87        21.43 o
  -8   6   8        973.98        871.47        44.26 o
  -7   6   8        395.62        470.80        27.15 o
  -6   6   8       2538.27       2469.92        59.47 o
  -5   6   8      18449.36      19957.49       240.00 o
  -4   6   8      20790.33      22114.22       224.29 o
  -3   6   8      33632.64      35702.98       733.79 o
  -2   6   8      14935.24      14137.27       197.10 o
  -1   6   8      75525.38      80597.67      1665.45 o
   0   6   8      52808.66      55721.75       900.11 o
   1   6   8      75542.17      84745.18       655.54 o
   2   6   8      14821.95      14226.42       199.72 o
   3   6   8      33506.96      35793.21       422.44 o
   4   6   8      20947.86      21760.94       694.27 o
   5   6   8      18625.97      20228.44       341.71 o
   6   6   8       2502.37       2369.59       134.59 o
   7   6   8        368.36        321.07        54.66 o
   8   6   8        966.06        926.50        92.13 o
   9   6   8        220.74        186.67        19.18 o
  10   6   8        126.38        165.02        24.89 o
  11   6   8       1066.02        987.50        49.83 o
  12   6   8        540.21        491.33        50.38 o
  13   6   8        327.59        245.33        29.33 o
  14   6   8        222.09        227.18        26.25 o
  15   6   8        648.48        711.18        43.15 o
 -14   7   8         71.26         78.87        13.06 o
 -13   7   8         88.17         89.53        12.67 o
 -12   7   8        453.86        503.95        31.10 o
 -11   7   8        601.15        532.55        32.22 o
 -10   7   8       1533.81       1476.24        70.66 o
  -9   7   8       1845.89       1745.22        74.97 o
  -8   7   8       1589.84       1600.32        53.77 o
  -7   7   8       2689.21       2802.46        91.43 o
  -6   7   8       5297.77       5367.78       162.56 o
  -5   7   8       6159.59       6297.91       225.91 o
  -4   7   8       1595.15       1629.85        52.44 o
  -3   7   8       2460.46       2486.56        92.10 o
  -2   7   8       1861.02       1856.96        53.42 o
  -1   7   8       1076.42       1033.98        30.33 o
   0   7   8       1226.17       1287.65        46.74 o
   1   7   8       1094.61       1051.45        37.52 o
   2   7   8       1874.98       1937.30        46.53 o
   3   7   8       2583.25       2546.17        75.30 o
   4   7   8       1463.31       1653.38        45.66 o
   5   7   8       6100.94       6078.06       228.17 o
   6   7   8       5400.16       4942.16       212.65 o
   7   7   8       2754.94       2241.49       145.62 o
   8   7   8       1504.26       1279.56       114.78 o
   9   7   8       1796.01       1471.40        59.02 o
  10   7   8       1562.12       1321.60        57.52 o
  11   7   8        606.47        500.18        41.80 o
  12   7   8        472.52        489.62        41.62 o
  13   7   8         86.81         66.01        17.48 o
  14   7   8         68.50         89.60        16.46 o
  15   7   8        133.90        110.91        23.73 o
 -14   8   8         11.38          6.83         7.75 o
 -13   8   8         15.75         23.96         8.93 o
 -12   8   8        373.98        424.37        25.18 o
 -11   8   8        136.70        119.75        14.82 o
 -10   8   8        112.56        102.84        17.40 o
  -9   8   8        131.46        147.89        23.85 o
  -8   8   8         68.06         55.74        12.74 o
  -7   8   8        354.05        346.90        28.83 o
  -6   8   8       2014.36       2048.23        89.87 o
  -5   8   8        162.12        166.23        20.86 o
  -4   8   8       1629.01       1514.55        52.71 o
  -3   8   8        933.76        911.45        39.58 o
  -2   8   8       2233.09       2372.97        75.61 o
  -1   8   8       2009.91       1725.91        64.13 o
   0   8   8       4758.83       4616.62        85.31 o
   1   8   8       1925.16       1744.96        50.84 o
   2   8   8       2420.59       2358.24        75.24 o
   3   8   8        879.70        883.02        33.44 o
   4   8   8       1574.76       1389.88        62.24 o
   5   8   8        130.39         91.85        23.97 o
   6   8   8       2136.20       2127.57       100.31 o
   7   8   8        359.18        310.79        40.22 o
   8   8   8         82.56         76.25        15.45 o
   9   8   8        150.96        117.86        22.21 o
  10   8   8        122.46        101.23        22.52 o
  11   8   8        143.59        130.71        22.18 o
  12   8   8        391.96        393.32        55.97 o
  13   8   8         18.78          9.39        22.43 o
  14   8   8         17.50         24.12         9.10 o
 -14   9   8        261.00        236.24        35.70 o
 -13   9   8        170.48        143.87        16.68 o
 -12   9   8        170.68        169.86        15.01 o
 -11   9   8         19.30          8.57        10.13 o
 -10   9   8         82.99         82.92        16.00 o
  -9   9   8         15.14         28.48        10.98 o
  -8   9   8        187.74        146.90        19.67 o
  -7   9   8        198.36        122.50        20.09 o
  -6   9   8        280.49        251.18        24.91 o
  -5   9   8        362.89        265.43        24.86 o
  -4   9   8        190.87        166.74        19.29 o
  -3   9   8        591.77        599.57        33.56 o
  -2   9   8        153.16        159.43        19.71 o
  -1   9   8         65.66         75.20        20.36 o
   0   9   8         17.45         26.53        12.81 o
   1   9   8         83.46         93.13        15.25 o
   2   9   8        146.38        157.38        15.84 o
   3   9   8        540.51        521.49        28.37 o
   4   9   8        161.29        140.23        19.28 o
   5   9   8        438.87        424.88        44.91 o
   6   9   8        315.06        287.54        48.92 o
   7   9   8        139.87         96.51        15.54 o
   8   9   8        132.25         92.41        36.69 o
   9   9   8          5.34         18.76        18.04 o
  10   9   8        127.93         83.93        23.77 o
  11   9   8         23.25         24.93        35.90 o
  12   9   8        148.87        147.28        22.85 o
  13   9   8        156.30        142.79        25.87 o
  14   9   8        278.17        269.73        22.65 o
 -13  10   8         16.57         14.11         8.91 o
 -12  10   8        229.14        236.14        25.39 o
 -11  10   8         32.84         35.82        17.44 o
 -10  10   8         30.22         20.80         9.75 o
  -9  10   8         20.06         23.93        11.27 o
  -8  10   8        121.90        129.53        17.05 o
  -7  10   8        141.39        127.77        20.56 o
  -6  10   8        567.62        537.55        28.67 o
  -5  10   8       1135.71       1197.33        55.52 o
  -4  10   8        705.63        614.81        41.39 o
  -3  10   8       1750.25       1569.62        80.47 o
  -2  10   8        875.04        893.22        74.97 o
  -1  10   8       3971.80       3983.20       127.37 o
   0  10   8       2560.02       2259.73        93.57 o
   1  10   8       3967.56       3634.65       142.17 o
   2  10   8        893.48        819.77        45.84 o
   3  10   8       1749.50       1654.54        66.47 o
   4  10   8        676.75        612.14        41.27 o
   5  10   8       1103.97       1187.27        76.82 o
   6  10   8        577.67        492.76        32.50 o
   7  10   8        137.44        126.71        19.16 o
   8  10   8        141.11        123.39        17.38 o
   9  10   8         13.79         18.49        21.99 o
  10  10   8         44.36         25.90        15.35 o
  11  10   8         32.08         24.69        13.05 o
  12  10   8        257.89        194.88        36.29 o
  13  10   8         18.22         12.97         8.86 o
 -13  11   8        135.93        132.68        25.94 o
 -12  11   8         33.86         45.17        12.68 o
 -11  11   8        736.70        754.40        44.20 o
 -10  11   8        411.22        444.48        36.17 o
  -9  11   8        737.62        755.40        61.44 o
  -8  11   8         17.75         21.08        12.94 o
  -7  11   8       2813.20       2799.34       137.95 o
  -6  11   8        952.33        978.99        56.92 o
  -5  11   8       1439.48       1539.78        69.98 o
  -4  11   8         53.84         69.39        22.01 o
  -3  11   8       2787.20       2611.81       135.12 o
  -2  11   8        230.25        222.15        30.12 o
  -1  11   8         34.90         31.58        14.95 o
   0  11   8         58.55         63.92        18.37 o
   1  11   8         45.08         79.71        19.70 o
   2  11   8        213.62        214.70        39.38 o
   3  11   8       2805.72       2694.07       108.20 o
   4  11   8         39.48         44.90        11.66 o
   5  11   8       1453.02       1485.71        59.37 o
   6  11   8        944.98        857.13        41.06 o
   7  11   8       2798.22       2762.25        80.18 o
   8  11   8         10.21          7.38        12.11 o
   9  11   8        749.51        768.77        49.85 o
  10  11   8        425.80        396.06        35.18 o
  11  11   8        724.79        742.79        46.07 o
  12  11   8         35.92         29.87         9.30 o
  13  11   8        144.34        140.95        19.20 o
 -12  12   8        309.05        309.15        24.19 o
 -11  12   8        440.67        417.05        29.58 o
 -10  12   8        204.93        236.86        24.97 o
  -9  12   8        433.34        449.61        35.25 o
  -8  12   8        466.28        452.86        38.83 o
  -7  12   8       1131.11       1014.19       146.70 o
  -6  12   8         16.86          5.64        13.73 o
  -5  12   8        921.84        858.96        52.70 o
  -4  12   8        110.52         89.29        17.78 o
  -3  12   8        246.37        274.63        44.25 o
  -2  12   8         71.05         42.69        10.87 o
  -1  12   8        489.33        385.97        25.92 o
   0  12   8         14.60         -1.69         8.74 o
   1  12   8        480.29        347.37        24.22 o
   2  12   8         64.57         47.47        12.48 o
   3  12   8        216.57        263.35        23.94 o
   4  12   8         95.37        101.19        15.93 o
   5  12   8        880.86        839.41        39.50 o
   6  12   8         20.46         23.58         9.74 o
   7  12   8       1073.48       1056.67        44.95 o
   8  12   8        426.11        382.50        27.30 o
   9  12   8        428.04        442.28        31.71 o
  10  12   8        201.70        180.80        19.01 o
  11  12   8        434.29        462.16        35.94 o
  12  12   8        271.67        277.98        17.75 o
 -11  13   8        124.95        138.82        13.46 o
 -10  13   8        259.81        250.68        23.40 o
  -9  13   8        189.72        199.95        31.11 o
  -8  13   8         68.37         87.75        20.12 o
  -7  13   8         19.40         26.61        14.41 o
  -6  13   8        496.29        462.67        38.86 o
  -5  13   8         79.38         64.75        16.58 o
  -4  13   8        138.41        123.62        22.06 o
  -3  13   8        245.24        264.04        31.01 o
  -2  13   8        129.45         80.35        16.37 o
  -1  13   8        118.64         67.38        13.11 o
   0  13   8         20.42          6.16        11.03 o
   1  13   8        118.86         77.81        13.45 o
   2  13   8        133.19        114.42        17.21 o
   3  13   8        246.80        254.15        23.88 o
   4  13   8        126.42        118.86        20.91 o
   5  13   8         74.81         50.55        14.49 o
   6  13   8        564.13        557.54        36.93 o
   7  13   8         48.24         66.26        13.05 o
   8  13   8         70.59         71.99        12.15 o
   9  13   8        175.14        167.56        20.04 o
  10  13   8        298.47        343.82        22.67 o
  11  13   8        140.77        147.97        13.56 o
 -10  14   8         52.29         43.68        14.65 o
  -9  14   8        218.57        233.48        22.80 o
  -8  14   8         95.55         90.13        18.43 o
  -7  14   8         69.18         45.93        12.75 o
  -6  14   8        279.46        293.67        26.62 o
  -5  14   8        111.06        118.97        22.11 o
  -4  14   8        378.25        377.07        35.81 o
  -3  14   8        613.76        610.93        45.45 o
  -2  14   8        841.79        813.56        52.14 o
  -1  14   8       1060.41       1083.03        57.32 o
   0  14   8        447.13        443.92        31.48 o
   1  14   8       1075.26       1045.26        43.33 o
   2  14   8        816.90        844.49        64.89 o
   3  14   8        624.44        659.87        44.14 o
   4  14   8        368.54        337.91        34.43 o
   5  14   8        115.51        146.49        19.83 o
   6  14   8        255.35        245.67        23.03 o
   7  14   8         68.94         69.65        13.57 o
   8  14   8        108.10        114.60        14.64 o
   9  14   8        218.77        277.03        23.33 o
  10  14   8         51.02         64.01         9.35 o
  -9  15   8        110.43        107.89        18.44 o
  -8  15   8        530.25        572.24        42.68 o
  -7  15   8        491.40        484.60        34.85 o
  -6  15   8        415.30        430.54        41.76 o
  -5  15   8        221.22        155.97        22.17 o
  -4  15   8        537.53        546.27        41.20 o
  -3  15   8        349.26        343.01        33.32 o
  -2  15   8         19.73          6.79        12.46 o
  -1  15   8         10.51          3.34        11.70 o
   0  15   8          8.26          0.76        11.55 o
   1  15   8          8.58         -0.09         8.94 o
   2  15   8         21.34          4.66        14.53 o
   3  15   8        331.65        333.14        30.86 o
   4  15   8        565.29        568.36        38.42 o
   5  15   8        209.92        174.13        21.68 o
   6  15   8        409.61        430.37        32.64 o
   7  15   8        465.97        406.19        29.71 o
   8  15   8        577.28        614.01        70.65 o
   9  15   8        103.08        128.92        17.54 o
  -8  16   8        298.18        307.29        27.58 o
  -7  16   8         45.92         41.05        12.15 o
  -6  16   8         44.08         45.10        12.56 o
  -5  16   8         45.87         37.52        11.54 o
  -4  16   8         14.96         12.85        10.95 o
  -3  16   8         48.10         40.86        13.69 o
  -2  16   8        111.35        113.27        17.13 o
  -1  16   8          3.75         -2.44         9.41 o
   0  16   8         18.64         30.61        11.83 o
   1  16   8         11.25         11.94         9.96 o
   2  16   8         78.91         87.26        20.93 o
   3  16   8         59.14         32.28        16.78 o
   4  16   8          7.57          8.71         9.08 o
   5  16   8         41.87         38.26         9.85 o
   6  16   8         35.82         31.06        18.55 o
   7  16   8         45.92         38.88        12.79 o
   8  16   8        289.98        262.68        32.81 o
  -7  17   8         24.16         11.04        10.12 o
  -6  17   8        136.31        159.39        16.56 o
  -5  17   8          1.04         -4.96         7.27 o
  -4  17   8        135.83        136.92        14.69 o
  -3  17   8         15.14         -2.33         9.60 o
  -2  17   8          3.78          0.30         9.14 o
  -1  17   8          7.35          9.97        11.14 o
   0  17   8          2.15         -5.79         9.97 o
   1  17   8          6.05         -9.13        14.16 o
   2  17   8          5.07         17.85        11.55 o
   3  17   8         20.14         -1.53        12.45 o
   4  17   8        133.22        116.98        15.81 o
   5  17   8          0.81         -8.25         8.25 o
   6  17   8        160.84        166.02        19.02 o
   7  17   8         31.73         29.34        12.65 o
  -4  18   8         38.92         56.77        16.34 o
  -3  18   8        226.29        285.92        17.24 o
  -2  18   8        152.60        148.98        15.91 o
  -1  18   8         95.18        108.11        14.39 o
   0  18   8         25.59         43.05        12.83 o
   1  18   8         94.75         90.34        16.63 o
   2  18   8        156.14        143.85        19.57 o
   3  18   8        223.56        254.78        24.19 o
   1   0   9          7.55          9.92         2.11 o
   2   0   9        193.01        169.01         7.09 o
   3   0   9        384.43        369.23        10.96 o
   4   0   9        290.49        335.93        14.37 o
   5   0   9          4.12         -2.75         6.34 o
   6   0   9         72.56         67.10        13.33 o
   7   0   9         48.25         66.49        11.33 o
   8   0   9        183.04        204.27        26.65 o
   9   0   9        166.31        148.59        25.28 o
  10   0   9         62.25         85.31        20.88 o
  11   0   9         14.43         21.24         8.57 o
  12   0   9        274.55        299.74        23.82 o
  13   0   9         31.34         11.98        11.00 o
  14   0   9         25.65          4.45        10.53 o
  15   0   9          0.21         -5.90        10.39 o
  16   0   9         69.29         86.27        24.68 o
 -16   1   9         15.91         24.57        16.80 o
 -15   1   9         10.43          8.05        14.43 o
 -14   1   9        265.07        272.99        24.53 o
 -13   1   9         49.13         35.02        11.52 o
 -12   1   9        171.25        141.60        18.67 o
 -11   1   9        468.03        541.22        32.30 o
 -10   1   9        616.55        581.06        67.52 o
  -9   1   9        524.41        495.41        43.11 o
  -8   1   9        982.03       1019.20        52.87 o
  -7   1   9       2278.37       2371.42        66.62 o
  -6   1   9        832.67        788.30        34.28 o
  -5   1   9       1915.78       1957.28        82.66 o
  -4   1   9       1902.90       1862.29        40.89 o
  -3   1   9        115.85        113.44         9.84 o
  -2   1   9       2092.64       2063.91        36.77 o
  -1   1   9       3631.46       3684.80        58.22 o
   0   1   9        932.08        910.07        24.16 o
   1   1   9       3759.93       3923.94        62.68 o
   2   1   9       1925.78       1998.21        36.36 o
   3   1   9        134.08        133.30        11.48 o
   4   1   9       1808.48       1676.93        50.46 o
   5   1   9       1980.71       2033.14        52.57 o
   6   1   9        640.82        685.46        27.67 o
   7   1   9       2189.47       2382.72        77.11 o
   8   1   9       1036.70       1078.32        47.79 o
   9   1   9        481.05        441.04        40.57 o
  10   1   9        592.10        620.72        87.76 o
  11   1   9        457.24        453.72        26.72 o
  12   1   9        182.43        173.10        20.51 o
  13   1   9         41.23         51.10        14.09 o
  14   1   9        283.35        277.42        28.01 o
  15   1   9         12.14         10.08        10.97 o
  16   1   9         15.22         36.39        21.37 o
 -16   2   9         23.94          9.85        13.99 o
 -15   2   9          5.18         -1.84        13.41 o
 -14   2   9         25.37         19.56         9.71 o
 -13   2   9         74.73         76.46        12.16 o
 -12   2   9        521.40        578.20        30.73 o
 -11   2   9        188.01        211.98        20.26 o
 -10   2   9         75.22         74.00        13.05 o
  -9   2   9        119.91        120.29        17.43 o
  -8   2   9       1247.26       1386.75        55.56 o
  -7   2   9       2185.08       2426.68        68.81 o
  -6   2   9        482.31        443.21        23.33 o
  -5   2   9       1089.19       1090.87        30.77 o
  -4   2   9        263.19        232.98        13.88 o
  -3   2   9       2265.43       2349.67        63.79 o
  -2   2   9        723.11        676.13        19.21 o
  -1   2   9        809.80        929.26        17.92 o
   0   2   9          0.24          7.96         3.24 o
   1   2   9        803.05        922.51        14.96 o
   2   2   9        707.79        683.80        16.10 o
   3   2   9       2314.65       2298.10        43.42 o
   4   2   9        251.47        215.79        12.90 o
   5   2   9       1089.06       1105.12        34.79 o
   6   2   9        480.19        476.64        21.94 o
   7   2   9       2231.77       2584.97        61.58 o
   8   2   9       1212.15       1179.78        93.99 o
   9   2   9         96.63        125.85        22.52 o
  10   2   9         72.77         65.98        13.21 o
  11   2   9        184.15        198.24        18.96 o
  12   2   9        520.71        553.97        36.45 o
  13   2   9         69.05         63.47        13.72 o
  14   2   9         25.15         30.99        16.83 o
  15   2   9          3.66         -2.51        13.47 o
  16   2   9         26.43         28.15        17.39 o
 -15   3   9         23.92         15.96        10.78 o
 -14   3   9        229.68        260.16        26.53 o
 -13   3   9        127.91        150.93        17.00 o
 -12   3   9        135.24        139.66        16.62 o
 -11   3   9         14.59         20.87        11.25 o
 -10   3   9        143.73        147.37        14.73 o
  -9   3   9        585.37        692.73        42.40 o
  -8   3   9        130.39        139.59        18.83 o
  -7   3   9        537.70        541.41        33.63 o
  -6   3   9        148.23        135.52        17.16 o
  -5   3   9        170.24        212.37        20.22 o
  -4   3   9          1.98         11.60         5.67 o
  -3   3   9       2347.86       2502.98        68.81 o
  -2   3   9        720.31        615.01        15.67 o
  -1   3   9       2809.12       2645.63        33.54 o
   0   3   9        164.89        187.84         7.76 o
   1   3   9       2785.99       2685.43        53.02 o
   2   3   9        785.77        636.12        18.42 o
   3   3   9       2333.06       2607.34        40.04 o
   4   3   9          5.17          3.33         6.03 o
   5   3   9        262.88        308.83        19.14 o
   6   3   9        196.50        227.77        17.70 o
   7   3   9        611.93        706.49        28.88 o
   8   3   9        105.56         91.94        18.08 o
   9   3   9        621.25        700.68        51.87 o
  10   3   9        128.86        133.67        12.80 o
  11   3   9         20.66         41.83        17.84 o
  12   3   9        130.17        111.88        19.84 o
  13   3   9        124.26        120.26        20.00 o
  14   3   9        228.55        319.27        79.56 o
  15   3   9         22.53          6.11         7.66 o
  16   3   9         37.75         33.71        20.89 o
 -15   4   9        124.71        105.88        14.83 o
 -14   4   9         27.10         21.56         9.05 o
 -13   4   9        142.51        131.04        15.38 o
 -12   4   9        192.99        198.74        17.70 o
 -11   4   9        821.20        769.02        46.96 o
 -10   4   9        242.55        207.65        19.70 o
  -9   4   9        356.58        333.70        26.52 o
  -8   4   9         80.97         75.64        14.18 o
  -7   4   9       2261.90       2176.25       116.67 o
  -6   4   9        119.77        100.58        13.20 o
  -5   4   9       5581.70       5582.82       145.13 o
  -4   4   9        195.71        223.24        13.80 o
  -3   4   9        965.10       1027.21        29.77 o
  -2   4   9          9.87          9.14         5.68 o
  -1   4   9       4222.31       4346.03        53.28 o
   0   4   9        285.78        247.38        11.24 o
   1   4   9       4198.65       4486.30        50.56 o
   2   4   9          9.70         20.31         6.10 o
   3   4   9       1031.14       1070.25        25.69 o
   4   4   9        207.22        232.00        21.41 o
   5   4   9       5505.80       5830.86       133.87 o
   6   4   9        122.02        145.95        14.62 o
   7   4   9       2390.34       2282.57        86.64 o
   8   4   9         71.79         51.94        12.87 o
   9   4   9        327.23        285.56        34.23 o
  10   4   9        254.20        206.28        25.37 o
  11   4   9        837.85        804.56        50.49 o
  12   4   9        176.67        155.50        24.87 o
  13   4   9        123.93        127.64        22.12 o
  14   4   9         33.49         17.72        11.47 o
  15   4   9        123.91         94.44        18.21 o
 -15   5   9        108.36         82.81        12.28 o
 -14   5   9         51.43         65.40        11.44 o
 -13   5   9       1134.53       1165.77        40.91 o
 -12   5   9         84.35         65.08        10.97 o
 -11   5   9       2902.98       3041.01        71.47 o
 -10   5   9        393.01        336.70        34.50 o
  -9   5   9       1529.94       1696.75        78.30 o
  -8   5   9        255.71        261.95        21.38 o
  -7   5   9      16609.66      17364.32       405.80 o
  -6   5   9       2095.41       2147.06        53.36 o
  -5   5   9        392.31        512.57        22.58 o
  -4   5   9       1848.41       1933.61        58.14 o
  -3   5   9      31737.17      35570.89       582.57 o
  -2   5   9       1089.40       1016.11        27.27 o
  -1   5   9      11901.24      14806.50       282.72 o
   0   5   9       6241.37       6663.48        95.51 o
   1   5   9      11951.05      15559.85       183.03 o
   2   5   9       1054.33       1085.15        30.90 o
   3   5   9      31588.76      34560.64       354.42 o
   4   5   9       1775.99       1830.70        48.18 o
   5   5   9        529.05        663.36        29.83 o
   6   5   9       2141.52       2132.96        77.72 o
   7   5   9      16344.18      19153.94      2116.89 o
   8   5   9        195.79        179.59        24.91 o
   9   5   9       1479.24       1615.37       191.22 o
  10   5   9        407.17        400.10        35.93 o
  11   5   9       2894.68       2981.54       100.74 o
  12   5   9         87.41         96.09        19.84 o
  13   5   9       1156.85       1129.29        59.40 o
  14   5   9         42.56         20.67        11.71 o
  15   5   9        119.49        137.82        17.23 o
 -14   6   9        306.60        334.88        19.63 o
 -13   6   9         27.24         39.47        10.61 o
 -12   6   9        250.88        234.03        20.07 o
 -11   6   9        569.81        533.60        32.37 o
 -10   6   9       2564.08       2285.55        74.72 o
  -9   6   9       1936.75       1936.90        58.62 o
  -8   6   9       1449.23       1459.91        49.49 o
  -7   6   9       4005.75       4262.52        83.89 o
  -6   6   9       5328.18       5199.64       159.83 o
  -5   6   9       9508.12       9989.26       114.92 o
  -4   6   9       2392.17       2452.65        63.27 o
  -3   6   9       4013.92       4683.68       180.10 o
  -2   6   9       1347.43       1365.17        38.61 o
  -1   6   9       1868.36       1761.79        42.99 o
   0   6   9        660.52        607.28        22.84 o
   1   6   9       1834.46       1759.09        64.41 o
   2   6   9       1283.29       1354.61        37.09 o
   3   6   9       4096.16       4662.95        83.00 o
   4   6   9       2357.84       2477.35        81.42 o
   5   6   9       9400.90       9925.50       186.53 o
   6   6   9       5232.22       4582.84       193.70 o
   7   6   9       3981.62       4177.93       192.27 o
   8   6   9       1504.16       1272.06       107.73 o
   9   6   9       1944.89       1721.11        65.34 o
  10   6   9       2538.38       2211.30       107.77 o
  11   6   9        541.50        530.18        37.15 o
  12   6   9        267.36        238.98        30.72 o
  13   6   9         30.35         22.14        13.77 o
  14   6   9        304.98        331.15        35.75 o
  15   6   9          3.64          1.12        12.45 o
 -14   7   9        184.64        173.47        16.69 o
 -13   7   9        385.53        322.09        21.21 o
 -12   7   9        521.70        521.91        31.84 o
 -11   7   9        160.74        149.99        18.81 o
 -10   7   9        824.73        895.70        41.55 o
  -9   7   9        694.59        666.08        46.96 o
  -8   7   9        561.86        643.27        34.12 o
  -7   7   9       1833.64       1782.64        55.35 o
  -6   7   9       1552.60       1579.25        50.47 o
  -5   7   9        458.65        497.01        24.62 o
  -4   7   9       7927.70       8527.05       172.76 o
  -3   7   9       8934.95       8881.26       215.23 o
  -2   7   9       4303.98       4005.32        82.69 o
  -1   7   9       8525.10       8980.46       157.21 o
   0   7   9      15247.57      16112.18       253.04 o
   1   7   9       8383.37       8429.57       170.41 o
   2   7   9       4556.10       4772.11        77.50 o
   3   7   9       8734.39       9614.92       119.96 o
   4   7   9       8120.72       8401.20       296.55 o
   5   7   9        394.88        505.72        40.53 o
   6   7   9       1638.24       1611.35       117.99 o
   7   7   9       1822.55       2121.70       140.95 o
   8   7   9        664.40        562.32        74.78 o
   9   7   9        739.61        703.27        44.13 o
  10   7   9        796.18        761.65        43.85 o
  11   7   9        188.95        169.42        27.17 o
  12   7   9        470.96        480.74        40.92 o
  13   7   9        379.10        314.84        39.01 o
  14   7   9        186.20        167.50        25.04 o
 -14   8   9         12.72         -0.10         8.33 o
 -13   8   9        120.51         99.02        12.03 o
 -12   8   9         26.60         38.56        10.33 o
 -11   8   9        185.54        189.96        18.17 o
 -10   8   9        300.39        303.84        25.44 o
  -9   8   9         87.32         56.41        16.80 o
  -8   8   9        493.98        515.01        34.28 o
  -7   8   9        327.89        293.91        26.56 o
  -6   8   9        843.40        808.66        57.52 o
  -5   8   9        787.47        731.91        40.80 o
  -4   8   9        769.80        733.57        37.16 o
  -3   8   9        548.09        483.07        29.63 o
  -2   8   9        289.90        268.58        21.62 o
  -1   8   9        454.92        378.20        28.42 o
   0   8   9        693.41        561.70        34.03 o
   1   8   9        479.50        398.09        28.54 o
   2   8   9        337.46        333.74        20.80 o
   3   8   9        553.66        456.57        24.25 o
   4   8   9        712.80        677.02        34.57 o
   5   8   9        755.24        713.29       126.77 o
   6   8   9        997.51        978.97        66.93 o
   7   8   9        314.27        218.22        52.71 o
   8   8   9        484.85        412.97        41.02 o
   9   8   9         63.38         40.72        16.48 o
  10   8   9        382.29        385.46        36.83 o
  11   8   9        201.82        193.11        26.47 o
  12   8   9         23.70         42.55        18.92 o
  13   8   9        122.13        122.10        22.98 o
  14   8   9         21.97         20.12         8.38 o
 -14   9   9          6.81        -14.38        15.52 o
 -13   9   9         12.94          5.55         8.82 o
 -12   9   9        144.00        145.02        16.36 o
 -11   9   9        126.61        120.56        17.08 o
 -10   9   9         96.24         82.47        13.94 o
  -9   9   9        138.35        135.47        19.51 o
  -8   9   9         50.53         40.63        13.56 o
  -7   9   9        291.11        273.53        28.92 o
  -6   9   9         51.37         42.16        16.29 o
  -5   9   9        121.18        145.18        18.63 o
  -4   9   9        183.30        107.60        14.94 o
  -3   9   9        533.14        411.95        28.27 o
  -2   9   9         54.57         37.53        12.46 o
  -1   9   9        326.17        221.54        28.67 o
   0   9   9        443.81        316.23        32.79 o
   1   9   9        333.67        221.49        22.64 o
   2   9   9         68.90         47.89         9.79 o
   3   9   9        576.71        469.20        25.43 o
   4   9   9        188.78        143.86        19.77 o
   5   9   9        125.62        135.56        25.90 o
   6   9   9         29.30         51.21        24.28 o
   7   9   9        351.67        302.59        39.97 o
   8   9   9         29.24         31.18        16.64 o
   9   9   9        147.78        126.54        28.15 o
  10   9   9         81.08         74.82        21.76 o
  11   9   9        135.22        123.40        23.02 o
  12   9   9        116.93        117.88        20.98 o
  13   9   9         11.21          5.16        10.60 o
  14   9   9          5.91         21.92        12.30 o
 -13  10   9         61.97         81.40        13.96 o
 -12  10   9         64.78         74.16        20.54 o
 -11  10   9        143.34        156.84        18.40 o
 -10  10   9        213.93        194.19        19.68 o
  -9  10   9         24.67         21.86        11.83 o
  -8  10   9         12.92         15.86        13.71 o
  -7  10   9        607.49        596.30        43.04 o
  -6  10   9        895.29        759.84        41.85 o
  -5  10   9        521.65        602.89        39.17 o
  -4  10   9        950.80       1072.25        91.78 o
  -3  10   9       5364.32       5828.03       130.45 o
  -2  10   9        466.35        432.80        42.32 o
  -1  10   9       5251.86       5400.67       151.52 o
   0  10   9       3448.21       3646.13       230.94 o
   1  10   9       5219.83       5395.85       122.21 o
   2  10   9        487.39        557.46        42.95 o
   3  10   9       5273.05       5536.81       155.51 o
   4  10   9       1001.47       1056.68        67.17 o
   5  10   9        484.71        597.62        54.42 o
   6  10   9        935.81        805.56       120.89 o
   7  10   9        583.57        593.67        44.39 o
   8  10   9          8.78         32.54        14.97 o
   9  10   9         26.40          2.68        13.66 o
  10  10   9        225.33        269.08        30.22 o
  11  10   9        129.67        111.07        22.09 o
  12  10   9         63.34         75.56        16.51 o
  13  10   9         61.41         62.52        10.79 o
 -13  11   9        183.34        194.46        28.46 o
 -12  11   9         19.71         28.99         9.37 o
 -11  11   9         32.76         28.42        12.02 o
 -10  11   9         53.76         57.48        20.37 o
  -9  11   9        425.48        471.33        32.79 o
  -8  11   9         38.14         35.56        15.26 o
  -7  11   9         58.83         29.10        30.67 o
  -6  11   9         67.99         85.58        18.09 o
  -5  11   9        124.85        111.74        19.93 o
  -4  11   9        480.41        453.74        28.60 o
  -3  11   9       1155.44       1081.68        69.60 o
  -2  11   9         26.31         14.67        20.58 o
  -1  11   9       1068.55        987.16       120.82 o
   0  11   9        278.09        234.42       113.21 o
   1  11   9       1070.24       1065.25        54.02 o
   2  11   9         31.90        -15.72        17.10 o
   3  11   9       1161.29        949.54        63.27 o
   4  11   9        502.44        458.72        28.45 o
   5  11   9        137.66        102.45        16.69 o
   6  11   9         64.53         29.36        19.72 o
   7  11   9         81.53         61.13        12.71 o
   8  11   9         44.16         12.90        12.87 o
   9  11   9        423.79        450.92        33.56 o
  10  11   9         54.17         45.01        12.60 o
  11  11   9         32.35         33.19        17.21 o
  12  11   9         17.13         13.83         8.43 o
  13  11   9        182.73        233.59        25.27 o
 -12  12   9        166.14        180.64        16.56 o
 -11  12   9         42.58         40.53        12.03 o
 -10  12   9         30.18         46.73        15.13 o
  -9  12   9        489.42        526.21        37.81 o
  -8  12   9        130.79        183.17        26.26 o
  -7  12   9         96.65         91.68        24.19 o
  -6  12   9        108.41         97.83        17.44 o
  -5  12   9        227.47        243.50        28.76 o
  -4  12   9         15.56         26.64        11.81 o
  -3  12   9        647.30        559.93        41.13 o
  -2  12   9          3.07         14.29        18.22 o
  -1  12   9        199.03        201.29        30.67 o
   0  12   9         22.36         12.46        11.61 o
   1  12   9        190.97        222.64        21.62 o
   2  12   9          2.69          6.29         8.31 o
   3  12   9        646.21        631.67        37.48 o
   4  12   9         12.22          6.49         9.20 o
   5  12   9        224.44        256.24        25.91 o
   6  12   9        109.55        134.26        20.24 o
   7  12   9         91.46         96.18        14.90 o
   8  12   9        114.36        103.68        15.65 o
   9  12   9        482.19        500.71        32.60 o
  10  12   9         22.96          3.12        11.33 o
  11  12   9         43.68         35.18         9.69 o
  12  12   9        156.84        170.18        16.57 o
 -11  13   9          8.94         -1.61         7.80 o
 -10  13   9        119.05        131.39        30.03 o
  -9  13   9        829.70        782.80        53.42 o
  -8  13   9         35.84         44.85        19.37 o
  -7  13   9         23.78         19.36        14.38 o
  -6  13   9         86.50         75.67        17.81 o
  -5  13   9       1822.91       1698.85        93.01 o
  -4  13   9        278.18        289.33        31.60 o
  -3  13   9         63.72         58.24        15.98 o
  -2  13   9        272.66        245.58        36.67 o
  -1  13   9        742.28        687.34        39.29 o
   0  13   9          2.04         19.72        12.39 o
   1  13   9        745.65        773.33        42.06 o
   2  13   9        308.81        243.72        27.99 o
   3  13   9        111.43        105.65        18.79 o
   4  13   9        275.55        272.35        25.47 o
   5  13   9       1818.10       1682.71        65.01 o
   6  13   9         86.73         61.97        13.23 o
   7  13   9         45.47         37.24        11.21 o
   8  13   9         45.12         34.71        10.79 o
   9  13   9        812.91        787.91        37.42 o
  10  13   9         89.19         79.99        12.36 o
  11  13   9         11.55         12.41         8.06 o
 -10  14   9         25.39         14.83         9.96 o
  -9  14   9         30.67         49.81        18.17 o
  -8  14   9        285.84        250.74        31.60 o
  -7  14   9        635.62        605.55        35.13 o
  -6  14   9        331.43        280.06        30.31 o
  -5  14   9        486.78        488.29        40.47 o
  -4  14   9        796.20        726.84        49.16 o
  -3  14   9       3532.66       3422.40       107.39 o
  -2  14   9       3565.29       3445.01       103.77 o
  -1  14   9       3395.22       3126.54       105.09 o
   0  14   9        823.56        789.88        48.60 o
   1  14   9       3370.58       3465.18       156.86 o
   2  14   9       3586.20       3495.17       104.15 o
   3  14   9       3483.89       3555.31       126.73 o
   4  14   9        806.49        713.08        45.83 o
   5  14   9        480.80        430.55        34.69 o
   6  14   9        345.52        292.35        24.64 o
   7  14   9        615.63        583.79        28.98 o
   8  14   9        283.32        294.12        19.69 o
   9  14   9         38.79         50.90         9.97 o
  10  14   9         23.80         14.20         8.10 o
  -9  15   9        126.60        115.08        17.62 o
  -8  15   9         28.68         34.23        14.60 o
  -7  15   9         60.10         71.40        18.59 o
  -6  15   9        106.95         87.49        13.56 o
  -5  15   9        229.46        216.73        25.77 o
  -4  15   9        275.77        261.51        28.92 o
  -3  15   9         57.22         72.98        16.51 o
  -2  15   9         13.58          2.50        12.14 o
  -1  15   9         25.46         11.84        11.44 o
   0  15   9          0.77         -0.59         8.45 o
   1  15   9         36.71         21.94        10.49 o
   2  15   9         24.01          7.57        18.54 o
   3  15   9         80.53         86.55        16.67 o
   4  15   9        254.25        229.25        24.83 o
   5  15   9        230.29        183.21        22.31 o
   6  15   9        118.09        101.52        16.85 o
   7  15   9         71.67         67.55        13.77 o
   8  15   9         19.28         27.24        13.32 o
   9  15   9        120.69        108.00        21.84 o
  -8  16   9        218.21        268.44        25.17 o
  -7  16   9         40.38         46.26        12.69 o
  -6  16   9         57.35         55.76        10.76 o
  -5  16   9          1.05         -3.59         8.61 o
  -4  16   9        402.10        442.81        33.57 o
  -3  16   9         78.67         79.03        16.97 o
  -2  16   9        253.56        296.29        24.45 o
  -1  16   9        208.04        192.35        20.39 o
   0  16   9        165.57        184.42        28.63 o
   1  16   9        204.55        237.70        25.26 o
   2  16   9        255.81        270.69        24.68 o
   3  16   9         81.30         90.84        16.27 o
   4  16   9        375.08        447.77        31.25 o
   5  16   9          1.71          0.64         9.40 o
   6  16   9         50.70         34.53         9.89 o
   7  16   9         48.91         52.26        21.36 o
   8  16   9        200.81        202.60        27.98 o
  -6  17   9        152.25        164.68        17.07 o
  -5  17   9        284.69        361.99        18.86 o
  -4  17   9        451.93        497.17        23.34 o
  -3  17   9        358.36        388.21        24.32 o
  -2  17   9         80.03         90.70        15.07 o
  -1  17   9         26.48         30.15        10.33 o
   0  17   9         44.71         36.89        13.50 o
   1  17   9         41.99         31.48        13.53 o
   2  17   9         79.07         58.09        16.97 o
   3  17   9        368.19        390.05        33.75 o
   4  17   9        423.76        496.96        38.90 o
   5  17   9        314.34        383.81        24.01 o
   6  17   9        138.61        124.09        24.65 o
  -4  18   9        305.00        328.73        34.35 o
  -3  18   9        701.47        843.57        42.97 o
  -2  18   9        250.11        238.96        32.52 o
  -1  18   9       1433.08       1558.42        62.76 o
   0  18   9         98.93        116.45        19.01 o
   1  18   9       1427.38       1426.21        59.40 o
   2  18   9        251.75        261.86        25.52 o
   3  18   9        691.93        804.38        40.02 o
   0   0  10       3481.39       4478.83        62.88 o
   1   0  10        303.00        347.17         8.44 o
   2   0  10        179.70        182.92         8.69 o
   3   0  10       1111.84       1160.99        22.87 o
   4   0  10          2.29         16.21         5.34 o
   5   0  10        260.06        236.12        19.30 o
   6   0  10        470.19        433.00        27.17 o
   7   0  10        999.17       1016.97        63.62 o
   8   0  10        968.75       1169.79        61.77 o
   9   0  10         34.01         28.88        24.40 o
  10   0  10         38.55         30.11        10.65 o
  11   0  10        207.04        179.23        22.92 o
  12   0  10        200.63        200.20        20.63 o
  13   0  10         20.72         23.81        15.06 o
  14   0  10         11.40          0.93        11.27 o
  15   0  10         23.61          1.09        19.77 o
  16   0  10         18.60          6.91        18.81 o
 -16   1  10         19.26         15.52        14.95 o
 -15   1  10        233.18        255.31        29.62 o
 -14   1  10         45.03         70.00        17.37 o
 -13   1  10         74.63         67.85        15.00 o
 -12   1  10        138.97        130.25        16.64 o
 -11   1  10       1488.14       1429.44        52.72 o
 -10   1  10        290.37        332.04        20.27 o
  -9   1  10         32.84         70.91        20.04 o
  -8   1  10        350.45        331.67        34.49 o
  -7   1  10        960.89        964.87        43.09 o
  -6   1  10        233.19        259.18        18.96 o
  -5   1  10        132.36        145.54        11.59 o
  -4   1  10       2287.37       2144.22        45.84 o
  -3   1  10        803.51        772.02        19.96 o
  -2   1  10         78.57         95.72         5.62 o
  -1   1  10        868.05        773.89        22.57 o
   0   1  10       5624.83       5702.30       101.78 o
   1   1  10        842.63        783.70        15.02 o
   2   1  10         67.68         84.17         5.09 o
   3   1  10        773.45        745.61        16.81 o
   4   1  10       2346.65       2302.73        40.30 o
   5   1  10        121.38        170.30        17.05 o
   6   1  10        224.68        210.93        19.99 o
   7   1  10        953.40       1026.91        46.22 o
   8   1  10        336.90        369.38        24.79 o
   9   1  10         31.88         30.65        14.10 o
  10   1  10        287.24        343.68        24.54 o
  11   1  10       1445.99       1442.26        51.83 o
  12   1  10        133.27        119.97        15.25 o
  13   1  10         69.31         92.24        23.56 o
  14   1  10         41.93         63.31        17.47 o
  15   1  10        219.28        216.30        22.65 o
  16   1  10         16.77         -4.87        14.31 o
 -15   2  10         89.34         64.57        15.50 o
 -14   2  10        395.82        422.37        29.64 o
 -13   2  10         60.13         59.28         9.69 o
 -12   2  10          8.78         26.75         9.11 o
 -11   2  10         33.04         41.32        12.50 o
 -10   2  10        466.36        492.02        23.24 o
  -9   2  10         52.99         59.36        13.81 o
  -8   2  10        457.87        499.94        34.48 o
  -7   2  10        150.57        153.37        16.73 o
  -6   2  10        747.43        724.27        38.16 o
  -5   2  10        900.78        876.44        32.28 o
  -4   2  10         23.75         21.66         6.22 o
  -3   2  10        293.61        320.72        14.00 o
  -2   2  10        469.44        500.55        13.13 o
  -1   2  10       1194.64       1310.62        20.14 o
   0   2  10       2316.73       2583.58        34.80 o
   1   2  10       1176.04       1313.14        20.70 o
   2   2  10        486.04        549.34        12.95 o
   3   2  10        314.75        346.48        13.31 o
   4   2  10         41.12         41.48         7.05 o
   5   2  10        842.72        836.15        27.88 o
   6   2  10        825.50        807.97        29.47 o
   7   2  10        161.94        154.05        16.73 o
   8   2  10        467.77        487.92        32.94 o
   9   2  10         53.35         64.76        19.90 o
  10   2  10        503.57        496.13        24.28 o
  11   2  10         32.10         41.73        10.64 o
  12   2  10         12.06          4.64        15.04 o
  13   2  10         59.11         53.06        23.05 o
  14   2  10        392.51        357.93        54.13 o
  15   2  10         87.68         56.59        11.15 o
  16   2  10         31.43         46.89        21.02 o
 -15   3  10        112.33         99.08        16.68 o
 -14   3  10        115.91        102.38        15.92 o
 -13   3  10         13.59          3.74         8.80 o
 -12   3  10        245.78        278.84        21.88 o
 -11   3  10        578.90        597.21        30.77 o
 -10   3  10       1075.85       1086.32        42.61 o
  -9   3  10         28.42         28.42        12.13 o
  -8   3  10        301.79        299.35        27.38 o
  -7   3  10        268.01        334.20        27.50 o
  -6   3  10       1314.05       1531.60        53.87 o
  -5   3  10         10.62         13.30         6.72 o
  -4   3  10        791.71        742.68        24.19 o
  -3   3  10       1973.98       1879.33        32.54 o
  -2   3  10        229.60        249.29        10.44 o
  -1   3  10       1830.95       1949.64        28.78 o
   0   3  10       2183.00       2143.76        31.73 o
   1   3  10       1808.78       1934.68        28.35 o
   2   3  10        249.39        250.07        12.28 o
   3   3  10       1909.88       1873.32        34.21 o
   4   3  10        827.72        734.95        26.16 o
   5   3  10          9.45          9.52         6.38 o
   6   3  10       1257.56       1367.62        48.58 o
   7   3  10        281.20        263.86        18.45 o
   8   3  10        308.65        295.48        32.61 o
   9   3  10         20.07          8.84        12.57 o
  10   3  10       1086.15       1132.91        48.93 o
  11   3  10        604.17        613.13        43.13 o
  12   3  10        243.95        282.89        30.72 o
  13   3  10          8.61         -3.43        14.58 o
  14   3  10        124.37        140.28        24.88 o
  15   3  10        113.66         83.82        12.18 o
 -15   4  10         23.67         36.22        12.48 o
 -14   4  10          6.04          7.39         9.67 o
 -13   4  10         84.55         81.27        12.56 o
 -12   4  10        345.58        310.65        22.14 o
 -11   4  10        268.03        314.49        23.81 o
 -10   4  10        257.35        229.67        20.73 o
  -9   4  10        448.04        483.34        32.15 o
  -8   4  10       2241.80       2257.23        66.22 o
  -7   4  10        999.91       1078.83        72.75 o
  -6   4  10       1860.66       1776.99        46.86 o
  -5   4  10        921.06        963.79        42.32 o
  -4   4  10       3373.09       3437.17        82.15 o
  -3   4  10       1694.76       1573.72        53.27 o
  -2   4  10       1976.36       1892.43        32.50 o
  -1   4  10       3157.63       3307.89        42.53 o
   0   4  10       1701.12       1816.13        42.40 o
   1   4  10       3189.15       3275.40        71.63 o
   2   4  10       1969.72       1977.00        43.14 o
   3   4  10       1696.19       1704.40        41.22 o
   4   4  10       3165.19       3071.47        92.05 o
   5   4  10       1099.30        958.25        61.47 o
   6   4  10       1858.84       1886.05        52.23 o
   7   4  10       1023.83        996.96        61.71 o
   8   4  10       2141.45       2011.33       104.65 o
   9   4  10        529.85        497.81        46.73 o
  10   4  10        252.25        238.17        29.76 o
  11   4  10        273.17        263.94        30.87 o
  12   4  10        358.86        303.35        32.65 o
  13   4  10         88.68         93.03        20.07 o
  14   4  10          5.41          4.70        10.34 o
  15   4  10         18.99         29.87         9.70 o
 -15   5  10        416.66        425.72        29.18 o
 -14   5  10        164.75        172.32        16.23 o
 -13   5  10        100.96        105.04        13.53 o
 -12   5  10         57.49         38.61        10.19 o
 -11   5  10       1495.07       1549.02        64.41 o
 -10   5  10        455.68        430.91        28.40 o
  -9   5  10       1572.87       1620.14        42.17 o
  -8   5  10         49.63         57.79        14.28 o
  -7   5  10        741.41        779.78        34.12 o
  -6   5  10        116.68        121.83        13.50 o
  -5   5  10       6450.86       7530.07       171.89 o
  -4   5  10        274.02        303.73        17.16 o
  -3   5  10       1716.63       1666.92        58.99 o
  -2   5  10       4646.04       4906.65        94.42 o
  -1   5  10       9399.15      10293.87       203.87 o
   0   5  10        343.79        354.76        19.31 o
   1   5  10       9361.98      10046.32       124.18 o
   2   5  10       4711.80       5166.02        69.66 o
   3   5  10       1713.74       1744.70        46.97 o
   4   5  10        275.30        275.76        25.63 o
   5   5  10       6500.37       7031.55       127.07 o
   6   5  10        110.35        115.52        14.01 o
   7   5  10        763.82        775.85        59.14 o
   8   5  10         33.40         43.20        13.48 o
   9   5  10       1652.70       1751.58        92.27 o
  10   5  10        465.27        497.48        39.62 o
  11   5  10       1445.73       1413.51        68.76 o
  12   5  10         36.45         15.48        19.34 o
  13   5  10        100.61         94.80        19.66 o
  14   5  10        173.98        181.24        22.69 o
  15   5  10        397.72        377.86        31.39 o
 -14   6  10         25.34         13.29         9.17 o
 -13   6  10        336.45        323.32        24.37 o
 -12   6  10        365.69        349.77        26.93 o
 -11   6  10        219.53        219.63        21.79 o
 -10   6  10         58.79         77.00        14.45 o
  -9   6  10       3640.26       3302.36       127.05 o
  -8   6  10       3239.14       3243.71        85.31 o
  -7   6  10        403.37        395.78        26.08 o
  -6   6  10        113.18        112.14        14.75 o
  -5   6  10       6594.12       7019.79       165.32 o
  -4   6  10       4659.93       4852.43        73.87 o
  -3   6  10        130.46        129.87        13.53 o
  -2   6  10        459.69        502.22        23.61 o
  -1   6  10       1576.18       1681.50        50.17 o
   0   6  10         55.19         94.19        12.10 o
   1   6  10       1579.67       1776.29        85.85 o
   2   6  10        461.74        531.71        23.92 o
   3   6  10        127.76        106.78        12.02 o
   4   6  10       4744.93       5218.10       107.77 o
   5   6  10       6531.66       6849.00       184.80 o
   6   6  10         90.57         72.29        30.13 o
   7   6  10        356.93        323.68        54.97 o
   8   6  10       3322.50       3329.40       177.86 o
   9   6  10       3568.78       3412.30       105.07 o
  10   6  10         50.04         65.29        17.37 o
  11   6  10        219.55        217.86        25.77 o
  12   6  10        366.65        325.10        35.40 o
  13   6  10        332.84        344.91        33.47 o
  14   6  10         25.19          2.43        12.14 o
  15   6  10        200.40        247.25        22.55 o
 -14   7  10         47.95         45.40         8.73 o
 -13   7  10        101.39        126.20        13.82 o
 -12   7  10       1467.08       1573.93        48.38 o
 -11   7  10        367.39        305.38        25.34 o
 -10   7  10         45.78         52.58        13.97 o
  -9   7  10        276.66        279.54        26.45 o
  -8   7  10       3594.05       3781.96        76.58 o
  -7   7  10        488.09        491.97        29.03 o
  -6   7  10       1729.17       1826.36        57.28 o
  -5   7  10       1553.81       1459.39        42.32 o
  -4   7  10       2394.41       2748.44       115.35 o
  -3   7  10        463.62        439.31        27.24 o
  -2   7  10       5602.54       6861.46       130.65 o
  -1   7  10       2308.25       2574.77        63.77 o
   0   7  10         79.75        124.02        15.92 o
   1   7  10       2374.96       2655.53        83.77 o
   2   7  10       5404.17       6745.63       106.57 o
   3   7  10        554.00        573.38        26.85 o
   4   7  10       2313.39       2735.02        60.20 o
   5   7  10       1518.58       1476.14        65.30 o
   6   7  10       1714.69       1497.38       114.66 o
   7   7  10        478.73        352.84        60.19 o
   8   7  10       3562.34       3389.10        91.98 o
   9   7  10        227.65        233.91        25.02 o
  10   7  10         67.65         66.58        14.75 o
  11   7  10        373.02        282.91        32.99 o
  12   7  10       1515.44       1501.60        71.38 o
  13   7  10        106.60        100.09        23.19 o
  14   7  10         40.58         30.05        10.59 o
 -14   8  10         78.71         75.84        17.03 o
 -13   8  10         55.73         38.35         7.54 o
 -12   8  10        172.73        164.48        17.75 o
 -11   8  10        111.94        127.83        16.35 o
 -10   8  10        239.07        213.64        25.56 o
  -9   8  10        311.84        296.78        24.40 o
  -8   8  10        157.37        129.81        20.81 o
  -7   8  10        225.14        206.94        22.64 o
  -6   8  10        281.44        277.06        24.58 o
  -5   8  10        363.54        324.00        25.74 o
  -4   8  10       1234.92       1007.23        52.84 o
  -3   8  10        117.97        115.30        15.33 o
  -2   8  10         14.58         22.18        13.56 o
  -1   8  10         12.50         12.37        11.08 o
   0   8  10          0.57         13.40        10.48 o
   1   8  10         16.01         20.31         8.98 o
   2   8  10         14.33          3.99         8.79 o
   3   8  10        115.19        105.46        13.87 o
   4   8  10       1229.45       1041.47        38.34 o
   5   8  10        402.84        396.06        41.60 o
   6   8  10        259.23        245.95        37.94 o
   7   8  10        271.30        278.71        37.10 o
   8   8  10        120.89         67.02        20.07 o
   9   8  10        325.18        267.13        25.70 o
  10   8  10        223.42        187.19        88.30 o
  11   8  10        118.93         94.24        27.85 o
  12   8  10        177.15        169.67        30.86 o
  13   8  10         55.24         58.66        15.16 o
  14   8  10         79.03         81.45        14.34 o
 -13   9  10        151.48        136.86        15.14 o
 -12   9  10        180.55        173.12        17.41 o
 -11   9  10          7.36         -2.61         9.25 o
 -10   9  10         57.34         39.71        10.61 o
  -9   9  10        183.54        159.90        17.93 o
  -8   9  10        696.01        615.48        43.88 o
  -7   9  10         73.65         82.80        14.77 o
  -6   9  10        202.99        165.15        20.24 o
  -5   9  10        294.96        282.12        31.56 o
  -4   9  10        371.10        361.44        27.21 o
  -3   9  10         34.48         19.37         9.39 o
  -2   9  10       1535.17       1270.39        56.01 o
  -1   9  10        781.56        795.54        94.58 o
   0   9  10          8.98         10.01        12.56 o
   1   9  10        808.04        663.11        33.57 o
   2   9  10       1502.07       1146.56        44.87 o
   3   9  10         50.70         45.63        10.32 o
   4   9  10        330.82        367.93        29.76 o
   5   9  10        293.57        223.17        46.61 o
   6   9  10        193.53        135.65        25.28 o
   7   9  10         70.36         64.63        24.56 o
   8   9  10        664.85        632.39        57.09 o
   9   9  10        217.24        167.71        32.45 o
  10   9  10         49.06         20.42        19.76 o
  11   9  10          8.15        -15.34        15.34 o
  12   9  10        185.78        186.60        23.77 o
  13   9  10        170.13        179.12        18.95 o
  14   9  10         13.11          9.22        12.34 o
 -13  10  10         84.21         77.58        13.77 o
 -12  10  10        133.21        126.43        14.81 o
 -11  10  10         34.42         44.61        13.84 o
 -10  10  10        123.68        112.62        17.89 o
  -9  10  10        332.42        322.04        25.27 o
  -8  10  10        670.09        684.56        38.03 o
  -7  10  10       1067.50       1079.40        64.39 o
  -6  10  10         52.95         58.31        21.04 o
  -5  10  10        682.39        729.16        35.74 o
  -4  10  10       1574.87       1540.30        65.56 o
  -3  10  10       1719.12       1699.43        68.63 o
  -2  10  10         71.51         71.30        20.16 o
  -1  10  10         20.52         37.07        15.67 o
   0  10  10         64.83         77.53        20.67 o
   1  10  10         28.85         51.14        12.04 o
   2  10  10         88.30         55.39        14.08 o
   3  10  10       1676.06       1606.91        94.62 o
   4  10  10       1589.59       1628.91        82.66 o
   5  10  10        687.82        776.12        48.80 o
   6  10  10         36.99         40.07        21.62 o
   7  10  10       1018.58        953.47        70.31 o
   8  10  10        702.90        691.80        48.76 o
   9  10  10        335.31        334.26        35.79 o
  10  10  10        117.78        102.39        21.76 o
  11  10  10         31.65         21.39        12.08 o
  12  10  10        141.38        124.86        15.64 o
  13  10  10         87.24         91.66        15.25 o
 -12  11  10         72.32         55.78        11.04 o
 -11  11  10         67.86        103.04        17.05 o
 -10  11  10        146.73        144.28        17.85 o
  -9  11  10        223.53        192.76        20.98 o
  -8  11  10        251.01        259.42        29.06 o
  -7  11  10        229.65        270.30        30.71 o
  -6  11  10        202.00        192.01        25.07 o
  -5  11  10        180.04        136.74        22.26 o
  -4  11  10          0.22         13.72        10.35 o
  -3  11  10        715.38        719.07        46.96 o
  -2  11  10        678.30        590.42        64.68 o
  -1  11  10       1321.21       1084.23        70.30 o
   0  11  10        323.90        252.06        33.18 o
   1  11  10       1316.19       1057.41        54.04 o
   2  11  10        670.38        523.73        37.98 o
   3  11  10        718.71        669.16        38.29 o
   4  11  10          0.09         -0.28         8.95 o
   5  11  10        172.31        149.10        23.66 o
   6  11  10        200.06        132.99        29.22 o
   7  11  10        243.04        230.45        28.09 o
   8  11  10        254.43        246.23        28.95 o
   9  11  10        228.92        208.10        23.72 o
  10  11  10        133.88        113.03        16.23 o
  11  11  10         74.30         39.59        12.11 o
  12  11  10         79.57         63.12        10.72 o
  13  11  10        328.43        399.89        41.94 o
 -12  12  10         24.03         21.89        16.31 o
 -11  12  10         25.22          4.06        10.69 o
 -10  12  10         25.25         32.97        11.67 o
  -9  12  10         78.58        135.82        27.68 o
  -8  12  10        188.25        198.30        31.41 o
  -7  12  10        201.28        182.77        22.10 o
  -6  12  10         66.75         51.76        16.12 o
  -5  12  10        625.90        620.91        65.59 o
  -4  12  10        416.94        438.58        37.61 o
  -3  12  10         80.29         82.60        17.23 o
  -2  12  10         81.26         55.95        18.80 o
  -1  12  10        315.62        271.27        34.93 o
   0  12  10        175.11        163.32        29.68 o
   1  12  10        312.61        268.43        23.94 o
   2  12  10         67.87         76.85        13.79 o
   3  12  10         88.27         83.49        13.71 o
   4  12  10        397.28        374.04        30.01 o
   5  12  10        626.52        625.60        45.18 o
   6  12  10         55.87         57.62        17.80 o
   7  12  10        227.53        240.39        29.04 o
   8  12  10        180.92        129.21        20.77 o
   9  12  10         72.41         90.43        16.70 o
  10  12  10         27.53         19.61        10.08 o
  11  12  10         38.40         36.78        10.07 o
  12  12  10         22.79         19.94        16.23 o
 -11  13  10         24.01         30.27        12.71 o
 -10  13  10        263.30        299.29        30.29 o
  -9  13  10        122.45        160.26        26.78 o
  -8  13  10        352.73        363.21        39.55 o
  -7  13  10        168.93        190.99        21.84 o
  -6  13  10        270.47        280.31        29.19 o
  -5  13  10        982.43        894.49        56.00 o
  -4  13  10        272.54        268.77        38.36 o
  -3  13  10       1065.65       1056.19        58.96 o
  -2  13  10         18.52         13.01        11.22 o
  -1  13  10       2387.23       2270.08        91.07 o
   0  13  10       2196.79       2234.14        83.91 o
   1  13  10       2363.31       2369.88        95.24 o
   2  13  10         24.10         13.72        10.35 o
   3  13  10       1064.97       1047.31        48.20 o
   4  13  10        282.35        237.79        23.80 o
   5  13  10        931.37        918.59        62.02 o
   6  13  10        264.47        247.45        23.82 o
   7  13  10        168.92        139.24        21.81 o
   8  13  10        358.31        345.72        30.69 o
   9  13  10        128.22        112.01        18.98 o
  10  13  10        272.35        288.72        24.56 o
  11  13  10         23.87         29.18         8.15 o
 -10  14  10        279.72        334.73        29.42 o
  -9  14  10        409.04        382.55        46.21 o
  -8  14  10        210.62        216.18        54.31 o
  -7  14  10        832.42        773.17        39.92 o
  -6  14  10        926.41        979.07        53.89 o
  -5  14  10        699.95        701.95        47.65 o
  -4  14  10         27.55         33.89        17.33 o
  -3  14  10        872.03        926.59        46.05 o
  -2  14  10        372.92        377.24        29.17 o
  -1  14  10         20.95         14.02        12.74 o
   0  14  10         15.89         -0.76        10.24 o
   1  14  10         22.48         14.87         8.95 o
   2  14  10        345.45        337.64        36.88 o
   3  14  10        861.92        864.09        50.08 o
   4  14  10         21.92          9.83         9.42 o
   5  14  10        697.02        753.46        40.92 o
   6  14  10        898.88        920.84        38.55 o
   7  14  10        815.67        836.81        34.41 o
   8  14  10        211.69        208.31        19.88 o
   9  14  10        417.88        389.68        23.15 o
  10  14  10        276.69        299.66        28.48 o
  -9  15  10        126.26        133.72        26.19 o
  -8  15  10        225.23        260.63        29.44 o
  -7  15  10        508.51        470.08        40.49 o
  -6  15  10        783.90        742.91        37.50 o
  -5  15  10         62.49         40.88        12.78 o
  -4  15  10        412.39        456.29        35.64 o
  -3  15  10        409.25        383.93        34.71 o
  -2  15  10        269.56        291.82        24.91 o
  -1  15  10        237.97        267.40        24.83 o
   0  15  10       2132.91       2438.20        64.96 o
   1  15  10        219.59        199.22        23.72 o
   2  15  10        301.63        300.35        29.22 o
   3  15  10        380.05        409.42        33.39 o
   4  15  10        459.12        523.61        36.29 o
   5  15  10         56.59         53.37        13.31 o
   6  15  10        858.11        840.62        43.42 o
   7  15  10        518.35        485.61        39.48 o
   8  15  10        228.47        225.17        24.94 o
   9  15  10        131.81        151.76        18.93 o
  -8  16  10        135.44        175.31        24.19 o
  -7  16  10        104.44        109.34        23.45 o
  -6  16  10       1352.65       1498.40        54.63 o
  -5  16  10        159.82        156.88        16.96 o
  -4  16  10        394.67        539.79        35.69 o
  -3  16  10        225.08        229.86        24.87 o
  -2  16  10        529.62        519.97        31.16 o
  -1  16  10         20.34         19.59        11.34 o
   0  16  10        629.28        839.27        57.47 o
   1  16  10         14.98         18.13        11.93 o
   2  16  10        535.98        535.43        30.88 o
   3  16  10        213.38        220.84        19.84 o
   4  16  10        398.36        481.47        28.08 o
   5  16  10        146.65        151.16        15.40 o
   6  16  10       1346.02       1442.86        49.31 o
   7  16  10         98.09         79.17        14.25 o
   8  16  10        145.82        136.50        23.90 o
  -6  17  10        127.67        124.50        13.51 o
  -5  17  10        254.73        261.50        17.91 o
  -4  17  10        991.85       1033.20        36.32 o
  -3  17  10        428.66        417.77        30.66 o
  -2  17  10         53.94         17.65        19.94 o
  -1  17  10        992.14       1014.22        57.86 o
   0  17  10       2998.04       3183.02       107.36 o
   1  17  10        979.68        994.63        78.68 o
   2  17  10         54.50         54.47        14.09 o
   3  17  10        432.03        438.92        35.00 o
   4  17  10        991.62       1054.70        64.21 o
   5  17  10        255.63        266.91        23.18 o
   6  17  10        128.59        100.30        20.86 o
  -3  18  10        182.30        194.59        20.77 o
  -2  18  10        467.98        515.53        34.14 o
  -1  18  10        332.32        440.73        32.64 o
   0  18  10          0.76          7.98        10.11 o
   1  18  10        332.01        459.78        55.04 o
   2  18  10        467.84        519.06        32.72 o
   3  18  10        178.78        106.93        21.34 o
   1   0  11         22.45         24.52         4.31 o
   2   0  11         61.03         82.99         7.33 o
   3   0  11        190.06        186.97        10.07 o
   4   0  11      15644.49      19670.12       187.03 o
   5   0  11         22.19         25.76         8.34 o
   6   0  11        577.34        553.43        26.55 o
   7   0  11         19.28         33.00        11.08 o
   8   0  11       8324.72       9830.39       242.96 o
   9   0  11        152.49        138.05        19.86 o
  10   0  11        658.07        611.61        25.76 o
  11   0  11          5.66         23.73         8.98 o
  12   0  11       1264.62       1316.34        58.37 o
  13   0  11         32.86         40.13        14.13 o
  14   0  11         72.70         60.66        18.37 o
  15   0  11          2.95          5.30        12.52 o
  16   0  11        119.60        112.46        24.70 o
 -15   1  11         75.19         76.24        18.35 o
 -14   1  11         59.35         48.26        14.62 o
 -13   1  11         17.02         21.99         9.77 o
 -12   1  11         11.75         23.33        10.61 o
 -11   1  11         56.32         46.88        13.61 o
 -10   1  11        807.09        856.76        32.74 o
  -9   1  11        273.01        317.76        28.61 o
  -8   1  11        434.40        490.73        36.72 o
  -7   1  11       1469.49       1566.56        78.16 o
  -6   1  11       1671.66       1860.49        52.09 o
  -5   1  11        255.42        272.00        18.45 o
  -4   1  11        428.69        415.35        20.12 o
  -3   1  11       1223.89       1174.78        26.22 o
  -2   1  11       1853.49       2274.62        29.85 o
  -1   1  11        119.09        139.61         7.60 o
   0   1  11          6.11          9.01         2.68 o
   1   1  11         85.99        105.93         6.47 o
   2   1  11       1711.49       2185.41        39.26 o
   3   1  11       1334.45       1374.30        30.18 o
   4   1  11        418.13        388.17        17.08 o
   5   1  11        223.52        211.86        15.68 o
   6   1  11       1637.83       1820.63        56.68 o
   7   1  11       1507.22       1741.08        51.66 o
   8   1  11        415.76        461.52        27.64 o
   9   1  11        268.39        300.27        34.94 o
  10   1  11        817.97        937.90        36.57 o
  11   1  11         55.92         39.49        15.12 o
  12   1  11         11.03          3.43        10.10 o
  13   1  11         18.51         13.56        16.62 o
  14   1  11         61.61         88.82        17.73 o
  15   1  11         76.04         85.03        19.26 o
  16   1  11          2.91         -0.87        12.64 o
 -15   2  11          5.28         -8.86        11.66 o
 -14   2  11         20.05         16.08        12.62 o
 -13   2  11         55.73         75.76        12.42 o
 -12   2  11         62.34         58.51        11.25 o
 -11   2  11        138.79        153.08        18.67 o
 -10   2  11        269.87        276.78        22.71 o
  -9   2  11        238.56        233.49        25.07 o
  -8   2  11        699.49        685.88        40.41 o
  -7   2  11        534.46        497.16        32.65 o
  -6   2  11        741.51        830.66        34.25 o
  -5   2  11        670.94        609.16        36.55 o
  -4   2  11       4651.43       4551.91        83.87 o
  -3   2  11       1052.09        970.68        27.57 o
  -2   2  11       5178.15       5265.75        89.94 o
  -1   2  11       1543.76       1377.11        46.75 o
   0   2  11        219.88        201.99         8.75 o
   1   2  11       1512.45       1503.82        20.75 o
   2   2  11       5329.06       5487.62        56.18 o
   3   2  11        971.78        960.36        34.13 o
   4   2  11       4762.02       4967.77        73.39 o
   5   2  11        601.59        537.14        20.39 o
   6   2  11        785.09        807.02        29.87 o
   7   2  11        502.59        484.54        27.33 o
   8   2  11        728.74        684.60        39.19 o
   9   2  11        227.79        189.63        27.05 o
  10   2  11        265.71        256.06        21.82 o
  11   2  11        126.57        115.27        17.33 o
  12   2  11         50.54         95.29        25.11 o
  13   2  11         57.30         53.66        16.18 o
  14   2  11         19.17         11.64        17.59 o
  15   2  11          3.33          0.48        10.74 o
 -15   3  11         62.44         76.06        15.58 o
 -14   3  11         38.62         30.53        11.20 o
 -13   3  11         15.03          6.57         8.33 o
 -12   3  11         32.65         28.66         8.95 o
 -11   3  11         67.43         50.87        16.18 o
 -10   3  11         72.45         67.77        13.81 o
  -9   3  11         30.64         12.71        12.19 o
  -8   3  11        349.08        348.68        29.83 o
  -7   3  11       2145.62       2293.84        84.15 o
  -6   3  11        659.77        652.85        36.61 o
  -5   3  11         55.47         47.43         9.89 o
  -4   3  11        392.32        348.95        21.20 o
  -3   3  11       3581.29       3531.69        87.17 o
  -2   3  11       1814.68       1868.94        60.29 o
  -1   3  11        517.48        472.70        13.51 o
   0   3  11        531.90        496.68        15.16 o
   1   3  11        512.13        518.07        15.27 o
   2   3  11       1654.64       1633.68        38.41 o
   3   3  11       3706.93       3594.50       210.24 o
   4   3  11        367.16        306.54        26.31 o
   5   3  11         79.53         59.77         9.93 o
   6   3  11        646.61        645.99        35.72 o
   7   3  11       2107.71       2240.70        72.67 o
   8   3  11        362.94        336.14        53.82 o
   9   3  11         27.35         10.60        12.12 o
  10   3  11         79.72         74.68        14.02 o
  11   3  11         55.28         74.68        17.49 o
  12   3  11         30.24         32.53        13.50 o
  13   3  11         13.47         14.68        11.90 o
  14   3  11         36.89         49.46        25.77 o
  15   3  11         67.14        102.37        16.33 o
 -15   4  11        160.78        166.64        27.74 o
 -14   4  11          3.23          2.26         8.99 o
 -13   4  11        116.11        129.16        14.52 o
 -12   4  11         74.56         74.47        12.86 o
 -11   4  11        816.05        756.48        38.79 o
 -10   4  11         57.45         58.68        10.35 o
  -9   4  11        558.49        647.67        37.51 o
  -8   4  11        126.40        122.83        16.87 o
  -7   4  11       1651.18       1741.11       108.18 o
  -6   4  11       1213.51       1249.05        45.10 o
  -5   4  11       2454.77       2451.06        71.46 o
  -4   4  11       1464.73       1445.22        52.04 o
  -3   4  11       1770.77       1713.86        34.30 o
  -2   4  11       1450.76       1552.39        41.94 o
  -1   4  11        741.71        824.17        22.04 o
   0   4  11        451.04        602.00        18.34 o
   1   4  11        769.82        981.79        30.01 o
   2   4  11       1416.67       1454.93        46.15 o
   3   4  11       1825.58       2104.03        71.43 o
   4   4  11       1485.14       1379.55        49.35 o
   5   4  11       2398.72       2279.96        56.30 o
   6   4  11       1197.27       1202.88        42.22 o
   7   4  11       1719.79       1712.76        62.32 o
   8   4  11        126.74        117.54        24.03 o
   9   4  11        519.49        578.40        75.64 o
  10   4  11         56.22         54.24        20.08 o
  11   4  11        866.17        805.76        51.31 o
  12   4  11         71.19         74.63        19.71 o
  13   4  11        124.83        152.05        22.38 o
  14   4  11          3.90         23.08        14.92 o
  15   4  11        172.37        160.08        19.21 o
 -15   5  11         79.56         78.29        19.79 o
 -14   5  11         23.32         27.42        10.35 o
 -13   5  11         20.60         22.37         8.76 o
 -12   5  11         22.43         14.63         8.90 o
 -11   5  11        245.87        290.93        27.72 o
 -10   5  11        434.60        387.22        27.62 o
  -9   5  11          6.27         13.92         9.79 o
  -8   5  11        172.08        186.02        20.59 o
  -7   5  11        768.10        802.51        39.25 o
  -6   5  11       1723.02       1851.01        91.69 o
  -5   5  11        143.78        158.86        15.32 o
  -4   5  11        480.83        492.06        33.62 o
  -3   5  11        634.06        613.39        23.51 o
  -2   5  11        679.98        663.19        23.53 o
  -1   5  11        401.63        401.01        20.07 o
   0   5  11        376.89        360.23        17.37 o
   1   5  11        328.88        355.24        20.97 o
   2   5  11        577.95        628.00        30.49 o
   3   5  11        837.26        843.35        32.92 o
   4   5  11        457.43        426.13        24.06 o
   5   5  11        113.24        142.55        19.98 o
   6   5  11       1655.15       1664.91        92.90 o
   7   5  11        882.58        858.12        55.28 o
   8   5  11        170.06        179.87        22.96 o
   9   5  11          5.17         25.74        12.44 o
  10   5  11        427.82        428.69        37.00 o
  11   5  11        269.63        252.18        29.26 o
  12   5  11         18.74         24.47        14.59 o
  13   5  11         20.82         31.73        13.74 o
  14   5  11         24.68         28.19        15.47 o
  15   5  11         85.59         68.12        12.77 o
 -14   6  11         24.20         20.00         9.66 o
 -13   6  11        601.85        582.29        31.47 o
 -12   6  11        242.68        263.34        23.01 o
 -11   6  11        420.05        421.78        29.43 o
 -10   6  11        832.54        842.55        45.62 o
  -9   6  11       2477.63       2414.40        76.07 o
  -8   6  11        121.73        119.98        18.25 o
  -7   6  11        721.91        643.12        36.23 o
  -6   6  11       5859.97       6221.65       101.73 o
  -5   6  11       3351.29       3510.74       178.76 o
  -4   6  11       1207.72       1346.82        37.84 o
  -3   6  11       1319.93       1338.64        51.44 o
  -2   6  11       3217.05       3419.39        63.99 o
  -1   6  11        886.10        923.61        33.45 o
   0   6  11       3774.02       4588.71        81.00 o
   1   6  11        900.73        990.69        36.58 o
   2   6  11       3248.79       3566.36        82.41 o
   3   6  11       1306.64       1322.68        43.81 o
   4   6  11       1269.94       1504.64        47.66 o
   5   6  11       3416.27       3058.28       136.86 o
   6   6  11       5898.43       5789.78       447.81 o
   7   6  11        706.94        544.46        69.88 o
   8   6  11        109.53        148.92        29.66 o
   9   6  11       2469.86       2211.61        84.75 o
  10   6  11        834.20        831.98        52.72 o
  11   6  11        378.87        326.78        29.81 o
  12   6  11        237.26        239.62        26.21 o
  13   6  11        576.43        482.60        62.34 o
  14   6  11         25.76          5.33        11.51 o
  15   6  11         69.49         79.76        22.83 o
 -14   7  11         80.08         91.26        12.67 o
 -13   7  11          7.97         10.60         8.41 o
 -12   7  11          4.75         24.12        11.09 o
 -11   7  11        241.08        264.99        26.85 o
 -10   7  11        387.99        406.46        32.45 o
  -9   7  11        226.45        183.27        22.55 o
  -8   7  11        182.74        172.05        24.31 o
  -7   7  11        436.24        453.53        31.88 o
  -6   7  11        777.91        792.66        36.13 o
  -5   7  11        372.05        338.87        20.67 o
  -4   7  11        835.61        874.33        39.52 o
  -3   7  11        136.36        185.18        17.53 o
  -2   7  11        104.37        108.59        12.17 o
  -1   7  11         35.12         27.88         8.27 o
   0   7  11       1555.48       1845.50        59.66 o
   1   7  11         23.69         22.31         8.74 o
   2   7  11        106.87        121.88        13.50 o
   3   7  11        177.14        225.10        19.70 o
   4   7  11        786.64        803.76        36.16 o
   5   7  11        411.82        377.78        34.07 o
   6   7  11        724.36        710.60        78.80 o
   7   7  11        492.14        341.54        57.66 o
   8   7  11        194.96        179.00        20.93 o
   9   7  11        239.30        216.13        24.25 o
  10   7  11        364.58        347.50        30.66 o
  11   7  11        245.78        213.29        25.27 o
  12   7  11          3.94         16.53        28.51 o
  13   7  11          5.02         16.62        17.27 o
  14   7  11         72.74         87.15        15.05 o
 -13   8  11         15.32         12.22        10.15 o
 -12   8  11         57.11         72.40        20.94 o
 -11   8  11        551.89        583.04        33.22 o
 -10   8  11         34.56         39.35        11.42 o
  -9   8  11         38.72         41.03        11.63 o
  -8   8  11        138.92        125.19        23.68 o
  -7   8  11        520.28        509.61        30.01 o
  -6   8  11        679.93        715.63        39.36 o
  -5   8  11         90.47         93.85        14.19 o
  -4   8  11       1074.22        965.15        43.08 o
  -3   8  11          4.57          8.09        11.25 o
  -2   8  11        324.40        401.61        26.72 o
  -1   8  11         84.91         88.53        16.68 o
   0   8  11       4734.25       4422.33       100.85 o
   1   8  11         85.39         72.43        12.91 o
   2   8  11        324.49        376.72        25.52 o
   3   8  11          4.73         10.85         9.61 o
   4   8  11       1126.52       1032.17        46.37 o
   5   8  11         84.24         75.48        17.65 o
   6   8  11        649.72        602.61        73.86 o
   7   8  11        515.05        414.30        37.12 o
   8   8  11        146.80        166.44        30.49 o
   9   8  11         34.53         28.75        13.84 o
  10   8  11         25.92         39.40        31.87 o
  11   8  11        558.89        493.54        76.71 o
  12   8  11         51.66         70.14        23.19 o
  13   8  11         16.52         30.30        12.39 o
  14   8  11          4.76          5.56        11.35 o
 -13   9  11         10.31          9.38        11.09 o
 -12   9  11         82.73         82.63        11.52 o
 -11   9  11         57.63         63.43        11.42 o
 -10   9  11         48.57         60.84        11.01 o
  -9   9  11        371.86        313.64        25.11 o
  -8   9  11        307.24        292.78        33.18 o
  -7   9  11        140.12        112.19        15.20 o
  -6   9  11        234.74        227.44        24.27 o
  -5   9  11        604.09        538.40        34.44 o
  -4   9  11        207.80        210.91        21.11 o
  -3   9  11         18.47         11.40         9.05 o
  -2   9  11         15.50         29.81        11.44 o
  -1   9  11         68.97         40.76        18.58 o
   0   9  11         17.24         41.87        13.01 o
   1   9  11         81.79         56.40        11.68 o
   2   9  11         12.08         17.11         8.46 o
   3   9  11         15.25         17.65         9.28 o
   4   9  11        146.21        156.39        27.23 o
   5   9  11        671.60        611.44        74.01 o
   6   9  11        172.83        139.02        23.46 o
   7   9  11        126.69        118.88        26.03 o
   8   9  11        313.55        268.67        39.66 o
   9   9  11        377.57        378.93        46.70 o
  10   9  11         32.26         36.19        14.85 o
  11   9  11         44.55         36.77        16.30 o
  12   9  11         84.10         70.23        15.27 o
  13   9  11          6.90         10.13        10.69 o
  14   9  11          9.42        -19.25        19.25 o
 -13  10  11         61.43         46.28        16.41 o
 -12  10  11         18.08         10.17        13.22 o
 -11  10  11        284.59        292.90        24.73 o
 -10  10  11        148.93        176.52        18.49 o
  -9  10  11         40.68         30.44        10.50 o
  -8  10  11         26.58         27.00        10.77 o
  -7  10  11       1043.92       1016.90        44.62 o
  -6  10  11       1298.37       1221.92        57.56 o
  -5  10  11        174.30        145.54        14.62 o
  -4  10  11        298.19        279.40        28.92 o
  -3  10  11        419.50        412.00        34.00 o
  -2  10  11        681.44        671.02        52.64 o
  -1  10  11        522.11        459.38        42.45 o
   0  10  11       1633.35       1496.42       133.41 o
   1  10  11        537.52        495.37        36.43 o
   2  10  11        657.07        692.59        43.01 o
   3  10  11        459.05        410.20        28.66 o
   4  10  11        320.57        257.46        33.04 o
   5  10  11        188.64        130.44        22.52 o
   6  10  11       1302.36       1225.40        64.52 o
   7  10  11       1059.82        928.55       134.59 o
   8  10  11         30.95         12.09        15.60 o
   9  10  11         47.17         41.16        18.77 o
  10  10  11        155.02        120.81        21.92 o
  11  10  11        279.53        269.48        24.73 o
  12  10  11         20.07          2.71         9.84 o
  13  10  11         66.49         80.00        13.50 o
 -12  11  11          0.57         -2.96        13.10 o
 -11  11  11         59.29         52.59        10.24 o
 -10  11  11        162.26        164.09        22.16 o
  -9  11  11        710.42        761.01        48.31 o
  -8  11  11        145.30        133.08        21.93 o
  -7  11  11         35.89         36.85        12.59 o
  -6  11  11        417.67        449.17        38.22 o
  -5  11  11       1296.32       1092.96        79.43 o
  -4  11  11        350.62        318.15        30.86 o
  -3  11  11          5.93         13.89         9.19 o
  -2  11  11        160.31        138.39        21.52 o
  -1  11  11        376.44        304.33        52.31 o
   0  11  11        177.48        181.96        24.38 o
   1  11  11        426.30        350.46        31.87 o
   2  11  11        145.22        126.92        17.49 o
   3  11  11         12.74          9.20         9.63 o
   4  11  11        304.60        229.69        33.27 o
   5  11  11       1379.85       1228.98        64.23 o
   6  11  11        384.27        309.87        32.36 o
   7  11  11         47.21         32.16        17.70 o
   8  11  11        149.77        160.03        26.03 o
   9  11  11        694.51        709.62        49.30 o
  10  11  11        155.16        117.16        19.48 o
  11  11  11         66.80         68.13        14.47 o
  12  11  11          2.16         -4.34         9.53 o
 -12  12  11         10.63         17.95        10.31 o
 -11  12  11         47.93         32.65         9.90 o
 -10  12  11         36.65         35.83        11.11 o
  -9  12  11        182.43        190.32        22.69 o
  -8  12  11         22.71         24.90        12.59 o
  -7  12  11        334.49        378.70        29.74 o
  -6  12  11         50.27         27.69        12.86 o
  -5  12  11        440.72        414.49        36.63 o
  -4  12  11         75.21         75.26        18.33 o
  -3  12  11        545.60        505.68        76.02 o
  -2  12  11        840.22        825.61        65.65 o
  -1  12  11        719.48        692.06        55.80 o
   0  12  11        351.52        371.52        28.48 o
   1  12  11        680.33        678.70        53.32 o
   2  12  11        880.33        867.82        38.53 o
   3  12  11        543.02        500.26        27.05 o
   4  12  11        100.10         84.62        19.01 o
   5  12  11        384.70        338.99        33.42 o
   6  12  11         70.83         44.91        14.81 o
   7  12  11        325.40        268.76        39.69 o
   8  12  11         24.32          7.39        12.50 o
   9  12  11        158.67        203.17        26.00 o
  10  12  11         28.21         31.99        12.21 o
  11  12  11         50.42         65.20        13.48 o
  12  12  11         11.37         17.43        11.94 o
 -11  13  11         25.49         45.83        12.85 o
 -10  13  11         73.63         91.87        18.14 o
  -9  13  11        748.62        758.18        49.86 o
  -8  13  11        848.35        844.87        56.33 o
  -7  13  11         72.07         81.81        15.63 o
  -6  13  11         61.72         78.77        15.21 o
  -5  13  11        518.59        513.78        51.77 o
  -4  13  11       1382.78       1293.01        79.58 o
  -3  13  11         93.82         93.87        32.59 o
  -2  13  11         33.09         23.45        16.12 o
  -1  13  11         51.59         48.54        12.74 o
   0  13  11          9.65         10.46        16.26 o
   1  13  11         76.51        115.61        15.36 o
   2  13  11         20.65         12.77        10.72 o
   3  13  11        104.46        107.33        16.41 o
   4  13  11       1315.17       1334.42        48.57 o
   5  13  11        604.46        593.81        37.37 o
   6  13  11         52.22         45.21        14.20 o
   7  13  11         80.97         93.66        19.59 o
   8  13  11        808.17        880.52        48.45 o
   9  13  11        777.19        811.10        57.52 o
  10  13  11         73.85         72.91        13.19 o
  11  13  11         27.55         29.30         7.95 o
 -10  14  11         66.05         74.59        28.12 o
  -9  14  11          3.78         12.42        10.74 o
  -8  14  11       1865.90       1976.61        84.90 o
  -7  14  11        890.71        857.38        48.28 o
  -6  14  11        344.38        310.84        26.33 o
  -5  14  11         53.27         49.51        14.21 o
  -4  14  11       1763.90       1733.92        72.98 o
  -3  14  11        226.05        231.62        23.67 o
  -2  14  11        452.26        398.83        35.30 o
  -1  14  11         83.92         92.23        16.45 o
   0  14  11          0.07          0.24        10.32 o
   1  14  11        119.99         99.62        15.31 o
   2  14  11        439.11        380.41        27.86 o
   3  14  11        271.17        263.61        24.32 o
   4  14  11       1762.37       1658.82        57.93 o
   5  14  11         70.84         50.64        11.30 o
   6  14  11        343.76        331.42        25.66 o
   7  14  11        897.74        852.85        39.06 o
   8  14  11       1876.53       1868.13        54.20 o
   9  14  11          6.67         28.03        11.76 o
  10  14  11         58.85         67.54        14.31 o
  -9  15  11        199.40        215.69        24.34 o
  -8  15  11       1161.11       1395.05        62.99 o
  -7  15  11          5.91         -2.33        11.60 o
  -6  15  11         56.33         51.40        11.17 o
  -5  15  11         26.24         36.02        11.10 o
  -4  15  11       1710.48       1860.37        92.16 o
  -3  15  11         62.64         47.19        14.97 o
  -2  15  11        290.49        285.10        28.47 o
  -1  15  11        112.10        116.58        16.99 o
   0  15  11          2.15         -0.74         8.33 o
   1  15  11        119.53        139.54        17.80 o
   2  15  11        299.03        314.74        25.78 o
   3  15  11         66.69         75.12        13.70 o
   4  15  11       1725.64       1853.57        59.21 o
   5  15  11         30.58         27.94        11.19 o
   6  15  11         61.55         29.62        12.51 o
   7  15  11          4.40         24.54        14.50 o
   8  15  11       1162.86       1311.65        57.87 o
   9  15  11        216.12        239.57        26.50 o
  -8  16  11         24.65         46.20        15.30 o
  -7  16  11        161.77        173.63        21.19 o
  -6  16  11        847.46        783.30        38.41 o
  -5  16  11        120.68        124.26        15.11 o
  -4  16  11         26.52         28.12         8.41 o
  -3  16  11         62.14         56.55        15.59 o
  -2  16  11       4711.00       4674.72       112.01 o
  -1  16  11        144.07        111.36        17.17 o
   0  16  11          5.45          7.67        10.60 o
   1  16  11        148.54        102.18        20.57 o
   2  16  11       4720.86       4510.02        91.17 o
   3  16  11         64.46         50.65        11.67 o
   4  16  11         25.09         22.08         7.67 o
   5  16  11        109.76        106.45        14.69 o
   6  16  11        845.97        840.05        47.62 o
   7  16  11        161.03        185.43        31.17 o
   8  16  11         13.23         16.24        10.42 o
  -6  17  11        124.19        138.96        16.03 o
  -5  17  11        155.15        137.68        12.61 o
  -4  17  11        619.05        697.31        29.21 o
  -3  17  11         86.83        101.66        15.11 o
  -2  17  11         70.04         66.67        16.98 o
  -1  17  11         15.84         19.43        21.46 o
   0  17  11          0.06         15.65        23.11 o
   1  17  11         15.09         24.41        12.25 o
   2  17  11         51.93         56.76        15.35 o
   3  17  11         99.88         93.42        13.00 o
   4  17  11        610.74        641.74        26.12 o
   5  17  11        152.61        167.93        18.74 o
   6  17  11        118.42        172.29        24.65 o
  -3  18  11       1127.52       1352.33        76.25 o
  -2  18  11       3245.85       3758.02       123.90 o
  -1  18  11       1259.31       1487.07        49.41 o
   0  18  11        295.04        354.84        28.66 o
   1  18  11       1260.84       1469.64        89.68 o
   2  18  11       3242.58       3635.69       134.02 o
   0   0  12      99761.97     109710.70      1466.67 o
   1   0  12       4518.49       4396.67       113.55 o
   2   0  12        338.73        294.35        12.07 o
   3   0  12       5243.54       5487.68        74.32 o
   4   0  12      34789.25      40314.16       376.53 o
   5   0  12        768.41        761.64        62.54 o
   6   0  12        527.21        485.41        25.46 o
   7   0  12       1015.29       1119.67        41.27 o
   8   0  12        644.21        722.95        35.51 o
   9   0  12        157.09        146.59        17.91 o
  10   0  12          7.31         30.60         9.67 o
  11   0  12         85.65         99.21        17.95 o
  12   0  12        553.38        605.43        40.30 o
  13   0  12        120.13        125.56        21.00 o
  14   0  12         70.48         67.85        20.79 o
  15   0  12          0.46          1.61        10.54 o
 -15   1  12         45.12         41.63        13.04 o
 -14   1  12          1.92         12.65        14.15 o
 -13   1  12         21.02         16.04        10.51 o
 -12   1  12         83.38        120.32        20.05 o
 -11   1  12        358.30        303.40        25.92 o
 -10   1  12        687.88        804.53        38.71 o
  -9   1  12         89.20         73.18        18.52 o
  -8   1  12         92.38         90.62        16.59 o
  -7   1  12       1689.03       1702.27        51.95 o
  -6   1  12       6057.60       6616.00       138.31 o
  -5   1  12       1080.28       1132.66        52.60 o
  -4   1  12        137.95        146.67        11.60 o
  -3   1  12       1286.53       1338.29        61.42 o
  -2   1  12       3289.18       3148.50        42.51 o
  -1   1  12        491.34        465.87        13.94 o
   0   1  12        504.69        459.83        14.19 o
   1   1  12        496.91        490.25        21.09 o
   2   1  12       3306.46       3284.22        43.71 o
   3   1  12       1240.11       1430.70        36.17 o
   4   1  12        131.01        148.90        10.73 o
   5   1  12       1166.25       1200.80        34.10 o
   6   1  12       6006.32       6627.27       126.34 o
   7   1  12       1644.97       1622.76        60.83 o
   8   1  12         85.25         83.09        12.56 o
   9   1  12        117.17        101.93        18.03 o
  10   1  12        666.97        753.59        36.76 o
  11   1  12        346.93        293.67        23.94 o
  12   1  12         74.60         83.02        16.38 o
  13   1  12         18.73         -3.92        14.10 o
  14   1  12          2.76         12.28        12.51 o
  15   1  12         44.37         54.83        21.77 o
 -15   2  12         48.51         44.47        13.64 o
 -14   2  12        112.38        114.18        18.23 o
 -13   2  12         16.78         -0.48         8.47 o
 -12   2  12         15.35         19.58         9.59 o
 -11   2  12        106.75        103.02        15.61 o
 -10   2  12        198.48        213.27        20.11 o
  -9   2  12        147.48        135.41        22.23 o
  -8   2  12         42.56         39.02        13.64 o
  -7   2  12        566.96        663.65        37.97 o
  -6   2  12        313.07        375.59        23.62 o
  -5   2  12       1539.37       1482.68        53.00 o
  -4   2  12       8938.11       8877.10       188.53 o
  -3   2  12       5298.45       5214.33       137.63 o
  -2   2  12        294.52        311.43        13.72 o
  -1   2  12       7927.37       8005.96        85.56 o
   0   2  12      33539.94      37370.51       724.53 o
   1   2  12       7893.45       7795.70       205.59 o
   2   2  12        316.23        311.00        16.22 o
   3   2  12       5353.98       5953.06        86.22 o
   4   2  12       8907.41       9415.29       164.92 o
   5   2  12       1549.33       1526.48        42.91 o
   6   2  12        273.70        367.10        23.84 o
   7   2  12        577.59        564.87        29.67 o
   8   2  12         44.82         32.20        10.03 o
   9   2  12        135.60         78.87        18.48 o
  10   2  12        180.76        189.42        21.03 o
  11   2  12        110.37        116.95        18.65 o
  12   2  12         21.52         23.81        14.25 o
  13   2  12         11.91         13.98        16.81 o
  14   2  12        118.67         96.48        18.08 o
  15   2  12         54.42         50.69        12.02 o
 -15   3  12         13.78          5.66         9.52 o
 -14   3  12          4.10         -0.34         9.19 o
 -13   3  12         78.32         82.83        12.12 o
 -12   3  12         43.97         39.70        10.40 o
 -11   3  12        259.52        285.28        22.12 o
 -10   3  12        197.56        213.52        18.96 o
  -9   3  12        214.13        246.93        27.47 o
  -8   3  12        239.23        270.59        26.78 o
  -7   3  12       1641.91       1707.53        62.72 o
  -6   3  12       2334.60       2294.76        76.76 o
  -5   3  12        591.10        625.82        29.57 o
  -4   3  12        767.10        727.19        26.95 o
  -3   3  12       1212.66       1105.71        31.49 o
  -2   3  12       1642.27       1510.12        34.97 o
  -1   3  12        257.99        294.06        12.30 o
   0   3  12          9.56         11.01         5.55 o
   1   3  12        274.08        299.56        13.49 o
   2   3  12       1611.90       1536.09        81.31 o
   3   3  12       1195.81       1099.16        40.96 o
   4   3  12        744.18        725.79        47.34 o
   5   3  12        642.41        709.75        27.29 o
   6   3  12       2320.93       2312.27        56.63 o
   7   3  12       1642.44       1429.30        57.41 o
   8   3  12        218.11        235.67        41.46 o
   9   3  12        230.21        276.98        33.48 o
  10   3  12        194.04        164.13        24.73 o
  11   3  12        264.38        260.20        36.29 o
  12   3  12         46.36         31.53        19.96 o
  13   3  12         77.21        115.04        27.34 o
  14   3  12          5.32          4.24        22.82 o
  15   3  12         11.08          4.30         9.45 o
 -15   4  12        148.64        136.56        17.64 o
 -14   4  12         70.40         42.20        11.10 o
 -13   4  12        293.01        318.18        21.41 o
 -12   4  12        241.23        219.63        18.65 o
 -11   4  12        355.00        315.23        23.14 o
 -10   4  12        333.94        319.17        23.10 o
  -9   4  12        366.66        328.45        18.78 o
  -8   4  12        694.77        699.18        41.92 o
  -7   4  12       1859.60       2068.79        62.23 o
  -6   4  12        227.09        236.08        20.91 o
  -5   4  12       2086.29       2216.48        58.67 o
  -4   4  12       3257.44       3261.19        69.30 o
  -3   4  12      12094.07      12734.86       196.79 o
  -2   4  12       8703.57       8351.12        91.06 o
  -1   4  12      15825.29      17155.30       180.91 o
   0   4  12      12356.65      12422.43       266.39 o
   1   4  12      15817.84      15896.17       165.82 o
   2   4  12       8641.42       8536.53       307.23 o
   3   4  12      12324.17      13347.76       193.95 o
   4   4  12       3152.35       3566.27       100.91 o
   5   4  12       2151.41       1952.34        81.07 o
   6   4  12        207.39        188.97        21.63 o
   7   4  12       1977.02       1890.13        51.55 o
   8   4  12        756.50        780.50       137.10 o
   9   4  12        360.09        327.30        32.22 o
  10   4  12        352.32        322.93        44.71 o
  11   4  12        351.36        266.01        39.29 o
  12   4  12        266.05        233.40        38.05 o
  13   4  12        272.16        228.06        26.18 o
  14   4  12         72.59         79.89        30.39 o
  15   4  12        139.13        125.29        16.55 o
 -15   5  12         14.72         11.96        12.71 o
 -14   5  12         10.66         14.39        13.02 o
 -13   5  12        308.78        291.95        23.28 o
 -12   5  12        299.84        284.72        24.05 o
 -11   5  12        269.03        275.01        23.72 o
 -10   5  12          2.67         -9.81         9.81 o
  -9   5  12        754.77        706.21        40.07 o
  -8   5  12       1044.45       1009.89        46.36 o
  -7   5  12       2133.61       2237.84        67.00 o
  -6   5  12        250.22        267.71        22.25 o
  -5   5  12        972.27       1093.97        42.59 o
  -4   5  12       1650.53       1676.24        40.67 o
  -3   5  12       2710.49       2747.68        82.06 o
  -2   5  12        782.12        843.83        26.75 o
  -1   5  12         56.96         58.27         8.79 o
   0   5  12        177.10        184.92        14.46 o
   1   5  12         43.07         38.36         9.40 o
   2   5  12        870.41        925.97        96.83 o
   3   5  12       2597.10       2663.99        89.96 o
   4   5  12       1688.01       1817.23        68.74 o
   5   5  12       1016.45       1074.15        67.12 o
   6   5  12        290.15        274.32        25.45 o
   7   5  12       2036.90       1773.51        85.62 o
   8   5  12       1041.54        916.05        63.68 o
   9   5  12        785.03        726.07        45.09 o
  10   5  12          1.73          0.30        11.55 o
  11   5  12        259.97        278.89        31.21 o
  12   5  12        299.61        296.61        31.55 o
  13   5  12        324.10        299.50        30.20 o
  14   5  12         12.10        -12.56        12.56 o
  15   5  12         15.58         10.13         8.19 o
 -14   6  12         82.82         49.25        12.62 o
 -13   6  12        139.57        157.99        17.61 o
 -12   6  12        124.46        120.89        16.45 o
 -11   6  12        173.01        171.47        19.86 o
 -10   6  12        291.30        284.80        27.33 o
  -9   6  12        131.68        156.40        23.67 o
  -8   6  12        542.02        525.57        27.66 o
  -7   6  12        254.30        321.30        26.43 o
  -6   6  12        485.68        431.28        29.40 o
  -5   6  12       2319.13       2396.31        66.67 o
  -4   6  12        145.33        146.48        13.10 o
  -3   6  12        567.09        482.05        24.45 o
  -2   6  12      12597.94      11887.36       208.88 o
  -1   6  12       4883.19       4858.38        77.63 o
   0   6  12         99.40        110.88        11.53 o
   1   6  12       4825.17       4907.95       138.72 o
   2   6  12      12550.62      12581.91       180.75 o
   3   6  12        563.66        457.99        29.31 o
   4   6  12        126.71        111.09        14.23 o
   5   6  12       2232.52       1865.83       127.45 o
   6   6  12        457.19        417.39        38.70 o
   7   6  12        229.89        222.96        46.96 o
   8   6  12        489.03        447.89        38.42 o
   9   6  12        157.54        157.05        23.65 o
  10   6  12        305.71        239.65        31.07 o
  11   6  12        165.38        164.54        21.72 o
  12   6  12        121.18        121.68        18.95 o
  13   6  12        163.71        149.69        26.75 o
  14   6  12         88.15         92.37        21.71 o
 -14   7  12         16.85         -2.10         9.02 o
 -13   7  12         56.39         49.08        12.09 o
 -12   7  12        107.17        127.11        19.40 o
 -11   7  12         31.65         26.74        13.10 o
 -10   7  12         54.78         32.58        13.63 o
  -9   7  12        217.39        164.33        20.45 o
  -8   7  12        447.79        411.79        31.00 o
  -7   7  12        616.40        715.51        39.83 o
  -6   7  12        640.22        667.67        37.46 o
  -5   7  12        387.47        342.20        20.82 o
  -4   7  12        730.33        694.76        31.47 o
  -3   7  12       1256.60       1240.25        46.14 o
  -2   7  12       3616.11       4060.16        77.05 o
  -1   7  12        314.60        344.44        20.96 o
   0   7  12         10.64         14.84        10.60 o
   1   7  12        323.18        329.09        23.43 o
   2   7  12       3681.78       3963.23        81.54 o
   3   7  12       1272.61       1283.16        62.82 o
   4   7  12        685.13        642.17        33.14 o
   5   7  12        403.35        361.82        30.30 o
   6   7  12        640.26        532.14        68.49 o
   7   7  12        621.83        564.22        74.27 o
   8   7  12        426.86        357.52        34.99 o
   9   7  12        210.24        163.10        19.98 o
  10   7  12         42.06         20.64        11.86 o
  11   7  12         35.78         28.34        13.62 o
  12   7  12        109.14        118.05        27.81 o
  13   7  12         59.27         55.14        17.88 o
  14   7  12         15.40         13.05         9.42 o
 -13   8  12        124.33        146.89        18.91 o
 -12   8  12         15.12         26.53        10.26 o
 -11   8  12         56.90         62.92        15.25 o
 -10   8  12         47.95         37.19        13.65 o
  -9   8  12        221.33        184.35        23.25 o
  -8   8  12         90.72         81.66        15.20 o
  -7   8  12         85.71        103.57        14.28 o
  -6   8  12       1486.22       1449.13        66.71 o
  -5   8  12        335.70        323.25        25.98 o
  -4   8  12        210.57        223.42        19.38 o
  -3   8  12        678.25        598.92        33.66 o
  -2   8  12      13120.99      14309.50       237.80 o
  -1   8  12        922.99        962.69        46.32 o
   0   8  12         78.39         73.83        13.07 o
   1   8  12        930.97        864.94        38.44 o
   2   8  12      13083.24      13277.84       171.89 o
   3   8  12        693.63        643.45        33.76 o
   4   8  12        202.61        173.82        18.82 o
   5   8  12        343.84        304.54        33.65 o
   6   8  12       1469.01       1397.20       113.11 o
   7   8  12         83.58         82.22        35.97 o
   8   8  12         83.49        111.52        26.71 o
   9   8  12        239.70        197.83        34.91 o
  10   8  12         47.21         30.06        18.15 o
  11   8  12         57.49         58.97        20.63 o
  12   8  12         14.61          8.86        13.80 o
  13   8  12        127.74        183.34        20.21 o
  14   8  12         79.27         89.82        15.20 o
 -13   9  12          3.60         -7.36         9.30 o
 -12   9  12        102.72        103.90        14.11 o
 -11   9  12        110.14         99.11        16.28 o
 -10   9  12         60.83         54.59        13.31 o
  -9   9  12        158.68        166.72        21.28 o
  -8   9  12       1276.96       1222.77        53.46 o
  -7   9  12        303.03        262.72        24.74 o
  -6   9  12        138.74        154.92        22.20 o
  -5   9  12        433.97        416.22        29.89 o
  -4   9  12       2544.96       2228.20        61.05 o
  -3   9  12        677.59        700.67        37.14 o
  -2   9  12        726.87        794.44        49.37 o
  -1   9  12         33.12         27.80        13.58 o
   0   9  12          0.07          0.04         8.97 o
   1   9  12         34.58         38.89        10.69 o
   2   9  12        701.23        743.31        37.10 o
   3   9  12        657.98        612.18        34.36 o
   4   9  12       2580.09       2198.85        75.18 o
   5   9  12        410.97        301.04        54.13 o
   6   9  12        143.21        124.92        27.10 o
   7   9  12        272.86        246.03        59.96 o
   8   9  12       1323.93       1086.73        75.88 o
   9   9  12        137.35        116.50        26.58 o
  10   9  12         59.94         41.05        18.01 o
  11   9  12        107.07         81.05        30.74 o
  12   9  12        112.50        126.81        26.36 o
  13   9  12          2.01         -9.92         9.92 o
 -13  10  12        147.40        149.36        29.80 o
 -12  10  12         43.67         35.75        20.19 o
 -11  10  12        149.75        187.84        23.00 o
 -10  10  12         28.68         14.64         8.73 o
  -9  10  12        407.86        415.22        27.85 o
  -8  10  12          6.10          6.55         9.66 o
  -7  10  12        104.69         83.84        12.92 o
  -6  10  12        197.90        186.16        21.11 o
  -5  10  12        448.44        437.13        54.57 o
  -4  10  12         13.92          4.85         9.31 o
  -3  10  12       1653.98       1714.44        69.04 o
  -2  10  12       3222.70       3312.38       118.05 o
  -1  10  12       1271.65       1215.70        89.21 o
   0  10  12         69.80         51.09        13.40 o
   1  10  12       1289.06       1320.70        81.51 o
   2  10  12       3201.99       3036.84        78.94 o
   3  10  12       1663.62       1447.07        54.39 o
   4  10  12         15.44         -1.92        17.55 o
   5  10  12        470.63        414.05        37.53 o
   6  10  12        192.72        161.71        27.74 o
   7  10  12        107.05         60.34        21.46 o
   8  10  12          4.75         -4.02        18.17 o
   9  10  12        431.78        420.23        45.93 o
  10  10  12         25.87         14.93        16.99 o
  11  10  12        145.48        159.02        30.38 o
  12  10  12         41.87         33.22        10.97 o
  13  10  12        153.39        176.18        17.42 o
 -12  11  12         10.07        -22.53        22.53 o
 -11  11  12          0.79         -9.75         9.75 o
 -10  11  12         87.32         78.74        13.95 o
  -9  11  12        589.09        636.03        35.97 o
  -8  11  12        108.16        115.88        20.31 o
  -7  11  12         14.87         17.17        11.11 o
  -6  11  12         34.01         23.30        10.44 o
  -5  11  12       1914.08       1984.23        77.83 o
  -4  11  12        606.38        591.38        52.87 o
  -3  11  12          8.56         10.75        14.00 o
  -2  11  12        412.05        328.46        31.67 o
  -1  11  12        580.01        486.08        59.12 o
   0  11  12         78.22         56.44        15.43 o
   1  11  12        572.08        474.97        28.04 o
   2  11  12        439.97        380.01        19.98 o
   3  11  12          4.68          4.93        12.01 o
   4  11  12        647.64        594.12        36.77 o
   5  11  12       1834.06       1637.83       105.27 o
   6  11  12         39.01         19.61        13.21 o
   7  11  12         20.33         16.22        13.71 o
   8  11  12        110.50         93.26        16.77 o
   9  11  12        583.33        535.60        41.76 o
  10  11  12         78.30         64.85        16.11 o
  11  11  12          1.70        -11.51        11.51 o
  12  11  12          8.76         11.34        10.95 o
 -11  12  12        276.09        310.82        28.13 o
 -10  12  12        173.23        165.62        19.20 o
  -9  12  12        199.99        226.12        25.92 o
  -8  12  12         28.02         19.21        11.83 o
  -7  12  12         50.70         30.57        10.53 o
  -6  12  12        177.31        139.18        18.99 o
  -5  12  12         18.23         26.80        13.72 o
  -4  12  12         15.81         16.39        47.46 o
  -3  12  12        147.17        191.23        48.47 o
  -2  12  12         98.66        108.11        24.78 o
  -1  12  12         59.83         60.20        14.81 o
   0  12  12         61.15         72.55        14.19 o
   1  12  12         61.27         78.02        14.26 o
   2  12  12         78.73         91.04        14.88 o
   3  12  12        145.95        160.68        18.25 o
   4  12  12         34.07         19.35        12.77 o
   5  12  12         11.03          6.31        13.10 o
   6  12  12        179.90        144.84        34.04 o
   7  12  12         55.05         26.99        12.07 o
   8  12  12         31.48         36.71        14.39 o
   9  12  12        204.47        220.56        26.37 o
  10  12  12        191.92        162.00        26.19 o
  11  12  12        279.18        307.42        23.56 o
  12  12  12         10.14          8.37         9.46 o
 -11  13  12         44.06         48.86        11.79 o
 -10  13  12        733.94        842.30        73.04 o
  -9  13  12       1350.27       1584.94       109.55 o
  -8  13  12         82.51         93.50        22.30 o
  -7  13  12        345.40        373.36        32.15 o
  -6  13  12       1653.06       1670.30        93.06 o
  -5  13  12       1655.66       1641.40        88.18 o
  -4  13  12        390.76        439.62        47.10 o
  -3  13  12        583.77        474.50        49.97 o
  -2  13  12        502.14        460.21        48.87 o
  -1  13  12          7.77          1.00        17.22 o
   0  13  12        166.34        147.20        19.41 o
   1  13  12         11.94          3.22         9.36 o
   2  13  12        512.70        486.78        32.55 o
   3  13  12        589.05        507.54        29.35 o
   4  13  12        360.52        344.50        28.91 o
   5  13  12       1652.89       1623.80        79.23 o
   6  13  12       1685.84       1698.03        70.49 o
   7  13  12        335.22        281.29        39.20 o
   8  13  12         80.59         86.27        23.90 o
   9  13  12       1322.83       1310.59        90.50 o
  10  13  12        748.31        784.76        32.38 o
  11  13  12         45.92         41.02         9.24 o
 -10  14  12        805.22        823.94        42.16 o
  -9  14  12         90.01         75.51        17.41 o
  -8  14  12        438.26        487.22        41.39 o
  -7  14  12        509.82        505.46        36.63 o
  -6  14  12        873.96        818.71        40.73 o
  -5  14  12         48.22         42.23        13.25 o
  -4  14  12       4588.47       4712.56       154.56 o
  -3  14  12       2244.51       2277.01        89.50 o
  -2  14  12        123.32        130.28        22.98 o
  -1  14  12       1242.23       1192.08        78.13 o
   0  14  12       9193.50       9162.25       290.52 o
   1  14  12       1253.11       1325.22        61.80 o
   2  14  12        120.32        104.39        15.66 o
   3  14  12       2169.49       1939.80        79.48 o
   4  14  12       4613.33       4854.44       245.73 o
   5  14  12         44.02         61.41        13.67 o
   6  14  12        816.83        765.18        37.53 o
   7  14  12        531.51        537.74        30.57 o
   8  14  12        424.50        478.06        26.85 o
   9  14  12         80.35         86.87        11.26 o
  10  14  12        763.33        782.81        39.73 o
  -9  15  12        265.69        278.33        23.63 o
  -8  15  12        117.22        113.64        19.09 o
  -7  15  12        282.13        313.54        25.69 o
  -6  15  12         83.05         53.31        14.29 o
  -5  15  12        822.92        797.28        33.30 o
  -4  15  12       1327.61       1349.42        50.61 o
  -3  15  12        178.23        151.61        21.03 o
  -2  15  12         59.71         38.63        12.78 o
  -1  15  12        303.81        291.63        25.04 o
   0  15  12       2872.30       2964.14        69.91 o
   1  15  12        308.82        308.38        30.92 o
   2  15  12         41.35         65.47        13.55 o
   3  15  12        187.21        171.06        18.16 o
   4  15  12       1341.04       1311.21        42.40 o
   5  15  12        841.15        883.73        43.36 o
   6  15  12         44.48         46.14        11.95 o
   7  15  12        290.46        291.91        22.58 o
   8  15  12        117.57        115.90        11.40 o
   9  15  12        280.64        365.15        30.74 o
  -7  16  12         99.57        113.49        16.71 o
  -6  16  12         76.59         51.61        12.08 o
  -5  16  12         59.96         62.23        13.67 o
  -4  16  12        835.11        905.51        44.32 o
  -3  16  12        116.06        129.09        19.35 o
  -2  16  12         37.15         32.76         9.72 o
  -1  16  12         60.98         61.70        11.27 o
   0  16  12       1953.76       2172.69        71.61 o
   1  16  12         58.79         71.41        13.95 o
   2  16  12         37.95         17.57         8.66 o
   3  16  12        114.91        116.22        19.18 o
   4  16  12        828.48        846.74        40.57 o
   5  16  12         63.83         55.00        17.68 o
   6  16  12         81.74         75.45        14.80 o
   7  16  12        114.16        117.14        16.36 o
  -5  17  12        216.94        241.61        21.21 o
  -4  17  12         93.65        100.99        17.26 o
  -3  17  12          0.61         -3.50         9.05 o
  -2  17  12         21.46         17.90        12.87 o
  -1  17  12         21.09         10.98        10.16 o
   0  17  12         36.31         29.67        10.15 o
   1  17  12         20.59         15.64         7.38 o
   2  17  12         18.86         20.22         6.64 o
   3  17  12          2.39         -1.92         6.71 o
   4  17  12         96.47        112.90        13.31 o
   5  17  12        223.77        335.85        25.75 o
  -2  18  12         73.19        132.26        29.03 o
  -1  18  12        935.25       1220.72        53.35 o
   0  18  12       1779.22       1961.01        68.55 o
   1  18  12        936.07       1214.10        53.06 o
   2  18  12         72.72        153.56        28.01 o
   1   0  13         50.44         37.14         5.89 o
   2   0  13         56.77         54.75         6.37 o
   3   0  13       2487.85       2648.35        67.04 o
   4   0  13      11704.39      13117.44       261.60 o
   5   0  13        918.48        838.14        42.18 o
   6   0  13         76.10         48.25        11.32 o
   7   0  13       3372.57       3455.07       100.80 o
   8   0  13       6264.01       6965.84       163.91 o
   9   0  13        284.49        283.77        23.84 o
  10   0  13        280.38        249.66        25.79 o
  11   0  13       1138.27       1113.60        54.20 o
  12   0  13        844.27        792.53        52.90 o
  13   0  13          2.26          1.72        11.87 o
  14   0  13          2.74         37.68        20.07 o
  15   0  13        120.47        159.40        22.57 o
 -15   1  13         72.57         52.81        13.31 o
 -14   1  13         60.11         57.06        28.35 o
 -13   1  13        276.01        301.58        26.87 o
 -12   1  13        307.52        414.04        29.72 o
 -11   1  13        141.91        143.37        17.91 o
 -10   1  13        282.29        254.46        20.56 o
  -9   1  13        662.95        690.20        43.32 o
  -8   1  13        991.19        922.61        47.19 o
  -7   1  13       3997.84       4195.54        85.69 o
  -6   1  13       1697.62       1994.53        54.55 o
  -5   1  13        437.59        420.67        23.89 o
  -4   1  13       3036.20       2966.04        60.04 o
  -3   1  13      18767.63      19277.08       313.61 o
  -2   1  13      26638.01      28708.79       618.43 o
  -1   1  13      11942.62      12235.43       140.47 o
   0   1  13       2539.67       2303.44        41.78 o
   1   1  13      11947.41      12061.94       233.87 o
   2   1  13      26412.31      28189.52       194.89 o
   3   1  13      18982.01      20086.97       228.91 o
   4   1  13       2893.89       2783.31        60.63 o
   5   1  13        506.93        529.55        23.48 o
   6   1  13       1665.20       1737.59        69.49 o
   7   1  13       4065.87       4407.02        86.50 o
   8   1  13        900.15        856.17        39.38 o
   9   1  13        658.49        709.88        43.10 o
  10   1  13        320.29        318.32        33.26 o
  11   1  13        134.46        137.03        21.47 o
  12   1  13        304.53        299.06        28.03 o
  13   1  13        277.67        299.09        60.92 o
  14   1  13         59.51         48.12        18.29 o
  15   1  13         72.44         71.38        25.25 o
 -15   2  13         25.49         20.09         9.84 o
 -14   2  13         91.29         97.79        17.83 o
 -13   2  13          6.69          9.98        10.23 o
 -12   2  13        114.44        111.94        16.66 o
 -11   2  13        128.03        123.72        15.20 o
 -10   2  13        133.54        147.79        17.71 o
  -9   2  13         17.85         25.82        14.02 o
  -8   2  13        415.35        396.39        32.37 o
  -7   2  13        220.27        203.09        22.19 o
  -6   2  13        122.16        165.34        16.18 o
  -5   2  13         74.65         92.10        17.28 o
  -4   2  13       1750.93       1789.79        37.73 o
  -3   2  13         98.91         96.81         9.15 o
  -2   2  13        528.06        549.35        18.51 o
  -1   2  13         30.40         46.97         8.07 o
   0   2  13          0.22          6.11         5.97 o
   1   2  13         26.99         30.88         5.23 o
   2   2  13        527.20        579.48        20.28 o
   3   2  13        108.03         97.09        11.39 o
   4   2  13       1799.72       1895.99        58.37 o
   5   2  13         35.06         29.85        10.26 o
   6   2  13        140.36        187.44        19.92 o
   7   2  13        210.96        194.19        18.27 o
   8   2  13        462.05        472.11        29.66 o
   9   2  13          5.59          4.14        20.88 o
  10   2  13        122.00        104.88        16.43 o
  11   2  13        119.85        186.70        26.26 o
  12   2  13        113.20        109.53        24.59 o
  13   2  13         12.44         48.73        27.46 o
  14   2  13         74.97         95.35        20.89 o
  15   2  13         23.50         36.39        10.84 o
 -15   3  13         21.38         14.55        16.49 o
 -14   3  13         76.00         63.45        11.32 o
 -13   3  13        141.97        127.74        14.85 o
 -12   3  13          2.06         -0.59         9.15 o
 -11   3  13         79.67         86.68        13.05 o
 -10   3  13        103.70        112.36        14.12 o
  -9   3  13        283.53        309.33        19.86 o
  -8   3  13        385.38        423.01        33.48 o
  -7   3  13         21.48         28.07        14.01 o
  -6   3  13        400.99        397.03        34.96 o
  -5   3  13        897.82        829.50        34.70 o
  -4   3  13        540.87        528.35        23.64 o
  -3   3  13       1163.10       1040.27        26.38 o
  -2   3  13        543.98        440.95        16.10 o
  -1   3  13       2228.05       1912.35        68.03 o
   0   3  13          2.88          0.73         6.33 o
   1   3  13       2214.35       2034.52        40.69 o
   2   3  13        615.15        509.54        27.13 o
   3   3  13       1158.49       1037.32        54.19 o
   4   3  13        564.20        528.25        32.72 o
   5   3  13        897.22        864.66        35.99 o
   6   3  13        389.66        393.73        25.85 o
   7   3  13         15.47         16.93         9.98 o
   8   3  13        434.12        388.81        38.74 o
   9   3  13        299.07        305.69        31.08 o
  10   3  13         87.97        100.02        16.29 o
  11   3  13         76.15         82.00        22.86 o
  12   3  13          1.40         -0.83        15.14 o
  13   3  13        145.60        147.43        27.42 o
  15   3  13         17.93          2.96         9.42 o
 -15   4  13         76.67        121.20        26.09 o
 -14   4  13        166.69        183.02        18.43 o
 -13   4  13         62.88         85.20        13.33 o
 -12   4  13        159.20        168.06        15.84 o
 -11   4  13        401.76        436.84        31.55 o
 -10   4  13        241.22        230.55        19.29 o
  -9   4  13        564.27        582.52        32.83 o
  -8   4  13         68.88         63.97        15.00 o
  -7   4  13        967.32       1064.32        44.99 o
  -6   4  13        661.66        718.97        35.32 o
  -5   4  13       1210.53       1290.10        44.86 o
  -4   4  13       1567.87       1447.87        44.40 o
  -3   4  13        332.46        274.30        15.52 o
  -2   4  13        721.01        723.23        24.41 o
  -1   4  13        280.68        398.73        16.25 o
   0   4  13         28.43         62.60         7.76 o
   1   4  13        278.39        405.00        19.65 o
   2   4  13        755.04        762.08        35.68 o
   3   4  13        305.80        245.95        21.50 o
   4   4  13       1620.00       1483.83        53.80 o
   5   4  13       1167.58       1096.85        48.22 o
   6   4  13        670.95        634.36        38.37 o
   7   4  13        975.01        945.93        42.29 o
   8   4  13         67.86         44.62        19.23 o
   9   4  13        539.91        509.98        33.62 o
  10   4  13        240.10        213.94        23.35 o
  11   4  13        418.28        434.76        37.29 o
  12   4  13        168.71        212.98        26.67 o
  13   4  13         54.34         80.04        21.86 o
  14   4  13        170.48        207.34        41.07 o
  15   4  13         82.31        103.86        14.97 o
 -15   5  13        278.66        245.36        31.61 o
 -14   5  13          4.55         22.84        12.23 o
 -13   5  13         24.29         32.26        10.46 o
 -12   5  13         28.87         28.01        11.36 o
 -11   5  13        209.70        211.14        21.64 o
 -10   5  13         92.36         86.34        16.33 o
  -9   5  13        345.04        330.32        28.51 o
  -8   5  13        115.90        129.69        18.33 o
  -7   5  13        924.81       1002.61        44.76 o
  -6   5  13        201.79        178.59        19.27 o
  -5   5  13       4679.56       5151.10       205.45 o
  -4   5  13       3651.92       4218.64        84.45 o
  -3   5  13      11053.41      11927.12       148.84 o
  -2   5  13         34.45         44.33         8.06 o
  -1   5  13      16433.06      18671.71       161.52 o
   0   5  13      10396.65      11312.94       273.29 o
   1   5  13      16444.55      19863.48       301.09 o
   2   5  13         26.82         35.98        11.30 o
   3   5  13      11038.30      12397.51       207.58 o
   4   5  13       3677.18       3452.36       134.70 o
   5   5  13       4690.45       4987.01       110.49 o
   6   5  13        217.14        170.16        21.04 o
   7   5  13        936.38        918.62        50.67 o
   8   5  13        125.40         43.95        27.86 o
   9   5  13        356.97        338.16        29.05 o
  10   5  13         98.79        109.43        19.86 o
  11   5  13        198.32        131.99        23.19 o
  12   5  13         28.57         39.54        15.04 o
  13   5  13         17.16         28.77        14.87 o
  14   5  13          5.94          3.81        17.90 o
  15   5  13        274.90        286.54        42.42 o
 -14   6  13         44.47         53.76        12.05 o
 -13   6  13         88.20         70.66        12.98 o
 -12   6  13        312.64        288.53        23.28 o
 -11   6  13        223.30        207.92        24.87 o
 -10   6  13        138.17         88.86        15.27 o
  -9   6  13        237.70        212.20        23.15 o
  -8   6  13        245.89        218.54        20.16 o
  -7   6  13       1157.40       1112.51        52.17 o
  -6   6  13        993.91       1007.84        49.51 o
  -5   6  13          5.68          3.60         8.80 o
  -4   6  13       2323.43       2201.28        55.58 o
  -3   6  13       2858.87       2709.96        87.41 o
  -2   6  13        784.50        791.30        30.92 o
  -1   6  13       1898.12       1812.75        46.05 o
   0   6  13       3833.68       3676.36        67.23 o
   1   6  13       1885.48       1859.85        85.07 o
   2   6  13        812.85        794.60        43.97 o
   3   6  13       2824.98       2566.93       116.22 o
   4   6  13       2324.45       2363.57        63.37 o
   5   6  13          6.86          9.56         9.30 o
   6   6  13        990.10        839.55        46.59 o
   7   6  13       1152.32        801.48        82.53 o
   8   6  13        274.59        216.67        21.02 o
   9   6  13        225.14        189.53        25.58 o
  10   6  13        124.76         60.89        16.68 o
  11   6  13        227.11        181.65        25.97 o
  12   6  13        324.10        311.02        40.26 o
  13   6  13         84.10         77.75        18.20 o
  14   6  13         42.53         37.63        12.25 o
 -14   7  13         99.88        118.76        17.95 o
 -13   7  13         74.93         69.70        13.98 o
 -12   7  13         22.81         28.57        12.21 o
 -11   7  13         20.99         22.45        11.70 o
 -10   7  13        221.93        241.03        25.62 o
  -9   7  13         16.28         18.79        10.92 o
  -8   7  13         18.13         -1.39        11.09 o
  -7   7  13         32.89         44.77        10.72 o
  -6   7  13        393.41        412.80        29.90 o
  -5   7  13        345.19        335.34        26.45 o
  -4   7  13       1151.04       1083.62        45.28 o
  -3   7  13        541.40        504.19        29.85 o
  -2   7  13        285.11        197.06        16.61 o
  -1   7  13       1527.42       1379.36        51.36 o
   0   7  13       4811.82       4406.22        94.43 o
   1   7  13       1473.34       1335.55        46.99 o
   2   7  13        293.24        228.13        20.38 o
   3   7  13        565.17        486.59        28.27 o
   4   7  13       1192.66       1074.22        43.74 o
   5   7  13        316.15        289.50        27.84 o
   6   7  13        378.53        381.94        38.32 o
   7   7  13         42.41         22.85        17.62 o
   8   7  13         19.37          6.80        13.49 o
   9   7  13         16.98         -1.23        11.96 o
  10   7  13        197.36        197.62        26.78 o
  11   7  13         14.56          2.54        13.56 o
  12   7  13         17.86          5.62        13.61 o
  13   7  13         69.40         61.82        21.50 o
  14   7  13        103.14        104.90        14.74 o
 -13   8  13          5.19         13.75        14.60 o
 -12   8  13        210.46        224.56        22.81 o
 -11   8  13        150.89        154.40        20.53 o
 -10   8  13        216.73        208.79        23.75 o
  -9   8  13         76.76         89.30        15.69 o
  -8   8  13         70.00         61.31        13.85 o
  -7   8  13        359.59        328.14        27.69 o
  -6   8  13       1736.02       1657.85        71.23 o
  -5   8  13        166.03        140.98        25.61 o
  -4   8  13       1271.00       1215.52        49.71 o
  -3   8  13        379.85        384.04        35.60 o
  -2   8  13       1038.75        968.70        41.91 o
  -1   8  13       1044.11       1046.67        49.23 o
   0   8  13       3288.45       3467.32        84.15 o
   1   8  13       1018.84       1020.08        43.73 o
   2   8  13       1058.97       1119.53        52.99 o
   3   8  13        349.72        316.65        24.47 o
   4   8  13       1331.44       1396.60        51.39 o
   5   8  13        159.69        115.29        22.37 o
   6   8  13       1739.23       1704.63       124.84 o
   7   8  13        377.55        325.47        42.17 o
   8   8  13         60.03         32.95        16.22 o
   9   8  13         85.30         77.65        33.57 o
  10   8  13        217.23        177.24        33.56 o
  11   8  13        157.33        160.07        28.70 o
  12   8  13        186.99        187.54        29.76 o
  13   8  13          4.04         15.17        10.79 o
  14   8  13          3.80         -2.58         9.07 o
 -13   9  13          0.67         -0.11        10.20 o
 -12   9  13         33.89         34.40         9.42 o
 -11   9  13         11.93         13.24         9.71 o
 -10   9  13         80.09         66.83        14.34 o
  -9   9  13        123.64        112.99        18.21 o
  -8   9  13         83.67         67.63        15.55 o
  -7   9  13         31.64         41.08        15.80 o
  -6   9  13        474.80        486.46        37.88 o
  -5   9  13       1558.18       1567.20        69.34 o
  -4   9  13        890.06        843.04        42.58 o
  -3   9  13        672.56        697.08        37.48 o
  -2   9  13        512.09        513.18        46.15 o
  -1   9  13       2805.28       2731.73       102.42 o
   0   9  13       4348.35       4228.37       102.60 o
   1   9  13       2750.61       2787.56        73.99 o
   2   9  13        542.56        499.95        31.04 o
   3   9  13        646.56        588.67        33.82 o
   4   9  13        939.77        899.41        42.36 o
   5   9  13       1475.79       1681.95       134.45 o
   6   9  13        547.60        474.22        49.36 o
   7   9  13         34.89         31.03        19.36 o
   8   9  13         69.76         43.82        19.23 o
   9   9  13        115.36        147.90        28.22 o
  10   9  13         95.95         96.66        22.63 o
  11   9  13         14.46          7.52        15.78 o
  12   9  13         29.93         37.24        21.06 o
  13   9  13          0.65          8.29         8.78 o
 -12  10  13         14.60         10.59        12.93 o
 -11  10  13        374.59        438.90        33.81 o
 -10  10  13         53.60         60.07        14.64 o
  -9  10  13         60.77         72.02        14.76 o
  -8  10  13        125.67        165.24        25.21 o
  -7  10  13        403.26        378.79        35.13 o
  -6  10  13        101.89         90.94        18.87 o
  -5  10  13        308.03        346.37        39.92 o
  -4  10  13        737.76        702.01        57.59 o
  -3  10  13        233.35        295.77        34.83 o
  -2  10  13         55.40         81.55        19.39 o
  -1  10  13       1415.16       1342.11        60.60 o
   0  10  13       1436.21       1463.34        63.57 o
   1  10  13       1396.21       1348.74        60.54 o
   2  10  13         61.92         70.67        14.37 o
   3  10  13        240.83        269.49        23.76 o
   4  10  13        731.71        653.48        30.62 o
   5  10  13        341.87        334.83        28.68 o
   6  10  13         81.17         39.07        16.60 o
   7  10  13        387.69        376.05        36.64 o
   8  10  13        125.10         78.75        21.46 o
   9  10  13         74.43         47.58        15.70 o
  10  10  13         49.71         35.34        15.15 o
  11  10  13        367.07        397.89        33.95 o
  12  10  13         13.50         -5.66        10.17 o
  13  10  13          5.17         -7.33         7.33 o
 -12  11  13         48.95         83.65        25.30 o
 -11  11  13         26.84         25.29         9.66 o
 -10  11  13         55.84         63.52        14.07 o
  -9  11  13        118.42         94.37        25.18 o
  -8  11  13        193.04        177.61        29.75 o
  -7  11  13         33.22         22.89        14.11 o
  -6  11  13         79.10         80.56        14.24 o
  -5  11  13       1766.44       2025.70        96.57 o
  -4  11  13        111.17        118.74        23.61 o
  -3  11  13        663.90        721.74        57.39 o
  -2  11  13         26.05         11.98        16.33 o
  -1  11  13       2988.48       3424.09       147.12 o
   0  11  13        908.78        862.99        38.70 o
   1  11  13       2970.33       3120.87        68.11 o
   2  11  13         21.44         23.86        10.15 o
   3  11  13        666.93        646.16        34.05 o
   4  11  13        106.88         88.24        19.43 o
   5  11  13       1754.44       1803.25        64.39 o
   6  11  13         95.08         90.97        21.78 o
   7  11  13         44.61         23.11        19.44 o
   8  11  13        189.20        153.85        23.43 o
   9  11  13        114.43        117.02        20.57 o
  10  11  13         63.29         69.25        17.02 o
  11  11  13         35.36         47.82        13.55 o
  12  11  13         46.12         46.11        10.31 o
 -11  12  13        121.32        115.55        27.56 o
 -10  12  13          2.30        -10.53        11.95 o
  -9  12  13         58.32         68.54        14.69 o
  -8  12  13          1.89          8.64         9.44 o
  -7  12  13        378.83        436.08        41.87 o
  -6  12  13        137.62        128.79        17.88 o
  -5  12  13        474.07        489.26        47.17 o
  -4  12  13         56.21         18.62        23.12 o
  -3  12  13         21.38         19.04        25.89 o
  -2  12  13        329.35        295.03        62.14 o
  -1  12  13        684.76        693.80        58.14 o
   0  12  13         85.72         88.45        14.19 o
   1  12  13        715.71        719.39        35.61 o
   2  12  13        327.19        288.41        22.91 o
   3  12  13         21.87         22.22         9.43 o
   4  12  13         52.86         42.71        11.32 o
   5  12  13        523.74        459.66        38.53 o
   6  12  13        140.10        104.81        19.67 o
   7  12  13        356.48        376.21        35.05 o
   8  12  13          2.33          7.69        11.24 o
   9  12  13         70.04         60.82        14.98 o
  10  12  13          1.11         -4.75        14.50 o
  11  12  13        115.58        139.61        16.66 o
 -11  13  13        517.40        497.29        46.34 o
 -10  13  13         58.72         41.55        24.25 o
  -9  13  13       1071.68       1206.30        92.71 o
  -8  13  13       1417.49       1448.37        60.22 o
  -7  13  13        339.24        399.77        42.75 o
  -6  13  13        610.79        561.90        41.14 o
  -5  13  13       6340.50       6302.28       393.06 o
  -4  13  13       1096.62       1032.58        95.30 o
  -3  13  13        596.08        518.50        51.76 o
  -2  13  13       3137.22       2804.80       120.38 o
  -1  13  13       6323.94       5433.93       136.06 o
   0  13  13         78.92         83.18        18.64 o
   1  13  13       6300.19       5877.43       106.80 o
   2  13  13       3148.22       2613.66        97.71 o
   3  13  13        572.92        488.02        44.75 o
   4  13  13       1079.81       1019.57        47.66 o
   5  13  13       6322.41       5947.36       204.29 o
   6  13  13        614.37        526.21        34.56 o
   7  13  13        324.30        322.80        26.47 o
   8  13  13       1363.67       1319.78        49.50 o
   9  13  13       1115.76       1095.73        46.08 o
  10  13  13         62.26         68.04        10.87 o
  11  13  13        486.76        489.75        29.90 o
 -10  14  13          9.80          8.13        16.48 o
  -9  14  13         54.36         50.88        14.50 o
  -8  14  13        142.35        155.67        25.26 o
  -7  14  13         81.44         65.46        28.29 o
  -6  14  13        372.04        424.46        34.97 o
  -5  14  13        485.62        463.25        37.39 o
  -4  14  13        232.60        217.18        26.52 o
  -3  14  13        302.64        294.77        30.03 o
  -2  14  13       1504.11       1477.51        83.34 o
  -1  14  13       1368.53       1316.95        63.66 o
   0  14  13        124.28         91.17        13.87 o
   1  14  13       1353.07       1244.12        52.27 o
   2  14  13       1516.09       1566.11        50.81 o
   3  14  13        311.90        290.55        25.83 o
   4  14  13        247.24        234.83        20.47 o
   5  14  13        463.81        424.83        28.81 o
   6  14  13        389.15        390.42        26.84 o
   7  14  13         77.71         93.32        13.97 o
   8  14  13        156.25        125.89        14.21 o
   9  14  13         55.13         75.15        10.30 o
  10  14  13          8.98          3.25         8.72 o
  -8  15  13        115.81        149.75        21.11 o
  -7  15  13         66.56        105.63        15.81 o
  -6  15  13         23.15         40.77        10.07 o
  -5  15  13         94.06         81.43        13.86 o
  -4  15  13         80.73         95.98        15.03 o
  -3  15  13         81.89         64.41        13.43 o
  -2  15  13         85.73        105.01        17.32 o
  -1  15  13         89.81         87.06        14.86 o
   0  15  13          6.56         14.99         9.62 o
   1  15  13        116.12         97.88        14.29 o
   2  15  13         80.35         96.38        14.07 o
   3  15  13         95.22         83.60        14.96 o
   4  15  13         75.10         80.89        12.84 o
   5  15  13        121.88         97.90        16.24 o
   6  15  13         23.84         22.33         7.37 o
   7  15  13         72.73         68.45         9.81 o
   8  15  13        105.26        129.31        17.96 o
  -7  16  13        101.97        127.31        25.98 o
  -6  16  13        228.24        234.02        21.80 o
  -5  16  13         25.91         52.66        12.17 o
  -4  16  13        320.96        363.83        23.67 o
  -3  16  13        112.93        121.18        12.96 o
  -2  16  13       1094.32       1213.07        43.74 o
  -1  16  13        368.16        430.78        30.35 o
   0  16  13         41.23         35.46        14.24 o
   1  16  13        364.81        363.93        28.22 o
   2  16  13       1114.77       1227.48        60.33 o
   3  16  13        111.05        118.11        17.21 o
   4  16  13        317.26        368.01        26.70 o
   5  16  13         20.65         -3.60        10.19 o
   6  16  13        245.27        274.49        25.46 o
   7  16  13         95.43        113.73        15.59 o
  -4  17  13         96.17        103.10        21.83 o
  -3  17  13        207.55        232.90        29.78 o
  -2  17  13          2.61         17.71        13.63 o
  -1  17  13          7.13        -22.55        29.67 o
   0  17  13          4.64          4.03         6.68 o
   1  17  13          9.90         28.14         9.19 o
   2  17  13          3.61          2.08         7.39 o
   3  17  13        206.43        220.86        21.96 o
   4  17  13         94.59        149.55        23.75 o
  -1  18  13        950.16       1159.01        71.75 o
   0  18  13          6.85         64.23        23.04 o
   1  18  13        970.69       1114.36        67.76 o
   0   0  14      15924.95      18476.99       483.71 o
   1   0  14      14028.96      16096.16       505.79 o
   2   0  14       9711.29      11384.53       127.31 o
   3   0  14       6194.12       7187.17       276.77 o
   4   0  14       4122.61       4492.86       117.09 o
   5   0  14       4568.81       5093.71       137.49 o
   6   0  14       2408.29       2553.20        77.71 o
   7   0  14         87.53         92.68        15.67 o
   8   0  14          7.92          8.76         7.75 o
   9   0  14         52.63         51.20        11.59 o
  10   0  14        121.63        158.39        25.26 o
  11   0  14        520.79        470.70        51.89 o
  12   0  14        129.15        128.48        23.65 o
  13   0  14        298.16        299.73        31.35 o
  14   0  14       1114.67       1085.19        66.59 o
  15   0  14        645.33        649.21        41.14 o
 -15   1  14         81.22         78.53        16.17 o
 -14   1  14         92.39         98.87        17.21 o
 -13   1  14         44.86         34.51        11.31 o
 -12   1  14       1222.86       1303.40        57.73 o
 -11   1  14        491.83        465.25        36.97 o
 -10   1  14          8.48          7.38         8.21 o
  -9   1  14        993.12        947.40        36.78 o
  -8   1  14       1707.74       1883.96        68.98 o
  -7   1  14        509.73        542.66        50.61 o
  -6   1  14       1837.28       1769.96        67.26 o
  -5   1  14       5597.24       6017.75       371.09 o
  -4   1  14       2521.55       2623.07        65.76 o
  -3   1  14       1107.69       1032.33        30.76 o
  -2   1  14       5572.22       5363.66        80.24 o
  -1   1  14       8257.97       8743.14       223.33 o
   0   1  14       4588.34       4423.17        68.24 o
   1   1  14       8264.61       7982.81       152.62 o
   2   1  14       5694.83       6107.83       190.20 o
   3   1  14       1095.19        959.84        39.55 o
   4   1  14       2409.78       2440.72        63.76 o
   5   1  14       5668.51       6633.73       246.19 o
   6   1  14       1820.70       2103.53        68.68 o
   7   1  14        505.09        500.87        35.94 o
   8   1  14       1740.84       1645.26        65.94 o
   9   1  14       1039.19        982.86        41.90 o
  10   1  14          4.93          9.20        12.35 o
  11   1  14        498.04        501.52        43.79 o
  12   1  14       1242.00       1215.93        80.83 o
  13   1  14         52.04         45.07        32.38 o
  14   1  14        116.30        145.21        25.81 o
  15   1  14         80.77         60.58        34.90 o
 -15   2  14        440.76        433.97        44.52 o
 -14   2  14        169.22        150.50        20.52 o
 -13   2  14         63.05         73.46        14.01 o
 -12   2  14        115.02        103.38        16.92 o
 -11   2  14        552.15        564.03        31.59 o
 -10   2  14        348.43        417.84        29.09 o
  -9   2  14       1500.66       1570.49        41.75 o
  -8   2  14       2854.39       3117.01        91.41 o
  -7   2  14        443.45        504.64        30.82 o
  -6   2  14        271.71        259.56        21.63 o
  -5   2  14      13580.95      15134.10       346.66 o
  -4   2  14       7210.59       7409.00       107.97 o
  -3   2  14      14663.85      15430.47       329.19 o
  -2   2  14       7217.97       7350.80       207.34 o
  -1   2  14      34767.59      39768.48       299.79 o
   0   2  14       7225.65       7226.10       290.31 o
   1   2  14      34789.35      39854.78       457.48 o
   2   2  14       7276.95       6744.81       286.78 o
   3   2  14      14653.12      16170.52       172.24 o
   4   2  14       7134.02       7122.09       242.42 o
   5   2  14      13563.80      15797.55       381.64 o
   6   2  14        370.91        367.44        34.24 o
   7   2  14        452.51        453.40        34.70 o
   8   2  14       2717.48       2412.74        81.91 o
   9   2  14       1505.40       1541.88        59.35 o
  10   2  14        368.97        364.94        26.62 o
  11   2  14        555.08        586.63        48.35 o
  12   2  14        109.25         84.68        23.07 o
  13   2  14         59.98         48.63        22.27 o
  14   2  14        183.99        200.46        29.47 o
  15   2  14        432.81        417.86        27.94 o
 -15   3  14        111.50        126.23        25.50 o
 -14   3  14        180.38        189.29        18.65 o
 -13   3  14        281.65        265.43        21.76 o
 -12   3  14        174.19        196.80        20.57 o
 -11   3  14        226.24        209.67        19.10 o
 -10   3  14        664.93        687.84        33.49 o
  -9   3  14        977.65        970.14        35.21 o
  -8   3  14        113.27        144.23        21.49 o
  -7   3  14        218.77        197.13        23.21 o
  -6   3  14        174.94        191.10        21.60 o
  -5   3  14        924.17       1064.29        40.21 o
  -4   3  14        145.98        144.77        15.27 o
  -3   3  14        290.82        262.48        13.48 o
  -2   3  14         80.67         73.40         7.03 o
  -1   3  14         85.55         95.04         9.89 o
   0   3  14          8.65         15.82        10.58 o
   1   3  14         55.96         80.48        13.16 o
   2   3  14         86.98         86.66        11.92 o
   3   3  14        275.47        248.82        20.87 o
   4   3  14        164.45        130.31        14.14 o
   5   3  14        909.86       1076.70        40.38 o
   6   3  14        194.69        216.69        19.22 o
   7   3  14        224.48        207.43        34.04 o
   8   3  14         94.64         79.32        18.66 o
   9   3  14        974.91        922.98        45.92 o
  10   3  14        674.69        644.08        39.68 o
  11   3  14        219.21        181.25        32.52 o
  12   3  14        163.45        203.84        33.95 o
  13   3  14        274.07        274.17        54.94 o
  14   3  14        179.23        120.53        33.84 o
  15   3  14        106.96         83.90        17.87 o
 -15   4  14         46.68         42.96        16.70 o
 -14   4  14        166.20        185.36        22.70 o
 -13   4  14        132.25        112.97        20.87 o
 -12   4  14         42.69         38.12         9.87 o
 -11   4  14        107.13         99.56        14.31 o
 -10   4  14         64.15         53.45        10.36 o
  -9   4  14        315.98        363.14        24.18 o
  -8   4  14       1228.45       1161.48        49.49 o
  -7   4  14        154.73        167.82        18.86 o
  -6   4  14        523.94        490.42        30.05 o
  -5   4  14        152.29        200.88        18.66 o
  -4   4  14       1121.65       1101.95        32.97 o
  -3   4  14        816.62        888.99        25.84 o
  -2   4  14         56.26         52.40         7.90 o
  -1   4  14        520.75        628.20        25.12 o
   0   4  14          6.90          2.26         7.74 o
   1   4  14        534.41        694.07        33.05 o
   2   4  14         61.99         76.67        11.58 o
   3   4  14        824.67        977.85        42.66 o
   4   4  14       1075.84       1014.56        45.59 o
   5   4  14        155.92        185.34        18.88 o
   6   4  14        520.27        472.05        29.53 o
   7   4  14        152.93        146.91        18.03 o
   8   4  14       1186.33       1101.37        98.84 o
   9   4  14        320.93        314.04        38.67 o
  10   4  14         52.79         20.72        23.12 o
  11   4  14        102.32        128.64        26.40 o
  12   4  14         38.71         47.89        20.80 o
  13   4  14        134.31        145.98        40.80 o
  14   4  14        161.65        175.97        37.75 o
  15   4  14         45.73         51.14        11.96 o
 -14   5  14         11.78         13.22        11.03 o
 -13   5  14         15.60          8.11        13.47 o
 -12   5  14        160.26        162.87        18.05 o
 -11   5  14        182.41        167.06        22.27 o
 -10   5  14        107.78        120.71        16.04 o
  -9   5  14        160.78        163.59        17.14 o
  -8   5  14        143.81        149.58        14.18 o
  -7   5  14        615.84        631.30        35.77 o
  -6   5  14         29.75         11.79         9.20 o
  -5   5  14        619.56        762.62        36.37 o
  -4   5  14        499.38        500.05        34.55 o
  -3   5  14        101.97        140.11        13.35 o
  -2   5  14         66.55         56.71         9.75 o
  -1   5  14        503.93        490.33        24.46 o
   0   5  14         91.61         86.44        10.93 o
   1   5  14        506.12        506.89        26.39 o
   2   5  14         63.43         78.50        10.78 o
   3   5  14         73.65         77.78        13.43 o
   4   5  14        494.41        466.75        32.03 o
   5   5  14        602.80        693.70        40.27 o
   6   5  14         33.96         34.32        10.74 o
   7   5  14        581.22        558.54        49.06 o
   8   5  14        176.59        132.25        18.47 o
   9   5  14        151.39        154.11        20.50 o
  10   5  14        136.46        131.89        21.24 o
  11   5  14        177.61        169.72        25.92 o
  12   5  14        189.97        184.18        25.55 o
  13   5  14         16.36          1.12        12.11 o
  14   5  14         21.67         22.61        18.06 o
  15   5  14         16.00          7.28        13.99 o
 -14   6  14          4.53          5.56        10.07 o
 -13   6  14         40.85         51.90        13.99 o
 -12   6  14         92.13         85.12        18.29 o
 -11   6  14        109.78        117.84        19.05 o
 -10   6  14        443.76        451.24        34.51 o
  -9   6  14        284.25        278.54        24.01 o
  -8   6  14       1524.12       1359.15        74.79 o
  -7   6  14        420.50        417.91        30.71 o
  -6   6  14       1909.13       1858.89        74.97 o
  -5   6  14        343.07        318.42        25.35 o
  -4   6  14       1269.30       1167.70        58.54 o
  -3   6  14       1954.77       2129.50        61.74 o
  -2   6  14        867.90        883.19        39.05 o
  -1   6  14        690.64        811.15        28.78 o
   0   6  14        143.35        179.59        15.15 o
   1   6  14        717.60        825.55        35.42 o
   2   6  14        847.06        941.43        38.48 o
   3   6  14       2008.90       1987.28        57.83 o
   4   6  14       1217.67       1174.92        52.26 o
   5   6  14        365.32        307.81        28.94 o
   6   6  14       1943.02       2013.19        73.72 o
   7   6  14        427.04        357.65        41.59 o
   8   6  14       1510.07       1673.35       161.50 o
   9   6  14        289.78        248.93        34.68 o
  10   6  14        457.71        515.25        50.94 o
  11   6  14        111.82        111.35        20.32 o
  12   6  14         94.06         75.84        17.87 o
  13   6  14         42.87         25.62        13.60 o
  14   6  14          3.26          6.07        36.97 o
 -14   7  14         51.69         83.65        13.67 o
 -13   7  14          6.28          0.65        10.91 o
 -12   7  14        100.77        126.94        18.16 o
 -11   7  14         77.06         86.44        16.19 o
 -10   7  14        239.99        220.42        25.06 o
  -9   7  14         23.76         26.67        10.25 o
  -8   7  14         24.24         23.48        10.75 o
  -7   7  14        103.61        110.93        13.13 o
  -6   7  14        147.88        128.65        17.77 o
  -5   7  14         44.10         26.94        11.72 o
  -4   7  14        264.71        249.29        22.79 o
  -3   7  14         22.21         36.75        12.89 o
  -2   7  14         75.11         48.78        11.21 o
  -1   7  14         44.94         26.74         8.16 o
   0   7  14         11.74         -2.82         8.49 o
   1   7  14         44.64         23.09         8.28 o
   2   7  14         50.85         45.29        10.45 o
   3   7  14         22.38         23.90        13.82 o
   4   7  14        217.56        190.12        19.57 o
   5   7  14         50.96         34.36        12.25 o
   6   7  14        128.63        104.48        21.01 o
   7   7  14         96.28         91.43        15.23 o
   8   7  14         26.63         22.24        13.80 o
   9   7  14         23.53         10.12        14.67 o
  10   7  14        237.42        201.89        26.83 o
  11   7  14         83.81         63.10        15.63 o
  12   7  14         82.56         98.55        21.34 o
  13   7  14          3.88          1.02        12.28 o
  14   7  14         44.39         54.29        15.45 o
 -13   8  14          5.24          4.64         9.84 o
 -12   8  14         13.03         17.13        10.11 o
 -11   8  14         27.05         28.97        11.54 o
 -10   8  14        179.48        149.62        19.96 o
  -9   8  14         62.60         38.53        12.41 o
  -8   8  14        450.30        365.11        32.84 o
  -7   8  14        135.64        153.13        19.82 o
  -6   8  14       1116.22        986.16        38.41 o
  -5   8  14       1076.75       1133.89        57.75 o
  -4   8  14        787.27        826.37        41.23 o
  -3   8  14        610.79        658.30        42.41 o
  -2   8  14       1046.23       1037.39        43.79 o
  -1   8  14        901.81       1001.14        43.69 o
   0   8  14        877.34        785.74        38.13 o
   1   8  14        938.79       1038.91        43.54 o
   2   8  14        992.79       1034.37        43.72 o
   3   8  14        715.86        699.23        36.81 o
   4   8  14        671.52        613.09        34.78 o
   5   8  14       1138.48       1138.88        66.86 o
   6   8  14       1064.53       1034.93        47.36 o
   7   8  14        168.30         88.47        24.20 o
   8   8  14        430.95        348.08        44.39 o
   9   8  14         67.64         40.58        18.56 o
  10   8  14        174.87        200.47        25.67 o
  11   8  14         30.58         23.58        18.69 o
  12   8  14         20.75         33.22        13.34 o
  13   8  14          4.52         -2.46        14.75 o
 -13   9  14         45.26         48.01        16.12 o
 -12   9  14         91.04        102.54        14.15 o
 -11   9  14         12.11         -9.57        10.96 o
 -10   9  14        383.14        397.20        30.50 o
  -9   9  14         52.93         23.00        11.22 o
  -8   9  14          7.07          3.09        10.67 o
  -7   9  14         19.66          9.87        15.36 o
  -6   9  14        561.90        469.44        37.59 o
  -5   9  14         52.73         72.89        13.60 o
  -4   9  14        380.74        336.40        27.05 o
  -3   9  14        539.64        504.83        47.20 o
  -2   9  14        520.48        550.48        45.32 o
  -1   9  14        857.41        778.73        44.83 o
   0   9  14        459.01        384.92        27.27 o
   1   9  14        849.32        830.14        39.91 o
   2   9  14        511.97        464.80        30.58 o
   3   9  14        544.18        537.71        32.47 o
   4   9  14        342.77        335.08        25.78 o
   5   9  14         51.75         34.00         9.10 o
   6   9  14        555.66        492.78        34.36 o
   7   9  14         19.81         26.58        18.35 o
   8   9  14         12.39         15.48        17.00 o
   9   9  14         50.39         51.68        16.49 o
  10   9  14        419.65        410.14        45.91 o
  11   9  14         17.73          1.37        15.13 o
  12   9  14         98.05        100.33        17.00 o
  13   9  14         46.49         43.68        11.10 o
 -12  10  14         46.21         30.11        12.99 o
 -11  10  14        173.90        144.98        19.43 o
 -10  10  14         61.93         61.28        16.26 o
  -9  10  14        442.10        474.24        32.96 o
  -8  10  14        239.48        226.30        27.98 o
  -7  10  14        980.55        974.36        55.43 o
  -6  10  14        212.95        176.00        23.12 o
  -5  10  14       2447.86       2540.57       112.31 o
  -4  10  14        259.70        256.67        34.92 o
  -3  10  14        531.50        594.14        42.07 o
  -2  10  14        213.66        200.12        24.40 o
  -1  10  14       1009.18       1045.89        53.90 o
   0  10  14        270.53        245.02        29.82 o
   1  10  14       1020.20       1061.77        46.14 o
   2  10  14        207.09        218.16        22.09 o
   3  10  14        548.26        513.19        23.31 o
   4  10  14        218.76        210.25        19.93 o
   5  10  14       2468.53       2402.16        75.14 o
   6  10  14        215.08        214.37        22.89 o
   7  10  14        979.75       1003.61        59.61 o
   8  10  14        213.06        178.80        25.66 o
   9  10  14        441.51        448.05        38.57 o
  10  10  14         69.94         75.10        19.72 o
  11  10  14        173.00        145.21        19.41 o
  12  10  14         46.68         42.73        11.50 o
 -12  11  14         72.92         83.90        22.87 o
 -11  11  14        385.83        427.59        36.15 o
 -10  11  14         74.24         33.80        13.67 o
  -9  11  14        111.31        118.51        27.15 o
  -8  11  14         11.60         34.06        20.54 o
  -7  11  14        201.88        213.45        35.18 o
  -6  11  14        196.34        161.24        48.57 o
  -5  11  14       1533.18       1548.89        88.44 o
  -4  11  14         99.28         80.60        35.51 o
  -3  11  14        784.36        907.58        63.91 o
  -2  11  14        217.33        223.60        32.92 o
  -1  11  14       3736.45       3989.78        96.20 o
   0  11  14         13.31         21.29        10.58 o
   1  11  14       3746.69       3772.69        97.65 o
   2  11  14        225.78        235.25        21.01 o
   3  11  14        772.99        862.05        39.06 o
   4  11  14         87.41         49.35        14.98 o
   5  11  14       1562.15       1537.59        59.48 o
   6  11  14        213.46        216.75        28.64 o
   7  11  14        225.73        241.49        28.76 o
   8  11  14         16.45         -2.55        15.31 o
   9  11  14        121.17         98.36        18.29 o
  10  11  14         85.79         84.13        14.89 o
  11  11  14        384.22        418.07        29.83 o
  12  11  14         78.48         71.62        11.90 o
 -11  12  14         22.81         19.03        18.06 o
 -10  12  14         25.72         20.54        11.69 o
  -9  12  14        805.82        830.75        56.39 o
  -8  12  14         65.37         46.82        14.22 o
  -7  12  14        702.40        728.95        58.81 o
  -6  12  14        217.25        153.91        27.96 o
  -5  12  14        823.09        745.77        60.54 o
  -4  12  14        100.53         92.02        34.96 o
  -3  12  14       1332.71       1315.62       100.78 o
  -2  12  14        113.47         84.77        17.18 o
  -1  12  14          4.01        -27.06        27.59 o
   0  12  14          8.26         13.36         9.00 o
   1  12  14          1.81         -8.57         9.43 o
   2  12  14        110.44        105.97        13.91 o
   3  12  14       1335.47       1221.51        42.77 o
   4  12  14        107.09         97.34        16.12 o
   5  12  14        839.24        728.53        36.33 o
   6  12  14        196.74        163.92        26.35 o
   7  12  14        722.02        686.76        45.45 o
   8  12  14         78.38         71.24        17.60 o
   9  12  14        802.70        753.98        44.20 o
  10  12  14         19.23         46.62        13.57 o
  11  12  14         19.93         19.21         7.34 o
 -10  13  14         73.20         72.51        25.49 o
  -9  13  14       1288.43       1269.32        94.74 o
  -8  13  14        520.65        492.74        36.96 o
  -7  13  14       1497.69       1299.38        74.11 o
  -6  13  14        599.76        480.19        48.16 o
  -5  13  14         60.36         33.93        17.88 o
  -4  13  14        347.12        320.28        32.57 o
  -3  13  14       4219.80       3994.37       143.13 o
  -2  13  14       1090.05        971.65        69.03 o
  -1  13  14       2655.08       2757.43        94.31 o
   0  13  14        487.91        498.45        59.99 o
   1  13  14       2679.26       2754.30        78.62 o
   2  13  14       1064.41        997.37        42.90 o
   3  13  14       4186.58       4042.27       107.90 o
   4  13  14        307.05        307.33        26.92 o
   5  13  14         40.05         38.45        17.03 o
   6  13  14        581.90        548.50        33.87 o
   7  13  14       1428.22       1309.74        50.64 o
   8  13  14        527.73        489.76        29.86 o
   9  13  14       1246.33       1238.12        43.06 o
  10  13  14         81.26         75.10        11.07 o
  -9  14  14        361.02        423.74        32.70 o
  -8  14  14        516.67        501.68        39.44 o
  -7  14  14        179.95        150.83        16.71 o
  -6  14  14        295.94        315.22        29.65 o
  -5  14  14       1552.91       1675.61        68.62 o
  -4  14  14        641.03        618.71        36.22 o
  -3  14  14        134.57        152.43        23.34 o
  -2  14  14        214.07        218.71        26.92 o
  -1  14  14        962.80       1084.44        47.90 o
   0  14  14        202.73        248.84        23.47 o
   1  14  14        985.85       1029.47        55.04 o
   2  14  14        180.19        156.68        20.19 o
   3  14  14        183.95        196.70        18.54 o
   4  14  14        616.73        565.06        37.64 o
   5  14  14       1596.73       1651.05        55.52 o
   6  14  14        255.18        236.46        21.25 o
   7  14  14        210.93        229.37        19.59 o
   8  14  14        510.85        563.08        27.92 o
   9  14  14        367.43        381.25        20.14 o
  -8  15  14         67.15         30.00        15.32 o
  -7  15  14         16.45          6.88         8.25 o
  -6  15  14        181.64        186.18        17.22 o
  -5  15  14        451.81        404.91        25.88 o
  -4  15  14        994.98       1026.88        42.28 o
  -3  15  14        865.11        977.74        42.87 o
  -2  15  14        997.70        984.25        43.09 o
  -1  15  14       1681.98       1568.73        55.01 o
   0  15  14       2059.88       2067.15       105.24 o
   1  15  14       1638.01       1764.54        82.45 o
   2  15  14       1003.98       1016.77        50.70 o
   3  15  14        846.72        836.66        45.05 o
   4  15  14       1016.69       1074.79        68.02 o
   5  15  14        435.27        406.15        24.77 o
   6  15  14        189.55        187.62        14.86 o
   7  15  14         15.35         21.95         9.29 o
   8  15  14         77.68         84.12        14.22 o
  -6  16  14        427.72        458.98        32.99 o
  -5  16  14        297.90        349.43        20.95 o
  -4  16  14        547.86        600.46        29.96 o
  -3  16  14        726.72        848.52        31.15 o
  -2  16  14        328.44        354.60        20.88 o
  -1  16  14        255.25        257.02        23.55 o
   0  16  14        548.86        579.96        34.62 o
   1  16  14        289.70        317.76        32.95 o
   2  16  14        285.32        293.08        24.80 o
   3  16  14        789.90        850.98        39.89 o
   4  16  14        470.01        506.56        36.61 o
   5  16  14        357.66        381.35        24.99 o
   6  16  14        412.89        460.14        47.63 o
  -4  17  14        179.91        164.22        27.72 o
  -3  17  14         78.71         61.83        22.97 o
  -2  17  14         59.11         30.72         8.08 o
  -1  17  14        324.78        301.90        20.77 o
   0  17  14        242.12        234.94        20.02 o
   1  17  14        327.64        316.57        30.43 o
   2  17  14         59.36         43.98        15.07 o
   3  17  14         59.07         57.65        14.81 o
   4  17  14        153.80        156.60        17.83 o
   1   0  15         82.07         99.13        11.41 o
   2   0  15       2580.72       3222.91        51.00 o
   3   0  15       1646.37       1794.43        49.20 o
   4   0  15       1661.60       1562.52        84.70 o
   5   0  15       1781.67       2019.20       164.91 o
   6   0  15      11140.90      13073.61       524.47 o
   7   0  15        900.71        919.75        49.89 o
   8   0  15        371.34        285.79        29.00 o
   9   0  15       2772.48       2767.19       116.16 o
  10   0  15       8670.40       8940.23       160.60 o
  11   0  15        156.22        163.03        26.79 o
  12   0  15          5.72          8.10        14.57 o
  13   0  15       1088.04       1041.13        69.69 o
  14   0  15       2075.58       2121.28        79.50 o
  15   0  15          1.00         -9.80         9.80 o
 -15   1  15        111.24        106.14        16.70 o
 -14   1  15         71.41         73.92        16.26 o
 -13   1  15         22.23         17.76        11.02 o
 -12   1  15         58.92        112.66        20.29 o
 -11   1  15        730.80        663.90        50.08 o
 -10   1  15        588.94        562.70        30.98 o
  -9   1  15        203.75        203.07        16.71 o
  -8   1  15        437.05        511.46        46.70 o
  -7   1  15       2225.50       2359.07        78.25 o
  -6   1  15       2721.72       3157.50        87.63 o
  -5   1  15        137.87        168.67        20.30 o
  -4   1  15        232.52        249.75        23.40 o
  -3   1  15       3659.21       4009.95        82.55 o
  -2   1  15       1481.29       1713.87        46.87 o
  -1   1  15       1128.46       1058.76        31.00 o
   0   1  15       3075.65       3128.26        80.58 o
   1   1  15       1156.49       1179.31        31.11 o
   2   1  15       1342.11       1432.81        39.74 o
   3   1  15       3768.44       4005.22       123.00 o
   4   1  15        227.88        237.08        22.83 o
   5   1  15        200.20        218.17        22.81 o
   6   1  15       2457.88       2334.89        93.35 o
   7   1  15       2235.71       2197.25        78.42 o
   8   1  15        442.75        593.61        40.74 o
   9   1  15        205.29        222.57        20.83 o
  10   1  15        544.72        439.07        33.51 o
  11   1  15        733.28        717.72        50.31 o
  12   1  15         62.08        129.67        31.23 o
  13   1  15         18.14         16.85        18.88 o
  14   1  15         84.13         58.59        34.48 o
  15   1  15        115.30        137.33        16.37 o
 -15   2  15         49.81         52.40        18.35 o
 -14   2  15        334.94        279.57        25.06 o
 -13   2  15       1849.55       1857.61        56.69 o
 -12   2  15        661.23        649.19        42.43 o
 -11   2  15       2368.60       2315.71        69.08 o
 -10   2  15       2022.45       1903.67        56.58 o
  -9   2  15       3640.73       3732.09        87.90 o
  -8   2  15       1086.45       1063.32        53.50 o
  -7   2  15      13925.77      15739.28       300.99 o
  -6   2  15       6680.20       7436.49       204.61 o
  -5   2  15       1262.60       1393.12        48.35 o
  -4   2  15       4297.79       4584.34       191.27 o
  -3   2  15      24768.94      28258.45       264.65 o
  -2   2  15       2915.84       3453.39        75.55 o
  -1   2  15       5521.71       6874.14        97.72 o
   0   2  15      10790.34      13163.37       244.05 o
   1   2  15       5505.71       6808.33       244.78 o
   2   2  15       2935.00       3164.97        93.11 o
   3   2  15      24647.93      27169.15       481.67 o
   4   2  15       4263.23       4213.52        99.64 o
   5   2  15       1246.63       1315.12        53.82 o
   6   2  15       6700.87       6690.47       231.94 o
   7   2  15      13869.32      14453.60       264.60 o
   8   2  15       1187.66       1179.22        56.70 o
   9   2  15       3607.52       3742.65       103.40 o
  10   2  15       2074.07       1997.94        87.82 o
  11   2  15       2342.79       2405.39        99.78 o
  12   2  15        656.38        596.06        54.43 o
  13   2  15       1829.46       1920.15       137.26 o
  14   2  15        354.07        342.43        50.63 o
  15   2  15         48.69         36.12        11.32 o
 -15   3  15        173.01        170.60        27.18 o
 -14   3  15        196.10        214.28        30.20 o
 -13   3  15         41.26         38.49        12.11 o
 -12   3  15         96.99         78.97        14.26 o
 -11   3  15        473.36        458.25        28.09 o
 -10   3  15        833.13        784.89        36.02 o
  -9   3  15        327.97        294.57        22.20 o
  -8   3  15        442.88        483.40        32.02 o
  -7   3  15        412.53        459.42        34.04 o
  -6   3  15       1300.18       1295.52        48.51 o
  -5   3  15       2969.71       2785.94        82.40 o
  -4   3  15        165.42        173.49        12.27 o
  -3   3  15        680.64        606.01        23.49 o
  -2   3  15        173.09        161.32        13.53 o
  -1   3  15       5130.97       4919.40        86.91 o
   0   3  15       1949.59       1759.54        62.92 o
   1   3  15       5131.30       5010.03       101.92 o
   2   3  15        178.01        161.18        16.81 o
   3   3  15        692.06        628.62        28.22 o
   4   3  15        182.31        192.24        16.92 o
   5   3  15       2996.93       3183.80        95.64 o
   6   3  15       1391.94       1315.48        56.53 o
   7   3  15        427.99        376.92        31.46 o
   8   3  15        420.01        432.37        42.78 o
   9   3  15        324.86        362.98        34.59 o
  10   3  15        861.65        802.16        51.82 o
  11   3  15        464.90        365.71        35.58 o
  12   3  15        103.73        141.41        27.51 o
  13   3  15         38.63         -5.84        21.07 o
  14   3  15        181.30        224.07        46.62 o
  15   3  15        163.47        173.09        16.99 o
 -14   4  15        150.30        157.66        19.71 o
 -13   4  15          7.84          8.09        11.87 o
 -12   4  15        270.27        248.85        22.82 o
 -11   4  15        296.15        298.99        22.78 o
 -10   4  15        418.13        430.88        30.00 o
  -9   4  15        301.94        255.34        20.22 o
  -8   4  15        316.59        328.59        18.96 o
  -7   4  15       1503.08       1350.01        52.31 o
  -6   4  15        260.53        258.47        21.75 o
  -5   4  15       1863.85       1803.29        84.88 o
  -4   4  15        479.67        441.39        19.70 o
  -3   4  15        900.05        882.55        26.47 o
  -2   4  15        216.91        199.20        13.69 o
  -1   4  15        805.59        855.20        30.35 o
   0   4  15          1.62          0.75         7.11 o
   1   4  15        810.73        966.87        54.24 o
   2   4  15        199.80        199.25        27.73 o
   3   4  15        922.54        941.99        42.62 o
   4   4  15        471.80        410.92        29.31 o
   5   4  15       1857.65       1841.09        56.38 o
   6   4  15        231.49        242.23        21.22 o
   7   4  15       1513.28       1377.22        62.07 o
   8   4  15        324.90        268.04        28.28 o
   9   4  15        297.20        264.77        31.15 o
  10   4  15        424.20        452.73        51.97 o
  11   4  15        277.69        230.83        34.40 o
  12   4  15        264.94        289.69        55.21 o
  13   4  15          6.99          7.58        23.76 o
  14   4  15        150.58        186.23        37.74 o
  15   4  15         20.40         32.93        11.47 o
 -14   5  15        100.04        115.80        17.72 o
 -13   5  15         48.55         38.62        13.47 o
 -12   5  15         88.21         63.47        16.88 o
 -11   5  15         66.65         66.18        14.14 o
 -10   5  15         76.75         81.01        17.15 o
  -9   5  15        114.13         93.77        14.16 o
  -8   5  15        731.66        643.86        34.65 o
  -7   5  15         21.60         28.24        11.46 o
  -6   5  15         19.92         15.04        10.60 o
  -5   5  15        806.97        847.01        39.11 o
  -4   5  15        509.06        500.29        35.58 o
  -3   5  15        550.63        580.61        27.10 o
  -2   5  15        688.56        529.03        29.27 o
  -1   5  15       1858.96       1846.72        53.86 o
   0   5  15          4.05          6.99        10.26 o
   1   5  15       1857.90       1719.36        75.85 o
   2   5  15        662.85        559.82        35.44 o
   3   5  15        551.21        550.08        34.35 o
   4   5  15        509.36        473.88        32.73 o
   5   5  15        825.07        835.57        45.21 o
   6   5  15         24.57          5.45         9.37 o
   7   5  15         20.31         29.64        12.02 o
   8   5  15        736.58        588.39        55.46 o
   9   5  15        112.12         91.67        18.75 o
  10   5  15         97.17         98.59        22.65 o
  11   5  15         63.03         39.97        16.35 o
  12   5  15         87.30         55.45        13.85 o
  13   5  15         41.56         29.76        22.22 o
  14   5  15        105.18         67.42        55.78 o
 -14   6  15         94.11        110.13        15.78 o
 -13   6  15         39.72         26.91        14.88 o
 -12   6  15        172.79        175.65        20.92 o
 -11   6  15        216.51        230.38        23.69 o
 -10   6  15        376.89        405.12        32.48 o
  -9   6  15        841.37        822.87        40.89 o
  -8   6  15       1120.11       1249.86        53.11 o
  -7   6  15        887.51        904.91        39.64 o
  -6   6  15        636.99        690.97        37.84 o
  -5   6  15       4157.74       3878.83       110.68 o
  -4   6  15       2723.05       2781.32        71.68 o
  -3   6  15         17.19         28.03         8.37 o
  -2   6  15       2535.83       2623.76        61.59 o
  -1   6  15       3973.83       3963.08        89.75 o
   0   6  15        235.17        236.51        20.89 o
[truncated: 319,812 more chars]
