# Supplementary material for: Crystal structures of five (2-chloro­quinolin-3-yl)methyl ethers: supra­molecular assembly in one and two dimensions mediated by hydrogen bonding and π–π stacking
Source: Acta Crystallogr E Crystallogr Commun. 2015 May 13;71(Pt 6):609–17. doi: 10.1107/S2056989015008233 (PMC4459322; doi:10.1107/S2056989015008233)
Supplement: Supplementary file 5 [file e-71-00609-IVsup5.hkl]

# Compound (IV)
# h,k,l, Fc-squared, Fo-squared, sigma(Fo-squared), status flag
#
data_IV
_shelx_title ' kum13'
_shelx_refln_list_code          4
_shelx_F_calc_maximum      111.06
_exptl_crystal_F_000       332.00
_reflns_d_resolution_high  0.8080

loop_
 _space_group_symop_operation_xyz
 'x, y, z'
 '-x, y+1/2, -z'

_cell_length_a     5.3165
_cell_length_b    10.5098
_cell_length_c    13.6201
_cell_angle_alpha  90.000
_cell_angle_beta   98.527
_cell_angle_gamma  90.000

_shelx_F_squared_multiplier     1.000

loop_
 _refln_index_h
 _refln_index_k
 _refln_index_l
 _refln_F_squared_calc
 _refln_F_squared_meas
 _refln_F_squared_sigma
 _refln_observed_status
   3  -4   0         41.11         38.46         3.50 o
   5  -4   0          6.79          8.25         1.87 o
   2  -3   0        636.06        702.73        17.64 o
   3  -3   0        201.57        193.12         8.09 o
   4  -3   0         34.16         32.40         3.72 o
   5  -3   0         37.76         45.13         4.37 o
   6  -3   0         33.15         33.49         2.86 o
   0  -2   0        495.27        497.40        10.66 o
   1  -2   0        679.93        706.60        14.93 o
   4  -2   0        130.89        118.49         7.26 o
   5  -2   0          7.03          5.68         1.88 o
   1  -1   0        709.22        669.68        13.99 o
   2  -1   0        190.99        204.87         6.91 o
   3  -1   0        253.68        255.08         9.49 o
   4  -1   0          8.34          3.86         1.42 o
   5  -1   0         81.93         69.93         5.90 o
   6  -1   0         16.86         17.09         2.65 o
   1   0   0         60.50         56.71         2.29 o
   2   0   0        252.16        232.01         5.03 o
   3   0   0        151.01        143.24         6.79 o
   4   0   0        142.46        127.43         7.53 o
   5   0   0         39.17         37.45         4.36 o
   6   0   0          1.42          1.42         1.39 o
   1   1   0        575.22        598.15        13.64 o
   2   1   0        190.57        209.24         6.76 o
   3   1   0        245.26        252.68         8.78 o
   4   1   0          8.34          7.06         1.90 o
   5   1   0         74.41         70.49         4.13 o
   6   1   0         16.96         16.07         2.70 o
   1   2   0        678.35        673.50         8.33 o
   2   2   0       2140.78       2201.17        34.83 o
   3   2   0         24.61         27.60         2.10 o
   4   2   0        127.73        114.13         7.01 o
   5   2   0          6.68          8.27         1.56 o
   6   2   0        102.90        101.93         4.07 o
   1   3   0        919.73        940.48        10.68 o
   2   3   0        630.43        727.97        10.91 o
   3   3   0        172.32        172.16         7.37 o
   4   3   0         33.46         34.18         2.85 o
   5   3   0         39.24         41.68         2.52 o
   6   3   0         32.68         31.57         2.17 o
   0   4   0        331.73        324.91         5.74 o
   1   4   0        264.60        272.82         3.57 o
   2   4   0        160.99        175.12         4.12 o
   3   4   0         42.76         40.66         2.74 o
   4   4   0         27.59         24.61         1.69 o
   5   4   0          6.99          5.97         1.03 o
   6   4   0         30.45         33.65         3.17 o
   1   5   0        501.61        507.48         7.42 o
   2   5   0         52.87         61.10         2.94 o
   3   5   0        208.80        207.33         5.59 o
   4   5   0         14.75         12.20         1.25 o
   5   5   0        205.68        198.49         6.97 o
   0   6   0        418.53        411.06         9.74 o
   1   6   0        153.28        161.99         3.86 o
   2   6   0        198.24        194.07         6.48 o
   3   6   0          4.50          5.98         1.01 o
   4   6   0        185.92        173.24         7.57 o
   5   6   0         41.05         38.83         2.79 o
   1   7   0        229.98        218.02         4.94 o
   2   7   0         20.35         18.26         2.03 o
   3   7   0         13.02         13.57         1.15 o
   4   7   0         66.70         55.82         3.67 o
   5   7   0          3.76          5.91         0.90 o
   0   8   0         57.08         50.02         3.35 o
   1   8   0         30.75         30.67         1.83 o
   2   8   0        251.32        232.34         4.10 o
   3   8   0         49.70         46.10         2.80 o
   4   8   0         48.61         46.76         2.59 o
   5   8   0          2.68          3.41         1.01 o
   1   9   0         30.03         27.45         1.21 o
   2   9   0         62.42         58.57         2.41 o
   3   9   0         94.22        100.05         3.98 o
   4   9   0          6.63          6.27         1.15 o
   0  10   0        596.56        575.41        11.19 o
   1  10   0          9.43          8.42         0.83 o
   2  10   0        109.44        104.45         2.83 o
   3  10   0         27.37         26.49         2.25 o
   4  10   0          5.02          5.99         0.86 o
   1  11   0        178.70        170.56         3.89 o
   2  11   0          1.35          1.38         0.74 o
   3  11   0         29.51         29.68         1.91 o
   0  12   0         78.92         75.48         4.74 o
   1  12   0        107.95        107.82         3.96 o
   2  12   0         37.58         46.84         3.17 o
  -2  -4   1         70.28         77.40         3.94 o
  -1  -4   1        424.75        414.51         9.73 o
   0  -4   1        374.15        380.29         9.36 o
   2  -4   1       1011.55       1079.01        25.88 o
   3  -4   1        326.34        349.86        12.28 o
   5  -4   1        103.77         93.18         5.98 o
  -6  -3   1         89.22         93.84         4.91 o
  -5  -3   1          1.20          3.18         1.48 o
  -4  -3   1        203.80        213.29        10.03 o
  -3  -3   1         68.90         72.82         4.71 o
  -1  -3   1        390.28        414.06        11.89 o
   1  -3   1       2277.62       2329.85        46.90 o
   3  -3   1         53.74         58.72         4.39 o
   5  -3   1         23.23         22.65         3.23 o
   6  -3   1         16.88         17.11         2.03 o
  -6  -2   1          8.09          6.19         1.60 o
  -5  -2   1         18.76         19.53         3.08 o
  -4  -2   1         31.99         32.72         3.70 o
  -3  -2   1         93.44         86.35         5.14 o
  -1  -2   1       2054.16       2092.05        42.64 o
   1  -2   1      12335.21      11030.43       215.45 o
   3  -2   1          9.63          8.37         1.72 o
   4  -2   1         55.85         54.18         4.96 o
   5  -2   1         20.84         25.96         3.49 o
   6  -2   1          5.89          3.81         1.29 o
  -6  -1   1        206.23        200.78         9.06 o
  -5  -1   1         33.75         32.05         4.00 o
  -4  -1   1        158.20        146.00         8.10 o
  -3  -1   1         58.10         57.18         4.09 o
  -2  -1   1        526.34        483.23        11.75 o
  -1  -1   1        863.06        909.29        20.33 o
   1  -1   1        911.19        866.45        19.34 o
   2  -1   1       1539.05       1593.31        33.81 o
   3  -1   1        369.41        367.82        12.62 o
   4  -1   1        121.20        125.03         7.70 o
   5  -1   1          9.01          8.39         2.41 o
   6  -1   1         26.35         27.14         3.07 o
  -6   0   1          7.21          7.10         1.93 o
  -5   0   1        113.25         96.81         7.00 o
  -4   0   1         24.48         24.13         3.21 o
  -3   0   1        371.41        319.98        11.04 o
  -2   0   1         57.11         58.51         2.67 o
  -1   0   1       2864.20       2922.90        33.37 o
   0   0   1         10.87         11.09         0.72 o
   1   0   1        609.12        588.97        13.25 o
   2   0   1         39.69         38.05         4.18 o
   3   0   1        519.38        522.41        15.70 o
   4   0   1         77.57         75.43         5.85 o
   5   0   1         44.24         36.09         4.33 o
   6   0   1          8.59          6.38         1.86 o
  -6   1   1        222.93        231.20         9.90 o
  -5   1   1         37.82         39.44         3.09 o
  -4   1   1        159.57        150.45         8.10 o
  -3   1   1         56.72         56.10         2.69 o
  -2   1   1        537.02        498.50         8.95 o
  -1   1   1        910.16        971.17        10.10 o
   0   1   1       2009.14       2015.82        39.81 o
   1   1   1        956.40        940.18        19.35 o
   2   1   1       1488.90       1509.02        23.58 o
   3   1   1        347.25        396.18        14.95 o
   4   1   1        125.60        133.07         7.91 o
   5   1   1          9.16          7.40         2.18 o
   6   1   1         22.70         22.88         2.94 o
  -6   2   1          8.20          7.35         1.21 o
  -5   2   1         16.43         13.25         2.03 o
  -4   2   1         31.45         28.69         3.38 o
  -3   2   1         80.86         78.49         3.93 o
  -2   2   1        276.79        278.47         9.96 o
  -1   2   1       2124.87       2103.42        45.50 o
   0   2   1       1595.09       1620.12        20.17 o
   1   2   1      11985.07      11001.35       215.89 o
   2   2   1        431.20        475.57         8.86 o
   3   2   1          7.08          4.73         0.96 o
   4   2   1         56.83         55.13         4.89 o
   5   2   1         20.88         23.35         3.50 o
   6   2   1          4.67          3.97         0.90 o
  -6   3   1         82.54         82.09         5.27 o
  -5   3   1          1.16          2.33         1.09 o
  -4   3   1        234.19        226.72         7.43 o
  -3   3   1         66.56         73.14         3.32 o
  -2   3   1        567.79        621.71         8.04 o
  -1   3   1        419.21        427.21         6.82 o
   0   3   1        654.72        695.95        12.90 o
   1   3   1       2204.42       2316.91        19.69 o
   2   3   1         56.51         75.55         2.57 o
   3   3   1         60.07         60.29         3.15 o
   4   3   1         96.61         96.84         3.99 o
   5   3   1         24.23         22.64         2.25 o
   6   3   1         17.96         17.37         1.79 o
  -6   4   1          3.96          3.15         1.20 o
  -5   4   1         83.06         85.33         3.58 o
  -4   4   1         56.91         54.94         2.46 o
  -3   4   1        230.04        209.66         6.72 o
  -2   4   1         61.80         65.40         2.44 o
  -1   4   1        384.30        400.32         7.55 o
   0   4   1        367.74        387.49         5.95 o
   1   4   1        623.46        651.00         7.97 o
   2   4   1       1051.77       1136.16        14.44 o
   3   4   1        334.91        335.10        10.65 o
   4   4   1         20.47         15.52         1.38 o
   5   4   1        110.93        100.81         6.61 o
   6   4   1          6.41          7.71         1.52 o
  -6   5   1         10.38         10.72         1.78 o
  -5   5   1         12.59          9.19         1.93 o
  -4   5   1         83.43         76.11         3.03 o
  -3   5   1         99.71         93.34         7.59 o
  -2   5   1         19.68         14.98         1.31 o
  -1   5   1        691.02        765.87        12.44 o
   0   5   1         58.45         58.30         1.54 o
   1   5   1         59.08         66.73         2.19 o
   2   5   1          0.71          0.86         0.45 o
   3   5   1         33.07         37.32         3.18 o
   4   5   1         78.02         77.88         3.52 o
   5   5   1         29.54         23.18         2.33 o
  -5   6   1        104.92        109.89         8.25 o
  -4   6   1         94.05         80.34         4.51 o
  -3   6   1         91.72         78.72         3.50 o
  -2   6   1        194.45        207.21        15.30 o
  -1   6   1        400.53        423.43        12.76 o
   0   6   1         36.30         39.49         1.56 o
   1   6   1         31.84         25.19         1.45 o
   2   6   1        112.38        105.48         4.65 o
   3   6   1        150.80        144.24         4.24 o
   4   6   1         26.47         25.19         2.05 o
   5   6   1         33.58         35.36         2.63 o
  -5   7   1         30.29         27.67         2.18 o
  -4   7   1         51.40         48.27         3.39 o
  -3   7   1         27.33         25.61         2.05 o
  -2   7   1        223.41        213.07        11.90 o
  -1   7   1        104.28        107.73         3.33 o
   0   7   1        234.88        234.30         5.16 o
   1   7   1         83.85         89.28         3.01 o
   2   7   1        173.70        162.47         6.29 o
   3   7   1          9.19          9.59         1.11 o
   4   7   1         10.72         12.44         1.75 o
   5   7   1         20.39         18.98         1.46 o
  -5   8   1          8.78         10.11         0.94 o
  -4   8   1         22.27         18.46         1.66 o
  -3   8   1         60.39         54.83         3.04 o
  -2   8   1         12.69         13.13         0.85 o
  -1   8   1        326.61        320.70         6.54 o
   0   8   1          2.15          1.90         0.67 o
   1   8   1        311.99        297.19         8.86 o
   2   8   1         19.11         18.23         1.13 o
   3   8   1         91.09         81.40         3.23 o
   4   8   1         36.95         36.03         2.23 o
   5   8   1          2.02          1.94         0.57 o
  -4   9   1         32.46         38.75         2.63 o
  -3   9   1        115.25        103.82         4.08 o
  -2   9   1         75.07         72.04         2.68 o
  -1   9   1          4.00          3.35         0.47 o
   0   9   1        425.87        402.32         5.13 o
   1   9   1         70.49         65.99         1.98 o
   2   9   1        102.18         96.74         3.13 o
   3   9   1         27.16         22.86         1.89 o
   4   9   1         43.81         46.95         2.75 o
  -4  10   1          6.67          5.34         0.67 o
  -3  10   1         20.80         19.21         1.53 o
  -2  10   1         36.47         36.28         1.53 o
  -1  10   1        118.90        116.97         2.66 o
   0  10   1         69.03         68.92         2.15 o
   1  10   1         63.19         59.51         2.16 o
   2  10   1         28.10         29.88         1.67 o
   3  10   1         90.14         91.22         3.37 o
   4  10   1          2.67          2.22         0.82 o
  -3  11   1         11.17         12.41         1.29 o
  -2  11   1          3.71          3.98         0.98 o
  -1  11   1         10.65         10.12         1.08 o
   0  11   1         43.42         44.06         1.93 o
   1  11   1         74.85         75.77         2.47 o
   2  11   1         36.00         35.35         2.05 o
   3  11   1         30.94         28.83         4.19 o
  -2  12   1         19.67         18.61         2.04 o
  -1  12   1         55.91         62.42         2.90 o
   0  12   1         74.38         76.24         2.41 o
   1  12   1        104.43        103.08         3.83 o
   2  12   1          1.41          1.87         0.78 o
  -6  -4   2          6.15          6.77         1.32 o
  -3  -4   2          1.05          3.20         1.11 o
  -2  -4   2        562.56        559.77        14.84 o
  -1  -4   2        801.11        841.95        19.55 o
   0  -4   2        245.96        240.51         7.36 o
   3  -4   2        186.52        196.97         8.83 o
   5  -4   2        114.66        118.35         6.57 o
  -6  -3   2          3.88          2.74         1.04 o
  -5  -3   2         63.19         66.78         5.23 o
  -4  -3   2        323.33        311.98        12.56 o
  -3  -3   2        366.51        365.07        12.44 o
  -2  -3   2        465.40        449.64        12.68 o
  -1  -3   2        373.16        377.34        10.81 o
   0  -3   2        718.79        735.61        19.02 o
   5  -3   2         38.28         36.00         4.04 o
   6  -3   2         27.00         24.07         2.27 o
  -6  -2   2        125.19        122.91         6.32 o
  -5  -2   2         90.37         87.45         7.17 o
  -4  -2   2          2.43          1.52         1.03 o
  -3  -2   2        133.58        142.00         6.76 o
   0  -2   2       3749.88       3530.93        49.99 o
   1  -2   2       8502.21       7989.63       159.23 o
   2  -2   2        120.25        117.90         5.41 o
   4  -2   2         21.99         21.11         3.21 o
   5  -2   2         17.84         17.52         3.07 o
   6  -2   2         41.85         47.66         3.57 o
  -6  -1   2        174.83        183.71         8.45 o
  -5  -1   2        252.01        239.15         7.88 o
  -4  -1   2         18.16         14.14         2.53 o
  -3  -1   2         71.52         59.66         4.25 o
  -2  -1   2        312.35        327.33         9.78 o
  -1  -1   2        898.54        906.85        11.07 o
   0  -1   2       1479.65       1410.37        29.34 o
   1  -1   2       6460.63       6309.53       123.92 o
   2  -1   2         49.01         52.94         2.13 o
   3  -1   2       1040.03       1108.48        27.94 o
   4  -1   2         28.95         26.76         2.44 o
   5  -1   2         46.22         43.45         4.78 o
   6  -1   2          7.16          7.35         1.71 o
  -6   0   2        444.36        436.98        14.91 o
  -5   0   2         98.67        101.79         7.12 o
  -4   0   2         12.90         10.16         2.00 o
  -3   0   2          0.75          0.53         0.84 o
  -2   0   2        417.07        415.36         7.87 o
  -1   0   2        915.18        929.75        14.02 o
   0   0   2        374.91        366.52         7.70 o
   1   0   2        398.91        429.24        10.70 o
   2   0   2       1074.95       1056.12        30.57 o
   3   0   2        476.48        471.36        15.08 o
   4   0   2         34.67         32.36         2.67 o
   5   0   2         62.48         59.26         5.52 o
   6   0   2          0.62          0.59         1.08 o
  -6   1   2        165.42        176.99         8.64 o
  -5   1   2        258.20        245.49        12.86 o
  -4   1   2         21.70         17.70         2.66 o
  -3   1   2         90.77         88.92         5.00 o
  -2   1   2        307.31        308.34         6.54 o
  -1   1   2        910.94        927.65        24.26 o
   0   1   2       1463.57       1442.59        43.67 o
   1   1   2       6768.33       6307.30        87.60 o
   2   1   2         31.99         49.07         3.25 o
   3   1   2        978.02       1126.12        27.21 o
   4   1   2         39.97         37.58         2.86 o
   5   1   2         46.41         42.25         3.21 o
   6   1   2          8.49          9.08         1.86 o
  -6   2   2        119.18        119.26         6.76 o
  -5   2   2         76.43         73.86         4.32 o
  -4   2   2          7.80          8.62         1.92 o
  -3   2   2        125.02        132.28         8.78 o
  -2   2   2        180.75        175.84         6.10 o
  -1   2   2         25.93         25.74         0.92 o
   0   2   2       3569.50       3599.47        49.84 o
   1   2   2       8698.52       8194.99        92.08 o
   2   2   2        122.87        122.03         3.45 o
   3   2   2        269.79        292.97         7.70 o
   4   2   2         14.94         13.28         1.48 o
   5   2   2         20.33         20.30         2.34 o
   6   2   2         46.43         42.66         6.01 o
  -6   3   2          2.09          0.46         0.87 o
  -5   3   2         64.24         65.31         4.03 o
  -4   3   2        324.55        333.59        13.56 o
  -3   3   2        395.82        386.97        10.79 o
  -2   3   2        470.92        469.61         6.41 o
  -1   3   2        397.07        403.17         4.00 o
   0   3   2        739.30        763.30         6.61 o
   1   3   2        335.31        358.16         4.56 o
   2   3   2        245.28        257.43         5.39 o
   3   3   2         75.57         82.10         4.01 o
   4   3   2         13.83         10.70         1.34 o
   5   3   2         45.32         46.64         3.28 o
   6   3   2         25.18         22.10         2.42 o
  -6   4   2          8.47          9.88         1.83 o
  -5   4   2          5.89          6.45         1.10 o
  -4   4   2        152.13        151.31         3.78 o
  -3   4   2          0.12          0.59         0.62 o
  -2   4   2        546.68        576.16         9.36 o
  -1   4   2        858.26        906.40        11.68 o
   0   4   2        225.05        223.40         3.65 o
   1   4   2        231.30        243.02         3.48 o
   2   4   2        775.87        842.16        11.25 o
   3   4   2        185.02        188.40         5.23 o
   4   4   2         66.17         62.17         2.73 o
   5   4   2        107.62         90.05         6.23 o
  -6   5   2          5.55          3.34         1.14 o
  -5   5   2          1.02          1.15         0.85 o
  -4   5   2         62.73         57.93         2.63 o
  -3   5   2         54.29         49.55         3.25 o
  -2   5   2         28.55         27.60         1.77 o
  -1   5   2        140.63        166.47         3.47 o
   0   5   2        586.60        576.07         7.19 o
   1   5   2        384.14        388.75         6.41 o
   2   5   2        188.82        193.30         6.82 o
   3   5   2         21.33         21.42         1.75 o
   4   5   2         14.53         12.78         1.91 o
   5   5   2         28.58         25.56         2.36 o
  -5   6   2          2.80          2.03         0.70 o
  -4   6   2         61.79         53.13         3.65 o
  -3   6   2         23.47         24.17         2.12 o
  -2   6   2         98.09        100.13         4.44 o
  -1   6   2         38.00         32.84         2.32 o
   0   6   2        420.06        425.98        10.63 o
   1   6   2        132.14        127.88         3.48 o
   2   6   2        325.46        304.36         9.75 o
   3   6   2        196.59        191.21         5.86 o
   4   6   2         84.33         83.86         4.63 o
   5   6   2          7.41          7.64         1.29 o
  -5   7   2          8.12         10.01         1.14 o
  -4   7   2         44.95         43.47         2.70 o
  -3   7   2        203.05        176.73         4.63 o
  -2   7   2        363.33        369.85        17.48 o
  -1   7   2        347.49        353.98         8.34 o
   0   7   2        100.20         96.78         4.17 o
   1   7   2        123.53        118.74         4.06 o
   2   7   2         22.46         18.11         2.23 o
   3   7   2          1.73          1.00         0.64 o
   4   7   2          2.33          3.74         0.95 o
   5   7   2         46.64         44.45         2.08 o
  -5   8   2         25.55         25.53         1.45 o
  -4   8   2         39.14         40.38         2.41 o
  -3   8   2        148.66        134.00         4.88 o
  -2   8   2         72.95         71.99         2.09 o
  -1   8   2         34.71         30.68         1.85 o
   0   8   2        298.57        298.36         7.40 o
   1   8   2        124.40        119.87         3.37 o
   2   8   2         62.09         58.92         2.20 o
   3   8   2         38.30         35.73         2.09 o
   4   8   2         33.72         35.41         1.84 o
  -4   9   2         31.19         25.06         2.13 o
  -3   9   2         22.56         23.78         2.40 o
  -2   9   2         23.03         22.77         1.49 o
  -1   9   2         47.12         43.08         1.45 o
   0   9   2        131.03        124.76         2.65 o
   1   9   2        197.50        183.98         3.46 o
   2   9   2         13.22         13.70         1.37 o
   3   9   2         46.27         45.11         2.41 o
   4   9   2         15.11         17.59         1.63 o
  -4  10   2          8.65         10.22         0.87 o
  -3  10   2          2.05          1.60         0.54 o
  -2  10   2         36.18         38.68         1.85 o
  -1  10   2         10.38          9.86         0.85 o
   0  10   2        386.28        372.16         6.01 o
   1  10   2         76.91         73.66         2.40 o
   2  10   2         62.71         57.16         2.89 o
   3  10   2         11.09         12.07         1.22 o
  -3  11   2         14.47         16.42         1.45 o
  -2  11   2          3.54          3.10         0.74 o
  -1  11   2         77.83         74.16         2.70 o
   0  11   2         77.92         78.82         2.54 o
   1  11   2         40.72         37.44         1.70 o
   2  11   2         27.70         29.12         1.82 o
   3  11   2         62.34         69.73         3.74 o
  -2  12   2         41.74         41.31         2.95 o
  -1  12   2          4.02          6.60         1.05 o
   0  12   2         40.41         38.23         1.66 o
   1  12   2         39.69         41.69         2.76 o
   2  12   2         37.29         37.19         2.49 o
  -6  -5   3         18.50         22.27         2.08 o
  -6  -4   3          2.05          2.32         1.02 o
  -3  -4   3         21.53         21.49         2.54 o
  -2  -4   3        180.30        172.15         6.70 o
   4  -4   3         57.94         74.49         5.82 o
   5  -4   3          4.30          6.34         1.73 o
  -6  -3   3         19.89         24.96         2.62 o
  -5  -3   3         47.66         44.28         4.24 o
  -4  -3   3        183.73        170.09         8.64 o
  -2  -3   3         16.56         15.91         1.95 o
  -1  -3   3        101.47         94.38         2.63 o
   0  -3   3        564.52        579.31        10.10 o
   2  -3   3       1703.17       1875.21        40.34 o
   3  -3   3        217.45        227.54         9.82 o
   4  -3   3         34.43         36.03         4.18 o
   5  -3   3          6.13          5.22         1.79 o
  -6  -2   3          8.69          9.15         1.21 o
  -5  -2   3        259.19        259.97        16.95 o
  -4  -2   3        139.41        134.52         7.61 o
  -3  -2   3        605.16        637.94        18.25 o
  -2  -2   3        109.23        104.94         4.94 o
  -1  -2   3        464.30        495.93         6.50 o
   0  -2   3        408.17        452.65        11.88 o
   1  -2   3        512.26        533.87        12.44 o
   2  -2   3        120.96        128.16         4.05 o
   3  -2   3         58.06         56.30         4.15 o
   4  -2   3        424.11        491.59        17.25 o
   5  -2   3          3.75          2.01         1.54 o
   6  -2   3         81.31         88.84         4.67 o
  -6  -1   3         44.90         47.46         4.05 o
  -5  -1   3        425.57        413.52        10.83 o
  -4  -1   3         81.08         70.87         5.48 o
  -3  -1   3        750.13        721.48        20.08 o
  -1  -1   3       1187.87       1210.99        15.12 o
   1  -1   3         73.74         61.97         3.08 o
   2  -1   3         75.28         75.61         5.50 o
   3  -1   3        103.16        103.63         4.34 o
   4  -1   3        230.67        234.57        11.48 o
   5  -1   3         21.46         20.89         3.26 o
   6  -1   3          0.04         -0.39         0.87 o
  -6   0   3          6.25          8.70         1.43 o
  -5   0   3        264.41        261.13         8.19 o
  -4   0   3        370.95        311.69        12.59 o
  -3   0   3          0.35          0.04         0.81 o
  -2   0   3          7.50         11.66         0.90 o
  -1   0   3        347.99        331.92         9.92 o
   0   0   3       1177.55       1156.88        17.76 o
   1   0   3        387.70        412.02        10.78 o
   2   0   3         73.98         75.14         2.41 o
   3   0   3         25.30         39.97        12.18 o
   4   0   3         83.76         88.85         9.47 o
   5   0   3          5.92          6.51         2.02 o
   6   0   3          1.70          2.48         1.39 o
  -6   1   3         46.35         44.03         4.19 o
  -5   1   3        405.49        390.60        20.22 o
  -4   1   3         68.59         61.56         5.06 o
  -3   1   3        785.77        740.02        19.90 o
  -2   1   3         67.03         70.08         2.15 o
  -1   1   3       1259.19       1263.68        14.38 o
   0   1   3         87.38         83.58         3.99 o
   1   1   3        109.04        103.54         4.25 o
   2   1   3         55.39         51.66         2.04 o
   3   1   3        124.51        119.91         3.78 o
   4   1   3        235.11        251.47        11.34 o
   5   1   3         25.20         28.14         2.66 o
   6   1   3          0.12          1.00         1.03 o
  -6   2   3          4.90          4.59         1.31 o
  -5   2   3        272.58        245.59         8.28 o
  -4   2   3        110.76         99.03         6.38 o
  -3   2   3        610.14        643.61        27.81 o
  -2   2   3         98.78         99.60         2.78 o
  -1   2   3        488.90        502.98        10.47 o
   0   2   3        417.95        453.52         9.74 o
   1   2   3        510.40        514.18        10.35 o
   2   2   3        160.86        159.98         4.80 o
   3   2   3         48.59         46.60         2.98 o
   4   2   3        413.30        461.20        17.53 o
   5   2   3          5.78          6.45         1.41 o
   6   2   3         78.53         82.08         4.38 o
  -6   3   3         16.44         18.19         2.48 o
  -5   3   3         60.27         60.12         3.87 o
  -4   3   3        175.50        166.20         5.17 o
  -3   3   3         68.41         63.41         2.54 o
  -2   3   3         20.00         17.72         1.02 o
  -1   3   3         88.04         88.74         1.89 o
   0   3   3        569.60        587.80         6.58 o
   1   3   3        617.76        667.18         9.26 o
   2   3   3       1705.03       1779.81        23.58 o
   3   3   3        236.71        224.99         8.10 o
   4   3   3         28.73         29.95         1.89 o
   5   3   3         10.94          9.13         1.57 o
  -6   4   3          3.16          2.14         1.06 o
  -5   4   3         43.89         43.40         3.10 o
  -4   4   3        184.79        191.12         6.80 o
  -3   4   3         18.77         16.59         1.80 o
  -2   4   3        167.66        169.62         3.71 o
  -1   4   3          9.87          8.41         0.63 o
   0   4   3        447.56        464.88         4.79 o
   1   4   3        250.51        290.83         4.94 o
   2   4   3       3100.44       3170.11        51.73 o
   3   4   3         30.65         26.99         1.93 o
   4   4   3         59.92         59.22         3.21 o
   5   4   3          4.57          3.96         1.81 o
  -6   5   3         20.87         23.90         2.55 o
  -5   5   3         36.39         32.11         2.19 o
  -4   5   3         25.78         24.57         1.72 o
  -3   5   3        239.01        224.11         7.41 o
  -2   5   3        289.36        270.45         6.15 o
  -1   5   3       1797.53       1915.79        21.33 o
   0   5   3        314.47        352.10         5.85 o
   1   5   3         44.54         48.04         1.99 o
   2   5   3        729.06        706.66        14.75 o
   3   5   3         30.26         34.03         2.87 o
   4   5   3         23.24         24.37         2.61 o
   5   5   3          3.46          3.34         1.87 o
  -5   6   3         24.89         20.99         1.72 o
  -4   6   3        101.86         99.83         5.05 o
  -3   6   3          4.48          3.78         0.67 o
  -2   6   3        114.87        110.96         4.73 o
  -1   6   3        181.76        186.26         4.32 o
   0   6   3        758.68        725.52        19.86 o
   1   6   3         10.59         10.57         1.06 o
   2   6   3        226.10        231.24        14.27 o
   3   6   3        157.47        149.84         5.19 o
   4   6   3        129.08        131.35         5.88 o
   5   6   3         10.29          9.34         1.33 o
  -5   7   3         10.26          9.00         1.06 o
  -4   7   3         17.13         15.47         1.67 o
  -3   7   3         64.41         64.98         2.83 o
  -2   7   3        108.30        103.35         4.84 o
  -1   7   3         26.08         28.03         1.71 o
   0   7   3         20.07         24.33         1.87 o
   1   7   3        546.54        523.04        14.99 o
   2   7   3        218.50        219.31         4.76 o
   3   7   3        111.76        108.99         5.44 o
   4   7   3         15.81         15.18         1.56 o
   5   7   3         15.26         17.94         1.51 o
  -5   8   3          5.55          5.77         0.71 o
  -4   8   3         26.06         28.51         2.06 o
  -3   8   3         82.72         80.79         4.57 o
  -2   8   3          7.82          6.77         0.73 o
  -1   8   3         98.44         89.62         2.27 o
   0   8   3         10.83         11.86         2.22 o
   1   8   3        833.50        800.68         9.15 o
   2   8   3         76.73         74.22         2.48 o
   3   8   3         45.65         45.38         2.31 o
   4   8   3         86.01         82.72         3.19 o
  -4   9   3          7.49          7.55         2.75 o
  -3   9   3        151.53        145.23         5.93 o
  -2   9   3         46.26         44.11         2.62 o
  -1   9   3         55.11         55.34         1.65 o
   0   9   3          5.93          6.05         0.63 o
   1   9   3          1.39          0.15         0.46 o
   2   9   3          5.36          3.68         1.37 o
   3   9   3         48.16         50.76         2.02 o
   4   9   3          5.93          6.50         0.98 o
  -4  10   3         13.15         16.77         1.30 o
  -3  10   3         18.15         18.77         1.31 o
  -2  10   3        103.30        101.04         3.40 o
  -1  10   3         21.69         22.78         1.59 o
   0  10   3         12.26          9.61         1.07 o
   1  10   3         28.69         29.15         1.62 o
   2  10   3         35.30         32.30         2.10 o
   3  10   3         39.82         42.74         2.57 o
  -3  11   3          8.92         11.70         2.34 o
  -2  11   3         16.34         15.67         1.33 o
  -1  11   3        125.26        121.23         3.43 o
   0  11   3          9.82          9.42         0.90 o
   1  11   3         87.78         91.03         2.61 o
   2  11   3          4.24          3.82         0.72 o
  -2  12   3          9.62          9.03         1.31 o
  -1  12   3         85.81         89.85         2.89 o
   0  12   3         31.38         33.62         1.79 o
   1  12   3          4.85          5.14         0.90 o
  -5  -8   4         19.02         19.88         1.92 o
  -5  -7   4         23.87         27.90         2.80 o
  -6  -5   4          0.30          2.10         1.00 o
  -6  -4   4          6.66          8.32         1.67 o
  -5  -4   4         36.16         32.61         3.89 o
  -2  -4   4         14.06         11.57         1.76 o
   4  -4   4          2.42          1.85         1.10 o
   5  -4   4         96.49        100.69         5.87 o
  -6  -3   4         14.15         17.35         2.25 o
  -5  -3   4          2.63          1.82         1.02 o
  -3  -3   4         51.15         54.27         4.20 o
  -2  -3   4        391.94        394.63        12.24 o
   0  -3   4       1269.83       1527.96        31.73 o
   4  -3   4        109.09        105.41         7.27 o
   5  -3   4        101.81        112.01         6.72 o
  -6  -2   4          7.40          7.10         1.61 o
  -5  -2   4         58.58         54.76         5.13 o
  -4  -2   4         39.43         40.43         4.09 o
  -3  -2   4        792.96        798.91        21.39 o
  -1  -2   4        447.54        463.75        21.31 o
   0  -2   4         60.98         60.89         3.56 o
   2  -2   4        144.65        154.55         6.53 o
   4  -2   4         18.30         24.63         3.67 o
   5  -2   4         13.04         15.59         2.78 o
  -6  -1   4        109.15        111.78         4.32 o
  -5  -1   4        480.60        484.81        15.76 o
  -4  -1   4        283.28        229.67        10.70 o
  -3  -1   4         84.38         96.27         5.74 o
  -2  -1   4       1224.45       1314.77        26.44 o
  -1  -1   4        184.82        192.53         6.57 o
   0  -1   4        478.68        476.21        13.90 o
   2  -1   4        390.70        408.03        12.19 o
   3  -1   4        202.75        229.03         9.80 o
   4  -1   4        140.18        140.06         8.83 o
   5  -1   4          9.81          9.41         2.47 o
   6  -1   4         10.97         13.27         1.88 o
  -6   0   4         21.27         18.57         2.46 o
  -5   0   4         20.93         21.01         5.15 o
  -4   0   4         16.15          9.96         2.13 o
  -3   0   4        191.21        168.75         7.82 o
  -2   0   4        607.01        662.64        12.09 o
  -1   0   4         35.04         37.00         1.26 o
   0   0   4        446.28        479.04         8.99 o
   1   0   4         13.65         11.51         1.54 o
   2   0   4          0.21          1.48         0.89 o
   3   0   4          2.54          1.82         1.18 o
   4   0   4         53.86         50.98         3.49 o
   5   0   4         87.06        101.59        11.87 o
   6   0   4          0.76          2.28         1.03 o
  -6   1   4        110.30        112.56         5.82 o
  -5   1   4        468.79        458.65        12.18 o
  -4   1   4        299.94        258.89        11.12 o
  -3   1   4         93.23        103.24         5.87 o
  -2   1   4       1123.01       1299.20        33.23 o
  -1   1   4        191.29        200.09         7.24 o
   0   1   4        476.91        461.86         8.81 o
   1   1   4        123.74        118.55         3.77 o
   2   1   4        364.75        381.77         8.70 o
   3   1   4        207.61        231.95         7.11 o
   4   1   4        168.28        160.36         9.36 o
   5   1   4         10.60          9.69         1.56 o
   6   1   4         12.30         11.91         1.69 o
  -6   2   4          7.46          8.31         1.65 o
  -5   2   4         42.48         45.52         2.69 o
  -4   2   4         35.49         32.40         2.58 o
  -3   2   4        710.87        759.03        43.59 o
  -2   2   4        105.68        113.75         2.76 o
  -1   2   4        482.41        514.61         9.21 o
   0   2   4         52.49         55.83         1.89 o
   1   2   4        223.21        206.15         5.21 o
   2   2   4        157.89        160.25         6.80 o
   3   2   4        123.97        125.13         5.21 o
   4   2   4         21.01         21.37         3.37 o
   5   2   4         14.21         15.33         2.17 o
  -6   3   4         12.12         12.33         2.09 o
  -5   3   4          2.43          1.68         0.99 o
  -4   3   4        195.04        191.71         4.80 o
  -3   3   4         44.34         44.71         2.79 o
  -2   3   4        424.75        419.84         6.88 o
  -1   3   4         22.95         21.21         1.11 o
   0   3   4       1314.12       1440.89        23.00 o
   1   3   4        401.36        435.55        13.07 o
   2   3   4        281.50        313.03        22.12 o
   3   3   4         41.94         40.31         3.00 o
   4   3   4        112.70        114.01         9.78 o
   5   3   4         96.96         93.64         6.77 o
  -6   4   4          6.09          6.19         1.53 o
  -5   4   4         36.75         34.69         2.75 o
  -4   4   4        268.07        263.97         6.31 o
  -3   4   4         40.68         35.54         2.73 o
  -2   4   4         13.65         13.01         1.32 o
  -1   4   4        352.80        375.77         5.83 o
   0   4   4        136.93        151.16         2.89 o
   1   4   4       1591.65       1658.36        21.74 o
   2   4   4        707.81        709.95        11.95 o
   3   4   4        271.55        247.18         8.19 o
   4   4   4          3.33          2.65         1.78 o
   5   4   4         92.59         93.13         6.56 o
  -6   5   4          1.63          1.53         0.97 o
  -5   5   4          7.86          6.49         1.31 o
  -4   5   4        107.04         99.61         3.50 o
  -3   5   4         72.76         70.36         4.00 o
  -2   5   4        290.67        284.61         6.32 o
  -1   5   4        505.21        593.40         9.67 o
   0   5   4        318.61        354.10         6.14 o
   1   5   4         85.99         85.72         4.18 o
   2   5   4        367.16        363.86         9.71 o
   3   5   4         55.50         57.94         3.11 o
   4   5   4         64.37         70.64         4.44 o
   5   5   4         10.43          8.98         1.16 o
  -5   6   4         18.74         17.15         1.74 o
  -4   6   4          2.18          1.30         0.78 o
  -3   6   4         31.75         30.25         1.90 o
  -2   6   4         10.83         15.54         1.79 o
  -1   6   4         53.21         53.10         3.26 o
   0   6   4        184.71        186.43         5.23 o
   1   6   4        274.98        263.72         7.79 o
   2   6   4        106.46         97.37         4.78 o
   3   6   4        716.10        702.89        11.39 o
   4   6   4          4.68          3.51         1.11 o
   5   6   4         20.73         23.29         1.86 o
  -5   7   4         23.73         24.11         1.59 o
  -4   7   4         49.55         50.82         2.88 o
  -3   7   4         52.98         52.71         2.57 o
  -2   7   4        403.01        389.28         7.67 o
  -1   7   4          4.46          3.51         0.88 o
   0   7   4        334.45        332.29         7.76 o
   1   7   4         23.11         24.43         4.67 o
   2   7   4         44.83         43.26         2.04 o
   3   7   4        182.14        163.35         6.79 o
   4   7   4         17.85         21.44         2.09 o
   5   7   4          1.53          1.13         0.69 o
  -4   8   4          2.23          2.35         0.90 o
  -3   8   4         35.31         35.77         3.00 o
  -2   8   4          8.56          9.24         1.01 o
  -1   8   4        133.55        119.15         2.93 o
   0   8   4         38.66         38.53         1.49 o
   1   8   4        264.48        257.99         4.83 o
   2   8   4         53.07         58.21         2.70 o
   3   8   4         65.81         69.20         4.17 o
   4   8   4         13.85          9.57         1.32 o
  -4   9   4         59.95         65.32         2.55 o
  -3   9   4          2.43          1.88         0.65 o
  -2   9   4         63.28         60.94         2.57 o
  -1   9   4          2.43          2.56         0.60 o
   0   9   4        235.28        222.33         4.52 o
   1   9   4        160.41        157.18         3.62 o
   2   9   4         70.79         70.38         4.19 o
   3   9   4         19.06         20.09         1.61 o
   4   9   4         41.69         41.33         1.96 o
  -4  10   4          7.91          6.66         1.30 o
  -3  10   4         64.55         69.17         2.40 o
  -2  10   4         18.54         16.62         1.36 o
  -1  10   4         28.41         28.89         1.82 o
   0  10   4        164.41        167.61         4.61 o
   1  10   4         90.38         91.25         2.81 o
   2  10   4         11.81          9.47         1.16 o
   3  10   4         19.91         21.42         1.66 o
  -3  11   4          9.64         10.46         1.80 o
  -2  11   4         52.86         56.40         2.43 o
  -1  11   4         30.11         29.23         1.65 o
   0  11   4          9.71          8.32         0.95 o
   1  11   4         12.68         12.67         1.14 o
   2  11   4         12.49         11.89         1.38 o
  -1  12   4         92.64         97.31         2.92 o
   0  12   4          2.61          2.57         0.59 o
   1  12   4         42.78         45.42         3.66 o
  -5  -7   5          9.09          9.14         1.72 o
  -5  -6   5          5.50          5.16         1.57 o
  -5  -5   5         49.62         51.37         4.51 o
   4  -5   5          2.52          2.59         1.27 o
   5  -5   5         24.01         26.35         2.32 o
  -6  -4   5         58.69         62.71         5.32 o
  -5  -4   5          0.55          1.85         1.68 o
  -3  -4   5         24.86         25.09         2.96 o
  -2  -4   5        145.18        143.69         6.47 o
   3  -4   5        258.63        263.57        10.95 o
   4  -4   5         68.48         74.88         5.95 o
   5  -4   5         17.83         15.27         2.17 o
  -6  -3   5          3.03          2.81         0.83 o
  -5  -3   5        111.50        107.29         7.03 o
  -3  -3   5        263.21        228.97         9.73 o
   0  -3   5        910.29       1098.41        25.19 o
   1  -3   5        672.03        690.22        18.95 o
   4  -3   5         47.41         47.91         4.97 o
   5  -3   5        113.11        110.12         6.51 o
  -6  -2   5         14.63         16.28         1.65 o
  -5  -2   5          6.64          3.25         1.45 o
  -4  -2   5        461.49        467.96        15.89 o
  -3  -2   5          9.11          6.87         1.59 o
  -1  -2   5         36.91         44.76         1.95 o
   0  -2   5        441.11        457.19         9.82 o
   1  -2   5        139.21        157.31         6.78 o
   4  -2   5         29.30         28.12         4.03 o
   5  -2   5         51.16         46.82         4.52 o
  -6  -1   5          3.57          5.74         1.55 o
  -5  -1   5         76.43         74.30         4.16 o
  -4  -1   5        115.20        105.00         6.84 o
  -3  -1   5         76.57         71.37         5.15 o
  -2  -1   5        449.56        492.09        14.35 o
  -1  -1   5        485.95        472.71        14.13 o
   0  -1   5         94.77         96.76         3.44 o
   1  -1   5        231.58        259.05         9.06 o
   2  -1   5         53.53         54.69         4.01 o
   3  -1   5         87.42         96.77         6.28 o
   4  -1   5         23.56         25.91         3.88 o
  -6   0   5         17.51         18.83         2.50 o
  -5   0   5         14.41         11.24         3.20 o
  -4   0   5          8.56          7.26         1.80 o
  -3   0   5        214.85        242.93        10.17 o
  -2   0   5       3869.54       4553.69        65.95 o
  -1   0   5        199.18        216.56         4.76 o
   0   0   5       1554.35       1508.31        39.53 o
   1   0   5        212.14        213.24         8.08 o
   2   0   5        134.08        136.97         6.81 o
   3   0   5         14.58         12.73         1.63 o
   4   0   5         39.64         43.00         3.27 o
   5   0   5         10.95         10.39         1.57 o
  -6   1   5          3.45          2.62         1.30 o
  -5   1   5         72.27         71.24         2.90 o
  -4   1   5        114.46        104.17         4.73 o
  -3   1   5         87.08         76.20         5.24 o
  -2   1   5        454.66        509.99         8.59 o
  -1   1   5        466.93        468.23         7.36 o
   0   1   5         92.08         98.85         2.59 o
   1   1   5        254.48        240.33         8.75 o
   2   1   5         53.78         51.30         2.85 o
   3   1   5         81.18         82.73         4.19 o
   4   1   5         24.07         25.14         2.63 o
   5   1   5         36.39         35.34         2.80 o
  -5   2   5          7.23          5.84         1.21 o
  -4   2   5        475.09        468.07         6.69 o
  -3   2   5         10.07         10.01         1.35 o
  -2   2   5         73.67         77.60         4.00 o
  -1   2   5         36.95         41.12         2.66 o
   0   2   5        540.93        561.86         9.65 o
   1   2   5        141.23        147.75         6.49 o
   2   2   5        427.99        405.75        14.73 o
   3   2   5          4.95          3.76         1.43 o
   4   2   5         37.73         39.18         4.54 o
   5   2   5         50.94         49.25         4.19 o
  -6   3   5          3.32          2.11         1.07 o
  -5   3   5        102.33        101.05         7.35 o
  -4   3   5        617.23        620.88        10.05 o
  -3   3   5        240.23        235.14        10.02 o
  -2   3   5         47.92         49.66         2.27 o
  -1   3   5        714.36        689.87        28.74 o
   0   3   5        909.61       1027.33        18.07 o
   1   3   5        668.00        730.20        13.57 o
   2   3   5         57.60         57.48         3.42 o
   3   3   5         55.76         51.52         2.84 o
   4   3   5         45.47         48.44         3.70 o
   5   3   5        122.29        123.94         7.41 o
  -6   4   5         55.30         57.73         4.09 o
  -5   4   5          0.43          1.17         0.74 o
  -4   4   5        156.38        153.79         5.12 o
  -3   4   5         23.83         21.81         2.12 o
  -2   4   5        126.87        122.04         3.81 o
  -1   4   5        160.60        191.49         5.50 o
   0   4   5        399.32        428.72         6.68 o
   1   4   5        168.55        174.48         5.42 o
   2   4   5        160.45        171.77         6.01 o
   3   4   5        253.28        238.72         6.76 o
   4   4   5         67.86         67.84         4.42 o
   5   4   5         19.23         16.01         2.73 o
  -5   5   5         48.92         46.24         4.05 o
  -4   5   5         44.79         44.92         2.74 o
  -3   5   5        556.56        540.62        13.05 o
  -2   5   5          7.15          7.47         1.73 o
  -1   5   5        441.05        462.46        13.14 o
   0   5   5         17.08         16.95         1.14 o
   1   5   5        352.46        343.37         9.00 o
   2   5   5         37.28         36.28         3.19 o
   3   5   5        751.90        714.63        16.49 o
   4   5   5          2.23          1.34         1.01 o
   5   5   5         24.42         25.90         1.68 o
  -5   6   5          5.32          6.33         1.25 o
  -4   6   5         36.01         36.48         2.49 o
  -3   6   5        195.66        190.87         5.02 o
  -2   6   5         14.22         18.08         2.86 o
  -1   6   5          1.38          1.52         0.82 o
   0   6   5        277.13        279.17        19.37 o
   1   6   5        133.07        123.99         5.77 o
   2   6   5       1728.10       1666.39        24.38 o
   3   6   5        232.38        230.91         6.67 o
   4   6   5         60.54         61.67         3.89 o
   5   6   5         17.41         16.50         1.42 o
  -5   7   5         14.79         15.69         1.58 o
  -4   7   5         17.08         15.70         1.61 o
  -3   7   5        135.29        134.07         4.90 o
  -2   7   5         40.94         40.95         1.97 o
  -1   7   5        167.74        162.34         9.10 o
   0   7   5         17.93         19.91         3.22 o
   1   7   5        233.22        230.16         7.61 o
   2   7   5        100.90         97.23         3.55 o
   3   7   5         37.97         34.98         3.07 o
   4   7   5         13.25         13.25         1.65 o
  -5   8   5        101.69        116.18         4.84 o
  -4   8   5        205.99        222.83         5.82 o
  -3   8   5          1.28         -0.08         0.66 o
  -2   8   5          0.41          0.55         0.49 o
  -1   8   5         12.81         14.35         1.11 o
   0   8   5        188.10        184.07         4.51 o
   1   8   5          5.80          5.53         0.72 o
   2   8   5         63.41         65.37         3.34 o
   3   8   5          9.08          7.84         1.49 o
   4   8   5        210.97        194.70        31.99 o
  -4   9   5         57.61         70.84         3.23 o
  -3   9   5         18.46         18.52         1.33 o
  -2   9   5          2.64          1.51         0.71 o
  -1   9   5         73.66         75.10         3.34 o
   0   9   5         54.91         54.55         2.30 o
   1   9   5         19.23         18.86         1.37 o
   2   9   5         42.42         41.58         2.51 o
   3   9   5          7.32          8.70         1.05 o
  -3  10   5          0.97          0.85         0.39 o
  -2  10   5        137.32        147.15         4.52 o
  -1  10   5         18.47         21.49         1.61 o
   0  10   5        162.34        164.65         4.49 o
   1  10   5          1.15          1.79         0.60 o
   2  10   5         33.56         33.92         2.56 o
   3  10   5         32.28         37.17         3.12 o
  -3  11   5         73.02         74.88         4.18 o
  -2  11   5         10.25          8.34         0.92 o
  -1  11   5         61.68         64.10         2.37 o
   0  11   5          4.13          4.29         0.73 o
   1  11   5         75.75         74.42         2.88 o
   2  11   5         23.56         23.13         1.73 o
  -1  12   5          3.37          2.70         0.65 o
   0  12   5         10.97         12.70         1.52 o
   1  12   5          1.89          0.38         0.59 o
  -4  -8   6         21.74         25.87         2.60 o
  -5  -7   6          3.91          4.11         1.21 o
  -5  -6   6         58.21         69.14         4.52 o
  -5  -5   6         45.54         47.51         4.19 o
   3  -5   6        216.05        243.03        10.47 o
   4  -5   6          8.11          9.18         1.98 o
  -6  -4   6         18.43         18.47         1.43 o
  -5  -4   6         24.39         22.77         3.26 o
  -3  -4   6        258.72        257.37        10.44 o
   4  -4   6         22.05         22.58         3.23 o
   5  -4   6         16.58         16.66         2.08 o
  -6  -3   6          0.41          0.33         0.61 o
  -5  -3   6         25.87         24.69         3.47 o
  -4  -3   6        368.55        368.45        13.93 o
  -3  -3   6        139.58        135.13         7.44 o
   0  -3   6        489.94        526.27        15.29 o
   2  -3   6        128.07        131.92         7.41 o
   3  -3   6        366.00        387.24        14.53 o
   5  -3   6          4.14          3.85         1.47 o
  -6  -2   6          4.88          4.33         1.30 o
  -5  -2   6         39.46         33.54         3.95 o
  -4  -2   6         24.81         25.95         2.40 o
  -3  -2   6         93.53         90.00         6.00 o
  -2  -2   6        199.87        227.15         8.57 o
  -1  -2   6       1635.87       1691.44        87.96 o
   0  -2   6         17.24         22.25         2.47 o
   1  -2   6        647.59        728.12        19.66 o
   2  -2   6        334.69        339.19        12.49 o
   4  -2   6         55.10         65.82         5.88 o
   5  -2   6          6.48          6.27         1.89 o
  -6  -1   6         20.27         22.07         2.66 o
  -5  -1   6         26.41         24.02         3.49 o
  -4  -1   6         43.23         37.36         2.83 o
  -3  -1   6         85.01         93.18         6.19 o
  -2  -1   6        223.65        239.37         8.43 o
  -1  -1   6         36.52         33.99         2.05 o
   0  -1   6        524.43        533.96        15.01 o
   1  -1   6        567.47        614.54        17.07 o
   2  -1   6        260.72        276.49        11.14 o
   4  -1   6         64.83         61.81         5.93 o
   5  -1   6         13.72         15.56         2.67 o
  -6   0   6          4.20          5.75         1.54 o
  -5   0   6         48.03         48.31         3.33 o
  -4   0   6         15.62         11.46         2.55 o
  -3   0   6        244.55        228.72        10.19 o
  -2   0   6        184.82        274.06         7.15 o
  -1   0   6         84.17         87.00         3.46 o
   0   0   6         19.41         20.01         2.35 o
   1   0   6        280.99        304.53        10.81 o
   2   0   6          0.63         -0.41         0.70 o
   3   0   6        116.87        111.30         6.81 o
   4   0   6         13.30         13.78         1.89 o
   5   0   6         38.07         42.95         4.22 o
  -6   1   6         23.18         25.93         2.65 o
  -5   1   6         30.51         30.57         2.70 o
  -4   1   6         58.93         55.60         2.91 o
  -3   1   6         91.43        100.01         9.31 o
  -1   1   6         43.39         45.84         2.54 o
   0   1   6        518.00        489.15        10.10 o
   1   1   6        566.75        552.36        16.53 o
   2   1   6        263.44        267.86        10.95 o
   3   1   6          8.89          5.33         1.20 o
   4   1   6         76.25         74.63         6.42 o
   5   1   6         12.46         12.21         1.60 o
  -5   2   6         44.90         41.81         3.16 o
  -4   2   6         29.00         30.03         1.85 o
  -3   2   6         98.30         93.61         7.04 o
  -2   2   6        220.03        249.68         5.58 o
  -1   2   6       1608.93       1735.85       169.95 o
   0   2   6         24.15         25.91         1.44 o
   1   2   6        648.54        676.85        19.14 o
   2   2   6        315.07        305.24         8.39 o
   3   2   6          8.51          6.55         1.28 o
   4   2   6         49.73         45.08         4.81 o
   5   2   6          5.10          5.08         1.10 o
  -6   3   6          1.10          2.19         1.09 o
  -5   3   6         29.59         29.65         2.58 o
  -4   3   6        356.87        356.56        10.32 o
  -3   3   6        153.42        157.82         8.04 o
  -2   3   6        237.89        235.68         5.68 o
  -1   3   6        933.87       1000.88        26.23 o
   0   3   6        492.07        530.73        11.05 o
   1   3   6         54.88         65.02         4.24 o
   2   3   6        137.24        132.06         7.93 o
   3   3   6        370.91        378.34         8.85 o
   4   3   6         98.42        101.61         5.35 o
   5   3   6          2.98          1.44         1.30 o
  -6   4   6         19.46         21.75         2.32 o
  -5   4   6         29.48         29.07         1.98 o
  -4   4   6         58.15         55.99         3.04 o
  -3   4   6        243.54        237.47        11.13 o
  -2   4   6        179.74        175.00         6.03 o
  -1   4   6         74.79         64.98         2.77 o
   0   4   6        219.44        269.78         7.33 o
   1   4   6        223.57        210.29         6.40 o
   2   4   6         16.44         18.01         5.21 o
   3   4   6        528.02        518.99        14.09 o
   4   4   6         18.32         19.48         2.40 o
   5   4   6         22.07         22.54         2.85 o
  -5   5   6         43.62         49.88         4.30 o
  -4   5   6         43.67         45.37         2.73 o
  -3   5   6        286.27        296.30         7.39 o
  -2   5   6         56.06         54.64         4.51 o
  -1   5   6         54.40         62.09         3.18 o
   0   5   6         56.51         58.04         2.24 o
   1   5   6         28.66         26.87         2.33 o
   2   5   6         95.44         92.08         4.71 o
   3   5   6        209.67        208.06         6.44 o
   4   5   6          4.25          6.92         1.48 o
   5   5   6         17.46         15.61         1.44 o
  -5   6   6         50.68         56.15         5.00 o
  -4   6   6         91.83         98.47         4.02 o
  -3   6   6        388.57        393.35         7.80 o
  -2   6   6         14.88         12.71         1.99 o
  -1   6   6        106.78        112.19         3.96 o
   0   6   6         13.73         13.12         3.87 o
   1   6   6        106.40         99.44         4.81 o
   2   6   6         61.97         56.77         2.63 o
   3   6   6         66.04         65.96         3.39 o
   4   6   6         19.44         14.48         1.88 o
  -5   7   6          2.86          3.03         0.74 o
  -4   7   6        111.99        117.78         4.26 o
  -3   7   6         16.57         16.80         1.51 o
  -2   7   6        301.03        299.93         5.88 o
  -1   7   6         29.24         29.34         1.42 o
   0   7   6         68.63         69.59         5.73 o
   1   7   6        197.35        202.96         4.14 o
   2   7   6         13.34         13.84         1.95 o
   3   7   6         99.23         98.83         3.99 o
   4   7   6        121.98        118.17         4.54 o
  -4   8   6         19.16         20.55         2.05 o
  -3   8   6         56.45         58.14         3.69 o
  -2   8   6         88.14         87.66         2.92 o
  -1   8   6         54.19         52.77         2.29 o
   0   8   6          4.88          4.78         0.67 o
   1   8   6        448.47        449.89         6.81 o
   2   8   6         19.57         21.40         1.90 o
   3   8   6         47.26         43.51         3.08 o
   4   8   6        176.22        165.89         6.58 o
  -4   9   6         29.03         30.08         1.65 o
  -3   9   6          4.97          4.80         1.09 o
  -2   9   6        271.41        278.71         5.72 o
  -1   9   6         34.64         36.02         2.07 o
   0   9   6         21.89         21.39         1.44 o
   1   9   6         59.11         59.48         2.59 o
   2   9   6        111.23        109.81         4.04 o
   3   9   6          1.30          0.06         0.54 o
  -3  10   6         22.73         23.31         1.81 o
  -2  10   6          4.76          5.16         1.21 o
  -1  10   6          0.76          1.89         0.67 o
   0  10   6         54.73         55.18         2.42 o
   1  10   6          5.54          5.13         0.92 o
   2  10   6         35.11         35.45         2.42 o
   3  10   6         54.70         58.11         3.47 o
  -2  11   6          5.98          5.44         1.59 o
  -1  11   6          6.02          5.28         0.80 o
   0  11   6         47.45         48.23         2.24 o
   1  11   6         16.37         14.13         1.18 o
   2  11   6          2.27          2.62         0.95 o
  -1  12   6         75.35         80.68         4.17 o
   0  12   6          3.21          3.57         0.69 o
  -4  -7   7        169.72        174.09         7.56 o
  -5  -6   7         44.52         48.77         3.56 o
  -4  -6   7        154.49        163.66         8.15 o
  -5  -5   7         50.49         47.26         2.77 o
  -4  -5   7         38.06         39.38         4.00 o
   2  -5   7        190.66        212.69         9.41 o
   4  -5   7         19.26         19.55         2.62 o
  -5  -4   7         49.48         50.67         3.11 o
  -4  -4   7        151.03        154.03         8.34 o
  -3  -4   7        480.63        480.08        16.38 o
   3  -4   7        414.00        463.19        15.85 o
   4  -4   7         51.04         55.58         4.86 o
   5  -4   7          7.73         10.12         1.55 o
  -6  -3   7         31.55         31.28         2.72 o
  -5  -3   7          7.36          7.57         1.39 o
  -4  -3   7        106.42        115.72         7.23 o
  -3  -3   7        208.39        195.68         9.56 o
   2  -3   7         21.94         17.46         2.80 o
   3  -3   7         81.50         78.32         6.15 o
   4  -3   7         48.93         47.63         4.87 o
   5  -3   7         12.46         14.80         2.09 o
  -6  -2   7         36.16         36.57         3.16 o
  -5  -2   7         37.69         34.53         3.16 o
  -4  -2   7         14.69          9.48         2.30 o
  -3  -2   7         30.75         27.20         3.39 o
  -2  -2   7        158.38        194.80         8.07 o
  -1  -2   7        422.51        540.40        15.37 o
   0  -2   7        213.15        277.44        10.21 o
   1  -2   7         87.19        115.86         6.42 o
   2  -2   7         37.33         30.08         3.58 o
   3  -2   7         17.34         15.04         2.68 o
   4  -2   7        176.19        180.69        10.02 o
   5  -2   7         11.22         11.91         2.14 o
  -6  -1   7          1.91          4.05         1.37 o
  -5  -1   7         13.62         12.74         1.81 o
  -4  -1   7          1.25          1.20         1.12 o
  -3  -1   7         49.62         47.15         4.47 o
  -2  -1   7         85.38         99.08         4.40 o
  -1  -1   7        502.99        549.84        12.57 o
   1  -1   7        878.53        968.04        25.07 o
   2  -1   7        369.99        397.07        14.58 o
   3  -1   7         49.69         41.39         4.47 o
   4  -1   7         80.06         79.28         6.70 o
   5  -1   7          3.22          6.98         1.84 o
  -6   0   7          1.66          2.43         1.03 o
  -5   0   7          0.34          0.05         0.92 o
  -4   0   7         15.17         14.53         1.82 o
  -3   0   7         54.21         53.69         4.87 o
  -2   0   7        115.25        119.00         4.64 o
  -1   0   7         20.71         16.25         1.60 o
   0   0   7        222.79        229.73         6.31 o
   1   0   7          0.72          2.61         1.25 o
   2   0   7         59.87         52.62         4.67 o
   3   0   7        284.46        256.30        10.39 o
   4   0   7          5.00          6.83         1.44 o
   5   0   7         32.64         39.86         3.81 o
  -6   1   7          2.89          3.00         1.17 o
  -5   1   7         12.60         12.46         1.80 o
  -4   1   7          1.82          1.91         0.99 o
  -3   1   7         59.30         44.66         4.47 o
  -2   1   7         64.61         76.07         6.73 o
  -1   1   7        566.38        585.01        16.77 o
   0   1   7        516.57        470.52        24.32 o
   1   1   7        936.22        883.22        24.52 o
   2   1   7        355.69        385.88        14.33 o
   3   1   7         43.47         42.48         2.85 o
   4   1   7         87.39         90.44         6.92 o
   5   1   7          3.08          3.51         0.94 o
  -6   2   7         33.69         32.82         3.74 o
  -5   2   7         35.27         41.17         4.71 o
  -4   2   7         15.51         13.00         1.90 o
  -3   2   7         23.56         21.94         2.44 o
  -2   2   7        164.75        182.01         6.32 o
  -1   2   7        474.00        529.61        15.87 o
   0   2   7        196.84        224.36         9.22 o
   1   2   7         65.45         68.86         5.07 o
   2   2   7         46.83         41.55         2.93 o
   3   2   7         15.66         13.84         2.17 o
   4   2   7        178.11        183.74         9.93 o
   5   2   7          9.60         10.42         1.90 o
  -5   3   7         11.74         11.77         1.70 o
  -4   3   7        111.10        116.47         4.36 o
  -3   3   7        229.51        215.46        10.03 o
  -2   3   7        140.85        134.88         5.43 o
  -1   3   7         54.82         55.01         4.36 o
   0   3   7        229.63        217.98         6.82 o
   1   3   7         55.35         53.12         2.53 o
   2   3   7         17.35         14.36         1.97 o
   3   3   7         98.22        100.85         7.35 o
   4   3   7         43.82         47.16         3.88 o
   5   3   7         10.93         10.11         1.81 o
  -5   4   7         49.77         53.04         3.44 o
  -4   4   7        150.38        157.87         8.34 o
  -3   4   7        518.74        524.91        10.39 o
  -2   4   7        140.95        145.55        11.95 o
  -1   4   7         26.43         20.49         2.16 o
   0   4   7        250.65        246.48         5.65 o
   1   4   7         49.18         50.45         3.11 o
   2   4   7        421.50        403.53         8.91 o
   3   4   7        378.57        377.05        27.26 o
   4   4   7         41.26         42.49         4.90 o
   5   4   7          5.17          4.67         1.31 o
  -5   5   7         54.56         58.40         4.21 o
  -4   5   7         40.89         37.06         2.49 o
  -3   5   7        296.51        295.59         7.56 o
  -2   5   7        147.99        144.35         5.28 o
  -1   5   7         93.57         98.80         4.44 o
   0   5   7        245.40        249.97         6.22 o
   1   5   7         10.84         11.11         1.23 o
   2   5   7        217.41        199.13         5.93 o
   3   5   7         84.36         79.14         5.74 o
   4   5   7         21.31         21.35         2.27 o
  -5   6   7         45.39         47.37         2.67 o
  -4   6   7        175.89        188.37         7.54 o
  -3   6   7        278.28        288.62         6.51 o
  -2   6   7         47.47         49.31         1.98 o
  -1   6   7         77.29         83.13         3.57 o
   0   6   7        182.81        180.88        17.05 o
   1   6   7         14.00         14.79         0.98 o
   2   6   7        266.63        265.78         6.15 o
   3   6   7         36.45         39.68         2.60 o
   4   6   7         53.19         50.24         3.09 o
  -5   7   7         88.87         99.79         3.50 o
  -4   7   7        152.24        163.27         6.13 o
  -3   7   7        252.37        264.14         6.12 o
  -2   7   7        123.15        120.74         3.53 o
  -1   7   7        117.14        114.40         3.13 o
   0   7   7         44.60         42.17         1.84 o
   1   7   7         15.28         15.80         1.27 o
   2   7   7         12.78         13.07         1.91 o
   3   7   7        197.56        211.43         7.37 o
   4   7   7         69.28         66.95         2.40 o
  -4   8   7         24.31         25.14         1.64 o
  -3   8   7         10.64         11.05         1.33 o
  -2   8   7        147.94        157.95         3.70 o
  -1   8   7         16.80         11.51         1.25 o
   0   8   7         39.19         39.49         2.63 o
   1   8   7         20.03         19.94         1.57 o
   2   8   7         14.89         13.93         2.32 o
   3   8   7         95.02         96.42         4.37 o
  -4   9   7          9.71         10.68         1.17 o
  -3   9   7          1.82          2.42         0.90 o
  -2   9   7         51.15         47.73         2.25 o
  -1   9   7        176.11        170.06         4.56 o
   0   9   7         35.14         37.63         2.16 o
   1   9   7         69.00         74.99         3.36 o
   2   9   7         76.70         78.30         3.84 o
   3   9   7         11.54         11.27         1.26 o
  -3  10   7         17.04         15.13         1.38 o
  -2  10   7         14.32         15.17         1.14 o
  -1  10   7         11.95         10.42         1.32 o
   0  10   7         22.82         23.08         1.56 o
   1  10   7         25.95         25.79         1.76 o
   2  10   7         30.06         31.34         2.04 o
  -2  11   7         24.21         21.33         1.95 o
  -1  11   7         74.52         85.59         3.71 o
   0  11   7         50.94         56.46         2.96 o
   1  11   7         25.20         27.44         1.43 o
  -5  -6   8          2.92          2.71         0.94 o
  -4  -6   8        102.68        106.70         6.01 o
   3  -6   8         10.24         11.66         2.07 o
  -5  -5   8          1.31          2.93         0.77 o
  -4  -5   8        144.22        158.45         7.94 o
   2  -5   8         15.89         13.34         2.38 o
   3  -5   8         24.86         34.39         3.81 o
   4  -5   8         13.01         13.80         2.12 o
  -5  -4   8         25.23         24.65         2.05 o
  -4  -4   8         54.21         54.87         3.40 o
   3  -4   8         49.83         51.86         4.86 o
   4  -4   8         17.80         17.26         2.63 o
  -5  -3   8         40.52         37.54         2.73 o
  -4  -3   8         32.69         29.28         2.56 o
  -3  -3   8         22.35         17.38         2.84 o
   3  -3   8         41.74         38.48         4.39 o
   4  -3   8        131.60        149.11         8.24 o
   5  -3   8          0.47          1.55         0.76 o
  -6  -2   8         42.47         46.75         3.25 o
  -5  -2   8         32.31         29.08         2.48 o
  -4  -2   8         72.85         72.16         4.09 o
  -3  -2   8         58.90         56.32         5.05 o
  -2  -2   8        183.18        196.88         8.71 o
   0  -2   8         65.80         68.31         4.50 o
   3  -2   8        168.97        154.60         9.08 o
   4  -2   8        457.87        429.86        16.71 o
   5  -2   8         24.76         27.02         2.62 o
  -6  -1   8          3.28          3.41         1.13 o
  -5  -1   8          0.18         -0.10         0.77 o
  -4  -1   8          1.39          1.69         0.87 o
  -3  -1   8        120.56        109.93         7.27 o
  -1  -1   8        186.57        194.43        15.36 o
   0  -1   8         42.72         42.01         3.60 o
   1  -1   8        435.03        396.78        14.58 o
   2  -1   8        311.38        311.15        12.80 o
   3  -1   8        106.33        104.44         7.43 o
   4  -1   8         66.14         79.82         6.40 o
   5  -1   8         62.21         74.94         4.48 o
  -6   0   8         18.76         18.28         2.09 o
  -5   0   8         87.04         74.61         5.80 o
  -4   0   8        160.29        141.88         5.95 o
  -3   0   8          5.80          4.87         1.65 o
  -2   0   8         63.48         67.33         3.61 o
  -1   0   8          2.07          3.63         0.96 o
   0   0   8        114.59         86.12         5.34 o
   1   0   8        209.80        226.85        10.15 o
   2   0   8        350.64        317.45        13.21 o
   3   0   8         72.73         71.71         4.08 o
   4   0   8          0.24          0.55         1.78 o
   5   0   8         81.99         87.18         4.84 o
  -6   1   8          2.44          3.03         0.81 o
  -5   1   8          1.49          2.09         1.51 o
  -4   1   8          2.78          2.00         0.90 o
  -3   1   8        125.13        121.42         7.73 o
  -2   1   8         22.32         20.84         2.10 o
  -1   1   8        200.36        194.42        17.18 o
   0   1   8         30.62         24.72         2.87 o
   1   1   8        422.00        445.22        15.11 o
   2   1   8        282.03        288.95        12.41 o
   3   1   8        105.60        106.19         4.54 o
   4   1   8         74.72         84.27         5.66 o
   5   1   8         59.08         69.10         3.97 o
  -5   2   8         37.55         32.14         2.68 o
  -4   2   8         88.24         85.95         4.79 o
  -3   2   8         63.29         62.97         6.37 o
  -2   2   8        202.59        211.54         7.16 o
  -1   2   8        232.36        220.44         8.84 o
   0   2   8         41.83         36.92         3.63 o
   1   2   8         61.61         55.59         3.31 o
   2   2   8         13.44         12.22         2.72 o
   3   2   8        171.99        164.45         8.64 o
   4   2   8        428.80        494.65        16.98 o
   5   2   8         25.15         25.12         2.39 o
  -5   3   8         44.00         47.90         2.84 o
  -4   3   8         36.10         34.57         3.04 o
  -3   3   8         17.81         18.80         1.77 o
  -2   3   8         66.24         60.71         3.71 o
  -1   3   8         46.07         41.01         2.93 o
   0   3   8        377.33        344.64         9.43 o
   1   3   8        187.95        173.56         5.05 o
   2   3   8         51.77         46.46         2.91 o
   3   3   8         51.80         53.17         3.86 o
   4   3   8        119.08        126.32         7.88 o
   5   3   8          1.30          1.90         0.84 o
  -5   4   8         23.50         25.66         2.36 o
  -4   4   8         48.07         47.53         3.76 o
  -3   4   8        215.60        209.39         6.23 o
  -2   4   8        209.32        205.06         7.19 o
  -1   4   8        148.56        167.91        10.78 o
   0   4   8        455.31        466.44        10.33 o
   1   4   8         39.10         31.64         3.43 o
   2   4   8         87.20         81.19         3.19 o
   3   4   8         56.58         58.93         6.13 o
   4   4   8         25.46         27.31         2.48 o
  -5   5   8          2.34          2.91         0.69 o
  -4   5   8        142.26        145.21         6.40 o
  -3   5   8        507.86        534.91        10.99 o
  -2   5   8        636.30        651.83         9.38 o
  -1   5   8        107.46        110.50         4.09 o
   0   5   8         80.26         79.37         3.40 o
   1   5   8         28.94         27.47         1.74 o
   2   5   8         18.51         17.81         1.51 o
   3   5   8         34.95         37.03         4.00 o
   4   5   8         16.67         16.67         1.87 o
  -5   6   8          2.15          2.89         0.87 o
  -4   6   8        114.87        122.87         4.32 o
  -3   6   8        121.82        128.02         4.74 o
  -2   6   8        256.85        254.77         4.42 o
  -1   6   8          6.15          6.88         0.70 o
   0   6   8         69.85         70.31         2.87 o
   1   6   8        107.79        106.74         2.71 o
   2   6   8         84.19         88.52         4.81 o
   3   6   8          6.78          6.77         1.12 o
   4   6   8         16.28         16.55         1.62 o
  -4   7   8         78.81         84.95         3.28 o
  -3   7   8          8.76          8.20         0.92 o
  -2   7   8        145.52        154.51         5.05 o
  -1   7   8        193.45        175.44         4.34 o
   0   7   8         67.43         62.07         2.46 o
   1   7   8         73.12         71.84         3.44 o
   2   7   8          4.02          4.64         0.87 o
   3   7   8         41.80         48.47         4.17 o
   4   7   8         31.45         27.02         3.18 o
  -4   8   8         33.21         39.42         2.41 o
  -3   8   8         20.81         20.00         1.72 o
  -2   8   8         74.90         76.44         2.99 o
  -1   8   8         81.00         79.52         3.17 o
   0   8   8         23.68         28.17         3.14 o
   1   8   8         80.17         78.53         3.06 o
   2   8   8         22.68         22.99         2.32 o
   3   8   8         43.33         42.69         2.59 o
  -3   9   8         26.39         28.82         2.16 o
  -2   9   8         30.41         26.07         1.77 o
  -1   9   8        110.39        117.30         3.64 o
   0   9   8         11.28         12.26         1.32 o
   1   9   8         33.93         34.72         1.87 o
   2   9   8          9.82          8.76         1.32 o
  -3  10   8          2.29          2.76         0.64 o
  -2  10   8          0.41          0.55         0.63 o
  -1  10   8        109.19        114.04         3.92 o
   0  10   8          7.63          6.58         1.14 o
   1  10   8         10.90          9.91         1.05 o
   2  10   8         52.11         62.24         3.83 o
  -1  11   8         93.41        105.54         5.29 o
   0  11   8         31.84         32.09         2.00 o
   2  -6   9         14.01         14.33         2.38 o
   3  -6   9         11.99         14.68         2.14 o
  -5  -5   9         13.89         13.38         1.73 o
  -4  -5   9         49.10         51.46         4.15 o
   2  -5   9         30.63         32.48         3.64 o
   3  -5   9          6.79          7.36         1.91 o
  -5  -4   9         16.18         13.65         1.88 o
  -4  -4   9          3.31          2.47         0.82 o
   2  -4   9         34.20         32.76         3.83 o
   3  -4   9         46.18         45.87         4.44 o
   4  -4   9          2.92          3.46         1.39 o
  -5  -3   9         36.98         34.37         2.45 o
  -4  -3   9         69.87         65.27         3.75 o
   1  -3   9          4.40          5.61         1.73 o
   3  -3   9        197.32        211.74        10.48 o
   4  -3   9          8.22          7.13         1.93 o
  -5  -2   9         91.29         86.42         4.08 o
  -4  -2   9         14.28         11.97         1.74 o
  -3  -2   9        205.36        193.33         6.57 o
  -1  -2   9        144.39        143.10         7.68 o
   0  -2   9         32.07         37.47         3.61 o
   1  -2   9        114.18        101.08         6.74 o
   3  -2   9        213.32        219.69        10.91 o
   4  -2   9         82.61         89.03         6.24 o
  -6  -1   9          7.68         15.35         1.74 o
  -5  -1   9         18.56         13.94         2.52 o
  -4  -1   9         11.79          9.52         1.65 o
  -3  -1   9         42.82         39.92         2.90 o
  -2  -1   9        180.35        179.51         8.86 o
  -1  -1   9        100.64        107.21         4.60 o
   0  -1   9        196.96        199.65         8.87 o
   1  -1   9          5.39          6.96         1.85 o
   3  -1   9         35.76         33.50         4.24 o
   4  -1   9         30.46         34.15         4.11 o
  -6   0   9          0.87          0.13         0.44 o
  -5   0   9         92.77         95.22         6.39 o
  -4   0   9         12.87          9.67         2.31 o
  -3   0   9          0.77          1.68         1.87 o
  -2   0   9         20.93         20.24         2.07 o
  -1   0   9        120.77        116.98         6.49 o
   0   0   9          0.85          1.64         0.95 o
   1   0   9         32.98         24.88         3.31 o
   2   0   9        238.70        213.16        10.19 o
   3   0   9         51.65         53.00         3.46 o
   4   0   9         43.50         47.73         4.67 o
  -5   1   9         17.13         12.80         2.43 o
  -4   1   9         18.37         18.52         2.28 o
  -3   1   9         46.39         43.14         2.56 o
  -2   1   9        152.59        127.15         8.31 o
  -1   1   9        102.60         92.58         4.53 o
   0   1   9        188.23        171.71         8.54 o
   1   1   9          3.89          5.74         1.72 o
   2   1   9        192.01        160.99         9.72 o
   3   1   9         32.91         35.44         4.52 o
   4   1   9         34.97         35.60         3.62 o
  -5   2   9         92.87         99.83         6.27 o
  -4   2   9         15.31         15.22         2.07 o
  -3   2   9        196.15        180.61        12.18 o
  -2   2   9        184.29        180.29        16.92 o
  -1   2   9        161.45        156.96         6.09 o
   0   2   9         36.13         39.45         2.97 o
   1   2   9        123.83        110.97         6.77 o
   2   2   9         20.85         18.66         1.76 o
   3   2   9        194.64        202.69        10.49 o
   4   2   9         81.03         81.82         5.76 o
  -5   3   9         37.87         34.89         2.15 o
  -4   3   9         65.87         62.24         4.08 o
  -3   3   9         62.10         61.43         3.10 o
  -2   3   9        271.02        274.94        15.36 o
  -1   3   9         54.63         60.63         3.75 o
   0   3   9         31.56         27.82         2.54 o
   1   3   9          5.40          3.94         1.02 o
   2   3   9         57.00         55.36         3.66 o
   3   3   9        195.30        216.67         7.96 o
   4   3   9          9.08          9.24         2.07 o
  -5   4   9         12.52         14.49         1.33 o
  -4   4   9          4.16          4.65         0.85 o
  -3   4   9        336.63        344.82         7.14 o
  -2   4   9        109.41        110.84         2.98 o
  -1   4   9        256.29        236.51         7.91 o
   0   4   9         70.03         70.17         3.23 o
   1   4   9         45.31         44.69         2.04 o
   2   4   9         35.58         33.71         2.06 o
   3   4   9         47.73         46.69         3.53 o
   4   4   9          3.69          3.49         0.92 o
  -5   5   9         13.70         18.53         2.39 o
  -4   5   9         38.53         40.01         2.07 o
  -3   5   9        295.03        300.04         6.55 o
  -2   5   9         13.71         13.11         1.47 o
  -1   5   9          9.97          8.41         0.80 o
   0   5   9        329.91        318.02         5.24 o
   1   5   9         37.49         35.35         2.05 o
   2   5   9         29.38         31.32         2.87 o
   3   5   9          5.42          5.79         1.31 o
   4   5   9         71.11         73.74         3.36 o
  -4   6   9         72.10         74.09         3.19 o
  -3   6   9          4.83          5.48         1.09 o
  -2   6   9        118.09        115.02         3.32 o
  -1   6   9         59.52         59.28         2.61 o
   0   6   9         52.82         46.87         2.33 o
   1   6   9        189.78        182.62         4.51 o
   2   6   9         15.18         13.30         1.86 o
   3   6   9         16.34         16.90         1.52 o
   4   6   9         26.32         30.56         2.52 o
  -4   7   9         53.81         61.14         3.08 o
  -3   7   9         33.86         33.60         3.35 o
  -2   7   9        314.92        324.53         6.81 o
  -1   7   9         43.04         42.21         2.29 o
   0   7   9         48.81         47.59         2.84 o
   1   7   9         94.58         95.30         3.93 o
   2   7   9         43.83         47.39         2.63 o
   3   7   9         16.67         16.51         1.33 o
  -4   8   9         17.98         19.70         2.30 o
  -3   8   9         56.40         59.88         2.68 o
  -2   8   9         24.38         23.74         1.61 o
  -1   8   9         46.80         53.19         2.49 o
   0   8   9         20.94         18.11         1.46 o
   1   8   9         45.04         43.18         2.19 o
   2   8   9         16.81         14.98         1.73 o
   3   8   9         30.72         33.27         1.95 o
  -3   9   9          1.23          1.41         0.65 o
  -2   9   9         80.29         77.83         2.63 o
  -1   9   9         71.97         69.78         3.20 o
   0   9   9         81.35         79.08         4.14 o
   1   9   9          1.52          1.72         0.71 o
   2   9   9         58.48         66.83         3.09 o
  -2  10   9         31.36         30.37         1.59 o
  -1  10   9         37.38         42.73         2.17 o
   0  10   9         21.60         21.28         1.45 o
   1  10   9         33.92         32.04         1.87 o
   2  -6  10         51.04         54.56         4.27 o
   3  -6  10          8.56         11.29         1.77 o
   2  -5  10         29.95         28.61         3.36 o
   3  -5  10         60.54         73.35         4.97 o
  -5  -4  10          1.89          2.67         0.90 o
   2  -4  10         31.35         31.28         3.75 o
   3  -4  10         33.11         34.85         3.73 o
   4  -4  10          8.79          9.81         1.64 o
  -5  -3  10         13.68         17.95         2.29 o
  -4  -3  10          4.39          4.50         1.12 o
   2  -3  10         15.67         15.70         2.75 o
   4  -3  10          4.26          4.96         1.47 o
  -5  -2  10          2.62          2.97         1.16 o
  -4  -2  10        167.67        161.22         7.04 o
  -3  -2  10         37.47         38.70         4.20 o
   1  -2  10         35.18         37.15         4.12 o
   2  -2  10        134.79        128.99         7.95 o
   3  -2  10          7.80          9.22         2.34 o
   4  -2  10         57.92         65.03         4.92 o
  -5  -1  10         10.13         11.53         2.11 o
  -4  -1  10        126.10        105.55         7.15 o
  -3  -1  10        102.21        105.62         7.17 o
  -2  -1  10         14.39         14.96         2.81 o
  -1  -1  10        113.96        105.71         7.08 o
   0  -1  10          0.66          0.62         0.68 o
   2  -1  10          2.13          2.29         1.07 o
   4  -1  10         35.31         39.06         3.79 o
  -5   0  10         35.91         32.61         3.48 o
  -4   0  10         72.63         72.43         5.94 o
  -3   0  10         58.22         50.62         5.02 o
  -2   0  10        413.65        474.19        17.36 o
  -1   0  10        443.02        426.64        11.12 o
   0   0  10        245.82        224.78        18.82 o
   1   0  10          2.94          3.12         0.95 o
   2   0  10         10.23         11.17         2.30 o
   3   0  10          0.01         -0.70         1.14 o
   4   0  10        303.13        330.76        12.09 o
  -5   1  10          7.71         10.62         2.17 o
  -4   1  10        122.99        100.09         7.03 o
  -3   1  10        106.52        112.61         7.51 o
  -2   1  10         15.08         12.99         1.84 o
  -1   1  10        115.94        105.90         5.05 o
   0   1  10          0.82          0.32         0.76 o
   1   1  10        102.67         79.76         4.27 o
   2   1  10          1.74          1.25         0.64 o
   3   1  10         25.10         29.58         3.02 o
   4   1  10         36.26         38.46         3.30 o
  -5   2  10          2.55          2.69         0.99 o
  -4   2  10        159.82        152.26         8.77 o
  -3   2  10         38.05         37.47         4.32 o
  -2   2  10        446.24        449.35        14.59 o
  -1   2  10         53.26         50.01         3.48 o
   0   2  10         75.80         64.06         4.00 o
   1   2  10         36.58         31.91         2.28 o
   2   2  10        144.14        143.56         6.15 o
   3   2  10          8.12          7.97         2.10 o
   4   2  10         63.45         71.46         4.75 o
  -5   3  10         13.98         19.10         1.84 o
  -4   3  10          3.88          3.52         1.24 o
  -3   3  10        116.14        126.78         4.46 o
  -2   3  10        471.68        477.03        11.49 o
  -1   3  10        387.50        369.46        42.37 o
   0   3  10          6.94          6.85         1.37 o
   1   3  10        129.25        108.09         4.27 o
   2   3  10         17.13         16.51         2.15 o
   3   3  10         63.91         65.13         4.04 o
   4   3  10          4.82          4.51         1.39 o
  -5   4  10          1.68          2.10         0.71 o
  -4   4  10          6.04          7.54         1.04 o
  -3   4  10         96.55         92.85         3.82 o
  -2   4  10        174.24        166.98         5.45 o
  -1   4  10         20.63         19.42         1.51 o
   0   4  10         31.61         29.74         1.82 o
   1   4  10         80.29         72.37         3.45 o
   2   4  10         38.25         38.06         3.15 o
   3   4  10         31.02         28.90         2.67 o
   4   4  10          6.31          6.77         1.53 o
  -5   5  10         22.57         25.52         1.76 o
  -4   5  10         20.97         22.01         2.37 o
  -3   5  10        117.30        120.98         4.32 o
  -2   5  10         30.96         29.40         1.90 o
  -1   5  10         39.83         38.22         2.13 o
   0   5  10         65.80         56.89         2.97 o
   1   5  10        146.09        133.17         9.40 o
   2   5  10         31.98         34.77         2.98 o
   3   5  10         62.14         66.04         4.19 o
   4   5  10         35.68         41.86         2.96 o
  -4   6  10          3.45          4.04         0.77 o
  -3   6  10         10.09         10.57         1.11 o
  -2   6  10        126.87        131.35         3.56 o
  -1   6  10          6.17          4.28         0.89 o
   0   6  10        128.98        120.13         4.39 o
   1   6  10         96.93         86.37         3.19 o
   2   6  10         49.72         55.93         3.74 o
   3   6  10          8.01          6.53         1.15 o
  -4   7  10          2.71          3.73         1.04 o
  -3   7  10         17.14         18.18         1.45 o
  -2   7  10         22.67         24.12         1.43 o
  -1   7  10        287.46        293.04         7.91 o
   0   7  10         17.24         13.44         1.93 o
   1   7  10         18.25         22.39         2.31 o
   2   7  10          1.20          0.70         0.62 o
   3   7  10         24.33         28.80         2.24 o
  -3   8  10         21.41         21.76         1.48 o
  -2   8  10         63.57         68.26         2.57 o
  -1   8  10         49.36         52.71         2.80 o
   0   8  10         63.79         59.59         2.94 o
   1   8  10          7.04          6.85         0.85 o
   2   8  10         81.78         90.50         3.89 o
  -3   9  10         44.80         54.91         3.28 o
  -2   9  10         59.60         58.36         2.07 o
  -1   9  10         79.63         86.32         3.27 o
   0   9  10          6.71          6.05         0.92 o
   1   9  10         28.10         31.76         1.43 o
   2   9  10         57.05         63.24         3.61 o
  -1  10  10         32.32         33.85         2.09 o
   0  10  10         23.87         24.80         2.35 o
   2  -6  11         15.14         16.53         2.26 o
   2  -5  11          7.17          5.47         1.59 o
   3  -5  11         30.26         31.63         2.96 o
   2  -4  11          7.92          7.60         1.98 o
   3  -4  11         41.47         38.48         3.63 o
  -5  -3  11          2.74          5.37         1.12 o
  -4  -3  11         18.73         20.57         2.73 o
   2  -3  11         69.43         71.46         5.62 o
   3  -3  11         26.91         28.34         3.36 o
  -5  -2  11          5.63          4.21         1.17 o
  -4  -2  11          9.82          8.89         2.00 o
   2  -2  11          1.83          1.64         1.35 o
   3  -2  11         40.53         47.08         4.50 o
  -5  -1  11          0.55          2.51         1.12 o
  -4  -1  11         32.20         35.85         3.93 o
  -3  -1  11         36.83         35.80         4.13 o
  -2  -1  11        357.13        350.69        13.58 o
  -1  -1  11         97.51         92.02         6.63 o
   0  -1  11        335.32        330.75        13.18 o
   2  -1  11         53.55         48.32         4.82 o
   3  -1  11          0.96          1.27         1.21 o
  -5   0  11         33.85         29.70         3.08 o
  -4   0  11         97.66         97.16         6.69 o
  -3   0  11        206.67        184.10         9.79 o
  -2   0  11        102.56        106.44         6.99 o
  -1   0  11        570.21        562.10        47.51 o
   0   0  11         73.97         70.06         3.42 o
   1   0  11         82.22         79.41         4.37 o
   2   0  11          3.53          2.29         1.43 o
   3   0  11         36.22         38.05         3.96 o
  -5   1  11          0.59          3.16         0.92 o
  -4   1  11         30.35         32.20         3.80 o
  -3   1  11         34.16         32.66         4.01 o
  -2   1  11        334.65        353.75        14.08 o
  -1   1  11         86.58         79.16         3.52 o
   0   1  11        347.87        300.70        16.41 o
   1   1  11          6.59          6.75         1.29 o
   2   1  11         55.32         57.99         6.02 o
   3   1  11          0.73          1.27         0.69 o
  -5   2  11          4.99          7.08         1.70 o
  -4   2  11         11.00         11.49         1.70 o
  -3   2  11         10.47         11.61         1.82 o
  -2   2  11         45.02         46.68         3.32 o
  -1   2  11        436.61        398.43        11.05 o
   0   2  11        206.38        209.31         8.98 o
   1   2  11         13.58         10.90         1.73 o
   2   2  11          2.09          2.25         1.04 o
   3   2  11         46.58         49.98         4.45 o
   4   2  11          4.11          4.38         1.03 o
  -5   3  11          2.88          6.04         0.97 o
  -4   3  11         21.72         25.90         3.43 o
  -3   3  11         86.49         84.97         4.63 o
  -2   3  11        237.79        241.09         6.37 o
  -1   3  11         21.62         21.45         1.82 o
   0   3  11         68.81         62.53         3.13 o
   1   3  11        109.66         90.16         3.92 o
   2   3  11         68.70         65.73         4.10 o
   3   3  11         30.75         31.47         3.65 o
  -5   4  11         52.62         66.13         2.96 o
  -4   4  11         13.03         13.76         1.77 o
  -3   4  11          5.83          4.31         0.90 o
  -2   4  11         18.85         18.78         1.54 o
  -1   4  11         18.14         16.79         1.26 o
   0   4  11          6.19          4.97         1.00 o
   1   4  11        111.43         89.99         4.78 o
   2   4  11         10.44          9.68         1.62 o
   3   4  11         41.79         43.16         2.85 o
  -4   5  11         17.07         17.85         1.22 o
  -3   5  11         21.12         19.02         1.47 o
  -2   5  11         19.42         18.10         1.52 o
  -1   5  11         15.99         13.58         1.15 o
   0   5  11         44.51         36.32         2.93 o
   1   5  11          5.14          5.88         1.28 o
   2   5  11          7.59          6.58         1.35 o
   3   5  11         29.63         29.97         2.22 o
  -4   6  11          6.11          6.21         0.81 o
  -3   6  11         22.33         24.89         1.56 o
  -2   6  11         31.20         32.23         1.68 o
  -1   6  11         10.45          9.48         1.23 o
   0   6  11          4.38          2.56         0.72 o
   1   6  11         49.12         51.80         2.70 o
   2   6  11         11.79         10.01         1.49 o
   3   6  11         26.58         29.60         1.92 o
  -3   7  11          8.07          9.63         1.13 o
  -2   7  11         44.86         44.51         2.44 o
  -1   7  11         31.22         27.85         2.56 o
   0   7  11         25.25         21.84         1.64 o
   1   7  11         32.85         27.74         2.32 o
   2   7  11         83.41         92.30         3.78 o
  -3   8  11         12.92         14.60         1.32 o
  -2   8  11          0.62          0.60         0.54 o
  -1   8  11        156.95        165.37         5.99 o
   0   8  11          3.94          4.99         0.89 o
   1   8  11         46.99         45.77         2.69 o
   2   8  11         38.72         39.65         2.14 o
  -2   9  11         47.17         54.46         2.50 o
  -1   9  11         68.07         68.82         5.50 o
   0   9  11        141.06        155.25         6.23 o
   1   9  11         16.60         18.99         2.04 o
   1  -6  12         21.94         18.41         2.37 o
   2  -6  12         13.36         14.07         1.83 o
   2  -5  12         48.51         57.14         4.21 o
   3  -5  12         14.87         14.45         1.65 o
   2  -4  12         18.87         16.08         2.54 o
   3  -4  12         10.16          8.25         1.55 o
   3  -3  12         21.72         23.75         2.73 o
  -4  -2  12         24.88         25.77         2.88 o
   2  -2  12         62.61         59.44         5.01 o
   3  -2  12          3.01          2.72         1.35 o
  -5  -1  12         11.54         10.99         1.35 o
  -4  -1  12         10.27          9.73         1.98 o
  -3  -1  12         89.70         89.20         6.26 o
   2  -1  12         82.17         75.94         5.78 o
   3  -1  12         23.64         28.40         3.18 o
  -5   0  12         10.11          9.11         1.09 o
  -4   0  12         24.13         21.48         2.99 o
  -3   0  12          1.47          2.11         1.41 o
  -2   0  12          1.16         -1.08         2.03 o
  -1   0  12        230.91        229.47        11.93 o
   0   0  12        103.98        104.43         7.61 o
   1   0  12         49.84         48.33         3.75 o
   2   0  12          0.48          1.49         1.36 o
   3   0  12          9.68          9.43         1.99 o
  -5   1  12         11.13         11.59         1.92 o
  -4   1  12         14.05         14.52         1.78 o
  -3   1  12         83.96         81.15         4.39 o
  -2   1  12         87.94         95.22         5.05 o
  -1   1  12        899.11        867.11        18.48 o
   0   1  12         60.12         59.61         3.70 o
   1   1  12         51.11         46.99         4.41 o
   2   1  12         85.53         85.27         5.77 o
   3   1  12         21.42         27.85         2.84 o
  -5   2  12         10.81         10.78         1.13 o
  -4   2  12         21.20         21.27         4.65 o
  -3   2  12         72.00         71.43         5.93 o
  -2   2  12         83.16         83.57         4.73 o
  -1   2  12         22.92         22.16         2.43 o
   0   2  12         59.19         59.88         3.09 o
   1   2  12         16.77         15.57         2.05 o
   2   2  12         60.47         58.03         4.84 o
   3   2  12          2.04          1.80         1.11 o
  -5   3  12          0.04          0.59         1.04 o
  -4   3  12          4.51          7.30         1.25 o
  -3   3  12         51.37         49.01         3.37 o
  -2   3  12         51.30         52.79         2.49 o
  -1   3  12         73.68         73.42         9.83 o
   0   3  12         26.32         25.24         2.56 o
   1   3  12        136.63        134.66         5.90 o
   2   3  12         13.49         10.55         1.55 o
   3   3  12         26.67         25.03         2.83 o
  -4   4  12         10.02         10.89         1.20 o
  -3   4  12         50.08         48.66         2.26 o
  -2   4  12         19.99         20.45         1.37 o
  -1   4  12         35.54         34.77         2.01 o
   0   4  12         52.15         43.19         3.24 o
   1   4  12         57.56         52.57         3.52 o
   2   4  12         13.11         12.30         1.36 o
   3   4  12         11.52         11.74         1.28 o
  -4   5  12          6.05          6.62         0.90 o
  -3   5  12          1.50          1.02         0.55 o
  -2   5  12          8.47          6.90         1.00 o
  -1   5  12         27.98         28.18         2.01 o
   0   5  12        138.48        119.44         4.30 o
   1   5  12          9.36          9.14         1.53 o
   2   5  12         50.82         52.11         3.18 o
   3   5  12         11.46         11.77         1.66 o
  -4   6  12          6.22          5.97         1.34 o
  -3   6  12         26.28         28.93         1.53 o
  -2   6  12         32.86         33.81         1.78 o
  -1   6  12         28.81         31.78         2.70 o
   0   6  12         43.50         42.01         2.06 o
   1   6  12         23.81         21.89         1.70 o
   2   6  12         17.72         19.55         1.41 o
  -3   7  12         24.72         27.48         2.83 o
  -2   7  12         22.68         20.94         1.97 o
  -1   7  12         40.85         39.96         2.26 o
   0   7  12          2.11          1.80         0.48 o
   1   7  12         58.30         56.35         2.63 o
   2   7  12          6.26          7.28         0.95 o
  -2   8  12          8.03          9.27         1.15 o
  -1   8  12          5.95          8.05         1.23 o
   0   8  12         15.77         14.94         1.03 o
   1   8  12         22.82         24.04         1.72 o
  -1   9  12         50.07         50.35         2.31 o
   0  -7  13         10.26          9.22         1.35 o
   1  -6  13          1.87          1.86         1.01 o
   1  -5  13         12.37         10.40         1.85 o
   2  -5  13         34.70         39.67         3.03 o
   2  -4  13         21.32         24.94         2.76 o
   3  -3  13         19.17         24.01         2.25 o
  -4  -2  13         24.09         23.08         2.30 o
   3  -2  13          4.29          5.44         1.30 o
  -4  -1  13          7.46         10.24         1.77 o
  -3  -1  13         20.62         20.97         2.08 o
   2  -1  13         39.92         40.68         3.86 o
   3  -1  13         47.33         61.93         3.89 o
  -4   0  13         35.92         39.30         2.57 o
  -3   0  13          9.97          8.39         1.48 o
  -2   0  13          0.42          2.00         0.87 o
  -1   0  13         16.80         15.76         3.06 o
   0   0  13         73.30         76.45         6.32 o
   1   0  13         71.91         72.61         5.36 o
   2   0  13          0.20          1.12         1.28 o
   3   0  13         12.01         11.90         1.68 o
  -4   1  13          6.47          7.98         1.02 o
  -3   1  13         25.55         25.38         3.88 o
  -2   1  13         59.17         58.85         3.81 o
  -1   1  13        114.51        113.25         5.24 o
   0   1  13        643.89        618.36        27.35 o
   1   1  13         58.97         55.69         3.57 o
   2   1  13         45.81         42.55         4.40 o
  -4   2  13         23.70         24.21         1.68 o
  -3   2  13         25.54         24.58         2.67 o
  -2   2  13         77.86         75.18         7.05 o
  -1   2  13          1.91          2.77         1.00 o
   0   2  13         50.96         43.90         3.31 o
   1   2  13         13.68         11.19         1.66 o
   2   2  13         33.02         32.93         2.35 o
   3   2  13          4.41          3.89         1.02 o
  -4   3  13          7.09          7.76         0.99 o
  -3   3  13          8.40          8.52         1.24 o
  -2   3  13         21.02         19.25         1.78 o
  -1   3  13         49.20         49.65         2.77 o
   0   3  13        123.63        113.66        10.36 o
   1   3  13        154.60        141.46         5.79 o
   2   3  13         20.58         18.88         1.48 o
   3   3  13         21.36         24.01         2.16 o
  -4   4  13         35.78         38.95         1.86 o
  -3   4  13          4.38          4.12         0.88 o
  -2   4  13         32.24         32.61         1.84 o
  -1   4  13          4.12          4.14         0.92 o
   0   4  13         47.24         42.61         3.12 o
   1   4  13         31.56         29.45         2.53 o
   2   4  13         24.70         25.13         3.29 o
  -4   5  13         24.27         32.22         2.66 o
  -3   5  13         25.22         28.89         1.81 o
  -2   5  13         39.28         40.40         2.27 o
  -1   5  13         58.14         50.84         3.42 o
   0   5  13         14.88         10.95         1.54 o
   1   5  13         18.38         17.91         1.46 o
   2   5  13         35.47         34.24         2.01 o
  -3   6  13          3.97          5.09         0.74 o
  -2   6  13         67.54         67.59         3.36 o
  -1   6  13          0.24         -0.55         0.64 o
   0   6  13         17.02         18.44         1.15 o
   1   6  13          1.12          0.60         0.44 o
   2   6  13         29.36         29.31         2.26 o
  -2   7  13         13.00         12.03         1.29 o
  -1   7  13          4.67          4.58         0.66 o
   0   7  13         10.04          8.96         0.94 o
   1   7  13         52.13         53.59         1.99 o
  -1   8  13         29.45         30.41         1.82 o
   0   8  13         19.55         19.88         1.88 o
   1  -5  14         61.97         70.36         4.10 o
   2  -4  14          3.32          2.33         0.87 o
   1  -3  14         78.06         78.97         5.15 o
   2  -3  14         10.41          9.71         1.68 o
   0  -2  14         28.60         28.72         3.13 o
   1  -2  14         86.55         95.36         5.81 o
   2  -2  14         19.72         19.36         2.35 o
  -4  -1  14          1.34          2.36         0.73 o
   0  -1  14         78.80         80.69         5.65 o
   1  -1  14         34.09         38.95         3.66 o
   2  -1  14         49.34         58.96         4.02 o
  -4   0  14         12.64         15.36         1.32 o
  -3   0  14         64.17         71.35         5.90 o
  -2   0  14          4.69          4.86         1.09 o
  -1   0  14         16.70         18.92         3.08 o
   0   0  14        104.61        111.16         4.94 o
   1   0  14         11.18         10.70         2.12 o
   2   0  14         15.94         18.89         2.18 o
  -4   1  14          0.54          0.95         0.55 o
  -3   1  14          0.16         -0.17         1.75 o
  -2   1  14         16.83         15.14         1.81 o
  -1   1  14         21.83         23.39         2.21 o
   0   1  14         91.17         86.80         4.44 o
   1   1  14         34.37         32.26         3.33 o
   2   1  14         51.91         57.13         3.67 o
  -4   2  14         10.55         12.46         2.22 o
  -3   2  14         45.45         50.62         3.04 o
  -2   2  14          7.80          6.70         1.31 o
  -1   2  14         22.06         22.90         1.80 o
   0   2  14         30.13         27.08         3.16 o
   1   2  14         86.14         82.00         5.97 o
   2   2  14         18.51         19.69         2.22 o
  -4   3  14         23.92         31.21         1.84 o
  -3   3  14         10.35         10.13         1.13 o
  -2   3  14         60.46         56.30         2.69 o
  -1   3  14         24.63         20.17         1.68 o
   0   3  14        136.62        131.03         5.37 o
   1   3  14         78.22         64.66         3.45 o
   2   3  14         12.47         13.58         1.88 o
  -3   4  14         35.19         33.73         2.31 o
  -2   4  14          9.81          7.83         1.00 o
  -1   4  14         86.47         84.88         5.72 o
   0   4  14          7.96          6.58         1.25 o
   1   4  14         24.61         21.62         1.93 o
   2   4  14          4.01          3.21         0.99 o
  -3   5  14          2.28          2.65         0.71 o
  -2   5  14         11.23         13.23         1.49 o
  -1   5  14          5.74          5.47         0.77 o
   0   5  14         48.77         49.32         2.04 o
   1   5  14         58.82         55.54         3.70 o
  -2   6  14          1.37          2.01         0.57 o
  -1   6  14         16.46         17.69         1.33 o
   0   6  14         10.96         10.43         0.97 o
   1   6  14         19.42         22.80         1.75 o
  -1   7  14         51.33         58.41         3.47 o
   0  -5  15          6.71          6.67         1.25 o
   1  -4  15         59.24         66.41         3.69 o
   1  -3  15        159.27        170.09         6.73 o
   1  -2  15         41.60         44.95         3.41 o
   0  -1  15          7.07          6.03         1.48 o
   1  -1  15         49.87         45.40         3.44 o
  -3   0  15         19.81         24.69         2.20 o
  -2   0  15         63.76         65.93         4.81 o
  -1   0  15         23.53         18.55         2.64 o
   0   0  15         11.26         10.23         1.87 o
   1   0  15         28.92         32.54         1.89 o
  -3   1  15          8.29         10.57         1.20 o
  -2   1  15          1.72          1.19         0.66 o
  -1   1  15         20.01         19.07         1.97 o
   0   1  15          6.40          5.95         1.11 o
   1   1  15         62.69         51.43         3.53 o
  -3   2  15          6.18          6.00         0.71 o
  -2   2  15         17.80         20.08         1.47 o
  -1   2  15          1.12          1.09         1.33 o
   0   2  15         42.93         43.18         3.16 o
   1   2  15         42.08         39.45         3.13 o
  -3   3  15         16.11         20.50         1.56 o
  -2   3  15         12.86         12.84         1.13 o
  -1   3  15         40.37         43.00         2.70 o
   0   3  15         30.50         26.91         2.11 o
   1   3  15        153.03        155.20         6.39 o
  -3   4  15          2.00          3.00         1.02 o
  -2   4  15         59.68         62.89         2.22 o
  -1   4  15          2.53          2.48         0.59 o
   0   4  15          5.09          4.59         0.96 o
   1   4  15         57.94         66.45         3.71 o
  -2   5  15         21.34         21.87         1.64 o
  -1   5  15         43.68         39.34         1.92 o
   0   5  15          7.58          8.62         0.99 o
   0  -3  16         20.27         21.42         2.02 o
  -1  -2  16         42.49         42.65         2.98 o
   0  -2  16         23.52         24.24         2.20 o
  -1  -1  16          4.00          4.06         1.14 o
   0  -1  16          1.75          2.71         0.63 o
  -2   0  16         31.14         28.90         2.67 o
  -1   0  16          0.37          0.05         0.62 o
   0   0  16          0.27          1.46         0.82 o
  -2   1  16          9.11          8.92         1.07 o
  -1   1  16          4.55          4.03         0.83 o
   0   1  16          2.38          0.99         0.69 o
  -2   2  16         13.10         13.05         1.23 o
  -1   2  16         41.34         45.41         2.47 o
   0   2  16         20.59         23.29         2.22 o
  -2   3  16         13.54         15.25         1.91 o
  -1   3  16          2.99          2.93         0.64 o
   0   3  16         21.05         18.20         1.86 o
  -1   4  16         41.46         40.86         3.03 o
                                                
