# Supplementary material for: Crystal structures of five (2-chloro­quinolin-3-yl)methyl ethers: supra­molecular assembly in one and two dimensions mediated by hydrogen bonding and π–π stacking
Source: Acta Crystallogr E Crystallogr Commun. 2015 May 13;71(Pt 6):609–17. doi: 10.1107/S2056989015008233 (PMC4459322; doi:10.1107/S2056989015008233)
Supplement: Supplementary file 6 [file e-71-00609-Vsup6.hkl]

# Compound (V)
# h,k,l, Fc-squared, Fo-squared, sigma(Fo-squared), status flag
#
data_V
_shelx_title ' KUM-4'
_shelx_refln_list_code          4
_shelx_F_calc_maximum      372.23
_exptl_crystal_F_000       720.00
_reflns_d_resolution_high  0.8084

loop_
 _space_group_symop_operation_xyz
 'x, y, z'
 '-x+1/2, y+1/2, -z+1/2'
 '-x, -y, -z'
 'x-1/2, -y-1/2, z-1/2'

_cell_length_a     9.7866
_cell_length_b    15.3336
_cell_length_c    10.6570
_cell_angle_alpha  90.000
_cell_angle_beta   92.381
_cell_angle_gamma  90.000

_shelx_F_squared_multiplier     1.000

loop_
 _refln_index_h
 _refln_index_k
 _refln_index_l
 _refln_F_squared_calc
 _refln_F_squared_meas
 _refln_F_squared_sigma
 _refln_observed_status
   2   0   0      13864.90      14377.68       237.33 o
   4   0   0        286.22        273.14         6.24 o
   6   0   0         14.12         22.46         3.04 o
   8   0   0       2016.25       1818.73        43.86 o
  10   0   0         69.15         72.53         6.47 o
   1   1   0         90.02         87.97         2.98 o
   2   1   0       6766.75       7302.39       107.40 o
   3   1   0       2225.39       2514.00        25.52 o
   4   1   0         53.67         59.24         2.25 o
   5   1   0       1678.67       1884.32        30.36 o
   6   1   0        671.45        768.84        13.48 o
   7   1   0         81.40         86.73         5.55 o
   8   1   0          0.09          0.90         0.77 o
   9   1   0         36.67         29.99         2.44 o
  10   1   0          4.37          5.92         1.47 o
  11   1   0         51.83         62.89         5.11 o
   0   2   0       2840.41       2442.98       175.25 o
   1   2   0        618.68        669.15        15.43 o
   2   2   0        225.83        227.14         3.73 o
   3   2   0         15.26         21.83         0.83 o
   4   2   0        167.33        145.46         3.73 o
   5   2   0         91.93        109.82         3.87 o
   6   2   0       2239.91       2499.36        41.42 o
   7   2   0         27.71         37.95         3.65 o
   8   2   0         83.65         82.17         3.63 o
   9   2   0         79.32         69.78         4.10 o
  10   2   0         47.38         45.79         3.17 o
  11   2   0         16.89         12.88         3.07 o
   1   3   0       1765.13       1700.45        54.28 o
   2   3   0       2418.36       2518.00        47.33 o
   3   3   0        260.54        255.55         3.92 o
   4   3   0          7.90         12.25         1.29 o
   5   3   0        177.37        138.33         4.91 o
   6   3   0        999.98       1111.30        23.53 o
   7   3   0        319.40        343.22        23.09 o
   8   3   0        255.52        226.74         6.70 o
   9   3   0        552.47        517.28        10.95 o
  10   3   0          0.82          2.14         1.01 o
  11   3   0          0.69         -0.31         1.38 o
   0   4   0       2290.64       2233.31        32.88 o
   1   4   0        194.35        234.64         4.13 o
   2   4   0        903.66       1016.06        15.04 o
   3   4   0        454.75        516.43         7.63 o
   4   4   0        597.93        603.18        11.73 o
   5   4   0         50.78         59.17         3.98 o
   6   4   0        103.97         99.02         5.81 o
   7   4   0          5.72          7.50         2.46 o
   8   4   0         83.68         91.52         4.14 o
   9   4   0         67.61         61.58         3.93 o
  10   4   0         39.70         40.24         3.34 o
  11   4   0          0.47          1.79         1.72 o
   1   5   0       1328.93       1291.60        25.05 o
   2   5   0         75.95         72.63         2.77 o
   3   5   0         49.12         37.31         1.85 o
   4   5   0        468.27        568.20        15.54 o
   5   5   0        665.46        694.58        21.04 o
   6   5   0         97.52         99.57         5.19 o
   7   5   0        443.73        444.26        37.18 o
   8   5   0        264.86        251.37         7.94 o
   9   5   0        458.46        444.67        13.59 o
  10   5   0          1.15          0.26         1.04 o
  11   5   0        157.34        168.10         8.08 o
   0   6   0        850.09       1013.80        33.01 o
   1   6   0         44.04         37.08         1.62 o
   2   6   0       3772.73       4006.63        58.87 o
   3   6   0        826.93        868.01        15.84 o
   4   6   0        990.80       1017.93        15.86 o
   5   6   0       1299.85       1483.61        45.39 o
   6   6   0        457.43        515.48        13.30 o
   7   6   0         67.41         55.97         3.58 o
   8   6   0          0.46          0.69         1.51 o
   9   6   0         11.61         10.71         1.60 o
  10   6   0        291.04        301.46        10.52 o
  11   6   0        198.18        196.77         8.40 o
   1   7   0        841.54        801.79        18.89 o
   2   7   0        476.00        490.27        11.52 o
   3   7   0        653.94        714.24        11.94 o
   4   7   0         25.87         23.85         1.98 o
   5   7   0        940.76        945.19        26.02 o
   6   7   0        250.97        264.38        10.64 o
   7   7   0        225.98        213.48         8.18 o
   8   7   0         43.85         36.25         3.34 o
   9   7   0        133.78        143.55         6.43 o
  10   7   0          7.68          9.61         1.90 o
  11   7   0        146.30        161.77         7.03 o
   0   8   0       1109.20       1119.35        38.56 o
   1   8   0       1081.58       1010.80        43.16 o
   2   8   0         96.17        127.20         6.40 o
   3   8   0        118.92        119.03         5.12 o
   4   8   0        172.97        140.63         7.19 o
   5   8   0        372.73        421.72        13.39 o
   6   8   0        507.14        495.28        13.15 o
   7   8   0          4.20          4.09         1.07 o
   8   8   0          3.48          2.54         1.49 o
   9   8   0         40.07         38.99         3.83 o
  10   8   0        260.42        281.35        11.44 o
   1   9   0       1259.49       1284.98       120.51 o
   2   9   0         59.62         57.08         4.07 o
   3   9   0         31.51         28.56         2.71 o
   4   9   0        370.34        392.83        18.26 o
   5   9   0        906.47        809.67        49.77 o
   6   9   0         21.12         19.80         2.01 o
   7   9   0         65.53         58.66         3.92 o
   8   9   0         26.59         26.03         2.84 o
   9   9   0          3.76          5.23         2.01 o
  10   9   0          0.63          0.89         1.15 o
   0  10   0       1159.30       1157.67        43.49 o
   1  10   0         51.60         51.47         5.21 o
   2  10   0          4.09          3.44         1.62 o
   3  10   0        671.00        684.36        25.35 o
   4  10   0        131.20        122.31         8.85 o
   5  10   0        221.53        218.32         7.20 o
   6  10   0        192.05        185.48         6.38 o
   7  10   0          6.37          4.29         1.32 o
   8  10   0          7.49          5.30         1.59 o
   9  10   0          7.89          8.44         2.35 o
  10  10   0         43.75         52.33         3.90 o
   1  11   0       1957.44       2167.66       111.93 o
   2  11   0          7.09         15.37         3.36 o
   3  11   0         99.06         95.56         7.95 o
   4  11   0        637.17        657.67        21.03 o
   5  11   0        768.17        704.43        16.80 o
   6  11   0        223.42        205.32         9.80 o
   7  11   0        156.39        153.81         6.91 o
   8  11   0          5.41          5.12         1.58 o
   9  11   0        159.31        158.18         7.95 o
   0  12   0        141.13        132.44        13.48 o
   1  12   0          5.49          4.39         4.74 o
   2  12   0         58.55         45.30         3.72 o
   3  12   0       1194.66       1102.04        33.84 o
   4  12   0       1451.02       1339.23        35.96 o
   5  12   0        225.51        215.35         8.61 o
   6  12   0         63.34         67.48         4.63 o
   7  12   0        142.18        134.62         6.18 o
   8  12   0          2.59          0.65         1.28 o
   9  12   0          0.14          0.32         1.36 o
   1  13   0        162.35        176.64         8.68 o
   2  13   0         87.86         84.15         5.16 o
   3  13   0         19.92         16.44         2.27 o
   4  13   0        156.86        161.11         6.58 o
   5  13   0          3.59          2.39         1.24 o
   6  13   0         30.26         25.08         2.78 o
   7  13   0          3.28          5.45         1.64 o
   8  13   0         15.22         12.84         2.27 o
   0  14   0       1676.91       1574.50        58.27 o
   1  14   0        373.22        331.79        15.66 o
   2  14   0        199.54        206.28         9.69 o
   3  14   0         35.04         29.22         3.17 o
   4  14   0         58.58         59.55         3.91 o
   5  14   0        252.21        246.00         8.76 o
   6  14   0         88.63         85.44         5.48 o
   7  14   0          5.33          3.08         1.13 o
   8  14   0        107.21        102.66         5.10 o
   1  15   0          3.24          3.60         1.50 o
   2  15   0         65.55         61.60         5.65 o
   3  15   0         67.77         68.13         4.64 o
   4  15   0        226.98        225.95         8.17 o
   5  15   0         80.77         83.39         4.57 o
   6  15   0         55.51         45.10         3.59 o
   7  15   0        198.88        181.86        10.77 o
   0  16   0         40.84         42.27         7.33 o
   1  16   0         16.17         18.39         3.52 o
   2  16   0         38.74         37.15         3.28 o
   3  16   0          8.40          7.13         1.75 o
   4  16   0        266.52        285.80         8.64 o
   5  16   0        126.64        124.88         5.64 o
   6  16   0         39.58         30.60         4.39 o
   1  17   0         37.20         31.48         2.99 o
   2  17   0         32.99         32.33         3.47 o
   3  17   0          9.26         10.57         2.37 o
   4  17   0        120.84        122.44         5.43 o
   5  17   0         68.27         74.66         6.46 o
   0  18   0        443.70        528.96        17.21 o
   1  18   0          0.28         -0.42         0.98 o
   2  18   0          5.22          9.88         1.72 o
   3  18   0          0.78          0.25         1.38 o
 -11   0   1         36.85         34.48         5.56 o
  -9   0   1        127.14        131.42         7.41 o
  -7   0   1         57.50         44.42         6.51 o
  -5   0   1         48.69         37.55         2.96 o
  -3   0   1       1204.17       1271.21        35.76 o
  -1   0   1        990.11        964.77        17.10 o
   1   0   1        293.72        497.82         9.66 o
   3   0   1       9303.57       9982.92       307.71 o
   5   0   1       1930.16       2369.69       103.52 o
   7   0   1          4.00          4.83         2.43 o
   9   0   1         65.26         65.64         5.09 o
  11   0   1          1.44          0.69         1.94 o
 -11   1   1         14.00         12.99         2.59 o
 -10   1   1          0.54          1.68         1.16 o
  -9   1   1         37.76         30.81         2.48 o
  -8   1   1          2.19          1.66         1.21 o
  -7   1   1       1600.93       1980.30        90.57 o
  -6   1   1       1153.59       1181.29        20.96 o
  -5   1   1         13.90         19.48         1.65 o
  -4   1   1         90.46        108.34         3.46 o
  -3   1   1        463.12        438.51         9.87 o
  -2   1   1       2379.80       2536.77        35.11 o
  -1   1   1       5387.69       5299.79        71.04 o
   0   1   1       4666.18       3646.16       204.19 o
   1   1   1       1696.36       1689.61        53.72 o
   2   1   1       2771.03       3142.54        67.43 o
   3   1   1      25856.21      28306.57       359.05 o
   4   1   1       1305.45       1339.77        14.87 o
   5   1   1        377.88        489.56        12.53 o
   6   1   1        297.45        296.60        14.82 o
   7   1   1          2.13          2.24         1.19 o
   8   1   1        970.37        895.39        15.09 o
   9   1   1        387.03        358.22         8.18 o
  10   1   1          5.55          7.71         1.45 o
  11   1   1         48.13         54.48         3.93 o
 -11   2   1         84.03         90.68         6.27 o
 -10   2   1          0.66          0.68         1.28 o
  -9   2   1        135.94        120.06         5.43 o
  -8   2   1          7.92          5.60         1.06 o
  -7   2   1       2160.00       2381.93        92.54 o
  -6   2   1        756.59        840.78        25.14 o
  -5   2   1          5.08         20.06         4.79 o
  -4   2   1         30.24         42.75         1.88 o
  -3   2   1       4407.70       4483.43        41.80 o
  -2   2   1          0.02          2.01         0.36 o
  -1   2   1        911.61        923.06        59.97 o
   0   2   1       1635.72       1555.72        22.40 o
   1   2   1        141.81        150.64         3.67 o
   2   2   1       7808.92       8644.46       135.47 o
   3   2   1       3164.35       3321.97        45.92 o
   4   2   1        886.86        975.43        16.35 o
   5   2   1         36.32         51.51         3.02 o
   6   2   1        168.26        206.98         8.08 o
   7   2   1        155.23        168.22         7.77 o
   8   2   1         60.00         64.13         3.47 o
   9   2   1        946.55        895.64        15.39 o
  10   2   1         19.80         15.00         1.83 o
  11   2   1         98.20        100.94         6.35 o
 -11   3   1          4.77          2.36         1.34 o
 -10   3   1          2.62          4.67         1.73 o
  -9   3   1         18.41         14.01         1.86 o
  -8   3   1        211.30        184.35         6.61 o
  -7   3   1         26.22         20.63         3.46 o
  -6   3   1        313.03        340.62        12.29 o
  -5   3   1         48.67         48.31         3.14 o
  -4   3   1          3.30          2.95         0.99 o
  -3   3   1         16.64         17.77         0.99 o
  -2   3   1        969.01       1001.75        26.82 o
  -1   3   1          9.48         11.55         1.23 o
   0   3   1       3716.56       3778.14        44.85 o
   1   3   1        441.95        461.54         8.55 o
   2   3   1       3612.33       3711.18        34.76 o
   3   3   1         56.03         55.82         1.75 o
   4   3   1        984.05        986.55        19.75 o
   5   3   1          0.07          1.39         0.73 o
   6   3   1        130.90        127.13         7.08 o
   7   3   1         36.37         33.35         4.36 o
   8   3   1        136.38        128.37         5.45 o
   9   3   1          1.83          1.63         1.14 o
  10   3   1         69.75         70.49         3.88 o
  11   3   1          2.64          1.67         1.53 o
 -11   4   1        367.99        399.61        22.37 o
 -10   4   1          0.01          1.39         1.29 o
  -9   4   1         10.64         10.92         1.93 o
  -8   4   1         52.96         46.19         3.26 o
  -7   4   1        202.30        208.73        11.41 o
  -6   4   1         42.98         40.21         4.60 o
  -5   4   1         95.07         99.75         4.68 o
  -4   4   1          0.27         -0.18         0.92 o
  -3   4   1        314.76        335.91         6.80 o
  -2   4   1         57.81         79.58         2.66 o
  -1   4   1       7200.55       7240.20       151.65 o
   0   4   1        257.30        250.21         9.70 o
   1   4   1        196.54        200.98         9.96 o
   2   4   1        380.42        426.46         6.86 o
   3   4   1       2148.51       2220.46        31.67 o
   4   4   1         16.54         20.37         1.63 o
   5   4   1        924.30        990.35        18.22 o
   6   4   1         27.07         32.89         4.84 o
   7   4   1        245.21        243.78        14.03 o
   8   4   1         10.05         11.18         1.75 o
   9   4   1        135.87        141.68         5.84 o
  10   4   1         20.62         15.91         1.84 o
  11   4   1         73.34         74.61         5.21 o
 -11   5   1          1.15          5.00         3.92 o
 -10   5   1          7.14          2.98         1.46 o
  -9   5   1        310.38        289.24         9.70 o
  -8   5   1         28.94         24.18         2.36 o
  -7   5   1        185.12        195.08        15.54 o
  -6   5   1       3597.95       3664.39        93.83 o
  -5   5   1        806.99        901.53        20.12 o
  -4   5   1       1318.92       1387.46        25.77 o
  -3   5   1         16.41         12.96         1.34 o
  -2   5   1        926.77       1174.54        45.05 o
  -1   5   1       1137.67       1285.64        80.38 o
   0   5   1       1875.72       1932.21        23.91 o
   1   5   1       4145.12       4043.83       114.27 o
   2   5   1       2774.05       2755.29        34.02 o
   3   5   1          1.79          1.57         0.48 o
   4   5   1         88.03        119.32         4.77 o
   5   5   1        143.14        154.64         6.05 o
   6   5   1          9.18          6.03         1.66 o
   7   5   1         37.98         40.83         4.88 o
   8   5   1       1028.22        970.81        23.26 o
   9   5   1        174.82        169.20         7.22 o
  10   5   1         11.15         14.41         2.05 o
  11   5   1         73.55         74.32         4.00 o
 -11   6   1          1.91          4.70         1.54 o
 -10   6   1         52.54         52.44         3.57 o
  -9   6   1          8.87          4.96         1.35 o
  -8   6   1         32.08         25.96         2.50 o
  -7   6   1         71.84         56.24         3.29 o
  -6   6   1        309.67        299.01        11.19 o
  -5   6   1       1112.46       1141.39        24.25 o
  -4   6   1        707.26        812.75        15.25 o
  -3   6   1        554.68        614.68        12.14 o
  -2   6   1       1366.14       1313.40        24.58 o
  -1   6   1       2641.67       2943.44        94.58 o
   0   6   1        917.14        910.28        26.20 o
   1   6   1        270.10        290.11         5.20 o
   2   6   1        688.91        740.61        25.93 o
   3   6   1       1160.85       1195.00        34.50 o
   4   6   1        873.20       1000.75        34.29 o
   5   6   1        357.84        348.26         9.73 o
   6   6   1         21.53         16.78         2.58 o
   7   6   1       1124.63       1032.41        24.45 o
   8   6   1         67.46         54.84         4.14 o
   9   6   1         17.49         19.21         2.51 o
  10   6   1         13.51         17.10         2.09 o
  11   6   1         43.29         40.40         3.46 o
 -11   7   1          0.06         -0.47         1.06 o
 -10   7   1        545.53        562.17        18.03 o
  -9   7   1        100.64        104.03         4.88 o
  -8   7   1         46.13         37.91         3.03 o
  -7   7   1         87.94         76.03         3.83 o
  -6   7   1        244.79        247.37        12.72 o
  -5   7   1          1.36          7.92         4.27 o
  -4   7   1        480.96        590.89        15.55 o
  -3   7   1       1464.74       1616.49        24.72 o
  -2   7   1       7934.57       8520.40       173.61 o
  -1   7   1         60.55         62.05         3.77 o
   0   7   1         34.52         25.37         2.64 o
   1   7   1         29.44         28.23         2.73 o
   2   7   1        447.81        429.51        10.72 o
   3   7   1        107.54        129.07         4.92 o
   4   7   1       1565.96       1569.20        32.51 o
   5   7   1       1416.73       1516.85        35.79 o
   6   7   1        155.40        188.90        13.91 o
   7   7   1         33.93         32.39         3.78 o
   8   7   1         16.77         18.25         2.87 o
   9   7   1         38.94         43.97         4.14 o
  10   7   1          2.35          3.26         1.38 o
  11   7   1          0.06          1.47         1.43 o
 -10   8   1         12.48         13.17         1.91 o
  -9   8   1        219.07        214.27         9.00 o
  -8   8   1        458.81        457.48        10.29 o
  -7   8   1        274.70        264.11         8.40 o
  -6   8   1         70.82         75.00         3.15 o
  -5   8   1        681.34        716.22        18.47 o
  -4   8   1        587.17        722.99        15.25 o
  -3   8   1        254.23        251.79         6.86 o
  -2   8   1        288.49        297.07        13.23 o
  -1   8   1        286.29        258.18        23.32 o
   0   8   1       1147.46       1247.00        29.79 o
   1   8   1          2.88          5.52         1.11 o
   2   8   1         83.29         78.48         3.83 o
   3   8   1        407.34        382.16        11.51 o
   4   8   1       1792.19       1954.03        57.42 o
   5   8   1        193.67        175.90        10.43 o
   6   8   1        754.81        758.22        18.17 o
   7   8   1        860.24        786.54        20.84 o
   8   8   1         28.50         20.77         3.01 o
   9   8   1        102.22        110.60         6.36 o
  10   8   1         25.16         27.38         3.33 o
 -10   9   1         11.11          9.17         1.51 o
  -9   9   1        179.54        187.55         8.13 o
  -8   9   1        327.33        319.07        10.19 o
  -7   9   1         22.28         20.16         2.35 o
  -6   9   1        267.98        243.87         7.98 o
  -5   9   1        167.37        143.96         9.48 o
  -4   9   1        344.68        359.21        12.05 o
  -3   9   1         10.40         18.37         2.19 o
  -2   9   1        465.85        367.78        14.42 o
  -1   9   1         43.77         38.11         4.24 o
   0   9   1        459.81        495.84        16.92 o
   1   9   1          1.93          4.83         2.02 o
   2   9   1         58.29         52.32         4.00 o
   3   9   1          0.27          2.43         1.26 o
   4   9   1          2.93          2.60         1.64 o
   5   9   1          7.07         11.60         2.76 o
   6   9   1          7.37          5.87         1.39 o
   7   9   1        129.72        120.86         6.34 o
   8   9   1         86.10         80.61         5.84 o
   9   9   1          0.63         -0.86         1.38 o
  10   9   1          8.62          8.91         1.98 o
 -10  10   1        205.29        213.19         6.58 o
  -9  10   1          0.48          1.46         1.11 o
  -8  10   1         25.35         24.04         2.81 o
  -7  10   1        179.95        181.72         7.73 o
  -6  10   1          6.55          7.53         1.67 o
  -5  10   1         47.81         52.24         3.53 o
  -4  10   1          0.53          1.00         2.34 o
  -3  10   1        421.13        498.72        18.04 o
  -2  10   1          0.09          0.87         1.44 o
  -1  10   1        136.95        111.51        15.76 o
   0  10   1        437.02        497.67        85.38 o
   1  10   1          0.22          0.37         2.75 o
   2  10   1         59.16         67.18         6.00 o
   3  10   1        535.43        529.98        15.55 o
   4  10   1          1.03          0.04         2.09 o
   5  10   1         15.58         14.79         2.11 o
   6  10   1         10.86         10.73         1.71 o
   7  10   1         81.48         72.35         4.28 o
   8  10   1         10.70         10.83         2.27 o
   9  10   1         48.23         51.13         4.75 o
  10  10   1         17.74         22.19         3.85 o
  -9  11   1         15.14         15.83         2.43 o
  -8  11   1        146.53        145.13         7.16 o
  -7  11   1        144.08        144.08         7.72 o
  -6  11   1         32.86         33.02         2.96 o
  -5  11   1         16.73         15.03         2.17 o
  -4  11   1        308.30        286.17         8.50 o
  -3  11   1        105.96        105.22         8.24 o
  -2  11   1       2111.61       2141.61        70.87 o
  -1  11   1        118.07        118.65         8.62 o
   0  11   1        518.32        492.91        64.05 o
   1  11   1         20.20         25.65         5.89 o
   2  11   1          2.18          2.27         3.37 o
   3  11   1        235.71        204.50        11.79 o
   4  11   1        747.05        735.82        26.30 o
   5  11   1         32.90         32.50         3.35 o
   6  11   1        285.21        263.54         9.63 o
   7  11   1        113.89        120.99         6.14 o
   8  11   1          1.27          1.43         1.94 o
   9  11   1          1.79          0.12         1.25 o
  -9  12   1          4.09          4.63         1.31 o
  -8  12   1          5.15          5.97         1.59 o
  -7  12   1         87.26         85.30         5.69 o
  -6  12   1        247.54        245.45         8.91 o
  -5  12   1        154.42        157.21         7.13 o
  -4  12   1        122.37        116.83         5.47 o
  -3  12   1         58.50         51.36         4.66 o
  -2  12   1        968.20        966.27        43.57 o
  -1  12   1       4127.90       4444.93       403.62 o
   0  12   1          6.17          9.09         2.91 o
   1  12   1          0.10         -1.17         1.73 o
   2  12   1       1316.94       1311.56        44.43 o
   3  12   1       2119.39       2077.09        41.20 o
   4  12   1        329.77        352.65        12.75 o
   5  12   1         69.38         54.90         4.35 o
   6  12   1         22.75         23.26         2.97 o
   7  12   1        139.18        137.60         6.28 o
   8  12   1          3.49          2.44         1.72 o
   9  12   1        118.14        128.59         6.25 o
  -8  13   1          4.78          5.32         1.13 o
  -7  13   1         58.64         51.44         4.14 o
  -6  13   1        126.68        107.40         7.47 o
  -5  13   1        429.72        422.85        13.19 o
  -4  13   1         85.21         73.10         4.34 o
  -3  13   1        791.85        742.93        19.92 o
  -2  13   1        282.10        231.97        15.71 o
  -1  13   1       1165.36       1175.87        47.92 o
   0  13   1       1758.07       1746.64        43.48 o
   1  13   1       1155.83       1142.95        25.81 o
   2  13   1       1430.83       1382.53        31.07 o
   3  13   1       1760.67       1789.90        36.87 o
   4  13   1        465.82        475.58        15.39 o
   5  13   1        557.65        569.90        33.36 o
   6  13   1         43.79         48.16         3.81 o
   7  13   1        148.72        166.76         6.55 o
   8  13   1         81.30         73.81         5.07 o
  -8  14   1          1.48          1.50         0.65 o
  -7  14   1        136.60        146.85         6.33 o
  -6  14   1          5.88          9.78         1.85 o
  -5  14   1         81.40         88.14         5.82 o
  -4  14   1        229.06        220.93         8.39 o
  -3  14   1        570.11        463.91        20.06 o
  -2  14   1        644.90        632.36        20.55 o
  -1  14   1        228.67        212.66        19.05 o
   0  14   1         23.85         24.66         4.19 o
   1  14   1        114.23        115.57         7.13 o
   2  14   1        169.39        167.46         6.87 o
   3  14   1         30.27         25.84         3.01 o
   4  14   1        829.46        840.25        16.66 o
   5  14   1         98.76         90.53         6.01 o
   6  14   1        113.09        117.93         6.11 o
   7  14   1        114.25        134.78         7.51 o
   8  14   1          0.02         -0.16         1.04 o
  -7  15   1         19.73         18.56         2.57 o
  -6  15   1        125.97        126.56         7.44 o
  -5  15   1          1.26          1.35         1.37 o
  -4  15   1          4.04          2.53         1.11 o
  -3  15   1        275.18        222.69        12.13 o
  -2  15   1        132.36        140.54         7.65 o
  -1  15   1        121.27        109.00         8.61 o
   0  15   1         87.89         93.87         8.09 o
   1  15   1         33.63         34.71         3.38 o
   2  15   1         17.76         19.52         2.56 o
   3  15   1          1.67          2.22         1.61 o
   4  15   1        190.59        191.40         8.91 o
   5  15   1        181.54        180.01         7.84 o
   6  15   1          3.43          4.77         1.75 o
   7  15   1          2.65          1.25         1.06 o
  -6  16   1          1.19          0.69         1.06 o
  -5  16   1          5.47          4.86         1.56 o
  -4  16   1         26.04         26.52         2.42 o
  -3  16   1        132.96        127.87         6.85 o
  -2  16   1          3.54          3.01         1.39 o
  -1  16   1         78.92         94.78         8.46 o
   0  16   1        135.69        141.96         7.94 o
   1  16   1         37.31         36.18         4.46 o
   2  16   1         59.02         53.93         3.92 o
   3  16   1         26.58         27.38         2.89 o
   4  16   1          3.81          2.32         1.23 o
   5  16   1         30.43         33.57         3.73 o
   6  16   1         19.59         20.73         2.53 o
  -5  17   1          4.92          0.89         1.15 o
  -4  17   1         50.15         48.13         9.10 o
  -3  17   1         16.19         16.80         2.25 o
  -2  17   1         96.79        107.04         6.18 o
  -1  17   1         12.93         11.37         1.93 o
   0  17   1         37.97         45.00         4.09 o
   1  17   1        101.39        105.10         6.24 o
   2  17   1         79.04         81.52         4.43 o
   3  17   1          0.00         -0.55         0.91 o
   4  17   1         61.90         63.88         3.79 o
   5  17   1          5.84          6.62         2.16 o
  -3  18   1         84.79        100.79         8.48 o
  -2  18   1         32.34         31.81         2.84 o
  -1  18   1        209.64        239.45         8.70 o
   0  18   1         27.46         25.77         2.85 o
   1  18   1         62.92         73.17         3.75 o
   2  18   1         78.52         97.73         4.79 o
   3  18   1         34.57         42.67         5.08 o
 -10   0   2        437.45        415.33        23.37 o
  -8   0   2         24.08         19.43         2.72 o
  -6   0   2       1786.42       2015.05        43.63 o
  -4   0   2       2234.99       2438.95        46.63 o
  -2   0   2         31.31         32.45         1.67 o
   0   0   2      15471.96      12928.37       302.31 o
   2   0   2     138555.84     120279.55      2778.58 o
   4   0   2        297.66        352.08         8.69 o
   6   0   2        501.95        516.37        24.69 o
   8   0   2          2.01          0.74         1.35 o
  10   0   2        351.37        360.92        14.84 o
 -11   1   2          0.03         -0.88         1.57 o
 -10   1   2          0.03          1.69         1.43 o
  -9   1   2        206.92        181.65         7.57 o
  -8   1   2        114.15        105.09         4.50 o
  -7   1   2         66.70         75.64         4.40 o
  -6   1   2        142.25        185.93         7.61 o
  -5   1   2        626.91        614.55        12.53 o
  -4   1   2       1118.33       1271.08        19.19 o
  -3   1   2       6456.64       7229.27        85.33 o
  -2   1   2         72.46         76.89         1.81 o
  -1   1   2        852.92        946.04        19.44 o
   0   1   2       3274.13       3313.43       119.70 o
   1   1   2       1441.81       1477.26        36.97 o
   2   1   2       8824.57       8897.72       164.16 o
   3   1   2         14.30         15.02         1.19 o
   4   1   2       1778.06       2159.25        29.13 o
   5   1   2       2354.60       2642.24        38.47 o
   6   1   2         32.30         32.20         3.15 o
   7   1   2         82.26         82.24         6.78 o
   8   1   2         65.46         56.43         4.07 o
   9   1   2          0.35          0.90         0.88 o
  10   1   2         12.60         10.99         1.63 o
  11   1   2         21.49         21.50         3.05 o
 -11   2   2          0.03         -0.11         1.53 o
 -10   2   2         36.36         35.21         3.66 o
  -9   2   2          5.79          5.39         1.53 o
  -8   2   2        140.17        118.49         5.25 o
  -7   2   2        116.42        125.20         8.44 o
  -6   2   2         17.23         27.14         2.87 o
  -5   2   2        360.47        405.76        10.99 o
  -4   2   2       6031.13       6351.97        78.21 o
  -3   2   2         61.12         80.22         2.15 o
  -2   2   2         84.33         93.66         2.22 o
  -1   2   2         17.97         24.89         1.25 o
   0   2   2       2828.01       3578.18        62.46 o
   1   2   2         41.92         57.12         1.77 o
   2   2   2       1346.69       1616.35        39.48 o
   3   2   2        388.46        465.96        17.74 o
   4   2   2        210.05        196.00         6.91 o
   5   2   2         98.91        105.23         4.54 o
   6   2   2        779.79        782.19        23.05 o
   7   2   2         35.89         40.38         3.71 o
   8   2   2        146.51        132.40         6.25 o
   9   2   2         13.19         11.93         1.61 o
  10   2   2         23.53         21.42         2.49 o
  11   2   2         75.06         72.07         4.27 o
 -11   3   2          1.15         -0.82         2.18 o
 -10   3   2        160.21        154.81         7.70 o
  -9   3   2        117.90        104.14         6.53 o
  -8   3   2          2.14          2.71         0.92 o
  -7   3   2        353.93        398.37        24.88 o
  -6   3   2        176.97        214.28        10.69 o
  -5   3   2       1003.53       1050.09        37.03 o
  -4   3   2         86.45         88.96         4.47 o
  -3   3   2       1436.11       1433.20        23.71 o
  -2   3   2       5566.08       5715.26        88.49 o
  -1   3   2        797.82        826.10        12.97 o
   0   3   2       5187.15       4300.98        76.95 o
   1   3   2        197.58        223.11         7.43 o
   2   3   2          7.09         12.20         1.05 o
   3   3   2       1878.09       1855.26        33.65 o
   4   3   2         43.77         48.94         2.48 o
   5   3   2        515.82        555.49        12.05 o
   6   3   2        368.92        394.39        12.02 o
   7   3   2         56.26         54.38         8.85 o
   8   3   2        274.28        262.49         8.15 o
   9   3   2          2.29          2.76         0.98 o
  10   3   2          7.03          4.28         1.18 o
  11   3   2        180.50        194.86         8.79 o
 -11   4   2         27.90         27.81         3.37 o
 -10   4   2        435.05        450.83        13.71 o
  -9   4   2        114.51        106.14         6.54 o
  -8   4   2        154.51        136.92         5.70 o
  -7   4   2          1.80          1.81         1.65 o
  -6   4   2          9.56         13.61         2.73 o
  -5   4   2        176.52        169.95         7.28 o
  -4   4   2        760.32        784.31        22.79 o
  -3   4   2         66.41         77.51         3.42 o
  -2   4   2        178.19        215.72        10.78 o
  -1   4   2         33.29         27.05         2.18 o
   0   4   2       1999.12       2460.72        58.16 o
   1   4   2        189.64        196.55        11.57 o
   2   4   2        898.26        864.75        16.62 o
   3   4   2        352.66        354.43         7.37 o
   4   4   2         93.40        104.08         7.94 o
   5   4   2        104.61        105.54         5.69 o
   6   4   2        960.46       1025.50        23.85 o
   7   4   2        120.18        145.12         9.37 o
   8   4   2          4.41          3.32         1.11 o
   9   4   2        106.24        100.44         4.81 o
  10   4   2         53.98         54.58         3.21 o
  11   4   2         49.90         55.39         4.37 o
 -11   5   2        179.57        204.88        12.78 o
 -10   5   2         60.92         54.98         3.64 o
  -9   5   2        330.27        326.67        11.95 o
  -8   5   2         69.16         61.51         4.25 o
  -7   5   2        432.11        426.38        17.22 o
  -6   5   2        524.06        527.00        18.77 o
  -5   5   2        587.94        585.98        18.85 o
  -4   5   2        855.69        879.43        26.45 o
  -3   5   2       6265.63       6520.86        84.76 o
  -2   5   2        702.14        836.06        17.03 o
  -1   5   2        809.34        956.94        68.14 o
   0   5   2        133.81        146.34         5.11 o
   1   5   2       1190.93       1135.41        21.82 o
   2   5   2         11.20         10.98         1.98 o
   3   5   2        434.05        436.59        10.39 o
   4   5   2        126.76        109.10         5.43 o
   5   5   2        263.78        260.02         9.62 o
   6   5   2         38.63         44.32         4.09 o
   7   5   2          3.35          2.40         0.96 o
   8   5   2          4.67          4.65         2.29 o
   9   5   2         69.60         69.28         4.48 o
  10   5   2         99.05         97.27         4.80 o
  11   5   2        141.42        158.50         7.31 o
 -11   6   2        208.93        214.07        12.10 o
 -10   6   2         35.48         27.24         2.87 o
  -9   6   2       1149.28       1119.51        21.70 o
  -8   6   2       1102.36        989.02        20.35 o
  -7   6   2         25.23         23.10         2.25 o
  -6   6   2          5.60          6.95         1.83 o
  -5   6   2          4.03          6.88         2.31 o
  -4   6   2       1391.45       1426.62        23.56 o
  -3   6   2       2117.32       2642.85        49.47 o
  -2   6   2       3349.42       3716.19        72.05 o
  -1   6   2        961.59       1078.75        34.67 o
   0   6   2       9291.67       6459.78       225.60 o
   1   6   2        431.60        497.02        15.63 o
   2   6   2         38.01         35.94         2.48 o
   3   6   2        376.14        446.31        12.42 o
   4   6   2        159.74        147.04         8.39 o
   5   6   2          0.13          1.56         1.14 o
   6   6   2        148.58        134.88         8.70 o
   7   6   2        453.75        433.13        12.31 o
   8   6   2         33.22         33.26         3.74 o
   9   6   2         58.56         57.80         4.07 o
  10   6   2         32.00         34.15         2.77 o
  11   6   2         10.34          9.51         1.69 o
 -11   7   2        151.34        169.10         9.76 o
 -10   7   2         24.84         26.98         2.77 o
  -9   7   2         30.64         24.23         2.60 o
  -8   7   2         33.64         26.89         2.26 o
  -7   7   2         11.74         10.17         1.47 o
  -6   7   2         74.45         72.12         6.75 o
  -5   7   2         77.61        113.80         6.38 o
  -4   7   2        237.61        301.68         8.67 o
  -3   7   2        179.27        140.03         5.88 o
  -2   7   2         24.02         22.26         1.93 o
  -1   7   2        264.72        306.76         9.71 o
   0   7   2        842.14       1029.40        53.85 o
   1   7   2          7.71          3.90         1.09 o
   2   7   2        118.82        136.05         8.15 o
   3   7   2       1328.95       1373.66        23.85 o
   4   7   2         30.29         32.70         3.91 o
   5   7   2        777.48        738.52        33.47 o
   6   7   2          0.00          2.50         1.45 o
   7   7   2        969.78        924.40        26.10 o
   8   7   2        191.88        174.80        10.85 o
   9   7   2         94.30         73.73         5.29 o
  10   7   2          5.35          4.10         1.31 o
 -10   8   2         41.17         40.06         3.18 o
  -9   8   2         19.52         17.53         2.26 o
  -8   8   2        497.16        491.55        11.79 o
  -7   8   2        207.99        190.72         6.96 o
  -6   8   2        148.26        143.51         5.34 o
  -5   8   2         39.90         39.97         3.95 o
  -4   8   2        993.06       1178.35        38.00 o
  -3   8   2        106.02        127.24         4.87 o
  -2   8   2        220.48        220.21         8.15 o
  -1   8   2        202.88        233.95        17.25 o
   0   8   2         25.84         22.76         3.31 o
   1   8   2       1339.79       1511.25        31.83 o
   2   8   2        481.84        465.92        11.29 o
   3   8   2         35.29         30.43         2.68 o
   4   8   2        216.10        207.60        10.89 o
   5   8   2         22.32         16.88         3.38 o
   6   8   2        103.96         86.43         4.57 o
   7   8   2         54.12         61.65         4.47 o
   8   8   2        118.32        112.62         8.61 o
   9   8   2         52.32         52.78         4.31 o
  10   8   2         77.84         81.65         4.46 o
 -10   9   2        133.75        141.35         5.56 o
  -9   9   2        640.80        668.59        17.80 o
  -8   9   2         42.84         39.64         3.42 o
  -7   9   2          1.91          3.12         1.19 o
  -6   9   2         60.71         54.57         4.03 o
  -5   9   2          1.03          1.20         1.09 o
  -4   9   2          2.57          4.09         1.07 o
  -3   9   2        400.68        431.59        13.44 o
  -2   9   2       1658.11       1492.14        95.99 o
  -1   9   2        186.23        190.95        30.58 o
   0   9   2        155.39        143.51        19.13 o
   1   9   2       2095.75       1757.30       235.85 o
   2   9   2         28.84         28.20         2.60 o
   3   9   2        103.82        104.08         8.26 o
   4   9   2          1.03          2.21         1.96 o
   5   9   2          1.14          0.92         1.92 o
   6   9   2          5.19          6.64         1.33 o
   7   9   2        214.74        186.97         9.27 o
   8   9   2          4.04          2.61         1.34 o
   9   9   2          4.63          5.28         1.54 o
  10   9   2          0.07          0.72         1.12 o
 -10  10   2        100.54        112.28         5.56 o
  -9  10   2         62.08         62.26         4.11 o
  -8  10   2        120.21        126.04         5.93 o
  -7  10   2        354.09        331.47        10.58 o
  -6  10   2          9.19         10.57         2.04 o
  -5  10   2        396.39        373.35        17.22 o
  -4  10   2        502.88        524.48        52.60 o
  -3  10   2        165.99        174.68         9.42 o
  -2  10   2        237.99        234.55        12.08 o
  -1  10   2         63.24         59.61         5.88 o
   0  10   2        452.40        497.13        23.12 o
   1  10   2          1.45          3.05         2.12 o
   2  10   2        719.07        743.09        30.75 o
   3  10   2          2.20          4.75         1.74 o
   4  10   2         93.57         86.53         7.50 o
   5  10   2        147.12        134.56         6.59 o
   6  10   2        168.70        154.47         6.35 o
   7  10   2          9.74          7.72         1.43 o
   8  10   2          2.27          0.02         1.42 o
   9  10   2        111.27        123.75         7.20 o
  10  10   2          9.20         10.71         2.47 o
  -9  11   2          1.33          1.39         1.60 o
  -8  11   2          4.37          1.30         1.13 o
  -7  11   2        178.62        169.88         7.20 o
  -6  11   2         66.24         64.38         5.41 o
  -5  11   2          1.42          3.13         1.52 o
  -4  11   2         13.33         12.10         1.99 o
  -3  11   2         58.89         57.27         4.96 o
  -2  11   2        411.68        385.12        28.59 o
  -1  11   2        354.40        334.12        15.42 o
   0  11   2         11.55          9.68         4.34 o
   1  11   2       1552.47       1607.88        70.47 o
   2  11   2          9.02         11.42         8.22 o
   3  11   2        751.54        775.52        17.92 o
   4  11   2         13.10         14.34         2.24 o
   5  11   2         18.62         17.21         2.19 o
   6  11   2        202.10        196.64         7.35 o
   7  11   2        692.12        687.60        18.83 o
   8  11   2        151.78        164.40         9.11 o
   9  11   2        131.34        126.61         6.69 o
  -9  12   2          6.51          7.22         1.61 o
  -8  12   2         10.72          9.06         1.79 o
  -7  12   2         27.11         19.59         5.37 o
  -6  12   2         19.92         13.79         3.18 o
  -5  12   2         51.03         46.82         4.73 o
  -4  12   2        632.20        612.44        21.81 o
  -3  12   2        236.68        209.34        11.74 o
  -2  12   2        747.22        731.42        30.79 o
  -1  12   2        477.24        399.51        13.81 o
   0  12   2         27.33         27.62         3.29 o
   1  12   2          7.23          9.04         1.49 o
   2  12   2         76.50         69.86         4.21 o
   3  12   2        240.16        224.33        12.10 o
   4  12   2        207.01        212.11         8.43 o
   5  12   2        846.79        791.22        26.42 o
   6  12   2       1556.58       1500.82        27.39 o
   7  12   2         27.75         28.55         3.36 o
   8  12   2         32.84         29.70         2.81 o
   9  12   2         70.72         77.40         6.66 o
  -8  13   2         44.38         39.42         2.55 o
  -7  13   2        210.38        227.73        11.01 o
  -6  13   2        135.82        126.58         8.76 o
  -5  13   2        290.82        286.14        13.83 o
  -4  13   2        168.58        146.73         8.01 o
  -3  13   2         20.57         20.02         3.84 o
  -2  13   2        321.94        323.30        12.87 o
  -1  13   2         83.34         73.94         5.69 o
   0  13   2        822.00        745.87        23.69 o
   1  13   2       1675.29       1700.16        36.89 o
   2  13   2       2509.00       2577.17        36.92 o
   3  13   2         44.93         39.47         3.78 o
   4  13   2          7.78          6.74         1.84 o
   5  13   2        115.20        118.25         6.97 o
   6  13   2         74.10         64.28         4.38 o
   7  13   2         23.19         27.39         3.09 o
   8  13   2          3.90          4.90         1.16 o
  -7  14   2         67.14         63.37         4.10 o
  -6  14   2         11.12          9.38         2.46 o
  -5  14   2         69.33         55.29         4.56 o
  -4  14   2         47.45         59.00         4.26 o
  -3  14   2         74.78         67.18         4.11 o
  -2  14   2         49.87         54.40         4.81 o
  -1  14   2         72.18         60.88         9.12 o
   0  14   2        133.06        124.31         6.51 o
   1  14   2        288.87        313.43         9.64 o
   2  14   2        850.91        905.19        20.22 o
   3  14   2        252.80        246.95        10.87 o
   4  14   2        154.87        153.62         8.92 o
   5  14   2          0.23          1.69         1.23 o
   6  14   2          2.36          0.87         1.40 o
   7  14   2        209.12        212.75         7.61 o
  -7  15   2         61.32         70.05         4.59 o
  -6  15   2         17.61         18.39         2.22 o
  -5  15   2        246.09        256.04         8.06 o
  -4  15   2          0.05          0.78         0.84 o
  -3  15   2        407.26        384.61         9.96 o
  -2  15   2        163.28        166.38         8.61 o
  -1  15   2         24.01         25.71         3.52 o
   0  15   2        115.07        103.42         7.01 o
   1  15   2          4.54          5.98         1.68 o
   2  15   2          4.67          0.74         1.74 o
   3  15   2          1.73          2.75         1.58 o
   4  15   2          5.52          2.95         1.78 o
   5  15   2        210.25        219.30         8.97 o
   6  15   2        118.09        125.31         8.51 o
   7  15   2         15.22         19.63         3.36 o
  -6  16   2         79.99         91.12         5.09 o
  -5  16   2        163.13        152.97         9.23 o
  -4  16   2         43.51         43.36         3.56 o
  -3  16   2        235.55        238.64         7.88 o
  -2  16   2        118.70        123.15         9.44 o
  -1  16   2          6.92          3.41         1.50 o
   0  16   2         17.07         17.07         2.65 o
   1  16   2          8.75          5.21         1.48 o
   2  16   2         66.02         61.77         4.20 o
   3  16   2         74.78         81.64         5.44 o
   4  16   2          5.50          4.19         1.79 o
   5  16   2          3.38          2.36         2.15 o
   6  16   2         39.29         45.14         3.51 o
  -4  17   2          0.17          1.43         1.16 o
  -3  17   2        119.42        125.07         8.06 o
  -2  17   2        163.21        208.37        11.75 o
  -1  17   2         63.47         64.62         6.02 o
   0  17   2          6.54          5.73         2.13 o
   1  17   2        112.40        119.59         7.87 o
   2  17   2          4.68          5.16         2.53 o
   3  17   2          3.39          2.41         1.07 o
   4  17   2         20.51         20.33         2.17 o
  -3  18   2          0.68         -1.31         1.79 o
  -2  18   2          0.35          0.59         1.13 o
  -1  18   2         14.80          9.43         1.66 o
   0  18   2          5.53         11.24         1.92 o
   1  18   2         13.05         15.94         2.51 o
   2  18   2        316.70        395.97        10.81 o
 -11   0   3         92.24         96.47         9.12 o
  -9   0   3        190.85        146.61        13.46 o
  -7   0   3        654.53        799.46        24.17 o
  -5   0   3        843.22        835.59        36.37 o
  -3   0   3        950.14        948.93        20.29 o
  -1   0   3       7976.02       8133.86       651.35 o
   1   0   3       2883.12       3167.59       217.71 o
   3   0   3        921.84        777.60        20.01 o
   5   0   3      13193.24      15481.62       374.29 o
   7   0   3       2022.15       2174.16        70.40 o
   9   0   3         21.52         24.45         3.80 o
  11   0   3        167.57        160.20         7.73 o
 -11   1   3         79.20         84.64         6.02 o
 -10   1   3        127.98        127.97         8.46 o
  -9   1   3        157.75        140.54         6.46 o
  -8   1   3         54.35         48.64         4.31 o
  -7   1   3        155.00        180.75         8.32 o
  -6   1   3        215.18        222.09         8.50 o
  -5   1   3        932.28       1155.85        21.76 o
  -4   1   3        446.13        493.70        10.24 o
  -3   1   3        579.26        654.12        10.24 o
  -2   1   3        696.67        667.16        12.32 o
  -1   1   3       3831.43       3834.55        83.46 o
   0   1   3       1531.98       1422.61        98.30 o
   1   1   3         47.08         53.08         3.94 o
   2   1   3        687.01        781.02        36.15 o
   3   1   3       1500.23       1568.27        40.50 o
   4   1   3        241.00        214.52         7.44 o
   5   1   3      14240.69      15505.87       227.56 o
   6   1   3        203.03        205.46        10.50 o
   7   1   3         61.02         68.53         8.22 o
   8   1   3        221.00        218.44         8.39 o
   9   1   3          5.86          6.86         1.92 o
  10   1   3        187.69        198.36         7.41 o
  11   1   3          9.65         10.00         1.41 o
 -11   2   3        172.59        178.69         8.83 o
 -10   2   3          0.22          0.82         1.63 o
  -9   2   3        263.70        242.41         8.69 o
  -8   2   3         46.35         41.61         4.01 o
  -7   2   3          2.17          6.51         2.11 o
  -6   2   3        431.35        486.99        14.01 o
  -5   2   3        793.12        776.29        36.59 o
  -4   2   3       2389.50       2781.04        41.65 o
  -3   2   3       1509.11       1789.58        44.69 o
  -2   2   3        152.65        175.90         3.91 o
  -1   2   3      15144.05      14467.86       230.21 o
   0   2   3       1039.10        811.89        20.30 o
   1   2   3         97.60        117.96         4.18 o
   2   2   3         35.79         34.60         1.70 o
   3   2   3         87.36         52.15         2.53 o
   4   2   3       2364.46       2766.00        43.05 o
   5   2   3        465.73        501.04        10.69 o
   6   2   3         87.24        101.23         5.06 o
   7   2   3        121.30        119.58         8.42 o
   8   2   3         56.02         55.10         4.12 o
   9   2   3          1.44          2.50         1.38 o
  10   2   3          0.76          1.14         1.06 o
  11   2   3         94.54         92.05         4.66 o
 -11   3   3          0.15         -0.83         2.06 o
 -10   3   3        578.33        573.82        19.44 o
  -9   3   3         50.09         45.80         3.23 o
  -8   3   3         68.24         57.10         4.07 o
  -7   3   3          9.79          8.36         3.37 o
  -6   3   3        625.97        680.40        17.66 o
  -5   3   3          9.83         11.34         2.38 o
  -4   3   3        165.70        173.71         6.75 o
  -3   3   3         27.80         26.68         1.94 o
  -2   3   3        725.51        723.42        14.13 o
  -1   3   3        113.25        143.62         4.34 o
   0   3   3        599.18        630.67        15.49 o
   1   3   3        218.14        210.73        13.85 o
   2   3   3         59.02         61.73         3.32 o
   3   3   3       1102.96       1196.23        74.34 o
   4   3   3        969.03       1131.08        18.88 o
   5   3   3         50.86         49.42         2.94 o
   6   3   3        204.19        244.99         8.27 o
   7   3   3          8.23         12.23         1.74 o
   8   3   3         88.19         75.36         4.82 o
   9   3   3          4.13          2.35         1.22 o
  10   3   3         16.25         22.52         2.07 o
  11   3   3         16.82         16.60         2.30 o
 -11   4   3          3.65          3.38         2.05 o
 -10   4   3         41.84         40.87         3.77 o
  -9   4   3        558.69        543.12        12.20 o
  -8   4   3          7.48          6.98         1.67 o
  -7   4   3        117.19        112.52         9.98 o
  -6   4   3          2.95          3.74         1.56 o
  -5   4   3        519.74        546.73        14.81 o
  -4   4   3         86.63        106.28         5.33 o
  -3   4   3        878.01        936.68        18.57 o
  -2   4   3         86.24        109.33         4.19 o
  -1   4   3         64.01         77.81         3.92 o
   0   4   3         19.61         24.11         2.12 o
   1   4   3       2313.56       2194.08        43.34 o
   2   4   3          0.45          0.83         0.72 o
   3   4   3        219.92        176.41         6.67 o
   4   4   3         97.49        115.32         5.46 o
   5   4   3        301.58        337.63         9.58 o
   6   4   3         11.35         13.54         2.24 o
   7   4   3        163.24        149.83         6.74 o
   8   4   3          2.51          2.41         1.05 o
   9   4   3         46.27         46.52         3.25 o
  10   4   3          0.06          0.23         0.99 o
  11   4   3         40.70         54.20         4.12 o
 -11   5   3         60.01         60.50         6.12 o
 -10   5   3         10.82          8.55         1.37 o
  -9   5   3        165.52        165.09         6.19 o
  -8   5   3         96.51         86.54         5.04 o
  -7   5   3         65.52         61.20         3.68 o
  -6   5   3        610.64        554.02        21.91 o
  -5   5   3         28.50         33.31         2.89 o
  -4   5   3       2326.47       2541.50        50.99 o
  -3   5   3       2646.55       2731.44        64.41 o
  -2   5   3       1514.52       1467.55        24.86 o
  -1   5   3         48.45         44.61         3.16 o
   0   5   3         24.49         14.62         2.21 o
   1   5   3         12.46         10.67         1.58 o
   2   5   3        216.79        232.28        10.74 o
   3   5   3          0.06          1.65         1.19 o
   4   5   3        618.17        645.10        19.11 o
   5   5   3        386.59        417.86        11.28 o
   6   5   3        116.36        130.90         7.30 o
   7   5   3         62.22         57.92         4.19 o
   8   5   3        370.78        356.81        11.16 o
   9   5   3         11.51          7.66         1.52 o
  10   5   3        164.66        161.76         8.42 o
  11   5   3         25.91         23.54         3.67 o
 -11   6   3         73.08         78.47         6.48 o
 -10   6   3        422.10        454.58         9.74 o
  -9   6   3          2.06          0.59         1.37 o
  -8   6   3        128.51        121.49         6.03 o
  -7   6   3         35.91         30.05         3.54 o
  -6   6   3        186.46        196.28        11.17 o
  -5   6   3        344.36        355.55        14.37 o
  -4   6   3         52.09         58.26         3.63 o
  -3   6   3        221.87        236.05         9.27 o
  -2   6   3       2914.02       3121.92        52.22 o
  -1   6   3        981.87       1064.43        21.02 o
   0   6   3         91.97        126.54         6.73 o
   1   6   3       1011.37       1034.99        25.32 o
   2   6   3          1.77          1.31         1.39 o
   3   6   3       1104.33       1187.74        34.38 o
   4   6   3        150.36        157.24         6.48 o
   5   6   3        140.50        145.02         7.37 o
   6   6   3        162.81        175.30         8.67 o
   7   6   3         31.34         28.98         3.02 o
   8   6   3        103.42        101.72         5.71 o
   9   6   3        351.30        361.26        10.46 o
  10   6   3          4.09          2.48         1.19 o
 -10   7   3        366.43        407.45         9.63 o
  -9   7   3         59.64         62.27         4.02 o
  -8   7   3       1174.03       1167.20        18.94 o
  -7   7   3        520.20        494.80        13.30 o
  -6   7   3          9.61          7.29         1.43 o
  -5   7   3         10.31          9.97         1.96 o
  -4   7   3        265.68        264.63         8.38 o
  -3   7   3         67.97         70.74         3.52 o
  -2   7   3         26.09         18.68         2.28 o
  -1   7   3        769.17        755.94        56.20 o
   0   7   3      10631.22      12363.19       678.25 o
   1   7   3          0.24         16.34        18.45 o
   2   7   3         84.05         89.89         5.39 o
   3   7   3         69.71         66.80         3.44 o
   4   7   3        300.88        293.13        12.71 o
   5   7   3        167.62        186.32         8.63 o
   6   7   3        176.42        171.43         5.55 o
   7   7   3        456.23        450.51        14.46 o
   8   7   3          0.79          0.06         1.31 o
   9   7   3         16.62         11.31         2.05 o
  10   7   3          0.97          0.49         1.20 o
 -10   8   3         14.12         18.20         2.78 o
  -9   8   3         32.97         33.81         2.83 o
  -8   8   3        383.12        389.31        10.17 o
  -7   8   3        559.47        510.04        13.70 o
  -6   8   3       1850.84       1673.66        38.45 o
  -5   8   3       1160.34       1212.47        40.69 o
  -4   8   3        728.44        741.32        30.62 o
  -3   8   3         19.91         10.55         1.50 o
  -2   8   3         11.38         24.15         2.76 o
  -1   8   3        194.24        183.09        10.04 o
   0   8   3        319.14        394.11        15.84 o
   1   8   3          7.13         15.07         2.80 o
   2   8   3       1511.65       1612.50        31.64 o
   3   8   3          2.80          4.25         1.59 o
   4   8   3        256.17        269.08        12.89 o
   5   8   3         91.32         72.60         6.68 o
   6   8   3        491.89        465.70        12.93 o
   7   8   3         17.08         15.50         3.86 o
   8   8   3         49.00         45.85         5.34 o
   9   8   3        220.85        226.65         8.68 o
  10   8   3         20.09         22.40         2.85 o
 -10   9   3         58.01         75.21         5.86 o
  -9   9   3         15.13         16.01         1.94 o
  -8   9   3         29.20         23.92         2.64 o
  -7   9   3        628.59        612.08        17.71 o
  -6   9   3       1065.51        970.10        23.61 o
  -5   9   3        181.11        182.21         8.21 o
  -4   9   3        274.21        262.99        12.56 o
  -3   9   3         65.01         62.92         4.12 o
  -2   9   3        385.07        413.24        12.24 o
  -1   9   3         11.03         22.38         3.53 o
   0   9   3       1100.85       1031.65        53.90 o
   1   9   3        283.18        277.29        11.61 o
   2   9   3        387.35        368.97        12.03 o
   3   9   3          8.71          6.99         1.51 o
   4   9   3        728.96        676.19        41.87 o
   5   9   3          4.95          7.46         1.40 o
   6   9   3          2.59          3.61         1.12 o
   7   9   3          1.05          0.89         1.12 o
   8   9   3         86.78         83.78         7.17 o
   9   9   3         65.28         64.36         3.59 o
  10   9   3         18.84         19.63         3.25 o
  -9  10   3        103.08        110.71         5.50 o
  -8  10   3        241.59        234.66         8.07 o
  -7  10   3        106.63        106.25         6.76 o
  -6  10   3         10.00          3.13         1.99 o
  -5  10   3        143.35        139.72        13.43 o
  -4  10   3         66.62         68.34         4.44 o
  -3  10   3         16.17         21.78         3.03 o
  -2  10   3         24.69         24.84         4.01 o
  -1  10   3        865.93        920.78        89.67 o
   0  10   3          1.06          1.97         3.12 o
   1  10   3         13.63         13.12         3.08 o
   2  10   3        268.79        303.94        46.22 o
   3  10   3         67.45         58.20         6.02 o
   4  10   3          1.99          1.67         0.98 o
   5  10   3        214.46        210.62         7.41 o
   6  10   3          0.57         -0.35         1.21 o
   7  10   3          1.47          5.24         2.16 o
   8  10   3          2.17         -0.45         1.43 o
   9  10   3         94.79        101.49         4.79 o
  -9  11   3          4.49          2.38         1.23 o
  -8  11   3         12.89         12.51         2.04 o
  -7  11   3         69.22         62.59         6.55 o
  -6  11   3        327.69        270.92        11.18 o
  -5  11   3        660.46        571.67        20.86 o
  -4  11   3         33.38         21.92         3.19 o
  -3  11   3         40.91         41.64         3.19 o
  -2  11   3         37.13         37.50         4.94 o
  -1  11   3          0.13          2.94         1.28 o
   0  11   3        971.93        883.85        27.92 o
   1  11   3          0.50          1.85         1.54 o
   2  11   3        158.26        163.84        10.42 o
   3  11   3         50.96         51.65         4.04 o
   4  11   3        887.53        828.34        16.33 o
   5  11   3        279.48        252.60         9.30 o
   6  11   3         21.28         19.92         2.54 o
   7  11   3         12.97          7.73         1.60 o
   8  11   3         65.53         67.28         5.58 o
   9  11   3        160.86        173.66         7.81 o
  -9  12   3         39.71         47.52         4.66 o
  -8  12   3         16.82         18.03         2.07 o
  -7  12   3         44.74         52.68         5.34 o
  -6  12   3        206.28        207.92         9.52 o
  -5  12   3          2.02          1.17         1.50 o
  -4  12   3        419.81        358.77        14.67 o
  -3  12   3         41.07         34.26         3.77 o
  -2  12   3        414.11        391.20        11.78 o
  -1  12   3          8.20          6.06         1.45 o
   0  12   3        327.57        314.17        13.39 o
   1  12   3       2984.02       2878.95        59.84 o
   2  12   3        984.72        908.16        16.12 o
   3  12   3          7.33          7.77         1.51 o
   4  12   3       1309.95       1255.16        32.07 o
   5  12   3        160.63        151.51         7.12 o
   6  12   3          0.36          0.07         1.78 o
   7  12   3         26.41         27.29         3.11 o
   8  12   3         26.68         36.39         3.79 o
  -8  13   3          1.79          2.26         1.31 o
  -7  13   3         18.07         18.63         2.17 o
  -6  13   3         19.86         19.99         3.63 o
  -5  13   3         27.60         25.13         4.87 o
  -4  13   3         46.55         42.41        10.13 o
  -3  13   3        183.00        152.32         7.05 o
  -2  13   3          1.78         -0.03         1.31 o
  -1  13   3          1.75          1.35         1.34 o
   0  13   3          3.54          2.05         1.09 o
   1  13   3         19.18         21.03         2.20 o
   2  13   3        766.30        767.39        23.84 o
   3  13   3        872.90        811.58        23.02 o
   4  13   3        630.48        637.03        18.21 o
   5  13   3        528.62        561.11        17.65 o
   6  13   3        127.47        132.76         7.15 o
   7  13   3         22.65         27.69         2.87 o
   8  13   3          0.40          2.88         3.20 o
  -7  14   3         41.52         41.67         2.67 o
  -6  14   3         60.25         60.59         3.59 o
  -5  14   3        553.52        530.01        19.03 o
  -4  14   3          2.09          2.09         1.14 o
  -3  14   3         28.22         18.01         2.42 o
  -2  14   3        227.75        216.86        11.00 o
  -1  14   3        744.44        668.89        16.68 o
   0  14   3        236.16        208.35         7.63 o
   1  14   3        186.14        194.06         6.70 o
   2  14   3          3.93          5.46         1.28 o
   3  14   3        340.94        322.79        10.80 o
   4  14   3         74.55         75.66         5.66 o
   5  14   3        150.39        166.08         8.77 o
   6  14   3        305.50        337.83        13.42 o
   7  14   3          5.80          6.32         1.42 o
  -6  15   3         63.22         69.68         5.72 o
  -5  15   3         38.28         29.72         2.58 o
  -4  15   3         15.31         11.76         1.90 o
  -3  15   3         18.43         16.09         1.88 o
  -2  15   3        241.93        234.86        10.23 o
  -1  15   3         27.34         19.46         3.04 o
   0  15   3         20.66         22.82         2.36 o
   1  15   3        104.73        102.81         5.14 o
   2  15   3          9.54          8.93         1.78 o
   3  15   3          3.44          2.18         2.16 o
   4  15   3         11.85         10.00         2.18 o
   5  15   3         93.46        103.27         9.06 o
   6  15   3         32.18         36.20         3.01 o
  -5  16   3        278.61        313.99         8.90 o
  -4  16   3         10.91          7.73         1.41 o
  -3  16   3          8.10          8.99         1.48 o
  -2  16   3          1.04          2.92         1.56 o
  -1  16   3        197.42        210.93         9.13 o
   0  16   3          0.39          1.10         1.12 o
   1  16   3         67.13         78.87         5.41 o
   2  16   3         86.87         89.03         5.54 o
   3  16   3         79.42         94.80         5.71 o
   4  16   3          4.04          6.54         1.85 o
   5  16   3         30.00         29.48         3.33 o
  -4  17   3        135.50        156.08        10.31 o
  -3  17   3          0.74          1.15         0.99 o
  -2  17   3        100.10        120.48         6.05 o
  -1  17   3         24.41         31.41         3.99 o
   0  17   3        197.27        217.94        13.54 o
   1  17   3        123.62        122.62         6.02 o
   2  17   3         24.85         23.47         4.85 o
   3  17   3         12.34         10.68         2.49 o
   4  17   3         15.75         17.38         2.37 o
  -2  18   3         17.67         19.10         2.52 o
  -1  18   3         59.71         77.52         4.26 o
   0  18   3          2.27          2.50         1.25 o
   1  18   3        311.47        381.15        12.96 o
   2  18   3          7.26          9.05         2.51 o
 -10   0   4        218.21        220.45        10.67 o
  -8   0   4       1255.81       1135.56        43.61 o
  -6   0   4        164.54        147.56        12.18 o
  -4   0   4        778.33        959.21       125.01 o
  -2   0   4       9109.79      10235.91       173.26 o
   0   0   4        105.63        114.43         7.62 o
   2   0   4         41.23         37.79        23.46 o
   4   0   4       3506.77       3868.88       222.24 o
   6   0   4        779.98        958.23        74.37 o
   8   0   4          4.70          3.29         3.04 o
  10   0   4         16.98          9.85         2.46 o
 -11   1   4         55.80         67.38         5.01 o
 -10   1   4          1.39          1.11         0.93 o
  -9   1   4         57.11         49.93         4.48 o
  -8   1   4          8.89          9.53         1.97 o
  -7   1   4        143.64        143.11         9.26 o
  -6   1   4        146.16        150.92         8.88 o
  -5   1   4          1.07          1.28         0.90 o
  -4   1   4        783.05        970.68        19.73 o
  -3   1   4        488.66        444.93        11.30 o
  -2   1   4        119.54        156.11         5.75 o
  -1   1   4       5811.15       6309.97       173.18 o
   0   1   4          6.63          7.02         1.02 o
   1   1   4          1.14          3.02         0.85 o
   2   1   4        530.08        503.24        27.50 o
   3   1   4       1271.59       1177.26        46.15 o
   4   1   4       4668.26       4841.14        74.44 o
   5   1   4         33.41         37.60         3.48 o
   6   1   4        249.17        260.97        10.25 o
   7   1   4       1782.57       1788.29        35.18 o
   8   1   4        302.77        273.14        11.08 o
   9   1   4          0.28         -1.31         1.58 o
  10   1   4          6.98          4.68         1.31 o
  11   1   4         14.92         15.99         1.57 o
 -11   2   4         52.82         50.58         4.25 o
 -10   2   4          3.87          3.05         1.83 o
  -9   2   4          0.04          0.21         1.31 o
  -8   2   4        258.68        229.20         8.23 o
  -7   2   4          3.19          3.11         1.50 o
  -6   2   4        275.80        265.69        12.41 o
  -5   2   4         52.03         87.09        31.47 o
  -4   2   4         42.55         23.08         2.09 o
  -3   2   4         95.29        110.43         4.29 o
  -2   2   4       6528.56       7279.20       154.78 o
  -1   2   4        620.73        616.23        12.74 o
   0   2   4        163.67        176.60         7.15 o
   1   2   4        479.73        436.93        18.99 o
   2   2   4       2375.83       2305.76        38.11 o
   3   2   4        303.69        261.92         8.68 o
   4   2   4        205.59        241.63        10.74 o
   5   2   4        127.05        141.64         9.55 o
   6   2   4        257.22        231.50         9.57 o
   7   2   4        336.79        355.33        17.18 o
   8   2   4        571.93        553.96        16.82 o
   9   2   4         95.13         82.36         7.28 o
  10   2   4         13.12         10.95         1.76 o
  11   2   4          9.70          9.80         1.20 o
 -11   3   4        102.92        109.12         6.16 o
 -10   3   4        456.87        479.11        17.20 o
  -9   3   4          0.16         -0.18         1.13 o
  -8   3   4        575.73        541.63        13.73 o
  -7   3   4        599.78        549.42        15.44 o
  -6   3   4         15.33         15.43         3.04 o
  -5   3   4          2.61          0.85         1.63 o
  -4   3   4        214.20        245.59        11.27 o
  -3   3   4       1369.75       1462.57        26.75 o
  -2   3   4       2495.67       2529.17        98.86 o
  -1   3   4        745.26        680.59        28.55 o
   0   3   4       2599.64       2688.62       448.92 o
   1   3   4       1361.54       1225.53        54.74 o
   2   3   4          1.70          2.61         1.16 o
   3   3   4        185.62        169.17         6.73 o
   4   3   4        190.46        175.76         8.67 o
   5   3   4        124.80        120.47         6.54 o
   6   3   4          5.57          7.12         1.89 o
   7   3   4        105.18         95.00         6.27 o
   8   3   4          8.67          7.10         1.88 o
   9   3   4         52.91         53.14         3.79 o
  10   3   4          0.73          1.81         1.01 o
  11   3   4         34.47         40.81         3.46 o
 -11   4   4          8.80         10.90         3.73 o
 -10   4   4         62.20         69.60         3.97 o
  -9   4   4         52.11         48.57         3.28 o
  -8   4   4       1216.69       1130.79        22.01 o
  -7   4   4        537.49        503.00        14.89 o
  -6   4   4        701.69        715.64        34.01 o
  -5   4   4         11.41         11.51         2.55 o
  -4   4   4        139.62        130.40        13.05 o
  -3   4   4         13.04          4.97         1.70 o
  -2   4   4       1452.00       1412.01        62.94 o
  -1   4   4        310.74        307.71        13.46 o
   0   4   4       1430.49       1619.34       321.00 o
   1   4   4        675.23        644.45        24.68 o
   2   4   4        994.59        972.44        27.03 o
   3   4   4        385.29        391.61        10.01 o
   4   4   4         79.93         73.88         4.00 o
   5   4   4         59.63         58.64         4.00 o
   6   4   4          0.63         -0.30         1.43 o
   7   4   4         18.82         15.21         2.17 o
   8   4   4        330.04        329.34        10.54 o
   9   4   4        112.16        113.53         5.50 o
  10   4   4          0.87          0.86         0.86 o
  11   4   4         18.84         21.56         2.37 o
 -11   5   4         16.30         17.28         2.91 o
 -10   5   4          8.30          8.61         1.93 o
  -9   5   4        324.09        346.48        10.29 o
  -8   5   4          4.56          3.15         1.45 o
  -7   5   4        153.74        144.58         7.49 o
  -6   5   4        583.74        533.33        16.00 o
  -5   5   4         80.91         93.81         5.85 o
  -4   5   4        247.31        247.13        11.60 o
  -3   5   4        567.31        514.37        17.12 o
  -2   5   4        621.55        698.54        16.36 o
  -1   5   4       6076.19       6431.27        96.68 o
   0   5   4          6.06         15.43         2.55 o
   1   5   4        722.29        848.98        49.59 o
   2   5   4        204.86        220.74         9.44 o
   3   5   4        748.40        766.26        19.16 o
   4   5   4          5.21          5.87         1.37 o
   5   5   4         14.07          9.74         2.08 o
   6   5   4         35.94         30.98         3.54 o
   7   5   4         70.29         64.68         4.43 o
   8   5   4         11.55         13.09         2.14 o
   9   5   4         17.67         14.88         2.08 o
  10   5   4          4.58          7.78         1.32 o
 -10   6   4          0.09          1.15         2.21 o
  -9   6   4         45.34         45.64         3.49 o
  -8   6   4         90.35         86.34         5.02 o
  -7   6   4       1470.33       1422.72        30.15 o
  -6   6   4        397.77        359.42        11.96 o
  -5   6   4        162.59        183.75         8.91 o
  -4   6   4        395.44        469.48        28.93 o
  -3   6   4        157.34        210.01        10.98 o
  -2   6   4       1825.01       1668.44        39.08 o
  -1   6   4       1410.14       1781.85        40.33 o
   0   6   4       2133.44       2390.42        48.30 o
   1   6   4         52.69         49.46         4.71 o
   2   6   4       2495.66       2342.69        89.14 o
   3   6   4       1808.40       1899.38        48.45 o
   4   6   4        731.97        734.83        25.16 o
   5   6   4        632.62        667.85        20.77 o
   6   6   4        636.01        625.13        17.43 o
   7   6   4         55.92         59.93         4.39 o
   8   6   4         57.65         63.75         4.42 o
   9   6   4         52.57         54.67         3.75 o
  10   6   4          6.45          3.67         1.27 o
 -10   7   4          0.07         -0.03         1.02 o
  -9   7   4        374.84        387.29        14.36 o
  -8   7   4          5.65          6.29         1.34 o
  -7   7   4       1554.74       1472.41        23.72 o
  -6   7   4         64.67         60.94         4.95 o
  -5   7   4         57.52         53.85         4.61 o
  -4   7   4         56.95         69.78         5.01 o
  -3   7   4        671.56        690.13        17.09 o
  -2   7   4        120.04        138.47         7.56 o
  -1   7   4        226.28        329.73        10.76 o
   0   7   4          4.64          4.00         1.12 o
   1   7   4       1912.97       2059.10        76.61 o
   2   7   4        288.11        277.16        15.43 o
   3   7   4        114.17         99.86         5.01 o
   4   7   4        187.72        226.15        11.13 o
   5   7   4          5.24          4.53         1.54 o
   6   7   4         66.36         61.87         5.06 o
   7   7   4         72.76         66.06         4.54 o
   8   7   4          5.74          4.63         1.43 o
   9   7   4        515.16        532.49        14.44 o
  10   7   4         67.71         72.10         4.74 o
 -10   8   4         13.47         17.97         2.74 o
  -9   8   4         28.76         30.55         3.00 o
  -8   8   4         19.92         20.84         2.68 o
  -7   8   4        247.01        239.64         8.65 o
  -6   8   4        377.94        347.86        15.48 o
  -5   8   4         74.23         66.45         4.45 o
  -4   8   4       1204.42       1263.39        67.12 o
  -3   8   4        877.33        921.55        21.70 o
  -2   8   4        648.92        688.58        28.02 o
  -1   8   4        313.37        330.11        10.70 o
   0   8   4        190.69        222.54        11.90 o
   1   8   4         32.27         36.77         4.26 o
   2   8   4         89.15         76.11         4.95 o
   3   8   4        538.30        568.10        22.37 o
   4   8   4         79.09         69.87         7.34 o
   5   8   4        312.53        284.82         9.51 o
   6   8   4        119.82        109.56         6.79 o
   7   8   4         30.40         29.43         3.08 o
   8   8   4         25.00         27.02         2.69 o
   9   8   4          0.47         -0.28         1.20 o
  10   8   4         15.60         16.91         3.13 o
 -10   9   4          3.55          4.93         1.87 o
  -9   9   4          0.12         -0.24         1.59 o
  -8   9   4         11.07          9.68         2.32 o
  -7   9   4        482.69        472.75        12.61 o
  -6   9   4        114.70        108.13        10.24 o
  -5   9   4         26.09         26.27         4.63 o
  -4   9   4         27.60         27.77         4.17 o
  -3   9   4        321.58        363.90        12.53 o
  -2   9   4          2.05          6.63         1.66 o
  -1   9   4          3.10          1.92         1.12 o
   0   9   4        790.74        815.42        61.80 o
   1   9   4          4.21         11.73         2.15 o
   2   9   4          0.44          2.93         3.92 o
   3   9   4        834.66        813.18        25.17 o
   4   9   4         67.95         60.48         5.35 o
   5   9   4          1.54         -0.09         1.05 o
   6   9   4          0.11          2.86         1.61 o
   7   9   4         33.23         31.09         3.07 o
   8   9   4          0.91          0.53         1.26 o
   9   9   4          4.68          4.58         1.26 o
  -9  10   4         14.04         15.91         2.28 o
  -8  10   4        146.60        152.35         6.00 o
  -7  10   4         36.22         34.02         3.11 o
  -6  10   4        153.58        137.74         7.73 o
  -5  10   4        672.07        603.31        35.84 o
  -4  10   4         14.10         16.70         6.48 o
  -3  10   4        301.50        289.82        14.12 o
  -2  10   4        205.07        189.67        11.26 o
  -1  10   4        182.51        175.99        32.65 o
   0  10   4        300.30        251.34        57.03 o
   1  10   4        199.31        155.41        23.20 o
   2  10   4        589.29        763.12       171.84 o
   3  10   4          8.10          6.91         1.81 o
   4  10   4        253.90        242.56        10.45 o
   5  10   4         66.18         66.23         4.56 o
   6  10   4         97.96         91.83         5.34 o
   7  10   4          4.78          5.97         1.42 o
   8  10   4         76.42         88.91         5.36 o
   9  10   4         60.60         73.41         4.58 o
  -9  11   4         61.83         62.78         5.93 o
  -8  11   4          0.03         -0.09         1.39 o
  -7  11   4         67.73         78.25         4.62 o
  -6  11   4          8.24          0.89         1.65 o
  -5  11   4         43.51         36.82         4.92 o
  -4  11   4        125.80        129.17         8.93 o
  -3  11   4        162.94        164.36         9.43 o
  -2  11   4        148.95        140.58         6.55 o
  -1  11   4         34.59         32.63         2.62 o
   0  11   4         75.60         70.43         3.88 o
   1  11   4          1.60          1.16         0.77 o
   2  11   4          2.05          1.68         1.17 o
   3  11   4        237.67        212.72         9.94 o
   4  11   4         98.57         88.96         6.24 o
   5  11   4         60.63         60.02         5.10 o
   6  11   4          0.60          1.55         1.25 o
   7  11   4         55.73         61.11         4.03 o
   8  11   4          5.56          4.04         1.40 o
  -8  12   4        153.54        148.88         8.41 o
  -7  12   4         95.06         93.75         6.91 o
  -6  12   4          3.32          7.61         1.71 o
  -5  12   4          0.38          2.20         5.41 o
  -4  12   4        129.49        113.96         6.95 o
  -3  12   4         21.53         22.95         2.87 o
  -2  12   4        910.35        809.06        33.64 o
  -1  12   4         24.57         19.73         2.97 o
   0  12   4        265.99        235.46         9.14 o
   1  12   4        103.18         96.79         5.09 o
   2  12   4        141.25        129.11         6.00 o
   3  12   4        119.47        111.63         6.18 o
   4  12   4          6.12          6.91         1.50 o
   5  12   4        417.34        424.21        21.12 o
   6  12   4        294.27        317.04        11.52 o
   7  12   4         58.09         57.13         3.50 o
   8  12   4        735.03        807.23        20.26 o
  -8  13   4         22.97         27.13         2.71 o
  -7  13   4         28.28         23.67         2.53 o
  -6  13   4          8.48          4.52         1.15 o
  -5  13   4        417.97        418.16        13.59 o
  -4  13   4        271.89        226.81         9.87 o
  -3  13   4        305.15        301.00        10.06 o
  -2  13   4         21.23         17.63         2.72 o
  -1  13   4         92.86         86.29         8.11 o
   0  13   4        242.24        224.98        10.34 o
   1  13   4         48.63         42.54         3.38 o
   2  13   4        893.36        876.16        29.30 o
   3  13   4       1503.95       1484.92        27.68 o
   4  13   4       2564.40       2518.40        45.45 o
   5  13   4          1.94          1.05         1.80 o
   6  13   4        148.94        150.69         6.15 o
   7  13   4        511.12        551.97        13.27 o
  -7  14   4         17.10         18.51         2.54 o
  -6  14   4        123.04        118.05         7.32 o
  -5  14   4        203.27        213.75        10.27 o
  -4  14   4         28.41         23.95         2.65 o
  -3  14   4        144.74        126.20         9.11 o
  -2  14   4         82.66        111.36         7.05 o
  -1  14   4          5.24          3.17         1.33 o
   0  14   4          2.94          2.74         1.32 o
   1  14   4         71.83         51.42         3.59 o
   2  14   4        154.32        145.07         6.08 o
   3  14   4        173.20        179.99         8.61 o
   4  14   4         20.41         21.09         3.09 o
   5  14   4        183.49        176.65        12.65 o
   6  14   4         59.31         61.44         4.10 o
   7  14   4         53.71         59.55         4.11 o
  -6  15   4          1.28          0.84         1.00 o
  -5  15   4         11.77         22.46         3.26 o
  -4  15   4          3.28          5.63         1.62 o
  -3  15   4        116.88        114.49         5.58 o
  -2  15   4         25.91         29.65         3.56 o
  -1  15   4        414.69        373.40        16.72 o
   0  15   4        107.35        106.72         5.70 o
   1  15   4         72.01         65.69         4.42 o
   2  15   4         13.32         14.04         1.85 o
   3  15   4         22.74         21.90         2.50 o
   4  15   4          0.38         -0.93         1.45 o
   5  15   4          7.76          5.91         1.30 o
   6  15   4          0.15          0.72         0.88 o
  -5  16   4         83.23         85.68         5.06 o
  -4  16   4         82.00         87.46         4.73 o
  -3  16   4         73.36         71.26         3.90 o
  -2  16   4        258.08        279.74         8.53 o
  -1  16   4         79.23         73.30         5.11 o
   0  16   4         26.74         25.92         2.93 o
   1  16   4         41.76         41.69         3.23 o
   2  16   4          0.80          1.24         1.05 o
   3  16   4         34.01         29.51         4.39 o
   4  16   4         46.39         50.12         4.51 o
   5  16   4         50.44         65.10         4.39 o
  -3  17   4         86.55        121.00         7.10 o
  -2  17   4          4.17          1.90         1.54 o
  -1  17   4         44.06         40.21         3.25 o
   0  17   4         93.35        106.56         6.90 o
   1  17   4         45.06         47.94         3.52 o
   2  17   4          4.91          6.61         1.84 o
   3  17   4        124.48        134.05         6.74 o
 -11   0   5        101.15        112.32         8.33 o
  -9   0   5        320.35        299.28        18.73 o
  -7   0   5         46.10         47.25         4.97 o
  -5   0   5        717.23        834.55        46.61 o
  -3   0   5       1597.05       1802.83        39.18 o
  -1   0   5        562.84        664.84        66.73 o
   1   0   5       1160.30       1110.31        60.18 o
   3   0   5         46.14         59.53         4.83 o
   5   0   5        777.87        704.24        32.31 o
   7   0   5       6083.05       5731.37       156.77 o
   9   0   5        591.97        500.77        26.50 o
 -11   1   5          7.54          7.31         1.59 o
 -10   1   5          1.42          0.94         1.15 o
  -9   1   5        233.95        216.99         9.18 o
  -8   1   5        262.69        263.15        10.16 o
  -7   1   5         40.27         30.01         3.18 o
  -6   1   5        254.74        239.83        11.77 o
  -5   1   5        112.68         89.98         5.50 o
  -4   1   5        555.82        560.26        14.07 o
  -3   1   5        131.20         89.12         4.81 o
  -2   1   5        130.60         97.52         4.98 o
  -1   1   5        610.34        642.01        12.31 o
   0   1   5       2168.78       2024.35       234.66 o
   1   1   5       3189.30       3117.65        97.75 o
   2   1   5        680.64        717.24        13.63 o
   3   1   5          5.01          8.79         1.79 o
   4   1   5         93.11         78.04         4.99 o
   5   1   5       1632.19       1749.82        74.48 o
   6   1   5          2.33          1.67         0.99 o
   7   1   5       2401.46       2365.80        37.84 o
   8   1   5          2.84          3.36         1.80 o
   9   1   5         78.75         78.49         6.84 o
  10   1   5        237.14        262.52         7.94 o
 -11   2   5          3.68          7.88         1.69 o
 -10   2   5          8.05          7.67         1.40 o
  -9   2   5        130.74        129.78         5.95 o
  -8   2   5          6.47          6.61         1.57 o
  -7   2   5         82.58         73.76         5.02 o
  -6   2   5        150.84        168.24         9.92 o
  -5   2   5        177.24        166.83         9.62 o
  -4   2   5        369.11        426.56        15.10 o
  -3   2   5         12.84         27.55         2.85 o
  -2   2   5        701.03        723.24        29.13 o
  -1   2   5        350.26        402.16        17.77 o
   0   2   5         12.47         21.38         2.74 o
   1   2   5       3683.56       3411.51        63.72 o
   2   2   5        276.58        285.76        26.32 o
   3   2   5        267.52        260.02         9.29 o
   4   2   5         17.01         15.63         2.39 o
   5   2   5        289.75        268.37        13.21 o
   6   2   5          7.94          9.35         1.76 o
   7   2   5         20.14         20.92         3.02 o
   8   2   5          5.28          3.38         1.64 o
   9   2   5          0.63          0.86         1.54 o
  10   2   5         33.19         28.37         2.46 o
 -11   3   5          0.89          2.55         6.18 o
 -10   3   5         84.33         84.59         4.95 o
  -9   3   5        116.34        113.49         5.57 o
  -8   3   5       1006.31        944.46        19.37 o
  -7   3   5        223.53        196.89        11.45 o
  -6   3   5        227.72        212.13        11.47 o
  -5   3   5         36.26         45.37         5.03 o
  -4   3   5        940.98       1003.28        48.98 o
  -3   3   5        103.71        119.98         6.03 o
  -2   3   5         12.36         15.08         2.85 o
  -1   3   5         66.93         61.79         3.87 o
   0   3   5       1128.31       1148.62       110.08 o
   1   3   5        251.02        255.80        12.18 o
   2   3   5        138.90        139.53         7.98 o
   3   3   5        222.28        217.32        11.21 o
   4   3   5        165.79        160.15        10.33 o
   5   3   5        209.15        184.67        10.82 o
   6   3   5        286.21        263.60         7.54 o
   7   3   5         10.76          8.53         4.70 o
   8   3   5          6.22          3.33         1.41 o
   9   3   5         29.73         35.63         4.55 o
  10   3   5         21.57         24.42         2.16 o
 -10   4   5        128.13        128.17         5.14 o
  -9   4   5         28.12         24.33         2.51 o
  -8   4   5         16.97         14.66         2.15 o
  -7   4   5        379.57        364.69        12.66 o
  -6   4   5         50.02         52.68         4.68 o
  -5   4   5        873.47        803.96        51.14 o
  -4   4   5         28.06         27.53         3.90 o
  -3   4   5        409.90        435.35        16.04 o
  -2   4   5        182.88        171.34         9.41 o
  -1   4   5       1329.37       1211.15        43.75 o
   0   4   5        122.36        140.11         8.13 o
   1   4   5        202.32        140.72         7.98 o
   2   4   5          0.21          0.67         1.10 o
   3   4   5         39.11         27.28         3.11 o
   4   4   5          0.08          2.19         1.18 o
   5   4   5         45.55         32.69         6.33 o
   6   4   5          0.01         -1.14         1.43 o
   7   4   5         34.63         33.94         3.87 o
   8   4   5          0.28         -0.40         1.27 o
   9   4   5          0.19         -1.18         1.40 o
  10   4   5          4.11          2.24         1.02 o
 -10   5   5        122.14        126.57         5.62 o
  -9   5   5          0.03         -0.99         1.08 o
  -8   5   5         42.56         44.40         3.53 o
  -7   5   5        156.03        134.40         7.44 o
  -6   5   5          8.43          5.34         1.61 o
  -5   5   5        638.48        649.76        22.15 o
  -4   5   5       3237.28       3166.74        66.25 o
  -3   5   5        345.97        372.95        14.95 o
  -2   5   5         11.43         19.20         3.94 o
  -1   5   5       1301.00       1463.82       111.77 o
   0   5   5        240.21        338.55        22.65 o
   1   5   5          0.20          1.52         1.21 o
   2   5   5        493.94        384.62        55.40 o
   3   5   5        543.24        570.65        46.57 o
   4   5   5        517.44        448.84        25.53 o
   5   5   5        242.15        241.24        12.73 o
   6   5   5        280.46        251.12        15.19 o
   7   5   5        109.77        105.07         6.74 o
   8   5   5         25.10         27.00         3.41 o
   9   5   5          0.47          0.58         1.58 o
  10   5   5         89.37        110.65         5.47 o
 -10   6   5          0.10         -0.45         0.98 o
  -9   6   5        239.16        252.71         9.74 o
  -8   6   5        629.83        603.95        14.42 o
  -7   6   5          0.27         -0.26         1.40 o
  -6   6   5       1474.25       1350.64        28.56 o
  -5   6   5        277.34        284.53        11.17 o
  -4   6   5          2.78          3.50         1.47 o
  -3   6   5        487.54        561.34        58.74 o
  -2   6   5         70.23         71.83        10.21 o
  -1   6   5          0.92          1.51         2.54 o
   0   6   5        743.82        747.14        17.81 o
   1   6   5       1595.35       1437.19        98.16 o
   2   6   5       2353.66       2388.79       129.83 o
   3   6   5         37.61         37.67         4.66 o
   4   6   5         81.16         82.95        11.28 o
   5   6   5        724.61        750.75        21.61 o
   6   6   5          9.33         11.29         2.30 o
   7   6   5          7.75          9.38         1.97 o
   8   6   5         16.53         19.37         2.88 o
   9   6   5          1.74          3.33         1.41 o
  10   6   5         33.52         32.54         3.08 o
 -10   7   5         78.88         81.10         6.46 o
  -9   7   5          9.38          5.66         1.72 o
  -8   7   5         39.39         37.67         4.73 o
  -7   7   5         82.17         84.45         5.89 o
  -6   7   5        573.51        531.70        13.76 o
  -5   7   5        402.23        373.16        10.95 o
  -4   7   5         92.66        101.59         6.31 o
  -3   7   5        176.84        177.93        11.07 o
  -2   7   5          5.50          6.29         2.19 o
  -1   7   5         63.96         68.77         5.10 o
   0   7   5          2.46          9.25         2.04 o
   1   7   5        235.10        244.47         9.78 o
   2   7   5       2452.76       2737.28       163.27 o
   3   7   5         49.26         56.74         5.92 o
   4   7   5         73.19         66.53         6.58 o
   5   7   5         69.20         69.79         4.45 o
   6   7   5         31.21         24.14         3.09 o
   7   7   5          8.90         10.07         1.83 o
   8   7   5          5.70          8.63         1.70 o
   9   7   5         25.29         20.36         3.04 o
  10   7   5         14.82         22.37         3.43 o
 -10   8   5          3.87          6.05         6.92 o
  -9   8   5        168.11        170.45         8.83 o
  -8   8   5         22.25         15.91         2.65 o
  -7   8   5         32.03         35.90         3.83 o
  -6   8   5       1479.76       1453.68        38.10 o
  -5   8   5        375.73        356.05        34.23 o
  -4   8   5       1019.79       1045.89        30.41 o
  -3   8   5       2555.81       2550.20       138.89 o
  -2   8   5        316.53        364.23        38.97 o
  -1   8   5        903.77        870.61        26.96 o
   0   8   5          3.63          4.42         2.07 o
   1   8   5        423.55        408.46        16.64 o
   2   8   5        174.47        190.15        10.78 o
   3   8   5        159.95        159.86        10.15 o
   4   8   5         80.76         85.55         5.76 o
   5   8   5         44.56         46.36         4.26 o
   6   8   5          0.95          1.78         1.42 o
   7   8   5          3.38          4.01         1.18 o
   8   8   5          3.91          0.74         1.09 o
   9   8   5         20.51         19.93         4.35 o
  -9   9   5         16.58         21.05         3.24 o
  -8   9   5         33.31         31.60         3.88 o
  -7   9   5         12.96          9.49         1.90 o
  -6   9   5          0.13          1.71         1.82 o
  -5   9   5        870.13        815.86        29.29 o
  -4   9   5       1359.36       1209.13        24.70 o
  -3   9   5        165.76        178.41        13.61 o
  -2   9   5          0.35          4.70         5.42 o
  -1   9   5          3.30          6.12         1.78 o
   0   9   5         38.31         43.98         4.18 o
   1   9   5         22.32         26.36         4.05 o
   2   9   5        508.92        524.06        76.55 o
   3   9   5        282.86        294.91         9.23 o
   4   9   5        145.34        129.73         7.37 o
   5   9   5          2.72          1.77         1.39 o
   6   9   5        401.87        396.71        13.31 o
   7   9   5         24.89         20.74         2.38 o
   8   9   5         19.27         23.74         2.65 o
   9   9   5          3.85          1.97         1.00 o
  -9  10   5         43.82         54.91         7.70 o
  -8  10   5          0.34          0.36         1.14 o
  -7  10   5         68.44         61.49         7.75 o
  -6  10   5        223.95        210.15        11.56 o
  -5  10   5        394.50        369.50        12.61 o
  -4  10   5         55.48         36.89         4.69 o
  -3  10   5        148.63        117.33         6.72 o
  -2  10   5         35.22         26.43         5.82 o
  -1  10   5        136.69        112.09         5.95 o
   0  10   5         40.94         37.17         2.75 o
   1  10   5        275.81        245.44         7.37 o
   2  10   5          3.90          4.03         1.26 o
   3  10   5         37.36         34.52         3.99 o
   4  10   5         24.45         17.37         2.73 o
   5  10   5        225.98        235.03        10.33 o
   6  10   5          1.48          3.68         1.58 o
   7  10   5         16.14         15.27         2.05 o
   8  10   5          0.14          0.86         0.94 o
  -8  11   5        244.11        276.00        15.71 o
  -7  11   5         33.53         37.97         4.85 o
  -6  11   5         52.08         49.24         4.38 o
  -5  11   5         96.21         86.46         5.75 o
  -4  11   5         46.57         38.84         4.61 o
  -3  11   5        568.87        482.59        17.14 o
  -2  11   5        475.29        370.59        16.67 o
  -1  11   5        226.13        197.68        11.40 o
   0  11   5        617.06        555.07        20.96 o
   1  11   5         71.72         76.09         5.75 o
   2  11   5         72.69         67.92         5.56 o
   3  11   5         84.33         73.65         5.72 o
   4  11   5         10.39          8.74         2.13 o
   5  11   5         47.11         47.37         4.33 o
   6  11   5        876.96        911.49        31.14 o
   7  11   5        194.73        196.12         7.99 o
   8  11   5          1.35          0.45         0.92 o
  -8  12   5         40.28         45.69         2.91 o
  -7  12   5         27.47         26.13         3.62 o
  -6  12   5         20.38         17.13         2.45 o
  -5  12   5        233.98        236.05        13.26 o
  -4  12   5        166.65        149.57         6.10 o
  -3  12   5         57.67         35.92         3.84 o
  -2  12   5         89.27         61.70         6.59 o
  -1  12   5         48.67         39.74         4.39 o
   0  12   5        236.99        215.50        10.30 o
   1  12   5         10.22         10.48         3.01 o
   2  12   5          5.09          5.32         1.67 o
   3  12   5       1098.22       1023.73        34.76 o
   4  12   5        947.50        984.78        33.15 o
   5  12   5         44.75         34.15         4.47 o
   6  12   5        193.83        207.11         7.38 o
   7  12   5         86.72         96.24         7.19 o
  -7  13   5         24.46         21.16         2.17 o
  -6  13   5         31.92         28.81         3.72 o
  -5  13   5          8.85          5.90         2.42 o
  -4  13   5        106.62        100.37         6.20 o
  -3  13   5         21.01         16.96         2.84 o
  -2  13   5          2.70          0.85         1.22 o
  -1  13   5          0.93          3.17         1.41 o
   0  13   5         33.99         42.03         4.39 o
   1  13   5        432.58        400.82        14.29 o
   2  13   5         32.07         38.19         3.18 o
   3  13   5         93.33         94.02         6.34 o
   4  13   5         48.93         50.50         4.65 o
   5  13   5        278.21        313.45        11.06 o
   6  13   5        230.45        258.46         7.66 o
   7  13   5          6.02          6.62         4.77 o
  -6  14   5         57.46         81.04         5.52 o
  -5  14   5         94.08        115.29         7.50 o
  -4  14   5        119.45        119.14         8.15 o
  -3  14   5        460.41        435.37        13.83 o
  -2  14   5         37.09         38.80         4.11 o
  -1  14   5          9.83          3.67         1.92 o
   0  14   5          5.84          9.61         1.92 o
   1  14   5        362.27        341.57        12.89 o
   2  14   5        124.22        109.58         5.09 o
   3  14   5        110.85        122.36         6.85 o
   4  14   5          0.20          0.35         1.43 o
   5  14   5         82.77         75.92         4.69 o
   6  14   5          0.19         -0.77         0.77 o
  -6  15   5         43.45         60.42         5.69 o
  -5  15   5          3.50          4.35         2.97 o
  -4  15   5        202.66        213.54         8.23 o
  -3  15   5          8.12          6.55         2.19 o
  -2  15   5          2.58          2.27         1.44 o
  -1  15   5         84.60         82.55         4.80 o
   0  15   5        738.04        724.43        16.26 o
   1  15   5         27.54         30.55         2.97 o
   2  15   5          0.85         -0.28         1.05 o
   3  15   5         47.63         50.21         4.03 o
   4  15   5         15.67         17.87         2.57 o
   5  15   5         15.31         16.13         1.63 o
  -4  16   5         41.69         51.35         3.28 o
  -3  16   5        150.12        171.21         6.79 o
  -2  16   5         51.81         46.89         3.58 o
  -1  16   5         19.82         20.08         3.00 o
   0  16   5          2.82          2.89         1.74 o
   1  16   5        208.43        235.86         8.50 o
   2  16   5         21.80         19.88         2.85 o
   3  16   5          0.26          0.36         1.37 o
   4  16   5          8.66         10.95         1.93 o
  -2  17   5         91.54        107.08         5.76 o
  -1  17   5         21.84         27.69         2.98 o
   0  17   5         87.86        114.59         6.03 o
   1  17   5         15.36         16.52         3.12 o
   2  17   5        181.29        195.71         7.95 o
 -10   0   6        192.05        206.50         9.23 o
  -8   0   6         64.90         58.78         5.49 o
  -6   0   6        428.23        412.73        22.64 o
  -4   0   6       1561.55       1605.92        38.19 o
  -2   0   6       4804.40       4785.50       126.82 o
   0   0   6       2737.61       3360.25        91.65 o
   2   0   6          4.34          4.26         1.73 o
   4   0   6       1401.43       1139.88        44.46 o
   6   0   6        139.57        124.07         8.80 o
   8   0   6          9.25         10.62         4.53 o
  10   0   6         48.73         43.64         4.27 o
 -10   1   6         16.64         14.11         1.67 o
  -9   1   6         61.34         63.34         3.95 o
  -8   1   6         55.60         40.13         3.72 o
  -7   1   6        264.47        240.45         9.65 o
  -6   1   6         17.71         16.65         2.14 o
  -5   1   6        142.85        160.02         9.68 o
  -4   1   6         63.20         58.46         4.60 o
  -3   1   6        752.74        791.21        41.91 o
  -2   1   6        607.57        655.93        16.13 o
  -1   1   6         17.08         30.67         2.42 o
   0   1   6        198.37        202.16        11.15 o
   1   1   6       1456.11       1496.46        30.15 o
   2   1   6          7.23          7.53         1.71 o
   3   1   6        126.37        112.79         6.99 o
   4   1   6         85.95         86.24         5.62 o
   5   1   6        118.88        120.10         8.89 o
   6   1   6       1046.03       1009.78        20.80 o
   7   1   6         33.52         34.44         3.29 o
   8   1   6          4.03          5.84         2.12 o
   9   1   6        380.34        370.69        15.12 o
  10   1   6        354.41        344.11         8.45 o
 -10   2   6         77.12         88.86         4.06 o
  -9   2   6         81.44         79.89         4.38 o
  -8   2   6         74.21         59.95         5.83 o
  -7   2   6          2.22          3.53         3.68 o
  -6   2   6        905.72        802.69        22.43 o
  -5   2   6         22.34         18.65         3.35 o
  -4   2   6         25.77         27.95         3.22 o
  -3   2   6          2.05          2.61         1.26 o
  -2   2   6        138.74         80.73         6.47 o
  -1   2   6         48.13         34.80         6.83 o
   0   2   6       2027.04       2214.50       230.85 o
   1   2   6        782.85        841.43        55.49 o
   2   2   6         36.45         35.37         3.35 o
   3   2   6         24.66         21.84         2.75 o
   4   2   6        767.04        666.11        24.85 o
   5   2   6         24.51         22.10         3.77 o
   6   2   6          0.28          2.34         1.05 o
   7   2   6         36.53         38.86         3.46 o
   8   2   6         89.73         96.35         6.23 o
   9   2   6        257.43        252.72        11.93 o
  10   2   6        214.37        245.38         6.75 o
 -10   3   6        222.83        230.71         5.88 o
  -9   3   6         25.76         24.93         2.53 o
  -8   3   6        515.83        487.29        14.87 o
  -7   3   6         38.17         25.72         3.70 o
  -6   3   6        274.65        216.20        15.77 o
  -5   3   6        830.42        785.96        45.96 o
  -4   3   6          7.13          5.31         2.05 o
  -3   3   6        336.10        282.70        10.44 o
  -2   3   6        260.07        312.39        13.57 o
  -1   3   6       1290.97       1404.24        34.70 o
   0   3   6        256.60        250.35        10.74 o
   1   3   6         15.47         16.43         2.31 o
   2   3   6        128.57        137.16        10.34 o
   3   3   6        403.23        379.27        13.87 o
   4   3   6        669.25        614.97        37.79 o
   5   3   6         78.17         81.08         7.20 o
   6   3   6         87.07         84.31         5.17 o
   7   3   6         24.54         19.56         2.96 o
   8   3   6          9.60          7.81         2.06 o
   9   3   6          8.24         10.32         2.55 o
  10   3   6         15.72         19.49         1.71 o
 -10   4   6         92.05         97.31         5.85 o
  -9   4   6         19.88         23.33         2.89 o
  -8   4   6          2.29          3.38         1.49 o
  -7   4   6         51.75         42.96         4.14 o
  -6   4   6        745.60        690.24        21.89 o
  -5   4   6       1015.57       1003.00        29.52 o
  -4   4   6       1662.93       1443.70       144.84 o
  -3   4   6          2.38         12.97        12.45 o
  -2   4   6        537.54        601.28        60.79 o
  -1   4   6        175.89        177.63        26.77 o
   0   4   6       1009.27        936.35        36.40 o
   1   4   6        313.95        307.43        42.82 o
   2   4   6        963.57       1025.84        27.78 o
   3   4   6         45.84         51.09         4.42 o
   4   4   6        755.92        701.83        34.00 o
   5   4   6         28.55         24.16         2.22 o
   6   4   6         13.37         15.16         2.25 o
   7   4   6          9.09          8.86         2.04 o
   8   4   6          3.07          3.35         1.51 o
   9   4   6         17.58         20.41         2.47 o
  10   4   6         38.41         49.14         3.36 o
 -10   5   6          1.03          0.66         2.76 o
  -9   5   6          2.77          0.89         1.93 o
  -8   5   6          0.52          1.06         1.73 o
  -7   5   6         72.62         68.96         5.25 o
  -6   5   6        382.19        344.36        18.93 o
  -5   5   6        126.17        116.70         5.24 o
  -4   5   6        909.30        838.50        36.32 o
  -3   5   6         10.23         13.45         3.14 o
  -2   5   6         25.31         33.57        10.28 o
  -1   5   6        943.31        876.79        26.11 o
   0   5   6         67.45         72.26         6.26 o
   1   5   6       1115.34       1178.41        95.55 o
   2   5   6        236.17        268.27        12.72 o
   3   5   6        199.55        201.28        25.56 o
   4   5   6         80.26         74.53         6.87 o
   5   5   6        131.10        111.47         6.66 o
   6   5   6          0.84          0.06         1.52 o
   7   5   6         92.42         93.03         6.25 o
   8   5   6          0.23         -0.77         1.32 o
   9   5   6         28.82         36.75         4.03 o
  10   5   6          9.06         10.57         2.36 o
 -10   6   6         13.76         11.93         2.08 o
  -9   6   6          0.28          0.30         1.37 o
  -8   6   6         98.81         92.18        11.02 o
  -7   6   6          3.51          6.83         1.82 o
  -6   6   6         38.71         37.86         3.87 o
  -5   6   6        308.92        320.04        14.58 o
  -4   6   6        288.50        288.56        14.16 o
  -3   6   6        633.45        591.05        68.28 o
  -2   6   6        293.86        274.41        13.26 o
  -1   6   6          4.01          8.80         2.53 o
   0   6   6        404.17        336.97        15.18 o
   1   6   6        275.42        269.89        12.63 o
   2   6   6        445.57        459.95        24.70 o
   3   6   6        399.38        394.98        16.73 o
   4   6   6        381.10        353.36        13.54 o
   5   6   6        594.87        580.62        43.84 o
   6   6   6        143.35        130.04         7.48 o
   7   6   6        100.61        107.71         6.69 o
   8   6   6        130.42        137.46         7.10 o
   9   6   6         17.89         16.58         2.08 o
  -9   7   6          2.98         -0.81         4.38 o
  -8   7   6          6.83          6.83         2.58 o
  -7   7   6        348.03        379.38        15.82 o
  -6   7   6          0.32          0.27         1.92 o
  -5   7   6       2784.62       2544.00        45.59 o
  -4   7   6         17.87         18.86         2.64 o
  -3   7   6        437.20        430.05        36.22 o
  -2   7   6         17.13         23.46         9.28 o
  -1   7   6       2411.35       2382.96        76.23 o
   0   7   6         45.47         49.68        11.37 o
   1   7   6        468.98        470.43        14.78 o
   2   7   6         73.04         77.59         8.70 o
   3   7   6        933.91        930.17        70.03 o
   4   7   6         67.13         64.94         4.36 o
   5   7   6        768.99        778.66        46.31 o
   6   7   6        119.11        118.69         7.04 o
   7   7   6        310.14        301.85        11.35 o
   8   7   6         44.01         38.55         3.66 o
   9   7   6          0.91          1.95         1.50 o
  -9   8   6          2.02          2.55         1.60 o
  -8   8   6          0.04          1.90         7.59 o
  -7   8   6          6.07          3.41         4.11 o
  -6   8   6          3.95          3.04         3.13 o
  -5   8   6        363.77        342.56        17.57 o
  -4   8   6        122.98        106.20         7.44 o
  -3   8   6          3.54          3.48         1.57 o
  -2   8   6       2564.69       2632.43       288.19 o
  -1   8   6       1405.65       1413.31        37.29 o
   0   8   6        264.52        237.44        12.77 o
   1   8   6        380.28        400.52        13.67 o
   2   8   6          0.46          1.45         1.36 o
   3   8   6         48.29         54.22         5.77 o
   4   8   6         13.02         12.47         2.42 o
   5   8   6        255.99        254.93        43.75 o
   6   8   6          1.85          4.25         1.63 o
   7   8   6        131.56        124.56         6.76 o
   8   8   6         29.57         31.63         3.05 o
   9   8   6          1.58          1.10         1.48 o
  -9   9   6        157.80        180.61         7.85 o
  -8   9   6          2.47          3.27         2.60 o
  -7   9   6        158.88        139.43         6.98 o
  -6   9   6        127.30        120.36         8.38 o
  -5   9   6        234.89        230.28         9.70 o
  -4   9   6        146.93        137.49         7.28 o
  -3   9   6        180.09        190.30        11.16 o
  -2   9   6        107.21         96.37         6.47 o
  -1   9   6        341.11        338.37        10.19 o
   0   9   6        224.57        200.13         7.23 o
   1   9   6          2.93          5.04         2.08 o
   2   9   6          6.45          6.43         1.49 o
   3   9   6        126.37        104.63         6.61 o
   4   9   6          8.38         10.10         2.64 o
   5   9   6         81.24         79.54         6.96 o
   6   9   6         18.31         23.59         3.77 o
   7   9   6         12.82         11.60         2.13 o
   8   9   6          3.91          1.49         2.79 o
  -8  10   6         51.53         60.07         3.88 o
  -7  10   6        142.39        163.20         7.29 o
  -6  10   6        140.77        142.31         8.75 o
  -5  10   6          0.37          2.45         1.44 o
  -4  10   6         37.28         34.06         3.89 o
  -3  10   6        336.56        291.17        22.65 o
  -2  10   6        139.04        140.44         7.82 o
  -1  10   6         21.23         24.83         3.27 o
   0  10   6         13.46         11.43         2.34 o
   1  10   6        482.22        494.20        18.73 o
   2  10   6          6.54          9.77         2.67 o
   3  10   6        182.28        165.79         8.43 o
   4  10   6         85.42         86.57         5.17 o
   5  10   6          0.19         -1.43         2.37 o
   6  10   6         88.12         86.22         5.43 o
   7  10   6         46.62         46.40         4.62 o
   8  10   6         47.82         43.85         3.75 o
  -8  11   6         74.04         75.66         4.56 o
  -7  11   6         44.70         42.00         2.99 o
  -6  11   6         59.75         55.79         3.80 o
  -5  11   6        288.04        309.13        10.89 o
  -4  11   6          2.22          2.43         2.08 o
  -3  11   6         17.17         18.58         3.59 o
  -2  11   6         32.86         28.29         3.61 o
  -1  11   6        216.45        185.15        11.02 o
   0  11   6        437.24        410.72        14.42 o
   1  11   6         12.50          9.51         2.31 o
   2  11   6          0.42         -0.56         1.93 o
   3  11   6        286.72        278.60        14.02 o
   4  11   6         16.97         19.43         2.10 o
   5  11   6          6.70          6.46         1.40 o
   6  11   6        141.32        140.45         6.60 o
   7  11   6         33.59         37.07         5.20 o
  -7  12   6          0.15          1.35         1.02 o
  -6  12   6        166.92        164.39         6.95 o
  -5  12   6         66.19         61.93         5.83 o
  -4  12   6         16.57         17.05         3.33 o
  -3  12   6         60.62         65.62         6.45 o
  -2  12   6        146.30        138.56         8.76 o
  -1  12   6         75.11         73.42         5.82 o
   0  12   6        580.57        555.24        18.16 o
   1  12   6         49.81         46.59         5.26 o
   2  12   6         21.55         17.14         3.54 o
   3  12   6          2.90          1.15         1.59 o
   4  12   6         29.23         28.67         2.88 o
   5  12   6        148.47        162.12         7.45 o
   6  12   6        178.66        191.77         7.46 o
   7  12   6         69.79         71.67         6.00 o
  -7  13   6        175.75        232.71        11.73 o
  -6  13   6         67.30         73.27         4.23 o
  -5  13   6         17.77         13.75         2.10 o
  -4  13   6         58.76         66.15         6.07 o
  -3  13   6         60.37         50.87         4.59 o
  -2  13   6          3.05          1.51         1.49 o
  -1  13   6         24.95         21.60         3.09 o
   0  13   6        111.80         97.58         7.15 o
   1  13   6         80.58         81.93         7.31 o
   2  13   6         85.38         85.50         6.14 o
   3  13   6         38.05         36.69         3.82 o
   4  13   6        197.02        204.76         7.30 o
   5  13   6        249.88        286.49         9.42 o
   6  13   6        635.91        653.70        20.11 o
  -6  14   6         21.24         21.22         2.51 o
  -5  14   6         12.94         16.63         2.68 o
  -4  14   6         16.46         10.22         4.12 o
  -3  14   6        146.13        178.19        11.44 o
  -2  14   6         95.31         78.48         5.36 o
  -1  14   6         59.23         54.99         4.65 o
   0  14   6        116.91        139.76         9.95 o
   1  14   6         95.22         91.46         5.87 o
   2  14   6         26.58         31.52         3.36 o
   3  14   6         29.21         28.56         2.68 o
   4  14   6        235.57        252.51        10.23 o
   5  14   6        122.44        133.34         5.81 o
  -5  15   6        121.56        125.18         6.03 o
  -4  15   6         51.61         66.10         3.99 o
  -3  15   6          1.60          1.85         1.53 o
  -2  15   6         36.75         43.46         4.64 o
  -1  15   6         81.74         82.15         5.13 o
   0  15   6         24.59         25.58         2.90 o
   1  15   6         43.83         46.76         3.83 o
   2  15   6         65.86         75.78         5.86 o
   3  15   6         28.32         32.95         2.86 o
   4  15   6         10.01         12.21         2.88 o
  -3  16   6         40.69         43.36         2.92 o
  -2  16   6         14.20         14.05         1.86 o
  -1  16   6          1.09          3.43         1.09 o
   0  16   6        330.08        334.85         9.77 o
   1  16   6          1.62          1.94         1.07 o
   2  16   6         71.18         73.61         3.97 o
   3  16   6         10.25         15.04         2.95 o
  -9   0   7        239.75        256.88        16.61 o
  -7   0   7        801.44        718.12        32.85 o
  -5   0   7         24.46         22.90         3.82 o
  -3   0   7        386.79        366.76        53.24 o
  -1   0   7        911.29       1009.53        38.99 o
   1   0   7          9.36          6.23         3.85 o
   3   0   7        166.44        181.73        15.06 o
   5   0   7         16.73         15.11         4.80 o
   7   0   7        169.60        158.39         9.99 o
   9   0   7       1800.34       1795.29        56.24 o
 -10   1   7          0.04         -0.32         1.08 o
  -9   1   7          0.85          0.75         1.38 o
  -8   1   7          1.35          0.60         1.44 o
  -7   1   7        107.64         89.41         7.30 o
  -6   1   7        110.25         88.94         7.19 o
  -5   1   7        131.85        121.18         6.86 o
  -4   1   7        267.59        222.69         9.70 o
  -3   1   7        599.06        524.27        19.45 o
  -2   1   7        568.33        546.61        19.22 o
  -1   1   7        286.74        313.90        13.31 o
   0   1   7          8.07         19.25         3.99 o
   1   1   7         35.54         42.13         3.68 o
   2   1   7        522.23        538.52        17.97 o
   3   1   7       1447.40       1391.92       281.04 o
   4   1   7        698.76        714.42        24.27 o
   5   1   7          3.38          6.24         1.35 o
   6   1   7        292.59        294.01         8.87 o
   7   1   7        386.04        379.16        11.24 o
   8   1   7         14.11          9.41         2.64 o
   9   1   7         31.29         30.06         3.73 o
 -10   2   7         23.29         24.03         2.80 o
  -9   2   7         82.50         94.82         5.21 o
  -8   2   7         16.23         13.75         2.86 o
  -7   2   7        263.51        247.60        18.85 o
  -6   2   7          1.29          0.46         1.77 o
  -5   2   7        182.55        166.80         8.12 o
  -4   2   7          0.78          6.15         2.32 o
  -3   2   7        280.66        291.29        11.22 o
  -2   2   7         40.40         29.46         7.30 o
  -1   2   7        117.02        116.28        22.57 o
   0   2   7          0.20          2.63         1.58 o
   1   2   7        335.38        298.61        10.61 o
   2   2   7          4.64          7.99         1.84 o
   3   2   7        179.05        177.11         8.42 o
   4   2   7         13.69         17.48         2.66 o
   5   2   7         19.66         15.01         2.00 o
   6   2   7         90.28         93.92         4.88 o
   7   2   7        157.05        161.32         7.03 o
   8   2   7         50.24         44.13         3.98 o
   9   2   7        180.45        153.94         8.16 o
 -10   3   7         27.66         29.75         3.01 o
  -9   3   7         52.12         55.34         4.20 o
  -8   3   7        239.27        230.24         9.25 o
  -7   3   7        283.96        239.85        17.20 o
  -6   3   7        648.95        604.31        20.64 o
  -5   3   7        215.45        184.13        13.37 o
  -4   3   7        270.21        232.18        17.25 o
  -3   3   7         60.29         66.83         5.21 o
  -2   3   7        490.47        503.29        18.93 o
  -1   3   7         39.75         37.33         4.91 o
   0   3   7         26.66         24.21         3.05 o
   1   3   7          0.57         -0.04         1.09 o
   2   3   7        481.10        477.12        17.87 o
   3   3   7         23.34         29.81         3.44 o
   4   3   7         13.79         10.66         1.39 o
   5   3   7          1.39          0.63         1.11 o
   6   3   7        160.38        154.14         6.28 o
   7   3   7          0.33         -0.20         1.24 o
   8   3   7         45.71         46.07         4.04 o
   9   3   7         24.59         23.51         2.36 o
 -10   4   7         10.89          7.43         3.61 o
  -9   4   7         56.16         55.70         5.04 o
  -8   4   7        103.25        103.14         6.02 o
  -7   4   7         17.54         17.36         3.48 o
  -6   4   7          1.30          1.65         1.31 o
  -5   4   7        224.10        214.51        12.94 o
  -4   4   7         13.74         18.43         2.77 o
  -3   4   7       2175.69       1922.85       133.33 o
  -2   4   7        110.98        116.39         8.69 o
  -1   4   7          1.14          3.75         2.12 o
   0   4   7          4.88          6.81         1.97 o
   1   4   7        356.93        329.17        11.55 o
   2   4   7          4.18         12.17         2.92 o
   3   4   7        399.54        322.53        19.52 o
   4   4   7          9.94          8.41         3.17 o
   5   4   7        377.05        365.84        10.04 o
   6   4   7          2.76          1.51         1.52 o
   7   4   7         27.44         28.32         3.34 o
   8   4   7          0.06         -0.28         1.23 o
   9   4   7          0.60         -0.70         1.29 o
 -10   5   7         35.06         49.28         4.94 o
  -9   5   7         16.79         16.12         2.74 o
  -8   5   7        561.69        553.83        18.94 o
  -7   5   7         24.81         20.39         3.63 o
  -6   5   7         74.87         66.65         5.20 o
  -5   5   7          3.79          3.86         1.49 o
  -4   5   7         26.43         26.75         3.24 o
  -3   5   7       1412.14       1334.30        71.00 o
  -2   5   7       3358.73       3233.64        68.97 o
  -1   5   7         28.07         24.72         4.34 o
   0   5   7        148.69        134.53         7.58 o
   1   5   7         22.73         24.07         4.28 o
   2   5   7        279.95        262.11        16.01 o
   3   5   7         67.15         64.28         4.47 o
   4   5   7         28.70         28.09         3.38 o
   5   5   7        543.02        557.97        21.02 o
   6   5   7         87.13         92.43         6.18 o
   7   5   7         11.19         15.75         3.00 o
   8   5   7        151.65        155.18         7.11 o
   9   5   7          1.02          0.31         1.25 o
  -9   6   7         92.99         98.17         6.14 o
  -8   6   7          6.96          9.05         2.68 o
  -7   6   7        156.02        159.25         9.64 o
  -6   6   7        227.20        226.26         9.71 o
  -5   6   7          0.77          1.22         1.26 o
  -4   6   7       1894.28       1766.19        47.95 o
  -3   6   7        224.29        217.52         9.92 o
  -2   6   7        536.39        506.70        55.75 o
  -1   6   7        176.94        196.53        14.22 o
   0   6   7         50.00         44.14         6.53 o
   1   6   7          3.27          1.05         1.07 o
   2   6   7          0.00          0.97         1.34 o
   3   6   7        843.63        848.83        29.05 o
   4   6   7       1773.12       1744.90        64.52 o
   5   6   7          5.22          4.92         1.83 o
   6   6   7         13.58         14.27         6.04 o
   7   6   7        431.01        441.88        13.58 o
   8   6   7          7.83          5.32         1.36 o
   9   6   7          7.48          4.85         1.17 o
  -9   7   7         41.36         52.70         5.98 o
  -8   7   7        261.58        275.33        11.86 o
  -7   7   7          3.22          5.68         2.13 o
  -6   7   7         14.12         15.13         2.53 o
  -5   7   7          2.49          4.40         1.67 o
  -4   7   7         87.11         86.46         6.51 o
  -3   7   7        140.18        140.01         9.16 o
  -2   7   7        318.21        360.18        17.21 o
  -1   7   7        121.81        126.23         7.60 o
   0   7   7         11.23         11.91         2.95 o
   1   7   7        201.22        185.26         8.18 o
   2   7   7        182.61        154.70        19.82 o
   3   7   7          4.86          5.72         4.91 o
   4   7   7         14.50         17.14         2.39 o
   5   7   7         14.39         15.26         3.36 o
   6   7   7         49.23         44.88         4.25 o
   7   7   7         15.97         14.35         2.35 o
   8   7   7          5.05          3.21         1.09 o
  -9   8   7         20.86         26.61         2.21 o
  -8   8   7          2.61         -0.60         2.21 o
  -7   8   7         82.50         71.68         5.66 o
  -6   8   7         26.10         24.04         2.58 o
  -5   8   7          3.90          4.28         1.28 o
  -4   8   7        785.45        718.11        23.47 o
  -3   8   7          3.76          4.21         1.71 o
  -2   8   7         66.22         72.91        10.65 o
  -1   8   7       1889.27       1746.92        45.34 o
   0   8   7          2.07          0.09         1.18 o
   1   8   7        829.13        710.34        35.08 o
   2   8   7         36.94         37.00         4.87 o
   3   8   7        313.08        303.51        19.84 o
   4   8   7          0.92         -0.30         1.59 o
   5   8   7         55.14         53.37         5.65 o
   6   8   7         44.82         39.30         3.83 o
   7   8   7         51.31         51.73         7.42 o
   8   8   7          0.66          1.54         1.88 o
  -8   9   7        196.96        209.25        10.71 o
  -7   9   7          0.60         -0.57         1.07 o
  -6   9   7         19.03         10.15         2.91 o
  -5   9   7          0.29         -0.72         1.09 o
  -4   9   7         68.45         74.24         6.91 o
  -3   9   7        251.76        233.57        20.79 o
  -2   9   7       1186.06       1029.07        24.56 o
  -1   9   7          1.84          0.12         1.65 o
   0   9   7        325.72        287.27        18.68 o
   1   9   7          5.68          7.46         2.64 o
   2   9   7          8.04          5.59         1.50 o
   3   9   7         85.20         87.31         6.08 o
   4   9   7         36.11         39.61         3.56 o
   5   9   7         36.23         38.54         4.71 o
   6   9   7         22.30         20.13         2.66 o
   7   9   7          4.56          4.77         1.74 o
   8   9   7         95.42         97.97         7.67 o
  -8  10   7          6.89          7.21         1.32 o
  -7  10   7        171.05        192.10         7.18 o
  -6  10   7          6.57          5.73         1.43 o
  -5  10   7         17.93         15.39         2.24 o
  -4  10   7        145.97        147.72         9.61 o
  -3  10   7        249.52        273.56        13.70 o
  -2  10   7         92.15         85.49         6.08 o
  -1  10   7        141.80        114.08         8.69 o
   0  10   7         63.28         55.08         5.96 o
   1  10   7        339.43        330.12        15.19 o
   2  10   7         96.40         96.94         9.72 o
   3  10   7         32.89         25.33         3.27 o
   4  10   7         12.51         15.82         2.60 o
   5  10   7         19.48         21.53         3.44 o
   6  10   7          2.27          4.44         1.75 o
   7  10   7        103.58        112.04         9.75 o
  -7  11   7          9.73         13.17         1.42 o
  -6  11   7        325.43        339.96        10.99 o
  -5  11   7         26.72         29.45         3.33 o
  -4  11   7        241.16        236.07        12.05 o
  -3  11   7         22.38         20.02         2.87 o
  -2  11   7          6.71          3.13         1.89 o
  -1  11   7         57.65         54.98         6.03 o
   0  11   7        293.22        220.78        12.29 o
   1  11   7        250.70        237.90        12.61 o
   2  11   7        254.74        263.75        13.48 o
   3  11   7         29.30         24.98         3.87 o
   4  11   7          6.29          5.72         1.47 o
   5  11   7         83.04         96.15         5.29 o
   6  11   7         17.63         16.09         2.12 o
   7  11   7          7.73          9.51         1.93 o
  -6  12   7        182.47        215.40         7.46 o
  -5  12   7          1.75          4.55         1.42 o
  -4  12   7         44.00         34.32         3.46 o
  -3  12   7        253.53        247.55        12.45 o
  -2  12   7          3.30          5.07         2.06 o
  -1  12   7         72.96         65.48         6.46 o
   0  12   7         10.35          6.91         2.41 o
   1  12   7        192.38        165.30        17.45 o
   2  12   7         33.63         28.81         5.54 o
   3  12   7         69.61         75.17         5.37 o
   4  12   7         26.05         24.58         2.81 o
   5  12   7        151.86        164.57         5.85 o
   6  12   7        118.26        130.61         6.61 o
  -6  13   7         47.58         49.95         3.67 o
  -5  13   7          6.97          3.46         1.08 o
  -4  13   7         45.36         40.70         4.28 o
  -3  13   7         39.04         37.62         3.61 o
  -2  13   7        220.16        190.28        10.40 o
  -1  13   7          0.57          1.21         1.74 o
   0  13   7         55.26         47.67         5.34 o
   1  13   7         10.82         11.44         3.05 o
   2  13   7         38.77         41.86         3.80 o
   3  13   7        283.96        277.65         8.42 o
   4  13   7         29.88         34.22         3.03 o
   5  13   7         48.98         47.91         3.15 o
  -5  14   7          1.07          3.32         1.14 o
  -4  14   7          0.38          4.15         1.24 o
  -3  14   7        316.57        382.49        14.06 o
  -2  14   7         34.37         27.07         4.20 o
  -1  14   7         64.90         47.97         3.99 o
   0  14   7        157.57        156.98         7.39 o
   1  14   7          0.37          2.13         1.30 o
   2  14   7         81.37         75.54         4.66 o
   3  14   7         57.08         54.99         4.38 o
   4  14   7         35.33         31.72         4.51 o
  -3  15   7          0.02          0.60         0.80 o
  -2  15   7        108.95        114.38         5.28 o
  -1  15   7          4.83          6.54         1.47 o
   0  15   7         21.45         28.36         2.72 o
   1  15   7         15.85         15.01         1.64 o
   2  15   7        615.45        654.84        21.53 o
   3  15   7         18.26         21.41         3.60 o
  -1  16   7         10.78         10.91         2.58 o
   0  16   7         29.71         34.54         4.30 o
  -8   0   8          6.32          7.30         3.24 o
  -6   0   8         69.84         56.63         8.34 o
  -4   0   8          7.95         12.20         3.82 o
  -2   0   8        418.84        413.23        24.60 o
   0   0   8       1320.99       1480.41        53.13 o
   2   0   8         10.68         10.79         3.21 o
   4   0   8         75.19         65.24         6.33 o
   6   0   8        609.37        670.86        24.71 o
   8   0   8        136.64        125.97        10.72 o
  -9   1   8        304.81        341.90        10.02 o
  -8   1   8         17.10         14.32         2.26 o
  -7   1   8         25.04         25.61         3.13 o
  -6   1   8         90.83         63.77         6.32 o
  -5   1   8        211.25        182.70        10.75 o
  -4   1   8         63.60         59.75         4.79 o
  -3   1   8        302.49        307.56        11.86 o
  -2   1   8          4.44          7.00         1.83 o
  -1   1   8       1462.63       1586.96        64.31 o
   0   1   8        144.14        157.52         7.79 o
   1   1   8          2.36          3.72         2.68 o
   2   1   8        400.52        413.27        68.91 o
   3   1   8          7.30          8.40         1.69 o
   4   1   8         12.66         11.16         3.04 o
   5   1   8         41.57         45.96         3.77 o
   6   1   8        100.22        104.33         5.52 o
   7   1   8         13.52         11.18         2.10 o
   8   1   8         61.93         55.10         4.90 o
   9   1   8          3.39          5.77         1.38 o
  -9   2   8         41.54         46.90         4.20 o
  -8   2   8         76.01         80.80        10.90 o
  -7   2   8         14.95         14.80         2.21 o
  -6   2   8         68.43         68.50         5.34 o
  -5   2   8         93.86         65.95         6.35 o
  -4   2   8       1325.18       1075.10        45.50 o
  -3   2   8          1.91          3.36         1.29 o
  -2   2   8         60.28         42.07         5.11 o
  -1   2   8          5.23          6.82         2.68 o
   0   2   8        162.45        132.65         9.09 o
   1   2   8         22.85         25.08         3.03 o
   2   2   8        121.38        116.55         6.98 o
   3   2   8         88.57         94.54         5.59 o
   4   2   8         37.87         31.24         2.80 o
   5   2   8         37.23         38.36         3.48 o
   6   2   8         98.88         92.01         4.67 o
   7   2   8          2.50          0.60         1.13 o
   8   2   8          6.62          5.54         2.74 o
   9   2   8          1.10          1.39         0.96 o
  -9   3   8         96.58        116.55         6.57 o
  -8   3   8         16.02          7.32         2.11 o
  -7   3   8          6.89          8.71         1.75 o
  -6   3   8          8.67          4.60         1.36 o
  -5   3   8        332.72        296.20        14.35 o
  -4   3   8          0.67         -0.84         1.37 o
  -3   3   8        376.87        363.41        10.85 o
  -2   3   8         75.67         65.51         6.96 o
  -1   3   8        352.26        356.16        16.19 o
   0   3   8          6.78          3.29         1.19 o
   1   3   8        786.33        687.69        35.26 o
   2   3   8         84.67         63.53         4.40 o
   3   3   8        156.85        149.88         6.86 o
   4   3   8        375.53        330.66        13.03 o
   5   3   8         87.77         84.29         5.14 o
   6   3   8        162.44        170.35         7.22 o
   7   3   8          6.44          9.56         2.46 o
   8   3   8          1.88          0.50         1.01 o
   9   3   8         46.51         58.40         5.64 o
  -9   4   8         49.62         62.13         4.60 o
  -8   4   8         56.46         51.35         3.88 o
  -7   4   8         73.42         72.67         5.16 o
  -6   4   8        189.18        189.90         8.81 o
  -5   4   8        184.01        178.36         8.56 o
  -4   4   8          2.16          1.23         1.49 o
  -3   4   8       1108.62       1064.76        30.60 o
  -2   4   8       1436.69       1493.84        37.96 o
  -1   4   8          1.13          5.00         2.80 o
   0   4   8        418.39        415.54        14.36 o
   1   4   8         58.29         40.57         4.22 o
   2   4   8         82.84         76.48         4.79 o
   3   4   8          0.11          1.19         1.26 o
   4   4   8        214.28        175.45         7.73 o
   5   4   8         45.13         37.31         3.06 o
   6   4   8        265.11        252.67        12.63 o
   7   4   8          0.34          0.25         1.11 o
   8   4   8          4.40          3.36         1.75 o
  -9   5   8        176.91        208.81         8.44 o
  -8   5   8          0.72          2.16         1.41 o
  -7   5   8          0.07          1.08         1.55 o
  -6   5   8         21.12         18.21         2.77 o
  -5   5   8         87.26         91.38         6.00 o
  -4   5   8        442.62        394.64        21.10 o
  -3   5   8        930.95        809.90        20.61 o
  -2   5   8        259.65        241.28        12.53 o
  -1   5   8         12.00         13.42         2.42 o
   0   5   8         36.27         30.16         3.86 o
   1   5   8        651.67        624.09        21.07 o
   2   5   8         12.10         16.53         2.30 o
   3   5   8         59.07         55.71         4.82 o
   4   5   8        159.73        163.22         6.47 o
   5   5   8         67.31         71.45         4.73 o
   6   5   8          1.14         -0.39         1.56 o
   7   5   8          7.14          6.47         1.96 o
   8   5   8          4.94          3.41         1.28 o
  -9   6   8        218.60        278.76         9.44 o
  -8   6   8         38.90         33.92         3.00 o
  -7   6   8          1.16          2.24         2.72 o
  -6   6   8        233.08        246.11         9.81 o
  -5   6   8         46.71         49.13         6.21 o
  -4   6   8        361.94        362.85        20.12 o
  -3   6   8         30.02         24.88         3.19 o
  -2   6   8        718.49        721.78        31.99 o
  -1   6   8         92.91        102.69         8.05 o
   0   6   8         41.28         38.31         4.82 o
   1   6   8        269.46        257.62        20.55 o
   2   6   8          1.57          1.91         1.16 o
   3   6   8          5.91          6.83         1.34 o
   4   6   8         13.40         11.96         2.49 o
   5   6   8        136.31        135.78         9.13 o
   6   6   8         90.32         74.90         6.44 o
   7   6   8          9.92          9.34         2.23 o
   8   6   8          5.68          6.21         1.57 o
  -8   7   8          0.14         -1.01         1.01 o
  -7   7   8         10.53          5.40         7.12 o
  -6   7   8         50.02         46.02         3.98 o
  -5   7   8        270.63        288.18        10.74 o
  -4   7   8          1.34          2.21         1.67 o
  -3   7   8        907.23        817.97        26.26 o
  -2   7   8          0.11          0.03         1.99 o
  -1   7   8       1578.05       1399.75       113.07 o
   0   7   8         78.36         85.30         5.71 o
   1   7   8        856.72        841.93        27.87 o
   2   7   8        163.79        147.47         6.85 o
   3   7   8        115.45        122.25         7.28 o
   4   7   8        191.84        194.76        11.43 o
   5   7   8        142.42        157.87         8.02 o
   6   7   8          0.19          0.21         1.52 o
   7   7   8        624.19        695.14        20.15 o
   8   7   8          9.54          8.58         1.74 o
  -8   8   8        128.19        142.88         5.60 o
  -7   8   8          1.29          1.98         1.91 o
  -6   8   8          1.65         -0.47         1.19 o
  -5   8   8          0.06          3.51         1.76 o
  -4   8   8         62.66         59.36         5.84 o
  -3   8   8         28.13         33.88         5.43 o
  -2   8   8          1.22         -0.25         1.18 o
  -1   8   8         42.13         42.08         3.55 o
   0   8   8       1762.42       1714.49        29.83 o
   1   8   8        786.88        791.25        20.61 o
   2   8   8        202.46        201.90        12.65 o
   3   8   8         90.23         91.58         5.31 o
   4   8   8        144.00        140.43         9.35 o
   5   8   8         26.00         23.11         2.90 o
   6   8   8          1.40          1.95         1.99 o
   7   8   8         57.63         62.43         4.81 o
  -7   9   8         89.55        102.90         4.99 o
  -6   9   8         33.66         29.69         2.59 o
  -5   9   8        237.11        236.75         8.92 o
  -4   9   8        273.47        259.72        16.02 o
  -3   9   8        130.92        126.72         7.27 o
  -2   9   8         33.56         31.90         4.45 o
  -1   9   8        509.13        508.69        25.85 o
   0   9   8        169.56        162.87        13.28 o
   1   9   8         86.27         84.72         5.81 o
   2   9   8        359.22        403.44        16.48 o
   3   9   8         11.55         12.19         2.00 o
   4   9   8          5.99          6.58         2.15 o
   5   9   8         68.36         66.70         4.82 o
   6   9   8         13.55         15.19         4.88 o
   7   9   8          1.96          1.72         1.13 o
  -7  10   8          5.14          3.23         1.13 o
  -6  10   8        118.89        133.80         4.40 o
  -5  10   8        131.77        145.81         6.91 o
  -4  10   8        194.58        205.03        11.39 o
  -3  10   8          1.69          0.86         1.48 o
  -2  10   8         24.35         23.45         3.68 o
  -1  10   8         63.02         62.26         5.04 o
   0  10   8        129.41        131.30         9.11 o
   1  10   8         14.40         14.70         3.04 o
   2  10   8          3.38          4.60         1.60 o
   3  10   8         56.16         63.71         4.20 o
   4  10   8        130.83        136.52         6.80 o
   5  10   8         12.98         13.87         2.13 o
   6  10   8          0.53          0.61         1.02 o
  -6  11   8         67.80         66.06         3.64 o
  -5  11   8         42.10         37.43         4.74 o
  -4  11   8         70.84         64.71         4.64 o
  -3  11   8        190.73        191.59         8.49 o
  -2  11   8         15.46         19.64         2.83 o
  -1  11   8         31.42         40.72         4.90 o
   0  11   8          1.91          1.30         2.54 o
   1  11   8        145.32        138.76        10.65 o
   2  11   8        436.28        443.21        17.08 o
   3  11   8          0.01          1.41         1.13 o
   4  11   8          1.31          1.13         0.87 o
   5  11   8        232.93        257.84         7.16 o
   6  11   8         49.51         59.44         4.02 o
  -5  12   8         32.23         37.08         2.84 o
  -4  12   8        130.89        143.34         5.56 o
  -3  12   8         38.91         40.23         3.61 o
  -2  12   8          2.15          5.66         2.90 o
  -1  12   8         12.62         18.71         3.30 o
   0  12   8         34.50         41.05         8.78 o
   1  12   8          0.56         -0.57         1.88 o
   2  12   8        113.92        108.63         6.15 o
   3  12   8        163.71        171.20        20.64 o
   4  12   8          1.08          1.56         1.34 o
   5  12   8          4.39          3.93         1.85 o
  -4  13   8         10.25          9.48         1.90 o
  -3  13   8         76.64         79.12         4.58 o
  -2  13   8        173.27        168.78         8.79 o
  -1  13   8         71.59         80.08         6.12 o
   0  13   8         82.66         77.14         6.07 o
   1  13   8         10.91         11.46         2.72 o
   2  13   8        151.91        150.34         6.72 o
   3  13   8          5.98          5.23         1.65 o
   4  13   8         37.67         36.52         2.57 o
  -3  14   8         15.47         15.92         2.30 o
  -2  14   8         11.92         15.68         2.00 o
  -1  14   8          9.68         14.49         1.97 o
   0  14   8        100.20         97.83         5.03 o
   1  14   8         10.23         10.02         1.42 o
   2  14   8         59.50         59.13         4.47 o
   3  14   8         41.94         50.32         5.13 o
  -1  15   8         16.54         14.57         2.86 o
   0  15   8         87.81        101.37         5.26 o
  -9   0   9         23.89         25.36         3.73 o
  -7   0   9        271.28        289.24        12.71 o
  -5   0   9        624.77        508.79        27.13 o
  -3   0   9         31.71         37.58         4.82 o
  -1   0   9        141.89        154.68        13.90 o
   1   0   9        143.05        157.76        14.39 o
   3   0   9         75.64         83.77        10.84 o
   5   0   9        453.90        471.13        25.83 o
   7   0   9          2.56          0.02         1.94 o
  -9   1   9         43.40         48.54         3.54 o
  -8   1   9         52.60         57.35         3.31 o
  -7   1   9         48.19         47.41         3.07 o
  -6   1   9         34.46         37.90         3.89 o
  -5   1   9          2.93          2.11         1.77 o
  -4   1   9         39.32         38.89         3.98 o
  -3   1   9        153.63        130.19         7.32 o
  -2   1   9        130.54        107.73         6.54 o
  -1   1   9         97.55         94.19         6.53 o
   0   1   9        161.56        149.67        25.77 o
   1   1   9          2.18          2.52         1.42 o
   2   1   9        163.75        172.62        11.10 o
   3   1   9        328.02        316.94        12.08 o
   4   1   9         21.67         20.83         3.01 o
   5   1   9        326.49        302.87        11.43 o
   6   1   9        209.95        226.91         7.89 o
   7   1   9          0.73         -0.77         1.11 o
   8   1   9         45.15         49.18         3.59 o
  -9   2   9         70.70         83.90         4.62 o
  -8   2   9         10.21          9.86         1.63 o
  -7   2   9         41.56         43.76         3.80 o
  -6   2   9        160.17        135.75         5.51 o
  -5   2   9        402.32        380.37        13.13 o
  -4   2   9          3.54          6.28         1.63 o
  -3   2   9        562.57        546.96        24.05 o
  -2   2   9         37.49         33.70         3.69 o
  -1   2   9        207.71        197.43         7.68 o
   0   2   9         57.93         58.45         6.06 o
   1   2   9         17.94         18.05         2.73 o
   2   2   9         20.08         18.83         2.44 o
   3   2   9        613.10        563.24        14.65 o
   4   2   9         58.08         60.17         5.03 o
   5   2   9          8.39          7.99         1.64 o
   6   2   9          0.08          0.09         1.12 o
   7   2   9         26.64         30.60         3.55 o
   8   2   9         29.48         31.08         4.17 o
  -8   3   9          0.18          1.14         1.10 o
  -7   3   9         40.38         37.91         2.93 o
  -6   3   9        258.51        269.00         8.87 o
  -5   3   9        131.64        102.27         6.55 o
  -4   3   9        102.58         80.70         5.78 o
  -3   3   9         46.14         42.50         4.24 o
  -2   3   9        211.60        190.53         8.95 o
  -1   3   9         44.87         42.94         5.13 o
   0   3   9         52.26         53.53         6.41 o
   1   3   9          2.26          2.19         1.26 o
   2   3   9         99.19         98.26         5.60 o
   3   3   9         12.05         12.64         2.31 o
   4   3   9        110.32        106.01         6.65 o
   5   3   9          0.02         -0.22         1.15 o
   6   3   9          3.03          1.87         1.26 o
   7   3   9          6.73          5.83         2.02 o
   8   3   9         36.91         47.50         5.02 o
  -8   4   9          0.93          0.24         0.84 o
  -7   4   9        121.29        127.92         5.39 o
  -6   4   9         13.67          8.87         1.66 o
  -5   4   9          1.63          0.95         1.27 o
  -4   4   9          0.83         -0.28         1.70 o
  -3   4   9         29.20         24.17         3.11 o
  -2   4   9         12.10         12.32         2.42 o
  -1   4   9       1492.55       1511.57        92.27 o
   0   4   9        581.57        623.62        26.96 o
   1   4   9         11.35         13.80         2.17 o
   2   4   9        206.77        172.17        11.12 o
   3   4   9        118.18        115.73         6.14 o
   4   4   9          2.03          2.70         1.25 o
   5   4   9         78.05         83.78         4.85 o
   6   4   9         18.68         16.62         2.44 o
   7   4   9        152.11        161.52        10.28 o
  -8   5   9         14.25         17.84         2.28 o
  -7   5   9         91.75         95.71         4.96 o
  -6   5   9        332.99        295.68        11.40 o
  -5   5   9         12.77         10.31         2.18 o
  -4   5   9          1.67          2.38         1.66 o
  -3   5   9         63.33         57.15         4.81 o
  -2   5   9         11.79         13.23         3.20 o
  -1   5   9        179.93        140.44         9.66 o
   0   5   9        753.60        690.86        31.14 o
   1   5   9        891.27        862.75        27.74 o
   2   5   9          7.54          8.68         1.86 o
   3   5   9         54.18         47.33         3.87 o
   4   5   9        318.23        289.29         9.26 o
   5   5   9         40.58         37.70         3.20 o
   6   5   9          2.01          0.24         1.60 o
   7   5   9         70.80         68.33         4.93 o
  -8   6   9         92.59        113.72         7.03 o
  -7   6   9        128.49        136.47         5.14 o
  -6   6   9        105.55        109.16         5.11 o
  -5   6   9         52.90         54.24         4.53 o
  -4   6   9         20.64         24.25         3.26 o
  -3   6   9         45.39         41.51         4.13 o
  -2   6   9        451.78        468.43        31.23 o
  -1   6   9          3.73          5.23         3.53 o
   0   6   9       1203.84       1165.14        33.37 o
   1   6   9         33.99         21.70         3.11 o
   2   6   9          7.92          8.48         2.17 o
   3   6   9         11.46         10.25         2.00 o
   4   6   9         38.33         33.77         3.20 o
   5   6   9         93.48         83.78         6.57 o
   6   6   9        448.59        445.11        22.07 o
   7   6   9         21.79         25.20         2.96 o
  -7   7   9         18.12         19.69         2.14 o
  -6   7   9        222.00        251.90         9.10 o
  -5   7   9          6.75          5.79         1.67 o
  -4   7   9         17.30         14.48         3.40 o
  -3   7   9          8.05          8.09         3.60 o
  -2   7   9        946.50        901.11        27.68 o
  -1   7   9         76.46         72.37         6.27 o
   0   7   9         88.10        101.48         5.62 o
   1   7   9          1.45          2.75         1.50 o
   2   7   9          4.30          4.49         1.47 o
   3   7   9        179.39        178.59         8.53 o
   4   7   9        429.98        447.30        16.54 o
   5   7   9          1.99          0.72         2.18 o
   6   7   9        142.92        150.18         7.93 o
   7   7   9         16.28         20.41         2.43 o
  -7   8   9         55.31         64.03         4.37 o
  -6   8   9         49.15         57.82         3.87 o
  -5   8   9          0.91          4.08         1.43 o
  -4   8   9          7.67          5.27         1.99 o
  -3   8   9         46.64         51.11         6.47 o
  -2   8   9         30.89         40.20         3.96 o
  -1   8   9        128.80        125.81         7.17 o
   0   8   9        688.82        674.96        16.85 o
   1   8   9        343.61        354.92        12.15 o
   2   8   9          4.60          3.31         1.83 o
   3   8   9        328.59        341.37        34.03 o
   4   8   9         14.94         16.20         2.49 o
   5   8   9         29.76         30.33         3.67 o
   6   8   9         15.51         19.47         2.68 o
  -7   9   9        130.39        177.96        10.14 o
  -6   9   9        240.99        252.66         7.91 o
  -5   9   9          6.64          9.23         3.59 o
  -4   9   9         16.36         15.62         3.15 o
  -3   9   9         27.27         31.94         4.39 o
  -2   9   9        169.90        163.57         7.89 o
  -1   9   9          2.76          6.10         1.73 o
   0   9   9        473.19        486.75        18.55 o
   1   9   9         95.87        100.17         5.18 o
   2   9   9        310.25        340.48        10.12 o
   3   9   9          0.91          2.94         1.93 o
   4   9   9          1.57          0.84         1.21 o
   5   9   9         56.93         58.55         4.76 o
   6   9   9         16.94         17.92         2.26 o
  -6  10   9         43.42         56.72         6.01 o
  -5  10   9        354.67        403.17        36.21 o
  -4  10   9         27.51         24.40         3.54 o
  -3  10   9        201.88        235.26         9.02 o
  -2  10   9         26.48         30.35         3.18 o
  -1  10   9        121.11        108.71         6.64 o
   0  10   9         14.29         16.85         4.03 o
   1  10   9          3.76          2.12         1.00 o
   2  10   9         71.54         65.22         4.06 o
   3  10   9        104.56        119.35         6.02 o
   4  10   9         50.41         48.75         3.58 o
   5  10   9          2.63          1.93         0.88 o
  -5  11   9         29.84         36.58         2.65 o
  -4  11   9         77.74         85.55         4.89 o
  -3  11   9          2.27          2.33         1.17 o
  -2  11   9        107.47        110.32         5.79 o
  -1  11   9          9.90          9.18         2.22 o
   0  11   9          0.63          1.86         1.27 o
   1  11   9         10.26          6.09         1.90 o
   2  11   9          0.72          0.73         1.07 o
   3  11   9         45.09         51.83         3.08 o
   4  11   9          3.31          4.84         1.83 o
  -4  12   9         90.75        105.11         7.75 o
  -3  12   9         34.06         49.30         4.15 o
  -2  12   9          0.71          3.37         1.20 o
  -1  12   9        158.17        150.21         6.50 o
   0  12   9        170.93        180.14         7.30 o
   1  12   9         84.74         93.73         5.11 o
   2  12   9         62.91         61.77         5.73 o
   3  12   9         62.27         61.12         5.24 o
  -3  13   9          7.88         14.70         3.03 o
  -2  13   9         37.40         36.24         2.76 o
  -1  13   9         29.04         25.99         2.19 o
   0  13   9        130.40        130.23         4.78 o
   1  13   9         25.37         32.69         2.41 o
   2  13   9         46.76         51.52         3.84 o
  -8   0  10         98.96        120.56         7.67 o
  -6   0  10        157.65        149.92         7.93 o
  -4   0  10        343.62        296.84        19.54 o
  -2   0  10          6.55          9.79         2.50 o
   0   0  10         90.35         94.21        11.01 o
   2   0  10         10.98          9.48         4.56 o
   4   0  10        102.91        103.29         7.50 o
   6   0  10         19.22         25.82         5.00 o
  -8   1  10          5.73          3.39         1.22 o
  -7   1  10        177.65        187.11         7.15 o
  -6   1  10         28.18         27.28         2.53 o
  -5   1  10          3.51          0.74         1.68 o
  -4   1  10         25.35         15.44         2.48 o
  -3   1  10         28.79         31.09         3.59 o
  -2   1  10        103.75        109.86         6.63 o
  -1   1  10        100.92         69.67         6.35 o
   0   1  10          0.02         -1.35         4.71 o
   1   1  10        422.24        412.62        15.22 o
   2   1  10          0.59          1.18         2.33 o
   3   1  10         83.86         78.25         5.75 o
   4   1  10        220.97        225.31        11.40 o
   5   1  10         73.37         87.68         5.43 o
   6   1  10          7.93          7.10         1.92 o
  -7   2  10         46.70         58.93         3.25 o
  -6   2  10         34.04         42.58         4.66 o
  -5   2  10         31.38         34.20         3.54 o
  -4   2  10         21.11         27.54         3.36 o
  -3   2  10        156.40        140.07         8.31 o
  -2   2  10        848.12        791.73        84.30 o
  -1   2  10          0.02          0.19         1.37 o
   0   2  10        130.68        122.82         8.85 o
   1   2  10          0.02          0.84         1.70 o
   2   2  10         73.31         66.75         5.22 o
   3   2  10          3.12          3.73         1.70 o
   4   2  10         24.79         18.65         2.78 o
   5   2  10          8.99          7.91         1.86 o
   6   2  10         21.94         20.88         2.90 o
  -7   3  10         28.03         30.19         3.23 o
  -6   3  10        122.55        140.72         8.40 o
  -5   3  10          8.31          6.02         2.16 o
  -4   3  10        102.07        103.39         6.41 o
  -3   3  10        582.44        509.60        15.43 o
  -2   3  10         22.32         19.36         3.68 o
  -1   3  10         43.37         41.45         5.07 o
   0   3  10         32.28         29.04         4.95 o
   1   3  10        189.66        204.81         8.08 o
   2   3  10          4.73          3.38         1.46 o
   3   3  10        176.15        151.89         7.84 o
   4   3  10         55.95         47.62         4.16 o
   5   3  10         52.39         61.93         4.47 o
   6   3  10         20.88         22.63         5.48 o
  -7   4  10         67.84         85.01         4.22 o
  -6   4  10          0.09          3.10         1.23 o
  -5   4  10          6.27          2.77         1.50 o
  -4   4  10        524.95        488.05        18.13 o
  -3   4  10        311.96        336.64        18.91 o
  -2   4  10        198.45        212.60        16.73 o
  -1   4  10        409.74        413.53        31.81 o
   0   4  10        319.01        297.38        11.41 o
   1   4  10          2.97          5.14         1.43 o
   2   4  10         93.86         95.56         5.90 o
   3   4  10          2.02          4.37         1.64 o
   4   4  10          3.72          5.36         1.65 o
   5   4  10          5.09          5.66         1.52 o
   6   4  10         77.16         81.65         4.14 o
  -7   5  10        158.92        201.15         8.32 o
  -6   5  10          0.91          1.03         1.05 o
  -5   5  10         12.90         13.22         2.22 o
  -4   5  10          5.00          3.42         1.46 o
  -3   5  10        232.53        239.10         9.75 o
  -2   5  10         75.90         81.33         8.11 o
  -1   5  10        703.62        700.82        35.62 o
   0   5  10          2.97         -0.06         1.38 o
   1   5  10         96.65         91.57         6.16 o
   2   5  10        140.66        142.12         8.38 o
   3   5  10        338.64        337.94        10.21 o
   4   5  10          8.34          6.77         1.64 o
   5   5  10          6.59          5.74         1.68 o
   6   5  10         10.52          9.28         1.76 o
  -7   6  10        106.27        120.71         8.09 o
  -6   6  10         65.88         60.50         3.88 o
  -5   6  10          4.26          9.10         1.94 o
  -4   6  10        206.24        210.96         8.70 o
  -3   6  10         94.33         92.28         7.43 o
  -2   6  10        260.37        259.28        20.22 o
  -1   6  10         94.22         92.85         6.11 o
   0   6  10        239.93        258.33         8.88 o
   1   6  10        188.02        187.74        10.28 o
   2   6  10        154.69        159.19         7.93 o
   3   6  10        407.59        409.04        14.61 o
   4   6  10          2.14          7.43         2.23 o
   5   6  10         56.45         46.05         3.99 o
   6   6  10         19.62         26.10         4.04 o
  -6   7  10         51.22         59.91         3.57 o
  -5   7  10        125.71        147.89         7.22 o
  -4   7  10         89.70         91.50         6.96 o
  -3   7  10        185.95        185.88        11.97 o
  -2   7  10          0.67          1.10         1.45 o
  -1   7  10         24.45         22.25         2.94 o
   0   7  10          7.52          8.48         1.71 o
   1   7  10        561.06        593.70        20.38 o
   2   7  10        364.86        356.57        14.98 o
   3   7  10         16.64         15.16         2.37 o
   4   7  10        169.82        163.13         8.19 o
   5   7  10          0.37          0.30         1.14 o
   6   7  10        108.61        128.51         8.40 o
  -6   8  10         58.42         59.12         6.29 o
  -5   8  10          7.97          5.01         1.59 o
  -4   8  10          5.78          6.78         2.15 o
  -3   8  10         52.84         60.00         5.58 o
  -2   8  10         82.27         82.17         5.24 o
  -1   8  10         31.36         31.99         2.85 o
   0   8  10         24.21         25.88         2.59 o
   1   8  10        102.44        104.71         5.99 o
   2   8  10        368.38        367.68        11.45 o
   3   8  10        263.75        223.82        12.32 o
   4   8  10        227.47        232.09         9.42 o
   5   8  10         11.61          8.44         1.63 o
  -5   9  10          3.77          8.65         1.81 o
  -4   9  10          0.02         -0.93         1.45 o
  -3   9  10        116.31        113.25         7.34 o
  -2   9  10         21.14         19.22         3.23 o
  -1   9  10         46.83         48.01         3.85 o
   0   9  10          8.30          9.49         1.58 o
   1   9  10        398.57        403.78        14.79 o
   2   9  10        102.76         98.92         5.33 o
   3   9  10         46.14         49.42         4.55 o
   4   9  10         98.42         97.39         5.34 o
  -4  10  10         41.88         59.13         4.46 o
  -3  10  10          1.03         -0.89         1.56 o
  -2  10  10        155.55        168.45        10.22 o
  -1  10  10          2.30          2.35         1.57 o
   0  10  10         69.99         81.56         7.10 o
   1  10  10         16.65         15.10         2.05 o
   2  10  10         61.45         60.23         4.14 o
   3  10  10         74.91         72.37         3.74 o
  -3  11  10        136.12        157.99         7.05 o
  -2  11  10         28.62         28.59         4.92 o
  -1  11  10          2.84          3.58         1.06 o
   0  11  10         10.76         12.89         1.79 o
   1  11  10          4.12          4.13         1.50 o
   2  11  10          1.03          3.38         1.20 o
   3  11  10         31.59         34.04         4.31 o
  -2  12  10         52.22         50.33         4.36 o
  -1  12  10         71.92         75.92         6.75 o
   0  12  10         22.69         32.59         3.84 o
   1  12  10         15.70         15.90         2.08 o
  -5   0  11        235.21        259.88        16.00 o
  -3   0  11         67.16         48.25         4.89 o
  -1   0  11          0.89         -1.73         2.69 o
   1   0  11         54.06         54.34         5.63 o
   3   0  11          0.29          2.41         1.85 o
   5   0  11         38.89         39.91         5.67 o
  -6   1  11         67.54         74.74         5.27 o
  -5   1  11         97.38         98.09         6.72 o
  -4   1  11        107.62        110.53         7.62 o
  -3   1  11         13.23          7.86         1.78 o
  -2   1  11        116.22        127.78         8.54 o
  -1   1  11          0.25          0.46         1.51 o
   0   1  11        139.32        124.35         6.69 o
   1   1  11         26.87         25.54         2.74 o
   2   1  11          0.17          0.08         0.84 o
   3   1  11         24.73         26.96         3.19 o
   4   1  11        105.36        116.69         5.90 o
   5   1  11        145.64        143.96         7.61 o
  -6   2  11          8.55          9.30         2.06 o
  -5   2  11          8.13          8.62         1.66 o
  -4   2  11        275.81        263.76        14.32 o
  -3   2  11         94.15         90.92         5.58 o
  -2   2  11          0.81          0.84         1.21 o
  -1   2  11        243.29        249.01         9.57 o
   0   2  11          5.10          3.84         1.30 o
   1   2  11        134.68        133.71         9.83 o
   2   2  11          9.45         10.23         2.04 o
   3   2  11          7.30          9.80         1.99 o
   4   2  11         58.64         66.10         4.39 o
   5   2  11        114.96        141.55         5.81 o
  -6   3  11         38.47         51.92         4.14 o
  -5   3  11          1.91          2.16         1.31 o
  -4   3  11        130.25        160.39         8.91 o
  -3   3  11          7.94          4.60         1.94 o
  -2   3  11          0.12         -0.01         1.42 o
  -1   3  11          6.14          3.72         2.64 o
   0   3  11        147.14        143.51         9.29 o
   1   3  11         98.01         98.40         6.59 o
   2   3  11          9.19          8.00         1.90 o
   3   3  11         20.92         18.87         3.36 o
   4   3  11         97.00        106.73         5.52 o
   5   3  11          0.04         -1.15         1.15 o
  -6   4  11         32.52         46.17         3.77 o
  -5   4  11         70.68         69.75         5.19 o
  -4   4  11          1.44          2.29         1.45 o
  -3   4  11          4.96          2.38         2.54 o
  -2   4  11          0.03          0.62         1.54 o
  -1   4  11         40.63         40.58         3.88 o
   0   4  11         44.04         35.69         4.51 o
   1   4  11        305.43        266.64        12.69 o
   2   4  11        728.04        755.20        20.87 o
   3   4  11          9.99         12.78         2.08 o
   4   4  11        166.32        181.84         7.07 o
   5   4  11         49.76         52.23         6.02 o
  -6   5  11         62.07         82.82         4.78 o
  -5   5  11         90.86        111.24         6.49 o
  -4   5  11          1.62          1.63         1.49 o
  -3   5  11          0.42          3.01         1.79 o
  -2   5  11         14.47         10.71         2.50 o
  -1   5  11          0.05          0.46         1.19 o
   0   5  11          5.27          3.29         1.95 o
   1   5  11        140.45        136.57         8.62 o
   2   5  11          1.02          4.19         2.11 o
   3   5  11        946.39        936.65        24.55 o
   4   5  11          4.44          4.66         1.56 o
   5   5  11         41.13         46.97         5.14 o
  -5   6  11         55.47         58.07         4.44 o
  -4   6  11        201.78        234.72         8.17 o
  -3   6  11         18.73         15.49         2.25 o
  -2   6  11          4.63          2.78         1.25 o
  -1   6  11        169.24        180.01         7.81 o
   0   6  11          1.40          2.34         1.56 o
   1   6  11         32.62         34.90         4.22 o
   2   6  11        749.83        810.85        45.78 o
   3   6  11          4.88          6.28         1.74 o
   4   6  11         39.77         39.73         3.47 o
   5   6  11          0.31         -0.30         1.06 o
  -5   7  11          1.73          1.59         2.07 o
  -4   7  11         67.52         69.31         5.12 o
  -3   7  11          7.22          9.70         1.92 o
  -2   7  11         27.58         28.58         2.91 o
  -1   7  11         43.87         47.28         3.69 o
   0   7  11        519.28        529.55        16.25 o
   1   7  11         21.44         23.33         2.60 o
   2   7  11         10.83         10.43         2.16 o
   3   7  11          2.74          4.75         1.53 o
   4   7  11         11.03         10.51         2.75 o
  -4   8  11         31.63         35.50         3.31 o
  -3   8  11         14.03         20.90         2.90 o
  -2   8  11         24.72         27.63         2.61 o
  -1   8  11        110.48        104.59         5.14 o
   0   8  11          1.73          1.68         0.93 o
   1   8  11         71.56         77.35         3.71 o
   2   8  11        216.83        210.74         8.47 o
   3   8  11          0.06          2.12         1.72 o
  -3   9  11          0.12         -1.34         1.34 o
  -2   9  11         23.75         19.59         2.64 o
  -1   9  11          5.95          6.96         1.61 o
   0   9  11        164.47        175.49         5.98 o
   1   9  11         27.16         25.34         2.25 o
   2   9  11         39.59         45.61         4.74 o
  -1  10  11        164.41        152.17         9.71 o
   0  10  11          0.54         -1.02         1.39 o
  -4   0  12        225.89        229.59        13.17 o
  -2   0  12        378.97        397.89        13.27 o
   0   0  12         49.46         48.78         4.59 o
   2   0  12        237.15        265.01        10.44 o
   4   0  12          5.66          6.68         2.23 o
  -5   1  12         11.01         14.97         4.93 o
  -4   1  12         23.97         24.24         2.92 o
  -3   1  12          5.28          4.81         1.28 o
  -2   1  12          0.05          0.90         0.98 o
  -1   1  12         10.49          7.64         1.33 o
   0   1  12         63.67         65.08         3.66 o
   1   1  12          0.06          0.15         0.83 o
   2   1  12          3.44          2.53         1.02 o
   3   1  12         53.61         60.56         3.62 o
   4   1  12          0.80          0.42         1.22 o
  -5   2  12         34.44         52.27         5.82 o
  -4   2  12         12.99         15.88         1.81 o
  -3   2  12         42.68         44.46         3.24 o
  -2   2  12          7.76         13.23         1.71 o
  -1   2  12          2.02          3.04         1.19 o
   0   2  12        193.19        181.55        11.92 o
   1   2  12         52.11         50.59         3.69 o
   2   2  12         50.34         58.37         3.89 o
   3   2  12          8.11          8.92         1.47 o
   4   2  12         24.27         27.40         2.74 o
  -5   3  12          3.12          2.62         1.02 o
  -4   3  12        116.84        128.52         5.17 o
  -3   3  12          0.94          0.29         0.87 o
  -2   3  12         27.37         25.34         3.84 o
  -1   3  12        293.82        291.33        11.86 o
   0   3  12          1.35          2.12         1.26 o
   1   3  12          2.16          0.27         0.93 o
   2   3  12          3.95          2.72         1.11 o
   3   3  12         73.19         73.58         3.90 o
   4   3  12          0.31         -1.59         1.59 o
  -4   4  12         76.30        117.45         4.65 o
  -3   4  12          6.71          6.72         1.09 o
  -2   4  12        265.88        278.81        10.74 o
  -1   4  12         84.09         77.48         5.71 o
   0   4  12         69.02         78.00         5.73 o
   1   4  12         11.26          9.19         2.06 o
   2   4  12          0.43          2.18         2.71 o
   3   4  12         10.82         14.72         3.08 o
  -4   5  12          0.03         -0.40         0.95 o
  -3   5  12         29.00         33.45         2.19 o
  -2   5  12          6.22          5.74         1.36 o
  -1   5  12         73.03         60.84         6.08 o
   0   5  12          0.51          0.49         1.20 o
   1   5  12        165.69        192.78         8.62 o
   2   5  12          8.58         11.68         2.27 o
   3   5  12         30.18         33.58         2.92 o
  -3   6  12          8.48          9.54         1.73 o
  -2   6  12         58.08         68.04         3.69 o
  -1   6  12         71.73         75.04         4.59 o
   0   6  12         51.49         48.61         4.03 o
   1   6  12         28.45         35.58         3.36 o
   2   6  12         37.69         44.10         3.43 o
  -2   7  12         24.36         28.94         3.95 o
  -1   7  12         67.23         77.23         4.59 o
   0   7  12          1.25          1.76         1.13 o
   1   7  12          8.76         12.78         1.80 o
  -1   1  13         23.03         17.43         3.02 o
   0   1  13         17.01         19.77         3.02 o
  -1   2  13         13.25         17.74         3.00 o
   0   2  13          0.26          1.32         0.86 o
                                                
